# Supplementary material for: Unraveling the Role of RNase L Knockout in Alleviating Immune Response Activation in Mice Bone Marrow after Irradiation
Source: Int J Mol Sci. 2024 Feb 27;25(5):2722. doi: 10.3390/ijms25052722 (PMC10932110; doi:10.3390/ijms25052722)
Supplement: Supplementary file 1 [file ijms-25-02722-s001.zip]

Archive with 7 entries (7 files):
- Supplementary figures.pdf
- Supplementary Table S1 GO and KEGG analysis between the RNase L-KO and WT groups.xlsx
- Supplementary Table S2 GO and KEGG analysis between the WT-IR and WT groups.xlsx
- Supplementary Table S3 DEGs between the RNase L-KO-IR and RNase L-KO groups compared with between the WT-IR and WT groups.xlsx
- Supplementary Table S4 GO and KEGG analysis between the RNase L-KO-IR and RNase L-KO groups compared with between the WT-IR and WT groups.xlsx
- Supplementary Table S5 GO and KEGG analysis between the RNase L-KO-IR and WT-IR groups.xlsx
- Supplementary Table S6 Primers for qRT-PCR.xlsx
