# Supplementary material for: Unraveling the Role of RNase L Knockout in Alleviating Immune Response Activation in Mice Bone Marrow after Irradiation
Source: Int J Mol Sci. 2024 Feb 27;25(5):2722. doi: 10.3390/ijms25052722 (PMC10932110; doi:10.3390/ijms25052722)
Supplement: Supplementary file 1 [file ijms-25-02722-s001.zip › Supplementary Table S1 GO and KEGG analysis between the RNase L-KO and WT groups.xlsx]

## Sheet: GO
Table S1. GO and KEGG analysis between the RNase L－/－ and WT groups.
GO_ID	GO_Term	GO_Category	IDs	S	TS	B	TB	Rich.Factor	P.value	Sig.Sign.P (* P < 0.05, ** P < 0.01, *** P < 0.001, **** P < 0.0001)	Q.value	Sig.Sign.Q (* Q < 0.05, ** Q < 0.01, *** Q < 0.001, **** Q < 0.0001)
GO:0005515	protein binding	Molecular Function	S100a6, Tbx21, Mybpc3, Cacnb3, Bid, Fcer1a, Insr, Bloc1s6, Apc, Eps8l1, Bbs1, Nphs1, Atp1a2, Dynll1, Ube2g2, Vav2, Kif1a, Suz12, Pfn1, Map2k3, Akt3, Kif3c, Timm22, Rph3al, Per1, Smoc1, Fos, Bmpr1a, Plau, Amer2, Cblb, Cd200r1, Kpna1, Sik1, Myl12a, Fkbp5, Pmaip1, Smad2, Napg, Camk2a, Ankrd22, Slc6a20b, Des, Pde6d, Tmem163, Sell, Kif5c, Stk39, Snap25, Dusp2, Raly, Vangl1, Artn, Cap1, Sorcs2, Sparcl1…	139	357	6698	55267	0.0208	2.59181e-38	****	6.81906e-35	****
GO:0016020	membrane	Cellular Component	S100a6, Ramp2, Cacnb3, Cacna1e, Bid, Arhgef18, Slc1a2, Fcer1a, Insr, Bloc1s6, Naa60, Bbs1, Nphs1, Atp1a2, Dynll1, Ube2g2, Hyal2, Rnf170, Suz12, Slc13a3, Akt3, Perp, Slc36a1, Kif3c, Timm22, Rph3al, Esyt2, Fos, Golm1, Bmpr1a, Plau, Amer2, Gfra2, Ly6g, Cd200r1, B3gnt5, Rhebl1, Smad2, Napg, Camk2a, Gfra1, Scd2, Slc6a20b, Ptp4a1, Des, Pde6d, Tmem163, Sell, Rgs5, Agpat2, Stk39, Chst1, Snap25, Atp9a, Nr…	145	357	8742	55267	0.0166	1.91579e-29	****	2.52022e-26	****
GO:0005737	cytoplasm	Cellular Component	S100a6, Ramp2, Srpk3, Cacnb3, Bid, Arhgef18, Bloc1s6, Apc, Eps8l1, Bbs1, Atp1a2, Arpc5, Dynll1, Vav2, Tex15, Hyal2, Myl2, Kif1a, Afmid, Pfn1, Akt3, Krt10, Ddit4, Kif3c, Rph3al, Per1, Arg2, Fos, Xpnpep3, Cblb, Kpna1, Rhebl1, Sik1, Dusp1, Fkbp5, Smad2, Camk2a, Ptp4a1, Des, Pde6d, Tnnt2, Rgs5, Kif5c, Hnmt, Stk39, Snap25, Dusp2, Il1b, Fktn, Cap1, Fabp3, Glcci1, Bcat1, Ckm, Trim21, Tsc22d3, Scrg1, Drc…	117	357	6614	55267	0.0177	3.16617e-25	****	2.77673e-22	****
GO:0046872	metal ion binding	Molecular Function	S100a6, Cacna1e, Arhgef18, Slc1a2, Atp1a2, Vav2, Rnf170, Myl2, Suz12, Mb, Rph3al, Arg2, Esyt2, Bmpr1a, Xpnpep3, Cblb, Rhebl1, Zfp54, Sik1, Smad2, Camk2a, Ovol1, Scd2, Thap4, Sell, Cdk5rap1, Atp9a, Zranb2, Sparcl1, Gm45837, Itgam, Trim21, Cryab, Lipc, Nt5e, Fgd5, Fignl1, Tnni3, Syt1, Rnf113a1, Prdm1, Egr1, Isg20, Micu3, Alkbh4, Cept1, Tet2, Zfand3, Prkce, Zfp740, Rnf149, Phf3, Rps27rt, Phospho1, T…	79	357	3531	55267	0.0224	1.65566e-22	****	1.08901e-19	****
GO:0009897	external side of plasma membrane	Cellular Component	Fcer1a, Insr, Bmpr1a, Gfra2, Ly6g, Cd200r1, Gfra1, Sell, Klrk1, Thy1, Ccr6, Cxcr5, Cxcr1, Cxcr6, Lifr, Vpreb1, Klra7, Tnfrsf13c, Skint3, Ly6a, Ighv14-4, Ighv3-6, Gm11127, H2-Q1, Ighv3-1, Ighv1-34, Ighv1-66, Ighv14-2, Ighv2-9, Ighv1-63, Ighv1-15	31	357	504	55267	0.0615	6.42103e-21	****	3.37875e-18	****
GO:0005634	nucleus	Cellular Component	S100a6, Tbx21, Srpk3, Insr, Apc, Arpc5, Dynll1, Tex15, Suz12, Afmid, Pfn1, Akt3, Per1, Fos, Fyttd1, Kpna1, Zfp54, Sik1, Dusp1, Fkbp5, Smad2, Camk2a, Ovol1, Nabp2, Ptp4a1, Des, Mindy3, Stk39, Dusp2, Raly, Zranb2, Ccnc, Fktn, Faap24, Gm45837, Trim21, Tsc22d3, Tmem38a, Cryab, Tfdp2, Nktr, Nlrp3, Resf1, AA467197, Ccnd3, Fignl1, Thrsp, Pknox2, Prdm1, Egr1, Nfe2l1, Isg20, Alkbh4, Cept1, Tet2, Prkce, Kr…	101	357	5927	55267	0.017	2.98711e-20	****	1.30985e-17	****
GO:0006334	nucleosome assembly	Biological Process	Naa60, H1f4, H1f3, H1f5, H4c3, H4c8, H4c4, H4c6, H2bc11, Hist1h2br, Hist1h4m, H2bc3, H4c14, H2bc15, H3c8, H2bc14	16	357	98	55267	0.1633	3.8488e-18	****	1.4466e-15	****
GO:0005829	cytosol	Cellular Component	S100a6, Bid, Arhgef18, Insr, Eps8l1, Dynll1, Ube2g2, Vav2, Hyal2, Kif1a, Afmid, Pfn1, Map2k3, Ddit4, Kif3c, Per1, Fos, Cblb, Kpna1, Sik1, Fkbp5, Camk2a, Nabp2, Pde6d, Hnmt, Stk39, Snap25, Il1b, Cdk5rap1, Cap1, Fabp3, Clec5a, Bcat1, Gm45837, Cox4i1, Thy1, Cryab, Nt5e, Nlrp3, Ppp1r9a, Ccnd3, Uaca, Thrsp, Ddx60, Nfe2l1, Eif3j2, Prkce, Ankrd37, Repin1, Chmp3, Gimap4, Msra, Usp46, Stfa3, S100a8, S100a…	70	357	3607	55267	0.0194	1.19307e-16	****	3.9237e-14	****
GO:0060048	cardiac muscle contraction	Biological Process	Mybpc3, Myl2, Map2k3, Tnnt2, Tnni3, Myh6, Scn4b, Ttn, Myl3, Tnnt1, Actc1, Tnnc1	12	357	47	55267	0.2553	1.87088e-16	****	5.4692e-14	****
GO:0005886	plasma membrane	Cellular Component	S100a6, Ramp2, Cacnb3, Arhgef18, Slc1a2, Fcer1a, Insr, Apc, Eps8l1, Bbs1, Nphs1, Atp1a2, Vav2, Hyal2, Slc13a3, Akt3, Perp, Slc36a1, Esyt2, Bmpr1a, Amer2, Gfra2, Ly6g, Cblb, Cd200r1, Rhebl1, Gfra1, Slc6a20b, Ptp4a1, Des, Tmem163, Sell, Snap25, Atp9a, Vangl1, Cap1, Sorcs2, Clec5a, Klrk1, Ttyh1, Psd3, Gm45837, Cdipt, Gpm6b, Thy1, Cryab, Il10ra, Nt5e, Nktr, Fgd5, Tbxa2r, Hrh2, Cbarp, Syt1, Sirpa, Cd1…	88	357	5481	55267	0.0161	6.42597e-16	****	1.69067e-13	****
GO:0000786	nucleosome	Cellular Component	H1f4, H1f3, H1f5, H4c3, H4c8, H4c4, H4c6, H2bc11, Hist1h2br, Hist1h4m, H2bc3, H4c14, H2bc15, H3c8, H2bc14	15	357	118	55267	0.1271	2.10143e-15	****	5.02623e-13	****
GO:0016021	membrane	Cellular Component	Ramp2, Cacna1e, Slc1a2, Fcer1a, Insr, Nphs1, Atp1a2, Ube2g2, Rnf170, Suz12, Slc13a3, Perp, Slc36a1, Timm22, Esyt2, Golm1, Bmpr1a, Cd200r1, B3gnt5, Smad2, Scd2, Slc6a20b, Tmem163, Sell, Agpat2, Chst1, Atp9a, Vangl1, Cd1d1, Fktn, Sorcs2, Slc46a3, Clec5a, Klrk1, Ttyh1, Cdipt, Far1, Itgam, Gpm6b, Tmem38a, Cox4i1, Il10ra, Nt5e, AA467197, Tbxa2r, Hrh2, Cbarp, Syt1, Sirpa, Pln, Nfe2l1, Micu3, Cept1, Ccr…	96	357	6667	55267	0.0144	1.91325e-14	****	4.19479e-12	****
GO:0045087	innate immune response	Biological Process	Arg2, Clec5a, Klrk1, Trim21, Nlrp3, Prdm1, Cd160, Isg20, Tlr6, Krt16, S100a8, S100a9, Jchain, Lyar, Ighv14-4, Ighv3-6, Tlr5, Clec7a, Ighv3-1, Ighv1-34, Ighv1-66, Ighv14-2, Ighv2-9, Ighv1-63, Ighv1-15	25	357	544	55267	0.046	3.39549e-14	****	6.87195e-12	****
GO:0005654	nucleoplasm	Cellular Component	Suz12, Per1, Fos, Cblb, Fyttd1, Kpna1, Fkbp5, Smad2, Nabp2, Mindy3, Hnmt, Stk39, Dusp2, Zranb2, Ccnc, Faap24, Trim21, Cox4i1, Tfdp2, Nt5e, Ccnd3, Uaca, Thrsp, Pknox2, Egr1, Nfe2l1, Tet2, Zfp740, Ankrd37, Repin1, Msra, Tead1, Zfp580, S100a9, Txnl4a, Zfp422, Sycp2, H4c3, H4c8, Sfmbt2, H4c4, Gm10184, Lyar, H4c6, H2bc11, Hist1h2br, Hist1h4m, Gm14698, Cpne1, H2bc3, Rbm12, H4c14, H2bc15, H3c8, Gm42742,…	57	357	3049	55267	0.0187	5.9461e-13	****	1.11744e-10	****
GO:0006955	immune response	Biological Process	Bmpr1a, Cblb, Il1b, Ccr6, Il1f9, Cxcr5, Cxcr1, Cxcr6, Tlr6, Vpreb1, Igkv2-137, Igkv4-90, Igkv4-50, Tlr5, H2-Q1, Igkv14-126, Igkv5-43, Igkv6-25, Igkv8-19, Igkv9-124	20	357	384	55267	0.0521	1.35019e-12	****	2.36824e-10	****
GO:0046982	protein heterodimerization activity	Molecular Function	Atp1a2, Krt10, Syt1, Nfe2l1, Krt1, Tlr6, Ugt1a6a, H4c3, H4c8, H4c4, H4c6, H2bc11, Hist1h2br, Hist1h4m, H2bc3, H4c14, H2bc15, H3c8, H2bc14	19	357	355	55267	0.0535	3.08311e-12	****	5.06979e-10	****
GO:0097512	cardiac myofibril	Cellular Component	Mybpc3, Myl2, Des, Tnnt2, Cryab, Tnni3	6	357	9	55267	0.6667	5.75648e-12	****	8.909e-10	****
GO:0003677	DNA binding	Molecular Function	Tbx21, Fos, Zfp54, Smad2, Ovol1, Nabp2, Thap4, Bend5, Faap24, Tfdp2, Pknox2, Prdm1, Egr1, Nfe2l1, Tet2, Zfand3, Chtf8, H1f4, H1f3, Repin1, Zfp93, Tead1, Zfp580, H1f5, Zfp422, Sycp2, H4c3, H4c8, H4c4, Lyar, H4c6, H2bc11, Hist1h2br, Hist1h4m, Zfp568, H2bc3, H4c14, H2bc15, H3c8, H2bc14	40	357	1821	55267	0.022	2.21036e-11	****	3.23082e-09	****
GO:0042025	host cell nucleus	Cellular Component	Kpna1, Ccnc, Ccnd3, Nfe2l1, H1f4, H1f3, H1f5, H4c3, H4c8, H4c4, Gm10184, H4c6, Hist1h4m, H4c14	14	357	186	55267	0.0753	2.58643e-11	****	3.58153e-09	****
GO:0000788	nucleosome	Cellular Component	H1f4, H4c3, H4c8, H4c4, H4c6, Hist1h4m, H4c14, H3c8	8	357	40	55267	0.2	1.80018e-10	****	2.36813e-08	****
GO:0055010	ventricular cardiac muscle tissue morphogenesis	Biological Process	Mybpc3, Myl2, Tnnt2, Tnni3, Myh6, Myl3, Tnnc1	7	357	25	55267	0.28	1.92458e-10	****	2.41122e-08	****
GO:0042802	identical protein binding	Molecular Function	Mybpc3, Insr, Bloc1s6, Dynll1, Ube2g2, Kif1a, Esyt2, Camk2a, Des, Thap4, Tnnt2, Ccnc, Bcat1, Trim21, Vegfd, Tmem38a, Cryab, Lipc, Nlrp3, Ppp1r9a, Thrsp, Syt1, Pln, Fgfr1op2, Myh6, Eif3j2, Yipf6, Ccdc125, Tlr6, Ttn, Chmp3, Rnasel, Lyar, H2bc11, Hist1h2br, Cpne1, H2bc15	37	357	1720	55267	0.0215	2.34038e-10	****	2.79888e-08	****
GO:0005509	calcium ion binding	Molecular Function	S100a6, Cacna1e, Myl2, Smoc1, Esyt2, Cblb, Myl12a, Tnnt2, Sell, Sparcl1, Ttyh1, Syt1, Micu3, H1f4, Ttn, S100a8, S100a9, Spock2, Myl3, Tnnt1, Cpne1, Tnnc1, Pcdhgb6	23	357	703	55267	0.0327	3.25162e-10	****	3.71957e-08	****
GO:0045653	negative regulation of megakaryocyte differentiation	Biological Process	H4c3, H4c8, H4c4, H4c6, Hist1h4m, H4c14	6	357	17	55267	0.3529	8.11901e-10	****	8.90047e-08	****
GO:0006954	inflammatory response	Biological Process	Map2k3, Chst1, Il1b, Nlrp3, Tbxa2r, Il1f9, Fpr1, Cxcr6, Tlr6, Fpr2, Krt16, Zfp580, S100a8, S100a9, Tlr5, Clec7a	16	357	340	55267	0.0471	1.05754e-09	****	1.11296e-07	****
GO:0006910	phagocytosis, recognition	Biological Process	Sirpa, Ighv14-4, Ighv3-6, Clec7a, Ighv3-1, Ighv1-34, Ighv1-66, Ighv14-2, Ighv2-9, Ighv1-63, Ighv1-15	11	357	133	55267	0.0827	1.30991e-09	****	1.32553e-07	****
GO:0000228	nuclear chromosome	Cellular Component	Fignl1, H4c3, H4c8, H4c4, H4c6, Hist1h4m, H4c14, H3c8	8	357	51	55267	0.1569	1.4012e-09	****	1.36539e-07	****
GO:0006335	DNA replication-dependent chromatin assembly	Biological Process	H4c3, H4c8, H4c4, H4c6, Hist1h4m, H4c14, H3c8	7	357	33	55267	0.2121	1.63614e-09	****	1.53738e-07	****
GO:0005524	ATP binding	Molecular Function	Srpk3, Insr, Atp1a2, Ube2g2, Kif1a, Map2k3, Akt3, Kif3c, Bmpr1a, Sik1, Camk2a, Kif5c, Stk39, Atp9a, Map3k6, Ckm, Nlrp3, Fignl1, Ddx60, Myh6, Myo15, Sbk1, Prkce, H1f4, Ttn, Myh1, Suclg2, Rnasel, Actc1, Kif5a, Gm27029, Gm42878	32	357	1493	55267	0.0214	4.49003e-09	****	3.97384e-07	****
GO:0005615	extracellular space	Cellular Component	Col5a3, Plau, Retnlg, Gfra1, Wnt10a, Il1b, Artn, Fabp3, Sparcl1, Ckm, Vegfd, Lipc, Clcf1, Il1f9, Liph, E130311K13Rik, S100a8, S100a9, Vpreb1, Serpina3f, Jchain, H2bc11, Hist1h2br, Igkv2-137, Igkv4-90, Igkv4-50, Gm11127, H2-Q1, Igkv14-126, Igkv5-43, Igkv6-25, H2bc15, Igkv8-19, Igkv9-124	34	357	1661	55267	0.0205	4.53118e-09	****	3.97384e-07	****
GO:0019904	protein domain specific binding	Molecular Function	Insr, Nphs1, Dynll1, Snap25, Il1b, Tfdp2, Ppp1r9a, Tnni3, Nfe2l1, H4c3, H4c8, H4c4, H4c6, Hist1h4m, H4c14	15	357	332	55267	0.0452	6.09922e-09	****	5.17646e-07	****
GO:0000166	nucleotide binding	Molecular Function	Srpk3, Insr, Atp1a2, Ube2g2, Kif1a, Map2k3, Akt3, Kif3c, Bmpr1a, Rhebl1, Sik1, Camk2a, Kif5c, Stk39, Atp9a, Nras, Map3k6, Ckm, Nt5e, Nlrp3, Fignl1, Ddx60, Myh6, Myo15, Sbk1, Prkce, H1f4, Ttn, Gimap4, Myh1, Suclg2, Rnasel, Actc1, Kif5a, Gm27029	35	357	1784	55267	0.0196	7.72855e-09	****	6.35431e-07	****
GO:0051015	actin filament binding	Molecular Function	Bloc1s6, Eps8l1, Arpc5, Tagln, Ppp1r9a, Tnni3, Pknox2, Myh6, Myo15, Ttn, Myh1, Tnnc1	12	357	199	55267	0.0603	8.55486e-09	****	6.82056e-07	****
GO:0006336	chromatin organization	Biological Process	H4c3, H4c8, H4c4, H4c6, Hist1h4m, H4c14	6	357	25	55267	0.24	1.11225e-08	****	8.5857e-07	****
GO:0002376	immune system process	Biological Process	Arg2, Clec5a, Klrk1, Nlrp3, Prdm1, Cd160, Isg20, Prkce, Tlr6, Krt16, S100a8, S100a9, Lyar, Tnfrsf13c, Ighv3-6, Tlr5, Clec7a	17	357	459	55267	0.037	1.14215e-08	****	8.5857e-07	****
GO:0034987	immunoglobulin receptor binding	Molecular Function	Jchain, Ighv14-4, Ighv3-6, Ighv3-1, Ighv1-34, Ighv1-66, Ighv14-2, Ighv2-9, Ighv1-63, Ighv1-15	10	357	127	55267	0.0787	1.19451e-08	****	8.72988e-07	****
GO:0009986	cell surface	Cellular Component	Ramp2, Slc1a2, Fcer1a, Hyal2, Bmpr1a, Plau, Cd200r1, Sell, Clec5a, Klrk1, Thy1, Cryab, Lipc, Nt5e, Sirpa, Ccr6, A530064D06Rik, 9830107B12Rik, Clec7a, H2-Q1	20	357	648	55267	0.0309	1.24912e-08	****	8.86742e-07	****
GO:0005739	mitochondrion	Cellular Component	Bid, Dynll1, Mrpl58, Perp, Ddit4, Timm22, Arg2, Xpnpep3, Pmaip1, Napg, Camk2a, Cdk5rap1, Bcat1, Cox4i1, Cryab, AA467197, Pln, Micu3, Myh6, Prkce, Slc25a51, Nags, Depp1, Ankrd37, Msra, Ncoa4, Krt5, Suclg2, Rnasel, AK157302, Tomm5, Fdx2, Moap1, Pet117	34	357	1733	55267	0.0196	1.28074e-08	****	8.86742e-07	****
GO:0045202	synapse	Cellular Component	Cacnb3, Slc1a2, Insr, Atp1a2, Pfn1, Ly6g, Camk2a, Tmem163, Snap25, Sorcs2, Sparcl1, Psd3, Cryab, Ppp1r9a, Rims3, Hrh2, Cbarp, Syt1, Camk2n1, Usp46, Actc1, Ly6a	22	357	787	55267	0.028	1.36562e-08	****	9.2127e-07	****
GO:0005856	cytoskeleton	Cellular Component	Arhgef18, Bbs1, Arpc5, Dynll1, Myl2, Pfn1, Kif3c, Ptp4a1, Des, Pde6d, Kif5c, Stk39, Snap25, Drc7, Ppp1r9a, Fgd5, Arhgap26, Klc3, Myo15, Prkce, Krt16, Dsp, S100a8, S100a9, Wdr35, Actc1, Kif5a, Pdxp	28	357	1259	55267	0.0222	1.99918e-08	****	1.31496e-06	****
GO:0005694	chromosome	Cellular Component	Suz12, H1f4, H1f3, H1f5, Sycp2, H4c3, H4c8, H4c4, H4c6, H2bc11, Hist1h2br, Hist1h4m, H2bc3, H4c14, H2bc15, H3c8, H2bc14	17	357	484	55267	0.0351	2.4712e-08	****	1.54978e-06	****
GO:0003823	antigen binding	Molecular Function	Jchain, Ighv14-4, Ighv3-6, Ighv3-1, Ighv1-34, Ighv1-66, Ighv14-2, Ighv2-9, Ighv1-63, Ighv1-15	10	357	137	55267	0.073	2.474e-08	****	1.54978e-06	****
GO:0006911	phagocytosis, engulfment	Biological Process	Sirpa, Ighv14-4, Ighv3-6, Ighv3-1, Ighv1-34, Ighv1-66, Ighv14-2, Ighv2-9, Ighv1-63, Ighv1-15	10	357	146	55267	0.0685	4.5358e-08	****	2.77527e-06	****
GO:0042571	immunoglobulin complex, circulating	Cellular Component	Ighv14-4, Ighv3-6, Ighv3-1, Ighv1-34, Ighv1-66, Ighv14-2, Ighv2-9, Ighv1-63, Ighv1-15	9	357	121	55267	0.0744	1.0595e-07	****	6.33531e-06	****
GO:0005861	troponin complex	Cellular Component	Tnnt2, Tnni3, Tnnt1, Tnnc1	4	357	8	55267	0.5	1.17418e-07	****	6.86503e-06	****
GO:0043292	contractile fiber	Cellular Component	Myl2, Des, Cryab, Tnni3, Tnnc1	5	357	20	55267	0.25	1.5656e-07	****	8.95453e-06	****
GO:0006352	DNA-templated transcription initiation	Biological Process	H4c3, H4c8, H4c4, H4c6, Hist1h4m, H4c14	6	357	38	55267	0.1579	1.61531e-07	****	9.04228e-06	****
GO:0031672	A band	Cellular Component	Mybpc3, Myl2, Ttn, Myh1, Myl3	5	357	21	55267	0.2381	2.04396e-07	****	1.08093e-05	****
GO:0002026	regulation of the force of heart contraction	Biological Process	Atp1a2, Myl2, Pln, Myh6, Myl3	5	357	21	55267	0.2381	2.04396e-07	****	1.08093e-05	****
GO:0006935	chemotaxis	Biological Process	Ccr6, Fpr1, Cxcr5, Cxcr1, Cxcr6, Fpr2, Zfp580, S100a8, S100a9	9	357	131	55267	0.0687	2.0953e-07	****	1.08093e-05	****
GO:0050871	positive regulation of B cell activation	Biological Process	Ighv14-4, Ighv3-6, Ighv3-1, Ighv1-34, Ighv1-66, Ighv14-2, Ighv2-9, Ighv1-63, Ighv1-15	9	357	131	55267	0.0687	2.0953e-07	****	1.08093e-05	****
GO:0006937	regulation of muscle contraction	Biological Process	Atp1a2, Tnnt2, Tnni3, Tnnt1, Tnnc1	5	357	22	55267	0.2273	2.63112e-07	****	1.32684e-05	****
GO:1990584	cardiac Troponin complex	Cellular Component	Tnnt2, Tnni3, Tnnc1	3	357	3	55267	1	2.67284e-07	****	1.32684e-05	****
GO:0050786	RAGE receptor binding	Molecular Function	Fpr1, Fpr2, S100a8, S100a9	4	357	10	55267	0.4	3.48666e-07	****	1.69878e-05	****
GO:0030016	myofibril	Cellular Component	Myl2, Tnnt2, Tnni3, Myh6, Ttn, Myh1	6	357	44	55267	0.1364	3.99769e-07	****	1.91235e-05	****
GO:0009617	response to bacterium	Biological Process	Slfn4, Fkbp5, Tnnt2, Vegfd, Resf1, AA467197, Thrsp, Serpina3f, Ly6a, Igkv2-137	10	357	192	55267	0.0521	5.83101e-07	****	2.73953e-05	****
GO:0006958	complement activation, classical pathway	Biological Process	Ighv14-4, Ighv3-6, Ighv3-1, Ighv1-34, Ighv1-66, Ighv14-2, Ighv2-9, Ighv1-63, Ighv1-15	9	357	151	55267	0.0596	6.98224e-07	****	3.19339e-05	****
GO:0005882	intermediate filament	Cellular Component	Krt10, Krt6b, Des, Krt14, Krt1, Krt16, Dsp, Krt6a, Krt5, Gm21969	10	357	196	55267	0.051	7.03977e-07	****	3.19339e-05	****
GO:0035253	ciliary rootlet	Cellular Component	Kif5c, Klc3, Rpgrip1, Kif5a	4	357	12	55267	0.3333	8.13488e-07	****	3.61074e-05	****
GO:0050853	B cell receptor signaling pathway	Biological Process	Ighv14-4, Ighv3-6, Ighv3-1, Ighv1-34, Ighv1-66, Ighv14-2, Ighv2-9, Ighv1-63, Ighv1-15	9	357	154	55267	0.0584	8.23429e-07	****	3.61074e-05	****
GO:0002377	immunoglobulin production	Biological Process	Vpreb1, Igkv2-137, Igkv4-90, Igkv4-50, Igkv14-126, Igkv5-43, Igkv6-25, Igkv8-19, Igkv9-124	9	357	156	55267	0.0577	9.17292e-07	****	3.95639e-05	****
GO:0003785	actin monomer binding	Molecular Function	Myl2, Pfn1, Pknox2, Prkce, Myl3	5	357	28	55267	0.1786	9.51169e-07	****	4.03633e-05	****
GO:0031014	troponin T binding	Molecular Function	Tnni3, Tnnt1, Tnnc1	3	357	4	55267	0.75	1.064e-06	****	4.44346e-05	****
GO:0006936	muscle contraction	Biological Process	Tnnt2, Tnni3, Myh6, Ttn, Myh1, Tnnt1	6	357	52	55267	0.1154	1.10388e-06	****	4.53798e-05	****
GO:0007204	positive regulation of cytosolic calcium ion concentration	Biological Process	Il1b, Tbxa2r, Ccr6, Ffar1, Fpr1, Cxcr5, Cxcr1, Cxcr6, Fpr2	9	357	167	55267	0.0539	1.617e-06	****	6.52358e-05	****
GO:0043005	neuron projection	Cellular Component	Slc1a2, Atp1a2, Arpc5, Pfn1, Fos, Camk2a, Kif5c, Hnmt, Snap25, Sorcs2, Ppp1r9a, Syt1, Klc3, Camk2n1, Kif5a	15	357	513	55267	0.0292	1.63647e-06	****	6.52358e-05	****
GO:0019901	protein kinase binding	Molecular Function	Cacnb3, Insr, Apc, Map2k3, Cblb, Sik1, Stk39, Thy1, Ppp1r9a, Ccnd3, Tnni3, Myh6, Prkce, Camk2n1, Ttn	15	357	515	55267	0.0291	1.71625e-06	****	6.73947e-05	****
GO:0016740	transferase activity	Molecular Function	Srpk3, Insr, Naa60, Ube2g2, Rnf170, Map2k3, Akt3, Bmpr1a, Cblb, B3gnt5, Sik1, Camk2a, Agpat2, Hnmt, Stk39, Chst1, Cdk5rap1, Fktn, Bcat1, Ckm, Cdipt, Prdm1, Cept1, Sbk1, Prkce, Nags, Rnf149, Ttn, Ugt1a6a, Chst3	30	357	1775	55267	0.0169	2.08215e-06	****	8.0561e-05	****
GO:0006942	regulation of striated muscle contraction	Biological Process	Mybpc3, Atp1a2, Myl3	3	357	5	55267	0.6	2.64722e-06	****	9.94977e-05	****
GO:0005859	muscle myosin complex	Cellular Component	Myh6, Ttn, Myh1	3	357	5	55267	0.6	2.64722e-06	****	9.94977e-05	****
GO:0002523	leukocyte migration involved in inflammatory response	Biological Process	Nlrp3, Ccr6, S100a8, S100a9	4	357	16	55267	0.25	2.93045e-06	****	0.000108592	***
GO:0003676	nucleic acid binding	Molecular Function	Zfp54, Ovol1, Nabp2, Thap4, Raly, Ddx60, Prdm1, Egr1, Isg20, Zfp740, Zfp961, Repin1, Zfp93, Zfp580, Zfp180, Zfp420, Gm26920, Zfp422, Gm12666, Zfp992, Zfp568, Gm14296, 2210418O10Rik, Rbm12, Gm27029	25	357	1354	55267	0.0185	3.36388e-06	****	0.000122922	***
GO:0005198	structural molecule activity	Molecular Function	Col5a3, Insr, Krt10, Cryab, Krt14, Krt16, Dsp, AK157302	8	357	142	55267	0.0563	4.43368e-06	****	0.000159795	***
GO:0042742	defense response to bacterium	Biological Process	Fpr2, Ighv14-4, Ighv3-6, Tlr5, Ighv3-1, Ighv1-34, Ighv1-66, Ighv14-2, Ighv2-9, Ighv1-63, Ighv1-15	11	357	298	55267	0.0369	4.61826e-06	****	0.000164198	***
GO:0031225	obsolete anchored component of membrane	Cellular Component	Hyal2, Gfra2, Ly6g, Gfra1, Thy1, Nt5e, Cd160, Ly6a	8	357	145	55267	0.0552	5.17561e-06	****	0.00018156	***
GO:0030899	calcium-dependent ATPase activity	Molecular Function	Tnnt2, Myh6, Tnnt1	3	357	6	55267	0.5	5.26902e-06	****	0.000182405	***
GO:0045429	positive regulation of nitric oxide biosynthetic process	Biological Process	Insr, Il1b, Klrk1, Tlr6, Tlr5	5	357	46	55267	0.1087	1.20595e-05	****	0.00041206	***
GO:0030246	carbohydrate binding	Molecular Function	Sell, Clec5a, Klrk1, Cdipt, Krt1, Cd209f, Klra7, Cd209g, Clec7a	9	357	215	55267	0.0419	1.25971e-05	****	0.000424909	***
GO:0016493	C-C chemokine receptor activity	Molecular Function	Ccr6, Cxcr5, Cxcr1, Cxcr6	4	357	23	55267	0.1739	1.3757e-05	****	0.00045816	***
GO:0004672	protein kinase activity	Molecular Function	Srpk3, Insr, Map2k3, Akt3, Bmpr1a, Sik1, Camk2a, Stk39, Map3k6, Sbk1, Prkce, Ttn, Rnasel, Gm42878	14	357	541	55267	0.0259	1.43428e-05	****	0.000468831	***
GO:0098532	histone H3-K27 trimethylation	Biological Process	Suz12, H1f4, H1f3	3	357	8	55267	0.375	1.4612e-05	****	0.000468831	***
GO:0016494	C-X-C chemokine receptor activity	Molecular Function	Cxcr5, Cxcr1, Cxcr6	3	357	8	55267	0.375	1.4612e-05	****	0.000468831	***
GO:0006468	protein phosphorylation	Biological Process	Srpk3, Insr, Map2k3, Akt3, Bmpr1a, Sik1, Smad2, Camk2a, Stk39, Map3k6, Sbk1, Prkce, Ttn, Rnasel, Gm42878	15	357	619	55267	0.0242	1.53707e-05	****	0.000487234	***
GO:0019722	calcium-mediated signaling	Biological Process	Ppp1r9a, Ccr6, Cxcr5, Cxcr1, Cxcr6, Fpr2	6	357	82	55267	0.0732	1.61346e-05	****	0.00050116	***
GO:0032991	protein-containing complex	Cellular Component	Eps8l1, Nphs1, Kif1a, Myl12a, Smad2, Cryab, Pln, Nfe2l1, Ugt1a6a, H4c3, H4c8, H4c4, Suclg2, H4c6, Hist1h2br, Hist1h4m, H4c14, H3c8	18	357	861	55267	0.0209	1.6191e-05	****	0.00050116	***
GO:0030017	sarcomere	Cellular Component	Mybpc3, Tnnt2, Tnni3, Ttn, Actc1	5	357	49	55267	0.102	1.65121e-05	****	0.000505155	***
GO:0015629	actin cytoskeleton	Cellular Component	Arpc5, Myl2, Snap25, Ppp1r9a, Pknox2, Myo15, Msra, Actc1, Pdxp	9	357	225	55267	0.04	1.80653e-05	****	0.000546318	***
GO:0050727	regulation of inflammatory response	Biological Process	Stk39, Nlrp3, Nfe2l1, Clcf1, S100a8, S100a9	6	357	84	55267	0.0714	1.85279e-05	****	0.000553941	***
GO:0019957	C-C chemokine binding	Molecular Function	Ccr6, Cxcr5, Cxcr1, Cxcr6	4	357	25	55267	0.16	1.94533e-05	****	0.000575074	***
GO:0014704	intercalated disc	Cellular Component	Atp1a2, Des, Scn4b, Dsp, Myh1	5	357	52	55267	0.0962	2.21507e-05	****	0.000647539	***
GO:0009416	response to light stimulus	Biological Process	Slc1a2, Per1, Fos, Dusp1	4	357	26	55267	0.1538	2.28733e-05	****	0.000654126	***
GO:0031674	I band	Cellular Component	Cryab, Ttn, Myl3, Actc1	4	357	26	55267	0.1538	2.28733e-05	****	0.000654126	***
GO:0016459	myosin complex	Cellular Component	Myl2, Myh6, Myo15, Myh1, Myl3	5	357	53	55267	0.0943	2.43291e-05	****	0.000688278	***
GO:0038023	signaling receptor activity	Molecular Function	Gfra2, Cd200r1, Gfra1, Klrk1, A530064D06Rik, Tlr6, Fpr2, Vpreb1, Tnfrsf13c, 9830107B12Rik	10	357	295	55267	0.0339	2.59167e-05	****	0.000725391	***
GO:0019956	chemokine binding	Molecular Function	Ccr6, Cxcr5, Cxcr1, Cxcr6	4	357	27	55267	0.1481	2.67146e-05	****	0.000739855	***
GO:0010628	positive regulation of gene expression	Biological Process	Ramp2, Tbx21, Smad2, Wnt10a, Il1b, Gm45837, Prdm1, Egr1, Camk2n1, Tlr6, Ttn, Zfp580, Actc1	13	357	503	55267	0.0258	2.92925e-05	****	0.000802798	***
GO:0017022	myosin binding	Molecular Function	Mybpc3, Nphs1, Snap25, Actc1	4	357	28	55267	0.1429	3.10085e-05	****	0.000841067	***
GO:0008017	microtubule binding	Molecular Function	Apc, Kif1a, Kif3c, Kif5c, Cryab, Klc3, S100a8, S100a9, Kif5a	9	357	243	55267	0.037	3.30351e-05	****	0.000886891	***
GO:0003009	skeletal muscle contraction	Biological Process	Tnnt2, Tnni3, Tnnt1, Tnnc1	4	357	29	55267	0.1379	3.5787e-05	****	0.000951066	***
GO:0007517	muscle organ development	Biological Process	Srpk3, Nphs1, Des, Cryab, H1f5	5	357	59	55267	0.0847	4.11194e-05	****	0.00101501	**
GO:0003007	heart morphogenesis	Biological Process	Mybpc3, Insr, Myl2, Bmpr1a, Ttn	5	357	59	55267	0.0847	4.11194e-05	****	0.00101501	**
GO:0050766	positive regulation of phagocytosis	Biological Process	Il1b, Sirpa, Fpr2, Lyar, Clec7a	5	357	59	55267	0.0847	4.11194e-05	****	0.00101501	**
GO:1903170	negative regulation of calcium ion transmembrane transport	Biological Process	Atp1a2, Cbarp	2	357	2	55267	1	4.16097e-05	****	0.00101501	**
GO:0031444	slow-twitch skeletal muscle fiber contraction	Biological Process	Mb, Tnnt1	2	357	2	55267	1	4.16097e-05	****	0.00101501	**
GO:0032972	regulation of muscle filament sliding speed	Biological Process	Tnnt2, Tnnc1	2	357	2	55267	1	4.16097e-05	****	0.00101501	**
GO:0032394	MHC class Ib receptor activity	Molecular Function	Klrk1, Cd160	2	357	2	55267	1	4.16097e-05	****	0.00101501	**
GO:0070488	neutrophil aggregation	Biological Process	S100a8, S100a9	2	357	2	55267	1	4.16097e-05	****	0.00101501	**
GO:0003690	double-stranded DNA binding	Molecular Function	Fos, Smad2, Ddx60, Egr1, H1f4, H1f3, H1f5	7	357	142	55267	0.0493	4.1695e-05	****	0.00101501	**
GO:0006941	striated muscle contraction	Biological Process	Arg2, Tnni3, Myh6	3	357	11	55267	0.2727	4.24368e-05	****	0.00101501	**
GO:0031936	obsolete negative regulation of chromatin silencing	Biological Process	H1f4, H1f3, H1f5	3	357	11	55267	0.2727	4.24368e-05	****	0.00101501	**
GO:1904115	axon cytoplasm	Cellular Component	Bloc1s6, Dynll1, Kif1a, Kif5c, Kif5a	5	357	60	55267	0.0833	4.46213e-05	****	0.00105764	**
GO:0005794	Golgi apparatus	Cellular Component	Naa60, Perp, Golm1, B3gnt5, Gfra1, Chst1, Atp9a, Nras, Fktn, Bend5, Cdipt, Scrg1, Cryab, Syt1, Cept1, Prkce, Yipf6, Tlr6, Chst3, Casc4, H2-Q1, Scamp4	22	357	1297	55267	0.017	4.65222e-05	****	0.001084	**
GO:0006355	regulation of DNA-templated transcription	Biological Process	Tbx21, Insr, Fos, Zfp54, Smad2, Tsc22d3, Tfdp2, Pknox2, Egr1, Nfe2l1, H1f4, Zfp961, H1f3, Zfp93, Tead1, Zfp180, Gm26920, H1f5, Zfp422, Sfmbt2, Zfp992, Zfp568, Gm14296, 2210418O10Rik	24	357	1488	55267	0.0161	4.6557e-05	****	0.001084	**
GO:0044877	protein-containing complex binding	Molecular Function	Insr, Dynll1, Fos, Tnnt2, Cdk5rap1, Nras, Cryab, Ppp1r9a, Nfe2l1, Myh6, Ugt1a6a, Suclg2, Kif5a, H2-Q1	14	357	610	55267	0.023	5.27534e-05	****	0.00121749	**
GO:0035721	intraciliary retrograde transport	Biological Process	Bbs1, Dynll1, Wdr35	3	357	12	55267	0.25	5.63113e-05	****	0.00127107	**
GO:0055003	cardiac myofibril assembly	Biological Process	Myl2, Ttn, Actc1	3	357	12	55267	0.25	5.63113e-05	****	0.00127107	**
GO:0031490	chromatin DNA binding	Molecular Function	Suz12, Per1, H1f4, H1f3, H1f5	5	357	63	55267	0.0794	5.65242e-05	****	0.00127107	**
GO:0043235	receptor complex	Cellular Component	Ramp2, Insr, Bmpr1a, Gfra2, Cd200r1, Gfra1, Tlr6, Lifr	8	357	203	55267	0.0394	5.85183e-05	****	0.00130476	**
GO:0007507	heart development	Biological Process	Ramp2, Myl2, Mb, Bmpr1a, Smad2, Tnnt2, Tfdp2, Tnni3, Ttn	9	357	266	55267	0.0338	6.63804e-05	****	0.00146762	**
GO:0098978	glutamatergic synapse	Cellular Component	Pfn1, Kpna1, Camk2a, Snap25, Sparcl1, Ppp1r9a, Rims3, Prkce, Usp46, Gm10184, Actc1	11	357	401	55267	0.0274	7.06042e-05	****	0.00153815	**
GO:0005200	structural constituent of cytoskeleton	Molecular Function	Arpc5, Des, Tnnt2, Ttn, Krt16	5	357	66	55267	0.0758	7.07396e-05	****	0.00153815	**
GO:0032780	negative regulation of ATP-dependent activity	Biological Process	Tnnt2, Tnni3, Pln	3	357	13	55267	0.2308	7.28539e-05	****	0.00157114	**
GO:0045214	sarcomere organization	Biological Process	Tnnt2, Myh6, Ttn, Tnnt1	4	357	36	55267	0.1111	8.56464e-05	****	0.001832	**
GO:0016310	phosphorylation	Biological Process	Srpk3, Insr, Map2k3, Akt3, Bmpr1a, Plau, Sik1, Camk2a, Stk39, Ckm, Sbk1, Prkce, Nags, Ttn	14	357	643	55267	0.0218	9.19381e-05	****	0.00192293	**
GO:0005523	tropomyosin binding	Molecular Function	S100a6, Tnnt2, Tnnt1	3	357	14	55267	0.2143	9.22791e-05	****	0.00192293	**
GO:0016584	obsolete nucleosome positioning	Biological Process	H1f4, H1f3, H1f5	3	357	14	55267	0.2143	9.22791e-05	****	0.00192293	**
GO:0016887	ATP hydrolysis activity	Molecular Function	Atp1a2, Kif3c, Tnnt2, Kif5c, Fignl1, Myh6, Actc1, Kif5a	8	357	217	55267	0.0369	9.31447e-05	****	0.00192293	**
GO:0004674	protein serine/threonine kinase activity	Molecular Function	Srpk3, Map2k3, Akt3, Bmpr1a, Sik1, Camk2a, Stk39, Map3k6, Sbk1, Prkce, Ttn	11	357	414	55267	0.0266	9.35519e-05	****	0.00192293	**
GO:0048306	calcium-dependent protein binding	Molecular Function	S100a6, Snap25, Tnni3, Syt1, Tnnc1	5	357	71	55267	0.0704	0.000100376	***	0.0020472	**
GO:0030425	dendrite	Cellular Component	Insr, Kif1a, Kif3c, Bmpr1a, Kpna1, Camk2a, Kif5c, Sorcs2, Thy1, Ppp1r9a, Hrh2, Camk2n1, Kif5a	13	357	570	55267	0.0228	0.000103238	***	0.00208937	**
GO:0003777	microtubule motor activity	Molecular Function	Kif1a, Kif3c, Kif5c, Klc3, Kif5a	5	357	72	55267	0.0694	0.000107299	***	0.002155	**
GO:0043025	neuronal cell body	Cellular Component	Tbx21, Insr, Atp1a2, Kif1a, Kif3c, Bmpr1a, Camk2a, Gfra1, Kif5c, Snap25, Ppp1r9a, Camk2n1, Kif5a	13	357	574	55267	0.0226	0.000110607	***	0.0022046	**
GO:0001706	endoderm formation	Biological Process	Dusp1, Smad2, Dusp2	3	357	15	55267	0.2	0.000114797	***	0.00224681	**
GO:0048791	calcium ion-regulated exocytosis of neurotransmitter	Biological Process	Snap25, Rims3, Syt1	3	357	15	55267	0.2	0.000114797	***	0.00224681	**
GO:0035556	intracellular signal transduction	Biological Process	Srpk3, Vav2, Akt3, Cblb, Sik1, Dusp1, Smad2, Stk39, Asb7, Prkce, Gm42878	11	357	424	55267	0.0259	0.000115287	***	0.00224681	**
GO:0071641	negative regulation of macrophage inflammatory protein 1 alpha production	Biological Process	Arg2, Sirpa	2	357	3	55267	0.6667	0.000124294	***	0.00235525	**
GO:0030172	troponin C binding	Molecular Function	Tnnt2, Tnni3	2	357	3	55267	0.6667	0.000124294	***	0.00235525	**
GO:0045125	bioactive lipid receptor activity	Molecular Function	Ffar1, Gpr174	2	357	3	55267	0.6667	0.000124294	***	0.00235525	**
GO:0045121	membrane raft	Cellular Component	Slc1a2, Fcer1a, Nphs1, Hyal2, Cblb, Snap25, Gpm6b, Thy1, Tlr6	9	357	289	55267	0.0311	0.000124432	***	0.00235525	**
GO:0002250	adaptive immune response	Biological Process	Arg2, Klrk1, Prdm1, Cd160, Jchain, Tnfrsf13c, Ighv3-6	7	357	171	55267	0.0409	0.000133994	***	0.00250026	**
GO:0016311	dephosphorylation	Biological Process	Dusp1, Ptp4a1, Dusp2, Nt5e, Phospho1, Gm14698, Pdxp	7	357	171	55267	0.0409	0.000133994	***	0.00250026	**
GO:0006919	activation of cysteine-type endopeptidase activity involved in apoptotic process	Biological Process	Bid, Pmaip1, Nlrp3, S100a8, S100a9	5	357	76	55267	0.0658	0.000138726	***	0.00257034	**
GO:0045910	negative regulation of DNA recombination	Biological Process	H1f4, H1f3, H1f5	3	357	16	55267	0.1875	0.000140612	***	0.00258706	**
GO:0042803	protein homodimerization activity	Molecular Function	S100a6, Bloc1s6, Naa60, Bmpr1a, Xpnpep3, Camk2a, Gm45837, Cryab, Thrsp, Pln, Ugt1a6a, Jchain, Tnnc1, Pdxp	14	357	672	55267	0.0208	0.000145207	***	0.00265306	**
GO:0046326	positive regulation of glucose import	Biological Process	Slc1a2, Insr, Repin1, Rnasel	4	357	42	55267	0.0952	0.000157851	***	0.00286418	**
GO:0050729	positive regulation of inflammatory response	Biological Process	Hyal2, Il1b, Tlr6, S100a8, S100a9	5	357	79	55267	0.0633	0.000166579	***	0.00300185	**
GO:0005102	signaling receptor binding	Molecular Function	Bbs1, Pfn1, Wnt10a, Artn, Cd160, Clcf1, Prkce, Tlr6, Skint3, H2-Q1	10	357	370	55267	0.027	0.000168627	***	0.00301807	**
GO:0032611	interleukin-1 beta production	Biological Process	Il1b, Nlrp3, Tlr6	3	357	17	55267	0.1765	0.000169926	***	0.00302078	**
GO:0003774	cytoskeletal motor activity	Molecular Function	Dynll1, Kif1a, Myh6, Myo15, Myh1, Myl3	6	357	125	55267	0.048	0.00017132	***	0.00302512	**
GO:0008138	protein tyrosine/serine/threonine phosphatase activity	Molecular Function	Dusp1, Ptp4a1, Dusp2, Gm14698	4	357	43	55267	0.093	0.000173158	***	0.0030372	**
GO:0046034	ATP metabolic process	Biological Process	Atp1a2, Kif5c, Fignl1, Myh6	4	357	44	55267	0.0909	0.000189509	***	0.00330197	**
GO:0050830	defense response to Gram-positive bacterium	Biological Process	Klrk1, Nlrp3, Krt6a, H2bc11, Hist1h2br, H2bc15	6	357	128	55267	0.0469	0.000194914	***	0.00337381	**
GO:0009615	response to virus	Biological Process	Tbx21, Hyal2, Ddx60, Isg20, Ifit1bl2	5	357	82	55267	0.061	0.000198511	***	0.00341361	**
GO:0045019	negative regulation of nitric oxide biosynthetic process	Biological Process	Dynll1, Sirpa, Wdr35	3	357	18	55267	0.1667	0.000202936	***	0.00344467	**
GO:0060047	heart contraction	Biological Process	Myl2, Tnni3, Actc1	3	357	18	55267	0.1667	0.000202936	***	0.00344467	**
GO:0005871	kinesin complex	Cellular Component	Kif3c, Kif5c, Klc3, Kif5a	4	357	45	55267	0.0889	0.000206943	***	0.00349017	**
GO:0016791	phosphatase activity	Molecular Function	Dusp1, Ptp4a1, Dusp2, Phospho1, Gm14698, Pdxp	6	357	130	55267	0.0462	0.000212017	***	0.00355297	**
GO:0003779	actin binding	Molecular Function	Eps8l1, Arpc5, Pfn1, Tnnt2, Cap1, Tnni3, Alkbh4, Myh6, Myo15, Myh1	10	357	382	55267	0.0262	0.000217686	***	0.00362488	**
GO:0010259	obsolete multicellular organism aging	Biological Process	Slc1a2, Hyal2, Cryab	3	357	19	55267	0.1579	0.000239834	***	0.00387642	**
GO:0080182	histone H3-K4 trimethylation	Biological Process	Tet2, H1f4, H1f3	3	357	19	55267	0.1579	0.000239834	***	0.00387642	**
GO:0072676	lymphocyte migration	Biological Process	Tbx21, Ccr6	2	357	4	55267	0.5	0.000247525	***	0.00387642	**
GO:0019087	transformation of host cell by virus	Biological Process	Insr, Hyal2	2	357	4	55267	0.5	0.000247525	***	0.00387642	**
GO:0060267	positive regulation of respiratory burst	Biological Process	Insr, Jchain	2	357	4	55267	0.5	0.000247525	***	0.00387642	**
GO:0045988	negative regulation of striated muscle contraction	Biological Process	Atp1a2, Arg2	2	357	4	55267	0.5	0.000247525	***	0.00387642	**
GO:0071650	negative regulation of chemokine (C-C motif) ligand 5 production	Biological Process	Arg2, Sirpa	2	357	4	55267	0.5	0.000247525	***	0.00387642	**
GO:0098971	anterograde dendritic transport of neurotransmitter receptor complex	Biological Process	Kif5c, Kif5a	2	357	4	55267	0.5	0.000247525	***	0.00387642	**
GO:0005124	scavenger receptor binding	Molecular Function	Fpr1, Fpr2	2	357	4	55267	0.5	0.000247525	***	0.00387642	**
GO:0002793	positive regulation of peptide secretion	Biological Process	S100a8, S100a9	2	357	4	55267	0.5	0.000247525	***	0.00387642	**
GO:0030424	axon	Cellular Component	Slc1a2, Insr, Kif1a, Kif3c, Camk2a, Gfra1, Snap25, Ttyh1, Cryab, Syt1, Kif5a	11	357	467	55267	0.0236	0.000264552	***	0.00411856	**
GO:0045944	positive regulation of transcription by RNA polymerase II	Biological Process	Tbx21, Hyal2, Pfn1, Per1, Fos, Bmpr1a, Smad2, Ovol1, Il1b, Ccnc, Tfdp2, Nlrp3, Egr1, Nfe2l1, Tet2, Zfp740, Tead1, Rnasel, Gm42742	19	357	1172	55267	0.0162	0.000267912	***	0.00414633	**
GO:0018149	peptide cross-linking	Biological Process	Krt10, Krt1, Dsp	3	357	20	55267	0.15	0.000280809	***	0.00432051	**
GO:0016301	kinase activity	Molecular Function	Srpk3, Insr, Map2k3, Akt3, Bmpr1a, Plau, Sik1, Camk2a, Stk39, Ckm, Sbk1, Prkce, Ttn	13	357	635	55267	0.0205	0.000293795	***	0.00449403	**
GO:0000165	MAPK cascade	Biological Process	Srpk3, Nphs1, Map2k3, Il1b, Map3k6	5	357	90	55267	0.0556	0.000306571	***	0.00466236	**
GO:0045109	intermediate filament organization	Biological Process	Des, Dsp, Krt6a	3	357	21	55267	0.1429	0.000326044	***	0.00490185	**
GO:0031492	nucleosomal DNA binding	Molecular Function	H1f4, H1f3, H1f5	3	357	21	55267	0.1429	0.000326044	***	0.00490185	**
GO:0051607	defense response to virus	Biological Process	Hyal2, Ddit4, Nlrp3, Ddx60, Isg20, Rnasel, Ifit1bl2	7	357	199	55267	0.0352	0.000338193	***	0.00504573	**
GO:0000187	obsolete activation of MAPK activity	Biological Process	Fcer1a, Insr, Map2k3, Stk39, Il1b	5	357	92	55267	0.0543	0.000339451	***	0.00504573	**
GO:0008150	biological_process	Biological Process	Rnf170, Ankrd22, Tmem163, Slx4ip, Slc46a3, Faap24, Asb7, Fam122b, Sapcd1, Fbxo34, Micu3, Tmem273, Gpr146, Zfand3, Tssc4, Phf3, Rtl5, Ankrd37, Samd3, Cd209f, Stfa3, Tmem40, Casc4, Rtl8b, Hist1h2br, Fam57a, Zfp992, Smim15, Gm10521, Gm14296, Tm2d3, 2210418O10Rik, Cd209g, Fdx2, Umad1, Pcdhgb6	36	357	3033	55267	0.0119	0.000358953	***	0.00530564	**
GO:0050860	negative regulation of T cell receptor signaling pathway	Biological Process	Cblb, Thy1, Cd160	3	357	22	55267	0.1364	0.000375722	***	0.00552248	**
GO:1990049	retrograde neuronal dense core vesicle transport	Biological Process	Kif1a, Kif5a	2	357	5	55267	0.4	0.000410777	***	0.00590576	**
GO:0031013	troponin I binding	Molecular Function	Tnnt2, Tnnc1	2	357	5	55267	0.4	0.000410777	***	0.00590576	**
GO:0004465	lipoprotein lipase activity	Molecular Function	Lipc, Liph	2	357	5	55267	0.4	0.000410777	***	0.00590576	**
GO:0018119	peptidyl-cysteine S-nitrosylation	Biological Process	S100a8, S100a9	2	357	5	55267	0.4	0.000410777	***	0.00590576	**
GO:0008217	regulation of blood pressure	Biological Process	Ramp2, Atp1a2, Stk39, Myh6	4	357	55	55267	0.0727	0.000450258	***	0.0064034	**
GO:0032757	positive regulation of interleukin-8 production	Biological Process	Hyal2, Il1b, Zfp580, Clec7a	4	357	55	55267	0.0727	0.000450258	***	0.0064034	**
GO:0061844	antimicrobial humoral immune response mediated by antimicrobial peptide	Biological Process	S100a9, Krt6a, H2bc11, Hist1h2br, H2bc15	5	357	98	55267	0.051	0.000454218	***	0.00642499	**
GO:0008016	regulation of heart contraction	Biological Process	Tnnt2, Pln, Myh6	3	357	24	55267	0.125	0.000489101	***	0.00688141	**
GO:0000122	negative regulation of transcription by RNA polymerase II	Biological Process	Tbx21, Suz12, Per1, Sik1, Ovol1, Il1b, Ccnd3, Prdm1, Egr1, Nfe2l1, H1f4, H1f3, H1f5, Lyar, Zfp568	15	357	855	55267	0.0175	0.000525449	***	0.00735349	**
GO:0032755	positive regulation of interleukin-6 production	Biological Process	Hyal2, Il1b, Vegfd, Tlr6, Clec7a	5	357	102	55267	0.049	0.000545518	***	0.00759395	**
GO:0034113	heterotypic cell-cell adhesion	Biological Process	Perp, Cd200r1, Sirpa	3	357	25	55267	0.12	0.000553144	***	0.00765958	**
GO:0150105	protein localization to cell-cell junction	Biological Process	Arhgef18, Dsp	2	357	6	55267	0.3333	0.000613531	***	0.00807099	**
GO:0002934	desmosome organization	Biological Process	Perp, Dsp	2	357	6	55267	0.3333	0.000613531	***	0.00807099	**
GO:0032651	regulation of interleukin-1 beta production	Biological Process	Arg2, Sirpa	2	357	6	55267	0.3333	0.000613531	***	0.00807099	**
GO:0001517	N-acetylglucosamine 6-O-sulfotransferase activity	Molecular Function	Chst1, Chst3	2	357	6	55267	0.3333	0.000613531	***	0.00807099	**
GO:0030213	hyaluronan biosynthetic process	Biological Process	Il1b, Ccnd3	2	357	6	55267	0.3333	0.000613531	***	0.00807099	**
GO:0016780	phosphotransferase activity, for other substituted phosphate groups	Molecular Function	Cdipt, Cept1	2	357	6	55267	0.3333	0.000613531	***	0.00807099	**
GO:0035511	obsolete oxidative DNA demethylation	Biological Process	Alkbh4, Tet2	2	357	6	55267	0.3333	0.000613531	***	0.00807099	**
GO:0070938	contractile ring	Cellular Component	Alkbh4, Pdxp	2	357	6	55267	0.3333	0.000613531	***	0.00807099	**
GO:0030240	skeletal muscle thin filament assembly	Biological Process	Ttn, Actc1	2	357	6	55267	0.3333	0.000613531	***	0.00807099	**
GO:0035662	Toll-like receptor 4 binding	Molecular Function	S100a8, S100a9	2	357	6	55267	0.3333	0.000613531	***	0.00807099	**
GO:0042060	wound healing	Biological Process	Plau, Smad2, Fgfr1op2, Dsp, Krt6a	5	357	105	55267	0.0476	0.000622547	***	0.00814887	**
GO:0050776	regulation of immune response	Biological Process	Tbx21, Fcer1a, Tnfrsf13c, Skint3	4	357	60	55267	0.0667	0.000627666	***	0.00817519	**
GO:0010629	negative regulation of gene expression	Biological Process	Insr, Smad2, Il1b, Cryab, Prdm1, Sfmbt2, Wdr35, Cpne1	8	357	290	55267	0.0276	0.00065368	***	0.00847208	**
GO:0018105	peptidyl-serine phosphorylation	Biological Process	Akt3, Camk2a, Stk39, Sbk1, Prkce, Gm42878	6	357	162	55267	0.037	0.000684271	***	0.00882508	**
GO:0007140	male meiotic nuclear division	Biological Process	Tex15, Fignl1, Sycp2	3	357	27	55267	0.1111	0.000696759	***	0.00885591	**
GO:0031210	phosphatidylcholine binding	Molecular Function	Esyt2, Chmp3, Jchain	3	357	27	55267	0.1111	0.000696759	***	0.00885591	**
GO:0070542	response to fatty acid	Biological Process	Scd2, Fabp3, Ffar1	3	357	27	55267	0.1111	0.000696759	***	0.00885591	**
GO:0090200	positive regulation of release of cytochrome c from mitochondria	Biological Process	Bid, Wdr35, Moap1	3	357	28	55267	0.1071	0.000776649	***	0.00968418	**
GO:0046329	negative regulation of JNK cascade	Biological Process	Per1, Fktn, Sirpa	3	357	28	55267	0.1071	0.000776649	***	0.00968418	**
GO:0050840	extracellular matrix binding	Molecular Function	Smoc1, Sparcl1, Spock2	3	357	28	55267	0.1071	0.000776649	***	0.00968418	**
GO:0030261	chromosome condensation	Biological Process	H1f4, H1f3, H1f5	3	357	28	55267	0.1071	0.000776649	***	0.00968418	**
GO:1990841	promoter-specific chromatin binding	Molecular Function	Suz12, Prdm1, Egr1, Nfe2l1	4	357	64	55267	0.0625	0.000801438	***	0.00994615	**
GO:0070098	chemokine-mediated signaling pathway	Biological Process	Ccr6, Cxcr5, Cxcr1, Cxcr6	4	357	65	55267	0.0615	0.000849682	***	0.0100907	*
GO:1902108	regulation of mitochondrial membrane permeability involved in apoptotic process	Biological Process	Bid, Camk2a	2	357	7	55267	0.2857	0.000855272	***	0.0100907	*
GO:0014909	smooth muscle cell migration	Biological Process	Arpc5, Plau	2	357	7	55267	0.2857	0.000855272	***	0.0100907	*
GO:0030280	structural constituent of skin epidermis	Molecular Function	Krt10, Krt1	2	357	7	55267	0.2857	0.000855272	***	0.0100907	*
GO:0003223	ventricular compact myocardium morphogenesis	Biological Process	Bmpr1a, Dsp	2	357	7	55267	0.2857	0.000855272	***	0.0100907	*
GO:0086080	protein binding involved in heterotypic cell-cell adhesion	Molecular Function	Cd200r1, Sirpa	2	357	7	55267	0.2857	0.000855272	***	0.0100907	*
GO:0009931	calcium-dependent protein serine/threonine kinase activity	Molecular Function	Camk2a, Gm42878	2	357	7	55267	0.2857	0.000855272	***	0.0100907	*
GO:0030049	muscle filament sliding	Biological Process	Tnnt2, Myh6	2	357	7	55267	0.2857	0.000855272	***	0.0100907	*
GO:0002830	positive regulation of type 2 immune response	Biological Process	Nlrp3, Clcf1	2	357	7	55267	0.2857	0.000855272	***	0.0100907	*
GO:0043462	regulation of ATP-dependent activity	Biological Process	Myh6, Tnnc1	2	357	7	55267	0.2857	0.000855272	***	0.0100907	*
GO:0004982	N-formyl peptide receptor activity	Molecular Function	Fpr1, Fpr2	2	357	7	55267	0.2857	0.000855272	***	0.0100907	*
GO:0045095	keratin filament	Cellular Component	Krt6b, Krt14, Krt1, Krt6a, Krt5	5	357	114	55267	0.0439	0.000902865	***	0.0106046	*
GO:0050728	negative regulation of inflammatory response	Biological Process	Nt5e, Nlrp3, Sirpa, Krt1, Fpr2	5	357	115	55267	0.0435	0.000938974	***	0.0109797	*
GO:0031965	nuclear membrane	Cellular Component	Mindy3, Dusp2, Tmem38a, Cept1, Repin1, Txnl4a, Cpne1	7	357	237	55267	0.0295	0.000950205	***	0.0110013	*
GO:0071889	14-3-3 protein binding	Molecular Function	Ddit4, Sik1, Prkce	3	357	30	55267	0.1	0.000953361	***	0.0110013	*
GO:0043029	T cell homeostasis	Biological Process	Pmaip1, Chst3, Gpr174	3	357	30	55267	0.1	0.000953361	***	0.0110013	*
GO:0001938	positive regulation of endothelial cell proliferation	Biological Process	Akt3, Nras, Vegfd, Zfp580	4	357	68	55267	0.0588	0.00100666	**	0.0115153	*
GO:0051592	response to calcium ion	Biological Process	Dusp1, Tnnt2, Syt1, Ttn	4	357	68	55267	0.0588	0.00100666	**	0.0115153	*
GO:0051497	negative regulation of stress fiber assembly	Biological Process	Arhgef18, Pfn1, Ppp1r9a	3	357	31	55267	0.0968	0.00105048	**	0.0119265	*
GO:0046777	protein autophosphorylation	Biological Process	Insr, Sik1, Camk2a, Stk39, Thy1, Gm42878	6	357	176	55267	0.0341	0.00105167	**	0.0119265	*
GO:0007166	cell surface receptor signaling pathway	Biological Process	Fcer1a, Cblb, Artn, Clcf1, Cxcr1, Fpr2	6	357	177	55267	0.0339	0.00108276	**	0.0122263	*
GO:0030426	growth cone	Cellular Component	Arpc5, Kif3c, Snap25, Thy1, Ppp1r9a, Cbarp	6	357	178	55267	0.0337	0.00111454	**	0.0124478	*
GO:0015193	L-proline transmembrane transporter activity	Molecular Function	Slc36a1, Slc6a20b	2	357	8	55267	0.25	0.00113549	**	0.0124478	*
GO:0000050	urea cycle	Biological Process	Arg2, Nags	2	357	8	55267	0.25	0.00113549	**	0.0124478	*
GO:0055009	atrial cardiac muscle tissue morphogenesis	Biological Process	Tnnt2, Myh6	2	357	8	55267	0.25	0.00113549	**	0.0124478	*
GO:0099641	anterograde axonal protein transport	Biological Process	Kif5c, Kif5a	2	357	8	55267	0.25	0.00113549	**	0.0124478	*
GO:0005127	ciliary neurotrophic factor receptor binding	Molecular Function	Clcf1, Lifr	2	357	8	55267	0.25	0.00113549	**	0.0124478	*
GO:0035425	autocrine signaling	Biological Process	S100a8, S100a9	2	357	8	55267	0.25	0.00113549	**	0.0124478	*
GO:0001533	cornified envelope	Cellular Component	Krt10, Krt1, Dsp	3	357	32	55267	0.0938	0.00115363	**	0.0124905	*
GO:0070372	regulation of ERK1 and ERK2 cascade	Biological Process	Il1b, Clcf1, Gm14698	3	357	32	55267	0.0938	0.00115363	**	0.0124905	*
GO:0050807	regulation of synapse organization	Biological Process	Sparcl1, Il10ra, Rims3	3	357	32	55267	0.0938	0.00115363	**	0.0124905	*
GO:0032729	positive regulation of type II interferon production	Biological Process	Il1b, Klrk1, Cd160, Tnfrsf13c	4	357	71	55267	0.0563	0.00118296	**	0.0127556	*
GO:0042995	cell projection	Cellular Component	Bbs1, Nphs1, Atp1a2, Arpc5, Camk2a, Pde6d, Kif5c, Sorcs2, Psd3, Drc7, Cbarp, Myo15, Rpgrip1, Wdr35, Lyar, Pdxp	16	357	1029	55267	0.0155	0.00123483	**	0.0132606	*
GO:0019731	antibacterial humoral response	Biological Process	Jchain, H2bc11, Hist1h2br, H2bc15	4	357	72	55267	0.0556	0.00124624	**	0.0133287	*
GO:0032467	positive regulation of cytokinesis	Biological Process	Prkce, Cxcr5, Chmp3	3	357	33	55267	0.0909	0.00126295	**	0.0134527	*
GO:0005516	calmodulin binding	Molecular Function	Camk2a, Syt1, Myh6, Ttn, Myh1, Gm42878	6	357	183	55267	0.0328	0.00128433	**	0.0136253	*
GO:0097110	scaffold protein binding	Molecular Function	Dynll1, Dsp, Krt5, Kif5a	4	357	73	55267	0.0548	0.00131184	**	0.0138613	*
GO:0030027	lamellipodium	Cellular Component	Apc, Arpc5, Snap25, Ppp1r9a, Actc1, Pdxp	6	357	184	55267	0.0326	0.00132053	**	0.0138973	*
GO:0030593	neutrophil chemotaxis	Biological Process	Il1b, Cxcr1, S100a8, S100a9	4	357	74	55267	0.0541	0.00137982	**	0.0144633	*
GO:1901386	negative regulation of voltage-gated calcium channel activity	Biological Process	Cacnb3, Cbarp	2	357	9	55267	0.2222	0.00145369	**	0.0149986	*
GO:0035524	proline transmembrane transport	Biological Process	Slc36a1, Slc6a20b	2	357	9	55267	0.2222	0.00145369	**	0.0149986	*
GO:0050996	positive regulation of lipid catabolic process	Biological Process	Il1b, Prkce	2	357	9	55267	0.2222	0.00145369	**	0.0149986	*
GO:0048739	cardiac muscle cell development	Biological Process	Myh6, Ttn	2	357	9	55267	0.2222	0.00145369	**	0.0149986	*
GO:0032870	cellular response to hormone stimulus	Biological Process	Ramp2, Fos, Dusp1	3	357	35	55267	0.0857	0.00150065	**	0.015244	*
GO:0071310	cellular response to organic substance	Biological Process	Tbx21, Il1b, Egr1	3	357	35	55267	0.0857	0.00150065	**	0.015244	*
GO:2001244	positive regulation of intrinsic apoptotic signaling pathway	Biological Process	Bid, S100a8, S100a9	3	357	35	55267	0.0857	0.00150065	**	0.015244	*
GO:0019216	regulation of lipid metabolic process	Biological Process	Golm1, Nfe2l1, Prkce	3	357	35	55267	0.0857	0.00150065	**	0.015244	*
GO:0005575	cellular_component	Cellular Component	Slfn4, Tex15, Rnf170, Ankrd22, Thap4, Slx4ip, Asb7, Fam122b, Sapcd1, Arhgef26, Micu3, Tmem273, Sbk1, Zfand3, Tssc4, Phf3, Rtl5, Samd3, Cd209f, Zfp420, Tmem40, Rtl8b, Zfp992, Smim15, Gm10521, Gm14296, Tm2d3, 2210418O10Rik, Cd209g, Umad1	30	357	2578	55267	0.0116	0.00150666	**	0.0152463	*
GO:0031410	cytoplasmic vesicle	Cellular Component	Insr, Hyal2, Rph3al, Pde6d, Tmem163, Il1b, Sorcs2, Cbarp, Syt1, Tlr6, Chmp3, Rufy4, Ovgp1	13	357	762	55267	0.0171	0.00155441	**	0.0156692	*
GO:0000139	Golgi membrane	Cellular Component	Naa60, Hyal2, B3gnt5, Chst1, Fktn, Nlrp3, Prkce, Yipf6, Chst3, Scamp4	10	357	495	55267	0.0202	0.00158186	**	0.015885	*
GO:0010634	positive regulation of epithelial cell migration	Biological Process	Pfn1, Ccr6, Prkce	3	357	36	55267	0.0833	0.00162928	**	0.016176	*
GO:0051019	mitogen-activated protein kinase binding	Molecular Function	Dusp1, Dusp2, Gm42878	3	357	36	55267	0.0833	0.00162928	**	0.016176	*
GO:0032839	dendrite cytoplasm	Cellular Component	Camk2a, Kif5c, Kif5a	3	357	36	55267	0.0833	0.00162928	**	0.016176	*
GO:0007568	obsolete aging	Biological Process	Fos, Cryab, Ppp1r9a, Krt14, Krt16, Msra	6	357	195	55267	0.0308	0.00177229	**	0.0174374	*
GO:0005576	extracellular region	Cellular Component	Pfn1, Smoc1, Plau, Retnlg, Wnt10a, Il1b, Artn, Cap1, Sparcl1, Vegfd, Scrg1, Lipc, Nlrp3, Cd160, Clcf1, Il1f9, Liph, Lifr, S100a8, S100a9, Spock2, Jchain, Ovgp1	23	357	1809	55267	0.0127	0.00177801	**	0.0174374	*
GO:0007398	ectoderm development	Biological Process	Bmpr1a, Amer2	2	357	10	55267	0.2	0.00180935	**	0.0174374	*
GO:0008330	protein tyrosine/threonine phosphatase activity	Molecular Function	Dusp1, Dusp2	2	357	10	55267	0.2	0.00180935	**	0.0174374	*
GO:0010881	regulation of cardiac muscle contraction by regulation of the release of sequestered calcium ion	Biological Process	Tmem38a, Pln	2	357	10	55267	0.2	0.00180935	**	0.0174374	*
GO:0050707	regulation of cytokine production	Biological Process	Tlr6, Tlr5	2	357	10	55267	0.2	0.00180935	**	0.0174374	*
GO:0050544	arachidonic acid binding	Molecular Function	S100a8, S100a9	2	357	10	55267	0.2	0.00180935	**	0.0174374	*
GO:0014883	transition between fast and slow fiber	Biological Process	Tnnt1, Tnnc1	2	357	10	55267	0.2	0.00180935	**	0.0174374	*
GO:0007018	microtubule-based movement	Biological Process	Kif1a, Kif3c, Kif5c, Kif5a	4	357	80	55267	0.05	0.00184005	**	0.0176686	*
GO:0043197	dendritic spine	Cellular Component	Slc1a2, Atp1a2, Camk2a, Sorcs2, Cryab, Ppp1r9a	6	357	197	55267	0.0305	0.00186564	**	0.0177844	*
GO:0001666	response to hypoxia	Biological Process	Mb, Ddit4, Plau, Vegfd, Cryab, Egr1	6	357	197	55267	0.0305	0.00186564	**	0.0177844	*
GO:0005783	endoplasmic reticulum	Cellular Component	Ube2g2, Rnf170, Slc36a1, Esyt2, Fos, Scd2, Ptp4a1, Agpat2, Fktn, Cdipt, Thy1, Nlrp3, Pln, Nfe2l1, Cept1, Prkce, Yipf6, Ugt1a6a, Vpreb1, H2-Q1	20	357	1492	55267	0.0134	0.0019113	**	0.0181112	*
GO:0071222	cellular response to lipopolysaccharide	Biological Process	Il1b, Klrk1, Nlrp3, Tbxa2r, Sirpa, Tlr5	6	357	198	55267	0.0303	0.00191369	**	0.0181112	*
GO:0042734	presynaptic membrane	Cellular Component	Slc1a2, Snap25, Rims3, Syt1	4	357	81	55267	0.0494	0.00192591	**	0.0181615	*
GO:0030018	Z disc	Cellular Component	Myl12a, Des, Cryab, Myh6, Ttn	5	357	136	55267	0.0368	0.00197314	**	0.0185405	*
GO:0070373	negative regulation of ERK1 and ERK2 cascade	Biological Process	Dusp1, Sirpa, Camk2n1, E130311K13Rik	4	357	82	55267	0.0488	0.00201449	**	0.0188464	*
GO:0003700	DNA-binding transcription factor activity	Molecular Function	Tbx21, Fos, Smad2, Ovol1, Tsc22d3, Tfdp2, Prdm1, Egr1, Nfe2l1, Zfp740, Zfp961, Tead1, Zfp180	13	357	786	55267	0.0165	0.00203556	**	0.0188464	*
GO:0006816	calcium ion transport	Biological Process	Ramp2, Cacnb3, Cacna1e, Camk2a, Pln	5	357	137	55267	0.0365	0.00203722	**	0.0188464	*
GO:0005089	guanyl-nucleotide exchange factor activity	Molecular Function	Arhgef18, Eps8l1, Arhgef26	3	357	39	55267	0.0769	0.00205584	**	0.0188464	*
GO:0000413	protein peptidyl-prolyl isomerization	Biological Process	Fkbp5, Nktr, Ppih	3	357	39	55267	0.0769	0.00205584	**	0.0188464	*
GO:0003755	peptidyl-prolyl cis-trans isomerase activity	Molecular Function	Fkbp5, Nktr, Ppih	3	357	39	55267	0.0769	0.00205584	**	0.0188464	*
GO:0005719	euchromatin	Cellular Component	H1f4, H1f3, H1f5	3	357	39	55267	0.0769	0.00205584	**	0.0188464	*
GO:0005546	phosphatidylinositol-4,5-bisphosphate binding	Molecular Function	Pfn1, Amer2, Syt1, Chmp3	4	357	83	55267	0.0482	0.00210585	**	0.0192378	*
GO:0038024	cargo receptor activity	Molecular Function	Insr, Fpr2	2	357	11	55267	0.1818	0.002202	**	0.0196612	*
GO:0045822	negative regulation of heart contraction	Biological Process	Atp1a2, Pln	2	357	11	55267	0.1818	0.002202	**	0.0196612	*
GO:0006607	NLS-bearing protein import into nucleus	Biological Process	Kpna1, Gm10184	2	357	11	55267	0.1818	0.002202	**	0.0196612	*
GO:0005916	fascia adherens	Cellular Component	Des, Dsp	2	357	11	55267	0.1818	0.002202	**	0.0196612	*
GO:0060576	intestinal epithelial cell development	Biological Process	Prdm1, Yipf6	2	357	11	55267	0.1818	0.002202	**	0.0196612	*
GO:0032982	myosin filament	Cellular Component	Myh6, Myh1	2	357	11	55267	0.1818	0.002202	**	0.0196612	*
GO:0033574	response to testosterone	Biological Process	Dusp1, Tbxa2r, Pln	3	357	40	55267	0.075	0.00221197	**	0.0196612	*
GO:0007616	long-term memory	Biological Process	Snap25, Egr1, Lrrn4	3	357	40	55267	0.075	0.00221197	**	0.0196612	*
GO:0051092	positive regulation of NF-kappaB transcription factor activity	Biological Process	Rhebl1, Camk2a, Il1b, Nlrp3, Tlr6	5	357	141	55267	0.0355	0.00230882	**	0.0204528	*
GO:0030833	regulation of actin filament polymerization	Biological Process	Arpc5, Pfn1, Ppp1r9a	3	357	41	55267	0.0732	0.00237527	**	0.020948	*
GO:0044325	transmembrane transporter binding	Molecular Function	Snap25, Ppp1r9a, Rims3, Cbarp, Scn4b	5	357	142	55267	0.0352	0.00238063	**	0.020948	*
GO:0030141	secretory granule	Cellular Component	Dynll1, Rph3al, Il1b, Cbarp, Syt1	5	357	143	55267	0.035	0.00245406	**	0.0215221	*
GO:0045766	positive regulation of angiogenesis	Biological Process	Ramp2, Akt3, Il1b, Vegfd, Tbxa2r	5	357	144	55267	0.0347	0.00252912	**	0.022106	*
GO:0043407	negative regulation of MAP kinase activity	Biological Process	Hyal2, Dusp1, Il1b	3	357	42	55267	0.0714	0.00254584	**	0.022106	*
GO:1902895	positive regulation of miRNA transcription	Biological Process	Fos, Bmpr1a, Egr1	3	357	42	55267	0.0714	0.00254584	**	0.022106	*
GO:0043065	positive regulation of apoptotic process	Biological Process	Bid, Apc, Dusp1, Pmaip1, Il1b, Klrk1, Wdr35, Moap1	8	357	360	55267	0.0222	0.00255477	**	0.0221105	*
GO:0050852	T cell receptor signaling pathway	Biological Process	Cacnb3, Cblb, Thy1, Skint3	4	357	88	55267	0.0455	0.00260582	**	0.0221876	*
GO:0015031	protein transport	Biological Process	Ramp2, Bbs1, Timm22, Kpna1, Napg, Gpm6b, Chmp3, Gm10184, Tomm5, Gm43064, Scamp4	11	357	621	55267	0.0177	0.00262405	**	0.0221876	*
GO:1904468	negative regulation of tumor necrosis factor production	Biological Process	Arg2, Tlr6	2	357	12	55267	0.1667	0.00263114	**	0.0221876	*
GO:0030431	sleep	Biological Process	Fos, Snap25	2	357	12	55267	0.1667	0.00263114	**	0.0221876	*
GO:0099527	postsynapse to nucleus signaling pathway	Biological Process	Kpna1, Gm10184	2	357	12	55267	0.1667	0.00263114	**	0.0221876	*
GO:0045080	positive regulation of chemokine production	Biological Process	Il1b, Egr1	2	357	12	55267	0.1667	0.00263114	**	0.0221876	*
GO:0080111	DNA demethylation	Biological Process	Alkbh4, Tet2	2	357	12	55267	0.1667	0.00263114	**	0.0221876	*
GO:0004875	complement receptor activity	Molecular Function	Fpr1, Fpr2	2	357	12	55267	0.1667	0.00263114	**	0.0221876	*
GO:0032587	ruffle membrane	Cellular Component	Apc, Eps8l1, Psd3, Pdxp	4	357	89	55267	0.0449	0.00271475	**	0.0228195	*
GO:0043966	histone H3 acetylation	Biological Process	Naa60, Per1, Brpf3	3	357	44	55267	0.0682	0.00290923	**	0.0240698	*
GO:0001784	phosphotyrosine residue binding	Molecular Function	Vav2, Pfn1, Cblb	3	357	44	55267	0.0682	0.00290923	**	0.0240698	*
GO:0046658	obsolete anchored component of plasma membrane	Cellular Component	Hyal2, Thy1, Cd160	3	357	44	55267	0.0682	0.00290923	**	0.0240698	*
GO:0019838	growth factor binding	Molecular Function	Dusp1, Lifr, Pdxp	3	357	44	55267	0.0682	0.00290923	**	0.0240698	*
GO:0002227	innate immune response in mucosa	Biological Process	H2bc11, Hist1h2br, H2bc15	3	357	44	55267	0.0682	0.00290923	**	0.0240698	*
GO:0098609	cell-cell adhesion	Biological Process	Perp, Ttyh1, Thy1, Sirpa, Dsp	5	357	149	55267	0.0336	0.00292961	**	0.0241624	*
GO:0000287	magnesium ion binding	Molecular Function	Sik1, Atp9a, Map3k6, Fignl1, Suclg2, Pdxp	6	357	217	55267	0.0276	0.00301674	**	0.0246587	*
GO:0000976	transcription cis-regulatory region binding	Molecular Function	Tbx21, Per1, Fos, Egr1, Nfe2l1, Zfp740, Zfp568	7	357	291	55267	0.0241	0.00303123	**	0.0246587	*
GO:0048304	positive regulation of isotype switching to IgG isotypes	Biological Process	Tbx21, Gm42742	2	357	13	55267	0.1538	0.00309628	**	0.0246587	*
GO:0061351	neural precursor cell proliferation	Biological Process	Bbs1, Rpgrip1	2	357	13	55267	0.1538	0.00309628	**	0.0246587	*
GO:0003094	glomerular filtration	Biological Process	Xpnpep3, Jchain	2	357	13	55267	0.1538	0.00309628	**	0.0246587	*
GO:0017017	MAP kinase tyrosine/serine/threonine phosphatase activity	Molecular Function	Dusp1, Dusp2	2	357	13	55267	0.1538	0.00309628	**	0.0246587	*
GO:0005865	striated muscle thin filament	Cellular Component	Tnnt2, Ttn	2	357	13	55267	0.1538	0.00309628	**	0.0246587	*
GO:0005751	mitochondrial respiratory chain complex IV	Cellular Component	Cox4i1, AA467197	2	357	13	55267	0.1538	0.00309628	**	0.0246587	*
GO:0042633	hair cycle	Biological Process	Krt14, Krt16	2	357	13	55267	0.1538	0.00309628	**	0.0246587	*
GO:0002430	complement receptor mediated signaling pathway	Biological Process	Fpr1, Fpr2	2	357	13	55267	0.1538	0.00309628	**	0.0246587	*
GO:0031201	SNARE complex	Cellular Component	Bloc1s6, Napg, Snap25	3	357	45	55267	0.0667	0.00310225	**	0.0246587	*
GO:0000079	regulation of cyclin-dependent protein serine/threonine kinase activity	Biological Process	Cdk5rap1, Ccnc, Ccnd3	3	357	45	55267	0.0667	0.00310225	**	0.0246587	*
GO:0003674	molecular_function	Molecular Function	Slfn4, Tex15, Rnf170, Golm1, Ankrd22, Slx4ip, Bend5, Slc46a3, Asb7, Fam122b, Sapcd1, Rnf113a1, Fbxo34, Tmem273, Lrrn4, Gpr146, Depp1, E130311K13Rik, Phf3, Rtl5, Samd3, Ncoa4, Txnl4a, Zfp420, Tmem40, Casc4, Rtl8b, Fam57a, Evi2, Zfp992, Smim15, Gm10521, Gm14296, Tm2d3, 2210418O10Rik, Umad1, Pcdhgb6, Scamp4	38	357	3695	55267	0.0103	0.00327853	**	0.0259813	*
GO:0009791	post-embryonic development	Biological Process	Myl2, Smad2, Prdm1, Tet2	4	357	94	55267	0.0426	0.00330642	**	0.0261237	*
GO:0019894	kinesin binding	Molecular Function	Kif3c, Klc3, Kif5a	3	357	47	55267	0.0638	0.00351143	**	0.0275906	*
GO:0051290	protein heterotetramerization	Biological Process	Krt10, Krt1	2	357	14	55267	0.1429	0.00359695	**	0.0275906	*
GO:0001222	transcription corepressor binding	Molecular Function	Per1, Zfp568	2	357	14	55267	0.1429	0.00359695	**	0.0275906	*
GO:0030705	cytoskeleton-dependent intracellular transport	Biological Process	Kif5c, Kif5a	2	357	14	55267	0.1429	0.00359695	**	0.0275906	*
GO:0034116	positive regulation of heterotypic cell-cell adhesion	Biological Process	Il1b, Thy1	2	357	14	55267	0.1429	0.00359695	**	0.0275906	*
GO:0048711	positive regulation of astrocyte differentiation	Biological Process	Il1b, Clcf1	2	357	14	55267	0.1429	0.00359695	**	0.0275906	*
GO:0050930	induction of positive chemotaxis	Biological Process	Artn, Vegfd	2	357	14	55267	0.1429	0.00359695	**	0.0275906	*
GO:1902187	suppression of viral release by host	Biological Process	Trim21, Chmp3	2	357	14	55267	0.1429	0.00359695	**	0.0275906	*
GO:0016018	cyclosporin A binding	Molecular Function	Nktr, Ppih	2	357	14	55267	0.1429	0.00359695	**	0.0275906	*
GO:0030194	positive regulation of blood coagulation	Biological Process	Tbxa2r, S100a9	2	357	14	55267	0.1429	0.00359695	**	0.0275906	*
GO:0005768	endosome	Cellular Component	Insr, Bloc1s6, Atp1a2, Arpc5, Gfra1, Ptp4a1, Tmem163, Snap25, Atp9a, Sorcs2, Chmp3	11	357	650	55267	0.0169	0.0036975	**	0.0282207	*
GO:0060326	cell chemotaxis	Biological Process	Ccr6, Cxcr5, Cxcr1, Cxcr6	4	357	97	55267	0.0412	0.00370055	**	0.0282207	*
GO:1901216	obsolete positive regulation of neuron death	Biological Process	Ddit4, Fos, Egr1	3	357	48	55267	0.0625	0.00372778	**	0.0283462	*
GO:0016787	hydrolase activity	Molecular Function	Hyal2, Afmid, Mrpl58, Arg2, Plau, Xpnpep3, Dusp1, Ptp4a1, Mindy3, Dusp2, Gm45837, Lipc, Nt5e, Fignl1, Isg20, Liph, Phospho1, Tlr6, Usp46, Rnasel, Pdxp	21	357	1698	55267	0.0124	0.00380558	**	0.0288544	*
GO:0042632	cholesterol homeostasis	Biological Process	Raly, Fabp3, Lipc, Nfe2l1	4	357	98	55267	0.0408	0.00383869	**	0.0290218	*
GO:0043588	skin development	Biological Process	Ovol1, Wnt10a, Dsp	3	357	49	55267	0.0612	0.0039521	**	0.0297936	*
GO:0031083	BLOC-1 complex	Cellular Component	Bloc1s6, Snap25	2	357	15	55267	0.1333	0.00413267	**	0.0302029	*
GO:1900029	positive regulation of ruffle assembly	Biological Process	Eps8l1, Pfn1	2	357	15	55267	0.1333	0.00413267	**	0.0302029	*
GO:0061099	negative regulation of protein tyrosine kinase activity	Biological Process	Hyal2, Thy1	2	357	15	55267	0.1333	0.00413267	**	0.0302029	*
GO:0030550	acetylcholine receptor inhibitor activity	Molecular Function	Ly6g, Ly6a	2	357	15	55267	0.1333	0.00413267	**	0.0302029	*
GO:0047555	3',5'-cyclic-GMP phosphodiesterase activity	Molecular Function	Pde6d, Gm45837	2	357	15	55267	0.1333	0.00413267	**	0.0302029	*
GO:0008574	plus-end-directed microtubule motor activity	Molecular Function	Kif5c, Kif5a	2	357	15	55267	0.1333	0.00413267	**	0.0302029	*
GO:0006044	N-acetylglucosamine metabolic process	Biological Process	Chst1, Chst3	2	357	15	55267	0.1333	0.00413267	**	0.0302029	*
GO:0006790	sulfur compound metabolic process	Biological Process	Chst1, Chst3	2	357	15	55267	0.1333	0.00413267	**	0.0302029	*
GO:0048143	astrocyte activation	Biological Process	Il1b, Fpr2	2	357	15	55267	0.1333	0.00413267	**	0.0302029	*
GO:0007512	adult heart development	Biological Process	Myh6, Ttn	2	357	15	55267	0.1333	0.00413267	**	0.0302029	*
GO:0002755	MyD88-dependent toll-like receptor signaling pathway	Biological Process	Tlr6, Tlr5	2	357	15	55267	0.1333	0.00413267	**	0.0302029	*
GO:0098656	monoatomic anion transmembrane transport	Biological Process	Slc1a2, Slc13a3, Slc26a1	3	357	50	55267	0.06	0.00418445	**	0.0303286	*
GO:0030838	positive regulation of actin filament polymerization	Biological Process	Nphs1, Pfn1, Prkce	3	357	50	55267	0.06	0.00418445	**	0.0303286	*
GO:0032024	positive regulation of insulin secretion	Biological Process	Rph3al, Ffar1, Prkce	3	357	50	55267	0.06	0.00418445	**	0.0303286	*
GO:1902600	proton transmembrane transport	Biological Process	Atp1a2, Slc36a1, Cox4i1, AA467197	4	357	101	55267	0.0396	0.00427397	**	0.0308924	*
GO:0005544	calcium-dependent phospholipid binding	Molecular Function	Esyt2, Syt1, Cpne1	3	357	51	55267	0.0588	0.00442494	**	0.0318088	*
GO:0045111	intermediate filament cytoskeleton	Cellular Component	Des, Ddx60, S100a8	3	357	51	55267	0.0588	0.00442494	**	0.0318088	*
GO:0042608	T cell receptor binding	Molecular Function	Eps8l1, H2-Q1	2	357	16	55267	0.125	0.00470296	**	0.0330842	*
GO:0006940	regulation of smooth muscle contraction	Biological Process	Atp1a2, Tnni3	2	357	16	55267	0.125	0.00470296	**	0.0330842	*
GO:0035641	locomotory exploration behavior	Biological Process	Atp1a2, Prkce	2	357	16	55267	0.125	0.00470296	**	0.0330842	*
GO:0099523	presynaptic cytosol	Cellular Component	Camk2a, Prkce	2	357	16	55267	0.125	0.00470296	**	0.0330842	*
GO:0016298	lipase activity	Molecular Function	Lipc, Liph	2	357	16	55267	0.125	0.00470296	**	0.0330842	*
GO:0019433	triglyceride catabolic process	Biological Process	Lipc, Liph	2	357	16	55267	0.125	0.00470296	**	0.0330842	*
GO:0070989	oxidative demethylation	Biological Process	Alkbh4, Tet2	2	357	16	55267	0.125	0.00470296	**	0.0330842	*
GO:0055008	cardiac muscle tissue morphogenesis	Biological Process	Ttn, Actc1	2	357	16	55267	0.125	0.00470296	**	0.0330842	*
GO:0005887	plasma membrane	Cellular Component	Slc1a2, Fcer1a, Insr, Nphs1, Perp, Esyt2, Slc6a20b, Sell, Sorcs2, Hrh2, Sirpa, Lrrn4, Ffar1, Slc26a1, Tlr6, Gpr174	16	357	1181	55267	0.0135	0.00474821	**	0.0333134	*
GO:0001540	amyloid-beta binding	Molecular Function	Insr, Cryab, Fpr2	3	357	53	55267	0.0566	0.00493062	**	0.0340583	*
GO:0030335	positive regulation of cell migration	Biological Process	Insr, Apc, Plau, Ptp4a1, Il1b, Clec7a	6	357	242	55267	0.0248	0.00511742	**	0.0340583	*
GO:0006470	protein dephosphorylation	Biological Process	Dusp1, Ptp4a1, Dusp2, Gm14698, Pdxp	5	357	170	55267	0.0294	0.00512136	**	0.0340583	*
GO:0030054	cell junction	Cellular Component	Perp, Camk2a, Tmem163, Snap25, Sorcs2, Psd3, Rims3, Cbarp, Syt1, Arhgap26, Camk2n1, Dsp, S100a9	13	357	879	55267	0.0148	0.0051913	**	0.0340583	*
GO:0002931	response to ischemia	Biological Process	Bid, Camk2a, Egr1	3	357	54	55267	0.0556	0.00519597	**	0.0340583	*
GO:0009566	fertilization	Biological Process	Bbs1, Tex15, Sycp2	3	357	54	55267	0.0556	0.00519597	**	0.0340583	*
GO:0051591	response to cAMP	Biological Process	Per1, Fos, Dusp1	3	357	54	55267	0.0556	0.00519597	**	0.0340583	*
GO:2000300	regulation of synaptic vesicle exocytosis	Biological Process	Rims3, Syt1, Prkce	3	357	54	55267	0.0556	0.00519597	**	0.0340583	*
GO:0007049	cell cycle	Biological Process	Sik1, Dusp1, Ptp4a1, Ccnd3, Tet2, Prkce, Chtf8, Chmp3, Txnl4a, Sycp2	10	357	586	55267	0.0171	0.00521681	**	0.0340583	*
GO:0030673	axolemma	Cellular Component	Slc1a2, Thy1	2	357	17	55267	0.1176	0.00530737	**	0.0340583	*
GO:0086004	regulation of cardiac muscle cell contraction	Biological Process	Atp1a2, Pln	2	357	17	55267	0.1176	0.00530737	**	0.0340583	*
GO:0017158	regulation of calcium ion-dependent exocytosis	Biological Process	Rph3al, Syt1	2	357	17	55267	0.1176	0.00530737	**	0.0340583	*
GO:0035254	glutamate receptor binding	Molecular Function	Myl12a, Camk2a	2	357	17	55267	0.1176	0.00530737	**	0.0340583	*
GO:0010917	negative regulation of mitochondrial membrane potential	Biological Process	Pmaip1, Prkce	2	357	17	55267	0.1176	0.00530737	**	0.0340583	*
GO:0048489	synaptic vesicle transport	Biological Process	Kif5c, Kif5a	2	357	17	55267	0.1176	0.00530737	**	0.0340583	*
GO:0042462	eye photoreceptor cell development	Biological Process	Prdm1, Rpgrip1	2	357	17	55267	0.1176	0.00530737	**	0.0340583	*
GO:0030048	actin filament-based movement	Biological Process	Myh6, Actc1	2	357	17	55267	0.1176	0.00530737	**	0.0340583	*
GO:0014002	astrocyte development	Biological Process	S100a8, S100a9	2	357	17	55267	0.1176	0.00530737	**	0.0340583	*
GO:0006357	regulation of transcription by RNA polymerase II	Biological Process	Pfn1, Fos, Ccnc, Tfdp2, Pknox2, Prdm1, Nfe2l1, H1f4, H1f3, Zfp422, 2210418O10Rik	11	357	686	55267	0.016	0.0054903	**	0.0340583	*
GO:0015293	symporter activity	Molecular Function	Slc1a2, Slc13a3, Slc36a1, Slc6a20b	4	357	110	55267	0.0364	0.00577671	**	0.0340583	*
GO:0001701	in utero embryonic development	Biological Process	Bmpr1a, Smad2, Prdm1, Myh6, Ttn, Zfp568	6	357	249	55267	0.0241	0.00586113	**	0.0340583	*
GO:0019229	regulation of vasoconstriction	Biological Process	Atp1a2, Tbxa2r	2	357	18	55267	0.1111	0.00594542	**	0.0340583	*
GO:0000188	obsolete inactivation of MAPK activity	Biological Process	Dusp1, Dusp2	2	357	18	55267	0.1111	0.00594542	**	0.0340583	*
GO:1990869	cellular response to chemokine	Biological Process	Dusp1, Stk39	2	357	18	55267	0.1111	0.00594542	**	0.0340583	*
GO:0043229	intracellular organelle	Cellular Component	Snap25, Syt1	2	357	18	55267	0.1111	0.00594542	**	0.0340583	*
GO:0070498	interleukin-1-mediated signaling pathway	Biological Process	Il1b, Egr1	2	357	18	55267	0.1111	0.00594542	**	0.0340583	*
GO:0030216	keratinocyte differentiation	Biological Process	Krt10, Krt16, Dsp	3	357	57	55267	0.0526	0.00604294	**	0.0340583	*
GO:0008654	phospholipid biosynthetic process	Biological Process	Agpat2, Cdipt, Cept1	3	357	58	55267	0.0517	0.00634247	**	0.0340583	*
GO:1905788	negative regulation of detection of mechanical stimulus involved in sensory perception of touch	Biological Process	Cacnb3	1	357	1	55267	1	0.00645955	**	0.0340583	*
GO:0060417	yolk	Cellular Component	Insr	1	357	1	55267	1	0.00645955	**	0.0340583	*
GO:0021989	olfactory cortex development	Biological Process	Atp1a2	1	357	1	55267	1	0.00645955	**	0.0340583	*
GO:1903280	negative regulation of calcium:sodium antiporter activity	Biological Process	Atp1a2	1	357	1	55267	1	0.00645955	**	0.0340583	*
GO:0061842	microtubule organizing center localization	Biological Process	Arpc5	1	357	1	55267	1	0.00645955	**	0.0340583	*
GO:0042694	muscle cell fate specification	Biological Process	Myl2	1	357	1	55267	1	0.00645955	**	0.0340583	*
GO:0004061	arylformamidase activity	Molecular Function	Afmid	1	357	1	55267	1	0.00645955	**	0.0340583	*
GO:0005310	dicarboxylic acid transmembrane transporter activity	Molecular Function	Slc13a3	1	357	1	55267	1	0.00645955	**	0.0340583	*
GO:0006835	dicarboxylic acid transport	Biological Process	Slc13a3	1	357	1	55267	1	0.00645955	**	0.0340583	*
GO:0015362	high-affinity sodium:dicarboxylate symporter activity	Molecular Function	Slc13a3	1	357	1	55267	1	0.00645955	**	0.0340583	*
GO:0016150	translation release factor activity, codon nonspecific	Molecular Function	Mrpl58	1	357	1	55267	1	0.00645955	**	0.0340583	*
GO:0071644	negative regulation of chemokine (C-C motif) ligand 4 production	Biological Process	Arg2	1	357	1	55267	1	0.00645955	**	0.0340583	*
GO:1905403	negative regulation of activated CD8-positive, alpha-beta T cell apoptotic process	Biological Process	Arg2	1	357	1	55267	1	0.00645955	**	0.0340583	*
GO:0021998	neural plate mediolateral regionalization	Biological Process	Bmpr1a	1	357	1	55267	1	0.00645955	**	0.0340583	*
GO:0048352	paraxial mesoderm structural organization	Biological Process	Bmpr1a	1	357	1	55267	1	0.00645955	**	0.0340583	*
GO:0060896	neural plate pattern specification	Biological Process	Bmpr1a	1	357	1	55267	1	0.00645955	**	0.0340583	*
GO:1904414	positive regulation of cardiac ventricle development	Biological Process	Bmpr1a	1	357	1	55267	1	0.00645955	**	0.0340583	*
GO:1905285	fibrous ring of heart morphogenesis	Biological Process	Bmpr1a	1	357	1	55267	1	0.00645955	**	0.0340583	*
GO:2000097	regulation of smooth muscle cell-matrix adhesion	Biological Process	Plau	1	357	1	55267	1	0.00645955	**	0.0340583	*
GO:0047256	lactosylceramide 1,3-N-acetyl-beta-D-glucosaminyltransferase activity	Molecular Function	B3gnt5	1	357	1	55267	1	0.00645955	**	0.0340583	*
GO:1900224	obsolete positive regulation of nodal signaling pathway involved in determination of lateral mesoderm left/right asymmetry	Biological Process	Smad2	1	357	1	55267	1	0.00645955	**	0.0340583	*
GO:0099573	glutamatergic postsynaptic density	Cellular Component	Camk2a	1	357	1	55267	1	0.00645955	**	0.0340583	*
GO:1901994	negative regulation of meiotic cell cycle phase transition	Biological Process	Ovol1	1	357	1	55267	1	0.00645955	**	0.0340583	*
GO:0004727	prenylated protein tyrosine phosphatase activity	Molecular Function	Ptp4a1	1	357	1	55267	1	0.00645955	**	0.0340583	*
GO:0001695	histamine catabolic process	Biological Process	Hnmt	1	357	1	55267	1	0.00645955	**	0.0340583	*
GO:0002347	response to tumor cell	Biological Process	Hnmt	1	357	1	55267	1	0.00645955	**	0.0340583	*
GO:0046539	histamine N-methyltransferase activity	Molecular Function	Hnmt	1	357	1	55267	1	0.00645955	**	0.0340583	*
GO:0042339	keratan sulfate metabolic process	Biological Process	Chst1	1	357	1	55267	1	0.00645955	**	0.0340583	*
GO:0045130	keratan sulfotransferase activity	Molecular Function	Chst1	1	357	1	55267	1	0.00645955	**	0.0340583	*
GO:0035505	positive regulation of myosin light chain kinase activity	Biological Process	Il1b	1	357	1	55267	1	0.00645955	**	0.0340583	*
GO:0035597	N6-isopentenyladenosine methylthiotransferase activity	Molecular Function	Cdk5rap1	1	357	1	55267	1	0.00645955	**	0.0340583	*
GO:0070900	mitochondrial tRNA modification	Biological Process	Cdk5rap1	1	357	1	55267	1	0.00645955	**	0.0340583	*
GO:0032365	intracellular lipid transport	Biological Process	Fabp3	1	357	1	55267	1	0.00645955	**	0.0340583	*
GO:0050543	icosatetraenoic acid binding	Molecular Function	Fabp3	1	357	1	55267	1	0.00645955	**	0.0340583	*
GO:0140214	positive regulation of long-chain fatty acid import into cell	Biological Process	Fabp3	1	357	1	55267	1	0.00645955	**	0.0340583	*
GO:2001245	regulation of phosphatidylcholine biosynthetic process	Biological Process	Fabp3	1	357	1	55267	1	0.00645955	**	0.0340583	*
GO:0098965	extracellular matrix of synaptic cleft	Cellular Component	Sparcl1	1	357	1	55267	1	0.00645955	**	0.0340583	*
GO:0032011	ARF protein signal transduction	Biological Process	Psd3	1	357	1	55267	1	0.00645955	**	0.0340583	*
GO:0003881	CDP-diacylglycerol-inositol 3-phosphatidyltransferase activity	Molecular Function	Cdipt	1	357	1	55267	1	0.00645955	**	0.0340583	*
GO:0046341	CDP-diacylglycerol metabolic process	Biological Process	Cdipt	1	357	1	55267	1	0.00645955	**	0.0340583	*
GO:0019969	interleukin-10 binding	Molecular Function	Il10ra	1	357	1	55267	1	0.00645955	**	0.0340583	*
GO:0046461	neutral lipid catabolic process	Biological Process	Lipc	1	357	1	55267	1	0.00645955	**	0.0340583	*
GO:0006196	AMP catabolic process	Biological Process	Nt5e	1	357	1	55267	1	0.00645955	**	0.0340583	*
GO:0046086	adenosine biosynthetic process	Biological Process	Nt5e	1	357	1	55267	1	0.00645955	**	0.0340583	*
GO:0004960	thromboxane receptor activity	Molecular Function	Tbxa2r	1	357	1	55267	1	0.00645955	**	0.0340583	*
GO:0004961	thromboxane A2 receptor activity	Molecular Function	Tbxa2r	1	357	1	55267	1	0.00645955	**	0.0340583	*
GO:0038193	thromboxane A2 signaling pathway	Biological Process	Tbxa2r	1	357	1	55267	1	0.00645955	**	0.0340583	*
GO:0001697	histamine-induced gastric acid secretion	Biological Process	Hrh2	1	357	1	55267	1	0.00645955	**	0.0340583	*
GO:0001698	gastrin-induced gastric acid secretion	Biological Process	Hrh2	1	357	1	55267	1	0.00645955	**	0.0340583	*
GO:1901363	heterocyclic compound binding	Molecular Function	Hrh2	1	357	1	55267	1	0.00645955	**	0.0340583	*
GO:0001980	regulation of systemic arterial blood pressure by ischemic conditions	Biological Process	Tnni3	1	357	1	55267	1	0.00645955	**	0.0340583	*
GO:0071911	synchronous neurotransmitter secretion	Biological Process	Syt1	1	357	1	55267	1	0.00645955	**	0.0340583	*
GO:0098746	fast, calcium ion-dependent exocytosis of neurotransmitter	Biological Process	Syt1	1	357	1	55267	1	0.00645955	**	0.0340583	*
GO:1903235	positive regulation of calcium ion-dependent exocytosis of neurotransmitter	Biological Process	Syt1	1	357	1	55267	1	0.00645955	**	0.0340583	*
GO:1903720	negative regulation of I-kappaB phosphorylation	Biological Process	Sirpa	1	357	1	55267	1	0.00645955	**	0.0340583	*
GO:0048869	cellular developmental process	Biological Process	Prdm1	1	357	1	55267	1	0.00645955	**	0.0340583	*
GO:1990654	sebum secreting cell proliferation	Biological Process	Prdm1	1	357	1	55267	1	0.00645955	**	0.0340583	*
GO:0002857	positive regulation of natural killer cell mediated immune response to tumor cell	Biological Process	Cd160	1	357	1	55267	1	0.00645955	**	0.0340583	*
GO:0032397	activating MHC class I receptor activity	Molecular Function	Cd160	1	357	1	55267	1	0.00645955	**	0.0340583	*
GO:1900280	negative regulation of CD4-positive, alpha-beta T cell costimulation	Biological Process	Cd160	1	357	1	55267	1	0.00645955	**	0.0340583	*
GO:0071506	cellular response to mycophenolic acid	Biological Process	Egr1	1	357	1	55267	1	0.00645955	**	0.0340583	*
GO:0072110	glomerular mesangial cell proliferation	Biological Process	Egr1	1	357	1	55267	1	0.00645955	**	0.0340583	*
GO:0072303	positive regulation of glomerular metanephric mesangial cell proliferation	Biological Process	Egr1	1	357	1	55267	1	0.00645955	**	0.0340583	*
GO:0098759	cellular response to interleukin-8	Biological Process	Egr1	1	357	1	55267	1	0.00645955	**	0.0340583	*
GO:0008859	exoribonuclease II activity	Molecular Function	Isg20	1	357	1	55267	1	0.00645955	**	0.0340583	*
GO:0036090	cleavage furrow ingression	Biological Process	Alkbh4	1	357	1	55267	1	0.00645955	**	0.0340583	*
GO:0007522	visceral muscle development	Biological Process	Myh6	1	357	1	55267	1	0.00645955	**	0.0340583	*
GO:0048290	isotype switching to IgA isotypes	Biological Process	Ccr6	1	357	1	55267	1	0.00645955	**	0.0340583	*
GO:1904155	DN2 thymocyte differentiation	Biological Process	Ccr6	1	357	1	55267	1	0.00645955	**	0.0340583	*
GO:1904156	DN3 thymocyte differentiation	Biological Process	Ccr6	1	357	1	55267	1	0.00645955	**	0.0340583	*
GO:0019857	5-methylcytosine metabolic process	Biological Process	Tet2	1	357	1	55267	1	0.00645955	**	0.0340583	*
GO:2001031	positive regulation of cellular glucuronidation	Biological Process	Prkce	1	357	1	55267	1	0.00645955	**	0.0340583	*
GO:0004042	acetyl-CoA:L-glutamate N-acetyltransferase activity	Molecular Function	Nags	1	357	1	55267	1	0.00645955	**	0.0340583	*
GO:0103045	methione N-acyltransferase activity	Molecular Function	Nags	1	357	1	55267	1	0.00645955	**	0.0340583	*
GO:0052731	phosphocholine phosphatase activity	Molecular Function	Phospho1	1	357	1	55267	1	0.00645955	**	0.0340583	*
GO:0052732	phosphoethanolamine phosphatase activity	Molecular Function	Phospho1	1	357	1	55267	1	0.00645955	**	0.0340583	*
GO:0034150	toll-like receptor 6 signaling pathway	Biological Process	Tlr6	1	357	1	55267	1	0.00645955	**	0.0340583	*
GO:0035355	Toll-like receptor 2-Toll-like receptor 6 protein complex	Cellular Component	Tlr6	1	357	1	55267	1	0.00645955	**	0.0340583	*
GO:0042498	diacyl lipopeptide binding	Molecular Function	Tlr6	1	357	1	55267	1	0.00645955	**	0.0340583	*
GO:0043056	forward locomotion	Biological Process	Ttn	1	357	1	55267	1	0.00645955	**	0.0340583	*
GO:0060419	heart growth	Biological Process	Ttn	1	357	1	55267	1	0.00645955	**	0.0340583	*
GO:2000191	regulation of fatty acid transport	Biological Process	Repin1	1	357	1	55267	1	0.00645955	**	0.0340583	*
GO:0036456	L-methionine-(S)-S-oxide reductase activity	Molecular Function	Msra	1	357	1	55267	1	0.00645955	**	0.0340583	*
GO:0045113	regulation of integrin biosynthetic process	Biological Process	S100a9	1	357	1	55267	1	0.00645955	**	0.0340583	*
GO:0050698	proteoglycan sulfotransferase activity	Molecular Function	Chst3	1	357	1	55267	1	0.00645955	**	0.0340583	*
GO:0045932	negative regulation of muscle contraction	Biological Process	Tnnt1	1	357	1	55267	1	0.00645955	**	0.0340583	*
GO:1901555	obsolete response to paclitaxel	Biological Process	Wdr35	1	357	1	55267	1	0.00645955	**	0.0340583	*
GO:1905705	obsolete cellular response to paclitaxel	Biological Process	Wdr35	1	357	1	55267	1	0.00645955	**	0.0340583	*
GO:0071748	monomeric IgA immunoglobulin complex	Cellular Component	Jchain	1	357	1	55267	1	0.00645955	**	0.0340583	*
GO:0071750	dimeric IgA immunoglobulin complex	Cellular Component	Jchain	1	357	1	55267	1	0.00645955	**	0.0340583	*
GO:0071751	secretory IgA immunoglobulin complex	Cellular Component	Jchain	1	357	1	55267	1	0.00645955	**	0.0340583	*
GO:0071752	secretory dimeric IgA immunoglobulin complex	Cellular Component	Jchain	1	357	1	55267	1	0.00645955	**	0.0340583	*
GO:0033275	actin-myosin filament sliding	Biological Process	Actc1	1	357	1	55267	1	0.00645955	**	0.0340583	*
GO:0098595	perivitelline space	Cellular Component	Ovgp1	1	357	1	55267	1	0.00645955	**	0.0340583	*
GO:0034146	toll-like receptor 5 signaling pathway	Biological Process	Tlr5	1	357	1	55267	1	0.00645955	**	0.0340583	*
GO:0032361	pyridoxal phosphate catabolic process	Biological Process	Pdxp	1	357	1	55267	1	0.00645955	**	0.0340583	*
GO:0010569	regulation of double-strand break repair via homologous recombination	Biological Process	Tex15, Fignl1	2	357	19	55267	0.1053	0.00661667	**	0.0346782	*
GO:0095500	acetylcholine receptor signaling pathway	Biological Process	Ly6g, Ly6a	2	357	19	55267	0.1053	0.00661667	**	0.0346782	*
GO:0007088	regulation of mitotic nuclear division	Biological Process	Nfe2l1, Pdxp	2	357	19	55267	0.1053	0.00661667	**	0.0346782	*
GO:0010942	obsolete positive regulation of cell death	Biological Process	Apc, Il1b, Egr1	3	357	59	55267	0.0508	0.0066507	**	0.0347873	*
GO:0042493	response to xenobiotic stimulus	Biological Process	Slc1a2, Rph3al, Fos, Agpat2, Fabp3, Tbxa2r, Actc1	7	357	339	55267	0.0206	0.00687958	**	0.035913	*
GO:0007519	skeletal muscle tissue development	Biological Process	Srpk3, Nphs1, Myl3	3	357	60	55267	0.05	0.0069677	**	0.0362293	*
GO:0006898	receptor-mediated endocytosis	Biological Process	Insr, Cap1, Fpr2	3	357	60	55267	0.05	0.0069677	**	0.0362293	*
GO:0043209	myelin sheath	Cellular Component	Atp1a2, Napg, Snap25, Thy1, Cryab	5	357	184	55267	0.0272	0.00710718	**	0.0368816	*
GO:0019898	extrinsic component of membrane	Cellular Component	Bloc1s6, Gfra1, Stk39	3	357	61	55267	0.0492	0.00729353	**	0.0373993	*
GO:0030145	manganese ion binding	Molecular Function	Arg2, Xpnpep3, Cdipt	3	357	61	55267	0.0492	0.00729353	**	0.0373993	*
GO:0008307	structural constituent of muscle	Molecular Function	Mybpc3, Ttn	2	357	20	55267	0.1	0.00732065	**	0.0373993	*
GO:0006626	protein targeting to mitochondrion	Biological Process	Bid, Tomm5	2	357	20	55267	0.1	0.00732065	**	0.0373993	*
GO:0031362	obsolete anchored component of external side of plasma membrane	Cellular Component	Hyal2, Thy1	2	357	20	55267	0.1	0.00732065	**	0.0373993	*
GO:0061608	nuclear import signal receptor activity	Molecular Function	Kpna1, Gm10184	2	357	20	55267	0.1	0.00732065	**	0.0373993	*
GO:0035970	peptidyl-threonine dephosphorylation	Biological Process	Dusp1, Dusp2	2	357	20	55267	0.1	0.00732065	**	0.0373993	*
GO:0045104	intermediate filament cytoskeleton organization	Biological Process	Krt16, Dsp	2	357	20	55267	0.1	0.00732065	**	0.0373993	*
GO:0005874	microtubule	Cellular Component	Apc, Dynll1, Kif1a, Kif3c, Kif5c, Klc3, Kif5a	7	357	345	55267	0.0203	0.0075392	**	0.0384412	*
GO:0008542	visual learning	Biological Process	Atp1a2, Hrh2, Lrrn4	3	357	62	55267	0.0484	0.00762825	**	0.03882	*
GO:0010765	positive regulation of sodium ion transport	Biological Process	Akt3, Scn4b	2	357	21	55267	0.0952	0.00805693	**	0.0406088	*
GO:0033130	acetylcholine receptor binding	Molecular Function	Ly6g, Ly6a	2	357	21	55267	0.0952	0.00805693	**	0.0406088	*
GO:0030898	microfilament motor activity	Molecular Function	Myh6, Myo15	2	357	21	55267	0.0952	0.00805693	**	0.0406088	*
GO:0004950	chemokine receptor activity	Molecular Function	Ccr6, Cxcr6	2	357	21	55267	0.0952	0.00805693	**	0.0406088	*
GO:0002224	toll-like receptor signaling pathway	Biological Process	Tlr6, Tlr5	2	357	21	55267	0.0952	0.00805693	**	0.0406088	*
GO:0042826	histone deacetylase binding	Molecular Function	Sik1, Prdm1, H1f5, Gm10184	4	357	122	55267	0.0328	0.00827683	**	0.0415991	*
GO:0006629	lipid metabolic process	Biological Process	Scd2, Agpat2, Cdipt, Far1, Lipc, Thrsp, Nfe2l1, Cept1, Liph	9	357	532	55267	0.0169	0.00828504	**	0.0415991	*
GO:0042542	response to hydrogen peroxide	Biological Process	Mb, Dusp1, Cryab	3	357	64	55267	0.0469	0.00832455	**	0.0416386	*
GO:0022900	electron transport chain	Biological Process	Cox4i1, AA467197, Fdx2	3	357	64	55267	0.0469	0.00832455	**	0.0416386	*
GO:0042981	regulation of apoptotic process	Biological Process	Bid, Pmaip1, Sell, Egr1, Moap1	5	357	193	55267	0.0259	0.0086357	**	0.0431129	*
GO:0021591	ventricular system development	Biological Process	Bbs1, Ttn	2	357	22	55267	0.0909	0.00882505	**	0.0433994	*
GO:0061001	regulation of dendritic spine morphogenesis	Biological Process	Kif1a, Ppp1r9a	2	357	22	55267	0.0909	0.00882505	**	0.0433994	*
GO:0002028	regulation of sodium ion transport	Biological Process	Per1, Sik1	2	357	22	55267	0.0909	0.00882505	**	0.0433994	*
GO:0033198	response to ATP	Biological Process	Sell, Il1b	2	357	22	55267	0.0909	0.00882505	**	0.0433994	*
GO:0016079	synaptic vesicle exocytosis	Biological Process	Snap25, Syt1	2	357	22	55267	0.0909	0.00882505	**	0.0433994	*
GO:0044306	neuron projection terminus	Cellular Component	Scrg1, Syt1	2	357	22	55267	0.0909	0.00882505	**	0.0433994	*
GO:0045088	regulation of innate immune response	Biological Process	A530064D06Rik, 9830107B12Rik	2	357	22	55267	0.0909	0.00882505	**	0.0433994	*
GO:0061436	establishment of skin barrier	Biological Process	Krt1, Krt16	2	357	22	55267	0.0909	0.00882505	**	0.0433994	*
GO:0031234	extrinsic component of cytoplasmic side of plasma membrane	Cellular Component	S100a6, Esyt2, Snap25	3	357	66	55267	0.0455	0.00905701	**	0.0442918	*
GO:0030971	receptor tyrosine kinase binding	Molecular Function	Hyal2, Cblb, Artn	3	357	66	55267	0.0455	0.00905701	**	0.0442918	*
GO:0019905	syntaxin binding	Molecular Function	Napg, Snap25, Syt1	3	357	66	55267	0.0455	0.00905701	**	0.0442918	*
GO:0030133	transport vesicle	Cellular Component	Bloc1s6, Ovgp1, Scamp4	3	357	67	55267	0.0448	0.00943692	**	0.0457907	*
GO:0018107	peptidyl-threonine phosphorylation	Biological Process	Akt3, Stk39, Sbk1	3	357	67	55267	0.0448	0.00943692	**	0.0457907	*
GO:0051536	iron-sulfur cluster binding	Molecular Function	Cdk5rap1, AK157302, Fdx2	3	357	67	55267	0.0448	0.00943692	**	0.0457907	*
GO:0005802	trans-Golgi network	Cellular Component	Chst1, Snap25, Atp9a, Yipf6, Chst3	5	357	198	55267	0.0253	0.00957628	**	0.0457907	*
GO:0015026	coreceptor activity	Molecular Function	Ramp2, Cxcr6	2	357	23	55267	0.087	0.00962457	**	0.0457907	*
GO:0001836	release of cytochrome c from mitochondria	Biological Process	Bid, Pmaip1	2	357	23	55267	0.087	0.00962457	**	0.0457907	*
GO:0031668	cellular response to extracellular stimulus	Biological Process	Slc1a2, Fos	2	357	23	55267	0.087	0.00962457	**	0.0457907	*
GO:0030325	adrenal gland development	Biological Process	Insr, Smad2	2	357	23	55267	0.087	0.00962457	**	0.0457907	*
GO:0048854	brain morphogenesis	Biological Process	Bbs1, Akt3	2	357	23	55267	0.087	0.00962457	**	0.0457907	*
GO:0001618	virus receptor activity	Molecular Function	Hyal2, Clec5a	2	357	23	55267	0.087	0.00962457	**	0.0457907	*
GO:0043409	negative regulation of MAPK cascade	Biological Process	Dusp1, Rnf149	2	357	23	55267	0.087	0.00962457	**	0.0457907	*
GO:0045954	positive regulation of natural killer cell mediated cytotoxicity	Biological Process	Klrk1, Cd160	2	357	23	55267	0.087	0.00962457	**	0.0457907	*
GO:1901223	negative regulation of non-canonical NF-kappaB signal transduction	Biological Process	Nlrp3, Cpne1	2	357	23	55267	0.087	0.00962457	**	0.0457907	*
GO:0000146	microfilament motor activity	Molecular Function	Myh6, Myo15	2	357	23	55267	0.087	0.00962457	**	0.0457907	*
GO:0005797	Golgi medial cisterna	Cellular Component	Yipf6, H2-Q1	2	357	23	55267	0.087	0.00962457	**	0.0457907	*
GO:0005085	guanyl-nucleotide exchange factor activity	Molecular Function	Arhgef18, Vav2, Psd3, Fgd5, Arhgef26	5	357	199	55267	0.0251	0.00977251	**	0.0464106	*
GO:0045165	cell fate commitment	Biological Process	Smad2, Wnt10a, Prdm1	3	357	69	55267	0.0435	0.0102243	*	0.0477193	*
GO:0072332	intrinsic apoptotic signaling pathway by p53 class mediator	Biological Process	Perp, Pmaip1	2	357	24	55267	0.0833	0.0104551	*	0.0477193	*
GO:0070412	R-SMAD binding	Molecular Function	Fos, Smad2	2	357	24	55267	0.0833	0.0104551	*	0.0477193	*
GO:0099524	postsynaptic cytosol	Cellular Component	Camk2a, Rims3	2	357	24	55267	0.0833	0.0104551	*	0.0477193	*
GO:0050900	leukocyte migration	Biological Process	Sell, Il1b	2	357	24	55267	0.0833	0.0104551	*	0.0477193	*
GO:0032874	positive regulation of stress-activated MAPK cascade	Biological Process	Il1b, Clec7a	2	357	24	55267	0.0833	0.0104551	*	0.0477193	*
GO:0031430	M band	Cellular Component	Cryab, Ttn	2	357	24	55267	0.0833	0.0104551	*	0.0477193	*
GO:0002476	antigen processing and presentation of endogenous peptide antigen via MHC class Ib	Biological Process	Gm11127, H2-Q1	2	357	24	55267	0.0833	0.0104551	*	0.0477193	*
GO:0007015	actin filament organization	Biological Process	Ppp1r9a, Sirpa, Myo15, Actc1	4	357	131	55267	0.0305	0.0105561	*	0.0477193	*
GO:0001228	DNA-binding transcription activator activity, RNA polymerase II-specific	Molecular Function	Tbx21, Fos, Smad2, Ovol1, Tfdp2, Egr1, Nfe2l1, Tead1	8	357	462	55267	0.0173	0.0109476	*	0.0477193	*
GO:0005891	voltage-gated calcium channel complex	Cellular Component	Cacnb3, Cacna1e	2	357	25	55267	0.08	0.0113161	*	0.0477193	*
GO:0008361	regulation of cell size	Biological Process	Vav2, Vpreb1	2	357	25	55267	0.08	0.0113161	*	0.0477193	*
GO:0004114	3',5'-cyclic-nucleotide phosphodiesterase activity	Molecular Function	Pde6d, Gm45837	2	357	25	55267	0.08	0.0113161	*	0.0477193	*
GO:0030099	myeloid cell differentiation	Biological Process	Clec5a, Tet2	2	357	25	55267	0.08	0.0113161	*	0.0477193	*
GO:0004129	cytochrome-c oxidase activity	Molecular Function	Cox4i1, AA467197	2	357	25	55267	0.08	0.0113161	*	0.0477193	*
GO:0050870	positive regulation of T cell activation	Biological Process	Thy1, Sirpa	2	357	25	55267	0.08	0.0113161	*	0.0477193	*
GO:0031295	T cell costimulation	Biological Process	Cd160, Tnfrsf13c	2	357	25	55267	0.08	0.0113161	*	0.0477193	*
GO:0090303	positive regulation of wound healing	Biological Process	Prkce, Clec7a	2	357	25	55267	0.08	0.0113161	*	0.0477193	*
GO:0002009	morphogenesis of an epithelium	Biological Process	Krt16, Krt6a	2	357	25	55267	0.08	0.0113161	*	0.0477193	*
GO:0071363	cellular response to growth factor stimulus	Biological Process	Insr, Pfn1, Bmpr1a	3	357	72	55267	0.0417	0.0114749	*	0.0477193	*
GO:0055038	recycling endosome membrane	Cellular Component	Insr, Sorcs2, Scamp4	3	357	73	55267	0.0411	0.0119105	*	0.0477193	*
GO:0043525	positive regulation of neuron apoptotic process	Biological Process	Pmaip1, Il1b, Egr1	3	357	73	55267	0.0411	0.0119105	*	0.0477193	*
GO:0006413	translational initiation	Biological Process	Gm20696, LTO1, Eif3j2	3	357	73	55267	0.0411	0.0119105	*	0.0477193	*
GO:0006915	apoptotic process	Biological Process	Bid, Dynll1, Perp, Ddit4, Pmaip1, Mindy3, S100a8, S100a9, Moap1	9	357	566	55267	0.0159	0.012049	*	0.0477193	*
GO:0045736	negative regulation of cyclin-dependent protein serine/threonine kinase activity	Biological Process	Apc, Cdk5rap1	2	357	26	55267	0.0769	0.0122073	*	0.0477193	*
GO:0030057	desmosome	Cellular Component	Perp, Dsp	2	357	26	55267	0.0769	0.0122073	*	0.0477193	*
GO:0000979	RNA polymerase II core promoter sequence-specific DNA binding	Molecular Function	Fos, Egr1	2	357	26	55267	0.0769	0.0122073	*	0.0477193	*
GO:0008139	nuclear localization sequence binding	Molecular Function	Kpna1, Gm10184	2	357	26	55267	0.0769	0.0122073	*	0.0477193	*
GO:0016209	antioxidant activity	Molecular Function	S100a8, S100a9	2	357	26	55267	0.0769	0.0122073	*	0.0477193	*
GO:0006633	fatty acid biosynthetic process	Biological Process	Scd2, Lipc, Liph	3	357	74	55267	0.0405	0.0123555	*	0.0477193	*
GO:0008092	cytoskeletal protein binding	Molecular Function	Des, Fabp3, Cryab	3	357	74	55267	0.0405	0.0123555	*	0.0477193	*
GO:0016853	isomerase activity	Molecular Function	Fkbp5, Thap4, Nktr, Ppih	4	357	138	55267	0.029	0.0125842	*	0.0477193	*
GO:0007155	cell adhesion	Biological Process	Nphs1, Perp, Sell, Ttyh1, Itgam, Thy1, Prkce, Klra7, Pcdhgb6	9	357	571	55267	0.0158	0.0126952	*	0.0477193	*
GO:0008544	epidermis development	Biological Process	Insr, Ovol1, Agpat2	3	357	75	55267	0.04	0.0128099	*	0.0477193	*
GO:0150057	amylin receptor complex 2	Cellular Component	Ramp2	1	357	2	55267	0.5	0.0128775	*	0.0477193	*
GO:1990409	adrenomedullin binding	Molecular Function	Ramp2	1	357	2	55267	0.5	0.0128775	*	0.0477193	*
GO:0007632	visual behavior	Biological Process	Slc1a2	1	357	2	55267	0.5	0.0128775	*	0.0477193	*
GO:0001820	serotonin secretion	Biological Process	Fcer1a	1	357	2	55267	0.5	0.0128775	*	0.0477193	*
GO:0032752	positive regulation of interleukin-3 production	Biological Process	Fcer1a	1	357	2	55267	0.5	0.0128775	*	0.0477193	*
GO:0045425	positive regulation of granulocyte macrophage colony-stimulating factor production	Biological Process	Fcer1a	1	357	2	55267	0.5	0.0128775	*	0.0477193	*
GO:0005899	insulin receptor complex	Cellular Component	Insr	1	357	2	55267	0.5	0.0128775	*	0.0477193	*
GO:0031405	lipoic acid binding	Molecular Function	Insr	1	357	2	55267	0.5	0.0128775	*	0.0477193	*
GO:0051446	positive regulation of meiotic cell cycle	Biological Process	Insr	1	357	2	55267	0.5	0.0128775	*	0.0477193	*
GO:2000194	regulation of female gonad development	Biological Process	Insr	1	357	2	55267	0.5	0.0128775	*	0.0477193	*
GO:0050942	positive regulation of pigment cell differentiation	Biological Process	Bloc1s6	1	357	2	55267	0.5	0.0128775	*	0.0477193	*
GO:0044062	regulation of excretion	Biological Process	Nphs1	1	357	2	55267	0.5	0.0128775	*	0.0477193	*
GO:1903416	response to glycoside	Biological Process	Atp1a2	1	357	2	55267	0.5	0.0128775	*	0.0477193	*
GO:0030294	receptor signaling protein tyrosine kinase inhibitor activity	Molecular Function	Hyal2	1	357	2	55267	0.5	0.0128775	*	0.0477193	*
GO:0033906	hyaluronoglucuronidase activity	Molecular Function	Hyal2	1	357	2	55267	0.5	0.0128775	*	0.0477193	*
GO:0098840	protein transport along microtubule	Biological Process	Kif1a	1	357	2	55267	0.5	0.0128775	*	0.0477193	*
GO:0015139	alpha-ketoglutarate transmembrane transporter activity	Molecular Function	Slc13a3	1	357	2	55267	0.5	0.0128775	*	0.0477193	*
GO:0017153	sodium:dicarboxylate symporter activity	Molecular Function	Slc13a3	1	357	2	55267	0.5	0.0128775	*	0.0477193	*
GO:1905653	positive regulation of artery morphogenesis	Biological Process	Akt3	1	357	2	55267	0.5	0.0128775	*	0.0477193	*
GO:1902532	negative regulation of intracellular signal transduction	Biological Process	Ddit4	1	357	2	55267	0.5	0.0128775	*	0.0477193	*
GO:0015828	tyrosine transport	Biological Process	Slc36a1	1	357	2	55267	0.5	0.0128775	*	0.0477193	*
GO:0004053	arginase activity	Molecular Function	Arg2	1	357	2	55267	0.5	0.0128775	*	0.0477193	*
GO:0010963	regulation of L-arginine import across plasma membrane	Biological Process	Arg2	1	357	2	55267	0.5	0.0128775	*	0.0477193	*
GO:0019547	arginine catabolic process to ornithine	Biological Process	Arg2	1	357	2	55267	0.5	0.0128775	*	0.0477193	*
GO:0048378	regulation of lateral mesodermal cell fate specification	Biological Process	Bmpr1a	1	357	2	55267	0.5	0.0128775	*	0.0477193	*
GO:0060914	heart formation	Biological Process	Bmpr1a	1	357	2	55267	0.5	0.0128775	*	0.0477193	*
GO:0007352	zygotic specification of dorsal/ventral axis	Biological Process	Smad2	1	357	2	55267	0.5	0.0128775	*	0.0477193	*
GO:0071144	heteromeric SMAD protein complex	Cellular Component	Smad2	1	357	2	55267	0.5	0.0128775	*	0.0477193	*
GO:0099004	calmodulin dependent kinase signaling pathway	Biological Process	Camk2a	1	357	2	55267	0.5	0.0128775	*	0.0477193	*
GO:0099148	regulation of synaptic vesicle docking	Biological Process	Camk2a	1	357	2	55267	0.5	0.0128775	*	0.0477193	*
GO:1990443	peptidyl-threonine autophosphorylation	Biological Process	Camk2a	1	357	2	55267	0.5	0.0128775	*	0.0477193	*
GO:0070026	nitric oxide binding	Molecular Function	Thap4	1	357	2	55267	0.5	0.0128775	*	0.0477193	*
GO:0099180	zinc ion import into synaptic vesicle	Biological Process	Tmem163	1	357	2	55267	0.5	0.0128775	*	0.0477193	*
GO:0098964	anterograde dendritic transport of messenger ribonucleoprotein complex	Biological Process	Kif5c	1	357	2	55267	0.5	0.0128775	*	0.0477193	*
GO:1905408	negative regulation of creatine transmembrane transporter activity	Biological Process	Stk39	1	357	2	55267	0.5	0.0128775	*	0.0477193	*
GO:1902680	positive regulation of RNA biosynthetic process	Biological Process	Il1b	1	357	2	55267	0.5	0.0128775	*	0.0477193	*
GO:1903597	negative regulation of gap junction assembly	Biological Process	Il1b	1	357	2	55267	0.5	0.0128775	*	0.0477193	*
GO:0035596	methylthiotransferase activity	Molecular Function	Cdk5rap1	1	357	2	55267	0.5	0.0128775	*	0.0477193	*
GO:0035600	tRNA methylthiolation	Biological Process	Cdk5rap1	1	357	2	55267	0.5	0.0128775	*	0.0477193	*
GO:0060049	regulation of protein glycosylation	Biological Process	Fktn	1	357	2	55267	0.5	0.0128775	*	0.0477193	*
GO:0071073	positive regulation of phospholipid biosynthetic process	Biological Process	Fabp3	1	357	2	55267	0.5	0.0128775	*	0.0477193	*
GO:0002223	stimulatory C-type lectin receptor signaling pathway	Biological Process	Klrk1	1	357	2	55267	0.5	0.0128775	*	0.0477193	*
GO:0030887	positive regulation of myeloid dendritic cell activation	Biological Process	Klrk1	1	357	2	55267	0.5	0.0128775	*	0.0477193	*
GO:2000502	negative regulation of natural killer cell chemotaxis	Biological Process	Klrk1	1	357	2	55267	0.5	0.0128775	*	0.0477193	*
GO:0004084	branched-chain-amino-acid transaminase activity	Molecular Function	Bcat1	1	357	2	55267	0.5	0.0128775	*	0.0477193	*
GO:0009081	branched-chain amino acid metabolic process	Biological Process	Bcat1	1	357	2	55267	0.5	0.0128775	*	0.0477193	*
GO:0009082	branched-chain amino acid biosynthetic process	Biological Process	Bcat1	1	357	2	55267	0.5	0.0128775	*	0.0477193	*
GO:0009098	leucine biosynthetic process	Biological Process	Bcat1	1	357	2	55267	0.5	0.0128775	*	0.0477193	*
GO:0052654	L-leucine transaminase activity	Molecular Function	Bcat1	1	357	2	55267	0.5	0.0128775	*	0.0477193	*
GO:0052655	L-valine transaminase activity	Molecular Function	Bcat1	1	357	2	55267	0.5	0.0128775	*	0.0477193	*
GO:0052656	L-isoleucine transaminase activity	Molecular Function	Bcat1	1	357	2	55267	0.5	0.0128775	*	0.0477193	*
GO:0006603	phosphocreatine metabolic process	Biological Process	Ckm	1	357	2	55267	0.5	0.0128775	*	0.0477193	*
GO:0080019	alcohol-forming very long-chain fatty acyl-CoA reductase activity	Molecular Function	Far1	1	357	2	55267	0.5	0.0128775	*	0.0477193	*
GO:0102965	alcohol-forming long-chain fatty acyl-CoA reductase activity	Molecular Function	Far1	1	357	2	55267	0.5	0.0128775	*	0.0477193	*
GO:0090086	negative regulation of protein deubiquitination	Biological Process	Trim21	1	357	2	55267	0.5	0.0128775	*	0.0477193	*
GO:0043185	vascular endothelial growth factor receptor 3 binding	Molecular Function	Vegfd	1	357	2	55267	0.5	0.0128775	*	0.0477193	*
GO:0097168	mesenchymal stem cell proliferation	Biological Process	Scrg1	1	357	2	55267	0.5	0.0128775	*	0.0477193	*
GO:2000298	regulation of Rho-dependent protein serine/threonine kinase activity	Biological Process	Thy1	1	357	2	55267	0.5	0.0128775	*	0.0477193	*
GO:0031109	microtubule polymerization or depolymerization	Biological Process	Cryab	1	357	2	55267	0.5	0.0128775	*	0.0477193	*
GO:0004920	interleukin-10 receptor activity	Molecular Function	Il10ra	1	357	2	55267	0.5	0.0128775	*	0.0477193	*
GO:0034371	chylomicron remodeling	Biological Process	Lipc	1	357	2	55267	0.5	0.0128775	*	0.0477193	*
GO:0035478	chylomicron binding	Molecular Function	Lipc	1	357	2	55267	0.5	0.0128775	*	0.0477193	*
GO:0032612	interleukin-1 production	Biological Process	Nlrp3	1	357	2	55267	0.5	0.0128775	*	0.0477193	*
GO:0032621	interleukin-18 production	Biological Process	Nlrp3	1	357	2	55267	0.5	0.0128775	*	0.0477193	*
GO:0044546	NLRP3 inflammasome complex assembly	Biological Process	Nlrp3	1	357	2	55267	0.5	0.0128775	*	0.0477193	*
GO:1904049	negative regulation of spontaneous neurotransmitter secretion	Biological Process	Ppp1r9a	1	357	2	55267	0.5	0.0128775	*	0.0477193	*
GO:0019932	second-messenger-mediated signaling	Biological Process	Tbxa2r	1	357	2	55267	0.5	0.0128775	*	0.0477193	*
GO:1900139	negative regulation of arachidonic acid secretion	Biological Process	Hrh2	1	357	2	55267	0.5	0.0128775	*	0.0477193	*
GO:1903305	regulation of regulated secretory pathway	Biological Process	Syt1	1	357	2	55267	0.5	0.0128775	*	0.0477193	*
GO:0034247	snoRNA splicing	Biological Process	Rnf113a1	1	357	2	55267	0.5	0.0128775	*	0.0477193	*
GO:0071349	cellular response to interleukin-12	Biological Process	Sirpa	1	357	2	55267	0.5	0.0128775	*	0.0477193	*
GO:0033082	regulation of extrathymic T cell differentiation	Biological Process	Prdm1	1	357	2	55267	0.5	0.0128775	*	0.0477193	*
GO:0051136	regulation of NK T cell differentiation	Biological Process	Prdm1	1	357	2	55267	0.5	0.0128775	*	0.0477193	*
GO:0032393	MHC class I receptor activity	Molecular Function	Cd160	1	357	2	55267	0.5	0.0128775	*	0.0477193	*
GO:1905675	negative regulation of adaptive immune memory response	Biological Process	Cd160	1	357	2	55267	0.5	0.0128775	*	0.0477193	*
GO:0033233	regulation of protein sumoylation	Biological Process	Egr1	1	357	2	55267	0.5	0.0128775	*	0.0477193	*
GO:0044729	hemi-methylated DNA-binding	Molecular Function	Egr1	1	357	2	55267	0.5	0.0128775	*	0.0477193	*
GO:2000182	regulation of progesterone biosynthetic process	Biological Process	Egr1	1	357	2	55267	0.5	0.0128775	*	0.0477193	*
GO:0086023	adenylate cyclase-activating adrenergic receptor signaling pathway involved in heart process	Biological Process	Pln	1	357	2	55267	0.5	0.0128775	*	0.0477193	*
GO:0086092	regulation of the force of heart contraction by cardiac conduction	Biological Process	Pln	1	357	2	55267	0.5	0.0128775	*	0.0477193	*
GO:0090534	calcium ion-transporting ATPase complex	Cellular Component	Pln	1	357	2	55267	0.5	0.0128775	*	0.0477193	*
GO:1901877	negative regulation of calcium ion binding	Biological Process	Pln	1	357	2	55267	0.5	0.0128775	*	0.0477193	*
GO:0042883	cysteine transport	Biological Process	Nfe2l1	1	357	2	55267	0.5	0.0128775	*	0.0477193	*
GO:1901329	regulation of odontoblast differentiation	Biological Process	Nfe2l1	1	357	2	55267	0.5	0.0128775	*	0.0477193	*
GO:1903353	regulation of nucleus organization	Biological Process	Nfe2l1	1	357	2	55267	0.5	0.0128775	*	0.0477193	*
GO:0097058	CRLF-CLCF1 complex	Cellular Component	Clcf1	1	357	2	55267	0.5	0.0128775	*	0.0477193	*
GO:0097059	CNTFR-CLCF1 complex	Cellular Component	Clcf1	1	357	2	55267	0.5	0.0128775	*	0.0477193	*
GO:0004142	diacylglycerol cholinephosphotransferase activity	Molecular Function	Cept1	1	357	2	55267	0.5	0.0128775	*	0.0477193	*
GO:0004307	ethanolaminephosphotransferase activity	Molecular Function	Cept1	1	357	2	55267	0.5	0.0128775	*	0.0477193	*
GO:0072679	thymocyte migration	Biological Process	Ccr6	1	357	2	55267	0.5	0.0128775	*	0.0477193	*
GO:0019858	cytosine metabolic process	Biological Process	Tet2	1	357	2	55267	0.5	0.0128775	*	0.0477193	*
GO:0098858	actin-based cell projection	Cellular Component	Myo15	1	357	2	55267	0.5	0.0128775	*	0.0477193	*
GO:0030546	signaling receptor activator activity	Molecular Function	Prkce	1	357	2	55267	0.5	0.0128775	*	0.0477193	*
GO:0004918	interleukin-8 receptor activity	Molecular Function	Cxcr1	1	357	2	55267	0.5	0.0128775	*	0.0477193	*
GO:0038112	interleukin-8-mediated signaling pathway	Biological Process	Cxcr1	1	357	2	55267	0.5	0.0128775	*	0.0477193	*
GO:0065010	extracellular membrane-bounded organelle	Cellular Component	Phospho1	1	357	2	55267	0.5	0.0128775	*	0.0477193	*
GO:0042496	detection of diacyl bacterial lipopeptide	Biological Process	Tlr6	1	357	2	55267	0.5	0.0128775	*	0.0477193	*
GO:0030241	skeletal muscle myosin thick filament assembly	Biological Process	Ttn	1	357	2	55267	0.5	0.0128775	*	0.0477193	*
GO:0055002	striated muscle cell development	Biological Process	Ttn	1	357	2	55267	0.5	0.0128775	*	0.0477193	*
GO:0097493	structural molecule activity conferring elasticity	Molecular Function	Ttn	1	357	2	55267	0.5	0.0128775	*	0.0477193	*
GO:0061903	obsolete positive regulation of 1-phosphatidylinositol-3-kinase activity	Biological Process	Fpr2	1	357	2	55267	0.5	0.0128775	*	0.0477193	*
GO:0061763	multivesicular body-lysosome fusion	Biological Process	Chmp3	1	357	2	55267	0.5	0.0128775	*	0.0477193	*
GO:0019585	glucuronate metabolic process	Biological Process	Ugt1a6a	1	357	2	55267	0.5	0.0128775	*	0.0477193	*
GO:0008113	peptide-methionine (S)-S-oxide reductase activity	Molecular Function	Msra	1	357	2	55267	0.5	0.0128775	*	0.0477193	*
GO:0035606	peptidyl-cysteine S-trans-nitrosylation	Biological Process	S100a9	1	357	2	55267	0.5	0.0128775	*	0.0477193	*
GO:0008459	chondroitin 6-sulfotransferase activity	Molecular Function	Chst3	1	357	2	55267	0.5	0.0128775	*	0.0477193	*
GO:0140013	meiotic nuclear division	Biological Process	Sycp2	1	357	2	55267	0.5	0.0128775	*	0.0477193	*
GO:0004777	succinate-semialdehyde dehydrogenase (NAD+) activity	Molecular Function	Suclg2	1	357	2	55267	0.5	0.0128775	*	0.0477193	*
GO:0042709	succinate-CoA ligase complex	Cellular Component	Suclg2	1	357	2	55267	0.5	0.0128775	*	0.0477193	*
GO:0045244	succinate-CoA ligase complex (GDP-forming)	Cellular Component	Suclg2	1	357	2	55267	0.5	0.0128775	*	0.0477193	*
GO:0071756	pentameric IgM immunoglobulin complex	Cellular Component	Jchain	1	357	2	55267	0.5	0.0128775	*	0.0477193	*
GO:0042643	obsolete actomyosin, actin portion	Cellular Component	Actc1	1	357	2	55267	0.5	0.0128775	*	0.0477193	*
GO:0045660	positive regulation of neutrophil differentiation	Biological Process	Evi2	1	357	2	55267	0.5	0.0128775	*	0.0477193	*
GO:0045204	MAPK export from nucleus	Biological Process	Gm14698	1	357	2	55267	0.5	0.0128775	*	0.0477193	*
GO:0062026	negative regulation of SCF-dependent proteasomal ubiquitin-dependent catabolic process	Biological Process	Gm14698	1	357	2	55267	0.5	0.0128775	*	0.0477193	*
GO:0010646	regulation of cell communication	Biological Process	Zfp568	1	357	2	55267	0.5	0.0128775	*	0.0477193	*
GO:0016046	detection of fungus	Biological Process	Clec7a	1	357	2	55267	0.5	0.0128775	*	0.0477193	*
GO:0032491	detection of molecule of fungal origin	Biological Process	Clec7a	1	357	2	55267	0.5	0.0128775	*	0.0477193	*
GO:0001844	protein insertion into mitochondrial membrane involved in apoptotic signaling pathway	Biological Process	Moap1	1	357	2	55267	0.5	0.0128775	*	0.0477193	*
GO:0031247	actin rod assembly	Biological Process	Pdxp	1	357	2	55267	0.5	0.0128775	*	0.0477193	*
GO:0033883	pyridoxal phosphatase activity	Molecular Function	Pdxp	1	357	2	55267	0.5	0.0128775	*	0.0477193	*
GO:0043136	glycerol-3-phosphatase activity	Molecular Function	Pdxp	1	357	2	55267	0.5	0.0128775	*	0.0477193	*
GO:0090023	positive regulation of neutrophil chemotaxis	Biological Process	Sell, Il1b	2	357	27	55267	0.0741	0.0131281	*	0.0482403	*
GO:0007269	neurotransmitter secretion	Biological Process	Snap25, Syt1	2	357	27	55267	0.0741	0.0131281	*	0.0482403	*
GO:0017075	syntaxin-1 binding	Molecular Function	Snap25, Syt1	2	357	27	55267	0.0741	0.0131281	*	0.0482403	*
GO:0050806	positive regulation of synaptic transmission	Biological Process	Rims3, Syt1	2	357	27	55267	0.0741	0.0131281	*	0.0482403	*
GO:0030595	leukocyte chemotaxis	Biological Process	Cxcr5, S100a9	2	357	27	55267	0.0741	0.0131281	*	0.0482403	*
GO:1900017	positive regulation of cytokine production involved in inflammatory response	Biological Process	Tlr6, Clec7a	2	357	27	55267	0.0741	0.0131281	*	0.0482403	*
GO:0004721	phosphoprotein phosphatase activity	Molecular Function	Dusp1, Ptp4a1, Dusp2, Pdxp	4	357	140	55267	0.0286	0.0132062	*	0.0484594	*
GO:0008289	lipid binding	Molecular Function	Esyt2, Amer2, Fabp3, Lipc, Nfe2l1, Ffar1	6	357	298	55267	0.0201	0.0134243	*	0.0491913	*
GO:0006364	rRNA processing	Biological Process	Isg20, Rps27rt, Rnasel, Lyar	4	357	142	55267	0.0282	0.0138473	*	0.0506708	ns
GO:0035023	regulation of Rho protein signal transduction	Biological Process	Arhgef18, Eps8l1	2	357	28	55267	0.0714	0.0140782	*	0.0510893	ns
GO:0045840	positive regulation of mitotic nuclear division	Biological Process	Insr, Il1b	2	357	28	55267	0.0714	0.0140782	*	0.0510893	ns
GO:0043153	entrainment of circadian clock by photoperiod	Biological Process	Per1, Sik1	2	357	28	55267	0.0714	0.0140782	*	0.0510893	ns
GO:0035902	response to immobilization stress	Biological Process	Fos, Hnmt	2	357	28	55267	0.0714	0.0140782	*	0.0510893	ns
GO:0043122	regulation of canonical NF-kappaB signal transduction	Biological Process	Il1b, Cpne1	2	357	28	55267	0.0714	0.0140782	*	0.0510893	ns
GO:0051537	2 iron, 2 sulfur cluster binding	Molecular Function	AK157302, Fdx2	2	357	28	55267	0.0714	0.0140782	*	0.0510893	ns
GO:0034097	response to cytokine	Biological Process	Fos, Lifr, Serpina3f	3	357	78	55267	0.0385	0.0142298	*	0.0515685	ns
GO:0001934	positive regulation of protein phosphorylation	Biological Process	Insr, Il1b, Vegfd, Ccnd3, Fpr2	5	357	220	55267	0.0227	0.0145538	*	0.0526698	ns
GO:0008284	positive regulation of cell population proliferation	Biological Process	Insr, Suz12, Plau, Il1b, Vegfd, Ccnd3, Clcf1, Lifr, Clec7a	9	357	585	55267	0.0154	0.0146418	*	0.0529156	ns
GO:0005246	calcium channel regulator activity	Molecular Function	Cacnb3, Pln	2	357	29	55267	0.069	0.0150572	*	0.0541194	ns
GO:0017156	calcium-ion regulated exocytosis	Biological Process	Rims3, Syt1	2	357	29	55267	0.069	0.0150572	*	0.0541194	ns
GO:0031032	actomyosin structure organization	Biological Process	Alkbh4, Actc1	2	357	29	55267	0.069	0.0150572	*	0.0541194	ns
GO:0005720	heterochromatin	Cellular Component	H1f4, H1f5	2	357	29	55267	0.069	0.0150572	*	0.0541194	ns
GO:0030175	filopodium	Cellular Component	Snap25, Ppp1r9a, Actc1	3	357	81	55267	0.037	0.0157356	*	0.0564806	ns
GO:0035924	cellular response to vascular endothelial growth factor stimulus	Biological Process	Ramp2, Map2k3	2	357	30	55267	0.0667	0.0160646	*	0.0571934	ns
GO:0042771	intrinsic apoptotic signaling pathway in response to DNA damage by p53 class mediator	Biological Process	Ddit4, Pmaip1	2	357	30	55267	0.0667	0.0160646	*	0.0571934	ns
GO:0004620	phospholipase activity	Molecular Function	Lipc, Liph	2	357	30	55267	0.0667	0.0160646	*	0.0571934	ns
GO:0032691	negative regulation of interleukin-1 beta production	Biological Process	Nlrp3, Ffar1	2	357	30	55267	0.0667	0.0160646	*	0.0571934	ns
GO:0042073	intraciliary transport	Biological Process	Klc3, Wdr35	2	357	30	55267	0.0667	0.0160646	*	0.0571934	ns
GO:0001774	microglial cell activation	Biological Process	Tlr6, Fpr2	2	357	30	55267	0.0667	0.0160646	*	0.0571934	ns
GO:0031982	vesicle	Cellular Component	Snap25, Il1b, Pln, Myo15	4	357	149	55267	0.0268	0.0162456	*	0.0575655	ns
GO:0051216	cartilage development	Biological Process	Bbs1, Hyal2, Bmpr1a	3	357	82	55267	0.0366	0.0162566	*	0.0575655	ns
GO:0071277	cellular response to calcium ion	Biological Process	Fos, Syt1, Cpne1	3	357	82	55267	0.0366	0.0162566	*	0.0575655	ns
GO:0032868	response to insulin	Biological Process	Fabp3, Egr1, Pln	3	357	82	55267	0.0366	0.0162566	*	0.0575655	ns
GO:2001238	positive regulation of extrinsic apoptotic signaling pathway	Biological Process	Bid, Hyal2	2	357	31	55267	0.0645	0.0171	*	0.058227	ns
GO:0008089	anterograde axonal transport	Biological Process	Bloc1s6, Kif1a	2	357	31	55267	0.0645	0.0171	*	0.058227	ns
GO:0032007	negative regulation of TOR signaling	Biological Process	Ddit4, Gm42878	2	357	31	55267	0.0645	0.0171	*	0.058227	ns
GO:0030658	transport vesicle membrane	Cellular Component	Rph3al, Syt1	2	357	31	55267	0.0645	0.0171	*	0.058227	ns
GO:0048589	developmental growth	Biological Process	Bmpr1a, Smad2	2	357	31	55267	0.0645	0.0171	*	0.058227	ns
GO:0051928	positive regulation of calcium ion transport	Biological Process	Camk2a, Ffar1	2	357	31	55267	0.0645	0.0171	*	0.058227	ns
GO:0042476	odontogenesis	Biological Process	Wnt10a, Zfp422	2	357	31	55267	0.0645	0.0171	*	0.058227	ns
GO:0016538	cyclin-dependent protein serine/threonine kinase regulator activity	Molecular Function	Ccnc, Ccnd3	2	357	31	55267	0.0645	0.0171	*	0.058227	ns
GO:0006493	protein O-linked glycosylation	Biological Process	Fktn, Tet2	2	357	31	55267	0.0645	0.0171	*	0.058227	ns
GO:0071480	cellular response to gamma radiation	Biological Process	Cryab, Egr1	2	357	31	55267	0.0645	0.0171	*	0.058227	ns
GO:0014069	postsynaptic density	Cellular Component	Camk2a, Sorcs2, Psd3, Cryab, Ppp1r9a, Camk2n1	6	357	319	55267	0.0188	0.0181468	*	0.058227	ns
GO:0032809	neuronal cell body membrane	Cellular Component	Insr, Thy1	2	357	32	55267	0.0625	0.0181631	*	0.058227	ns
GO:0006906	vesicle fusion	Biological Process	Bloc1s6, Snap25	2	357	32	55267	0.0625	0.0181631	*	0.058227	ns
GO:0008198	ferrous iron binding	Molecular Function	Nt5e, Tet2	2	357	32	55267	0.0625	0.0181631	*	0.058227	ns
GO:0048872	homeostasis of number of cells	Biological Process	Tet2, Vpreb1	2	357	32	55267	0.0625	0.0181631	*	0.058227	ns
GO:0046540	U4/U6 x U5 tri-snRNP complex	Cellular Component	Txnl4a, Ppih	2	357	32	55267	0.0625	0.0181631	*	0.058227	ns
GO:0031175	neuron projection development	Biological Process	Bloc1s6, Gfra1, Gpm6b, Ppp1r9a	4	357	155	55267	0.0258	0.0184964	*	0.058227	ns
GO:0045893	positive regulation of DNA-templated transcription	Biological Process	Tbx21, Insr, Map2k3, Fos, Bmpr1a, Smad2, Il1b, Egr1, Nfe2l1	9	357	612	55267	0.0147	0.0190053	*	0.058227	ns
GO:0065003	protein-containing complex assembly	Biological Process	Bid, Apc, Jchain	3	357	87	55267	0.0345	0.0190062	*	0.058227	ns
GO:0030672	synaptic vesicle membrane	Cellular Component	Tmem163, Cbarp, Syt1	3	357	87	55267	0.0345	0.0190062	*	0.058227	ns
GO:0002040	sprouting angiogenesis	Biological Process	Ramp2, Vegfd	2	357	33	55267	0.0606	0.0192535	*	0.058227	ns
GO:0061512	protein localization to cilium	Biological Process	Bbs1, Wdr35	2	357	33	55267	0.0606	0.0192535	*	0.058227	ns
GO:0001819	positive regulation of cytokine production	Biological Process	Agpat2, Tlr5	2	357	33	55267	0.0606	0.0192535	*	0.058227	ns
GO:0001605	adrenomedullin receptor activity	Molecular Function	Ramp2	1	357	3	55267	0.3333	0.0192541	*	0.058227	ns
GO:1903143	adrenomedullin receptor complex	Cellular Component	Ramp2	1	357	3	55267	0.3333	0.0192541	*	0.058227	ns
GO:2000329	negative regulation of T-helper 17 cell lineage commitment	Biological Process	Tbx21	1	357	3	55267	0.3333	0.0192541	*	0.058227	ns
GO:2000552	negative regulation of T-helper 2 cell cytokine production	Biological Process	Tbx21	1	357	3	55267	0.3333	0.0192541	*	0.058227	ns
GO:0005863	striated muscle myosin thick filament	Cellular Component	Mybpc3	1	357	3	55267	0.3333	0.0192541	*	0.058227	ns
GO:0061577	calcium ion transmembrane transport via high voltage-gated calcium channel	Biological Process	Cacnb3	1	357	3	55267	0.3333	0.0192541	*	0.058227	ns
GO:0098903	regulation of membrane repolarization during action potential	Biological Process	Cacnb3	1	357	3	55267	0.3333	0.0192541	*	0.058227	ns
GO:1902630	regulation of membrane hyperpolarization	Biological Process	Cacnb3	1	357	3	55267	0.3333	0.0192541	*	0.058227	ns
GO:0034263	positive regulation of autophagy in response to ER overload	Biological Process	Bid	1	357	3	55267	0.3333	0.0192541	*	0.058227	ns
GO:0015501	glutamate:sodium symporter activity	Molecular Function	Slc1a2	1	357	3	55267	0.3333	0.0192541	*	0.058227	ns
GO:0098796	membrane protein complex	Cellular Component	Slc1a2	1	357	3	55267	0.3333	0.0192541	*	0.058227	ns
GO:0001812	positive regulation of type I hypersensitivity	Biological Process	Fcer1a	1	357	3	55267	0.3333	0.0192541	*	0.058227	ns
GO:0043423	3-phosphoinositide-dependent protein kinase binding	Molecular Function	Insr	1	357	3	55267	0.3333	0.0192541	*	0.058227	ns
GO:0051425	PTB domain binding	Molecular Function	Insr	1	357	3	55267	0.3333	0.0192541	*	0.058227	ns
GO:0005119	smoothened binding	Molecular Function	Bbs1	1	357	3	55267	0.3333	0.0192541	*	0.058227	ns
GO:0021769	orbitofrontal cortex development	Biological Process	Arpc5	1	357	3	55267	0.3333	0.0192541	*	0.058227	ns
GO:0097581	lamellipodium organization	Biological Process	Arpc5	1	357	3	55267	0.3333	0.0192541	*	0.058227	ns
GO:0019064	fusion of virus membrane with host plasma membrane	Biological Process	Hyal2	1	357	3	55267	0.3333	0.0192541	*	0.058227	ns
GO:0098674	extrinsic component of neuronal dense core vesicle membrane	Cellular Component	Kif1a	1	357	3	55267	0.3333	0.0192541	*	0.058227	ns
GO:0032682	negative regulation of chemokine production	Biological Process	Suz12	1	357	3	55267	0.3333	0.0192541	*	0.058227	ns
GO:0005343	organic acid:sodium symporter activity	Molecular Function	Slc13a3	1	357	3	55267	0.3333	0.0192541	*	0.058227	ns
GO:0015137	citrate transmembrane transporter activity	Molecular Function	Slc13a3	1	357	3	55267	0.3333	0.0192541	*	0.058227	ns
GO:0015742	alpha-ketoglutarate transport	Biological Process	Slc13a3	1	357	3	55267	0.3333	0.0192541	*	0.058227	ns
GO:0015744	succinate transport	Biological Process	Slc13a3	1	357	3	55267	0.3333	0.0192541	*	0.058227	ns
GO:0015746	citrate transport	Biological Process	Slc13a3	1	357	3	55267	0.3333	0.0192541	*	0.058227	ns
GO:0034634	glutathione transmembrane transporter activity	Molecular Function	Slc13a3	1	357	3	55267	0.3333	0.0192541	*	0.058227	ns
GO:0070126	mitochondrial translational termination	Biological Process	Mrpl58	1	357	3	55267	0.3333	0.0192541	*	0.058227	ns
GO:0005280	amino acid:proton symporter activity	Molecular Function	Slc36a1	1	357	3	55267	0.3333	0.0192541	*	0.058227	ns
GO:0005368	taurine transmembrane transporter activity	Molecular Function	Slc36a1	1	357	3	55267	0.3333	0.0192541	*	0.058227	ns
GO:0097167	circadian regulation of translation	Biological Process	Per1	1	357	3	55267	0.3333	0.0192541	*	0.058227	ns
GO:0048382	mesendoderm development	Biological Process	Bmpr1a	1	357	3	55267	0.3333	0.0192541	*	0.058227	ns
GO:0046642	negative regulation of alpha-beta T cell proliferation	Biological Process	Cblb	1	357	3	55267	0.3333	0.0192541	*	0.058227	ns
GO:0047690	obsolete aspartyltransferase activity	Molecular Function	Cblb	1	357	3	55267	0.3333	0.0192541	*	0.058227	ns
GO:2000583	regulation of platelet-derived growth factor receptor-alpha signaling pathway	Biological Process	Cblb	1	357	3	55267	0.3333	0.0192541	*	0.058227	ns
GO:1900740	positive regulation of protein insertion into mitochondrial membrane involved in apoptotic signaling pathway	Biological Process	Pmaip1	1	357	3	55267	0.3333	0.0192541	*	0.058227	ns
GO:0032444	activin responsive factor complex	Cellular Component	Smad2	1	357	3	55267	0.3333	0.0192541	*	0.058227	ns
GO:0048340	paraxial mesoderm morphogenesis	Biological Process	Smad2	1	357	3	55267	0.3333	0.0192541	*	0.058227	ns
GO:0005483	soluble NSF attachment protein activity	Molecular Function	Napg	1	357	3	55267	0.3333	0.0192541	*	0.058227	ns
GO:0098989	NMDA selective glutamate receptor signaling pathway	Biological Process	Camk2a	1	357	3	55267	0.3333	0.0192541	*	0.058227	ns
GO:0099634	postsynaptic specialization membrane	Cellular Component	Camk2a	1	357	3	55267	0.3333	0.0192541	*	0.058227	ns
GO:2000124	regulation of endocannabinoid signaling pathway	Biological Process	Camk2a	1	357	3	55267	0.3333	0.0192541	*	0.058227	ns
GO:0051729	germline cell cycle switching, mitotic to meiotic cell cycle	Biological Process	Ovol1	1	357	3	55267	0.3333	0.0192541	*	0.058227	ns
GO:0038179	neurotrophin signaling pathway	Biological Process	Gfra1	1	357	3	55267	0.3333	0.0192541	*	0.058227	ns
GO:0042126	nitrate metabolic process	Biological Process	Thap4	1	357	3	55267	0.3333	0.0192541	*	0.058227	ns
GO:0098963	dendritic transport of messenger ribonucleoprotein complex	Biological Process	Kif5c	1	357	3	55267	0.3333	0.0192541	*	0.058227	ns
GO:0001692	histamine metabolic process	Biological Process	Hnmt	1	357	3	55267	0.3333	0.0192541	*	0.058227	ns
GO:0023016	signal transduction	Biological Process	Stk39	1	357	3	55267	0.3333	0.0192541	*	0.058227	ns
GO:0038146	chemokine (C-X-C motif) ligand 12 signaling pathway	Biological Process	Stk39	1	357	3	55267	0.3333	0.0192541	*	0.058227	ns
GO:0045917	positive regulation of complement activation	Biological Process	Il1b	1	357	3	55267	0.3333	0.0192541	*	0.058227	ns
GO:0060559	positive regulation of calcidiol 1-monooxygenase activity	Biological Process	Il1b	1	357	3	55267	0.3333	0.0192541	*	0.058227	ns
GO:0070487	monocyte aggregation	Biological Process	Il1b	1	357	3	55267	0.3333	0.0192541	*	0.058227	ns
GO:0061146	Peyer's patch morphogenesis	Biological Process	Artn	1	357	3	55267	0.3333	0.0192541	*	0.058227	ns
GO:0070538	oleic acid binding	Molecular Function	Fabp3	1	357	3	55267	0.3333	0.0192541	*	0.058227	ns
GO:0009099	valine biosynthetic process	Biological Process	Bcat1	1	357	3	55267	0.3333	0.0192541	*	0.058227	ns
GO:0072320	volume-sensitive chloride channel activity	Molecular Function	Ttyh1	1	357	3	55267	0.3333	0.0192541	*	0.058227	ns
GO:0043178	alcohol binding	Molecular Function	Cdipt	1	357	3	55267	0.3333	0.0192541	*	0.058227	ns
GO:0010025	wax biosynthetic process	Biological Process	Far1	1	357	3	55267	0.3333	0.0192541	*	0.058227	ns
GO:0070571	negative regulation of neuron projection regeneration	Biological Process	Thy1	1	357	3	55267	0.3333	0.0192541	*	0.058227	ns
GO:0032387	negative regulation of intracellular transport	Biological Process	Cryab	1	357	3	55267	0.3333	0.0192541	*	0.058227	ns
GO:0070086	ubiquitin-dependent endocytosis	Biological Process	Il10ra	1	357	3	55267	0.3333	0.0192541	*	0.058227	ns
GO:1990761	growth cone lamellipodium	Cellular Component	Ppp1r9a	1	357	3	55267	0.3333	0.0192541	*	0.058227	ns
GO:0010866	regulation of triglyceride biosynthetic process	Biological Process	Thrsp	1	357	3	55267	0.3333	0.0192541	*	0.058227	ns
GO:0030348	syntaxin-3 binding	Molecular Function	Syt1	1	357	3	55267	0.3333	0.0192541	*	0.058227	ns
GO:0097530	granulocyte migration	Biological Process	Sirpa	1	357	3	55267	0.3333	0.0192541	*	0.058227	ns
GO:1900245	positive regulation of MDA-5 signaling pathway	Biological Process	Ddx60	1	357	3	55267	0.3333	0.0192541	*	0.058227	ns
GO:0032823	regulation of natural killer cell differentiation	Biological Process	Prdm1	1	357	3	55267	0.3333	0.0192541	*	0.058227	ns
GO:0043323	positive regulation of natural killer cell degranulation	Biological Process	Cd160	1	357	3	55267	0.3333	0.0192541	*	0.058227	ns
GO:0060086	circadian temperature homeostasis	Biological Process	Egr1	1	357	3	55267	0.3333	0.0192541	*	0.058227	ns
GO:0061418	regulation of transcription from RNA polymerase II promoter in response to hypoxia	Biological Process	Egr1	1	357	3	55267	0.3333	0.0192541	*	0.058227	ns
GO:1901020	negative regulation of calcium ion transmembrane transporter activity	Biological Process	Pln	1	357	3	55267	0.3333	0.0192541	*	0.058227	ns
GO:1901077	regulation of relaxation of muscle	Biological Process	Pln	1	357	3	55267	0.3333	0.0192541	*	0.058227	ns
GO:1901894	regulation of ATPase-coupled calcium transmembrane transporter activity	Biological Process	Pln	1	357	3	55267	0.3333	0.0192541	*	0.058227	ns
GO:1901895	negative regulation of ATPase-coupled calcium transmembrane transporter activity	Biological Process	Pln	1	357	3	55267	0.3333	0.0192541	*	0.058227	ns
GO:1902081	negative regulation of calcium ion import into sarcoplasmic reticulum	Biological Process	Pln	1	357	3	55267	0.3333	0.0192541	*	0.058227	ns
GO:1905897	regulation of response to endoplasmic reticulum stress	Biological Process	Nfe2l1	1	357	3	55267	0.3333	0.0192541	*	0.058227	ns
GO:0035516	oxidative DNA demethylase activity	Molecular Function	Alkbh4	1	357	3	55267	0.3333	0.0192541	*	0.058227	ns
GO:0048295	positive regulation of isotype switching to IgE isotypes	Biological Process	Clcf1	1	357	3	55267	0.3333	0.0192541	*	0.058227	ns
GO:0060420	regulation of heart growth	Biological Process	Myh6	1	357	3	55267	0.3333	0.0192541	*	0.058227	ns
GO:0006211	5-methylcytosine catabolic process	Biological Process	Tet2	1	357	3	55267	0.3333	0.0192541	*	0.058227	ns
GO:0072576	liver morphogenesis	Biological Process	Tet2	1	357	3	55267	0.3333	0.0192541	*	0.058227	ns
GO:0004699	diacylglycerol-dependent, calcium-independent serine/threonine kinase activity	Molecular Function	Prkce	1	357	3	55267	0.3333	0.0192541	*	0.058227	ns
GO:0035669	TRAM-dependent toll-like receptor 4 signaling pathway	Biological Process	Prkce	1	357	3	55267	0.3333	0.0192541	*	0.058227	ns
GO:0008427	calcium-dependent protein kinase inhibitor activity	Molecular Function	Camk2n1	1	357	3	55267	0.3333	0.0192541	*	0.058227	ns
GO:0019959	interleukin-8 binding	Molecular Function	Cxcr1	1	357	3	55267	0.3333	0.0192541	*	0.058227	ns
GO:0032493	response to bacterial lipoprotein	Biological Process	Tlr6	1	357	3	55267	0.3333	0.0192541	*	0.058227	ns
GO:0035663	Toll-like receptor 2 binding	Molecular Function	Tlr6	1	357	3	55267	0.3333	0.0192541	*	0.058227	ns
GO:0046209	nitric oxide metabolic process	Biological Process	Tlr6	1	357	3	55267	0.3333	0.0192541	*	0.058227	ns
GO:0071221	cellular response to bacterial lipopeptide	Biological Process	Tlr6	1	357	3	55267	0.3333	0.0192541	*	0.058227	ns
GO:0048769	sarcomerogenesis	Biological Process	Ttn	1	357	3	55267	0.3333	0.0192541	*	0.058227	ns
GO:0051036	regulation of endosome size	Biological Process	Chmp3	1	357	3	55267	0.3333	0.0192541	*	0.058227	ns
GO:0004775	succinate-CoA ligase (ADP-forming) activity	Molecular Function	Suclg2	1	357	3	55267	0.3333	0.0192541	*	0.058227	ns
GO:0004776	succinate-CoA ligase (GDP-forming) activity	Molecular Function	Suclg2	1	357	3	55267	0.3333	0.0192541	*	0.058227	ns
GO:0075506	entry of viral genome into host nucleus through nuclear pore complex via importin	Biological Process	Gm10184	1	357	3	55267	0.3333	0.0192541	*	0.058227	ns
GO:0019862	IgA binding	Molecular Function	Jchain	1	357	3	55267	0.3333	0.0192541	*	0.058227	ns
GO:0071357	cellular response to type I interferon	Biological Process	Ifit1bl2	1	357	3	55267	0.3333	0.0192541	*	0.058227	ns
GO:0002636	positive regulation of germinal center formation	Biological Process	Tnfrsf13c	1	357	3	55267	0.3333	0.0192541	*	0.058227	ns
GO:0061515	myeloid cell development	Biological Process	Evi2	1	357	3	55267	0.3333	0.0192541	*	0.058227	ns
GO:2000360	negative regulation of binding of sperm to zona pellucida	Biological Process	Ovgp1	1	357	3	55267	0.3333	0.0192541	*	0.058227	ns
GO:0002366	leukocyte activation involved in immune response	Biological Process	Clec7a	1	357	3	55267	0.3333	0.0192541	*	0.058227	ns
GO:0002732	positive regulation of dendritic cell cytokine production	Biological Process	Clec7a	1	357	3	55267	0.3333	0.0192541	*	0.058227	ns
GO:0051251	positive regulation of lymphocyte activation	Biological Process	Clec7a	1	357	3	55267	0.3333	0.0192541	*	0.058227	ns
GO:0002086	diaphragm contraction	Biological Process	Tnnc1	1	357	3	55267	0.3333	0.0192541	*	0.058227	ns
GO:0002196	Ser-tRNA(Ala) hydrolase activity	Molecular Function	Gm27029	1	357	3	55267	0.3333	0.0192541	*	0.058227	ns
GO:0004647	L-phosphoserine phosphatase activity	Molecular Function	Pdxp	1	357	3	55267	0.3333	0.0192541	*	0.058227	ns
GO:0031594	neuromuscular junction	Cellular Component	Des, Ppp1r9a, Prkce	3	357	88	55267	0.0341	0.019585	*	0.0591597	ns
GO:2000272	negative regulation of signaling receptor activity	Biological Process	Ly6g, Ly6a	2	357	34	55267	0.0588	0.0203707	*	0.0612517	ns
GO:0031663	lipopolysaccharide-mediated signaling pathway	Biological Process	Il1b, Prkce	2	357	34	55267	0.0588	0.0203707	*	0.0612517	ns
GO:0005504	fatty acid binding	Molecular Function	Fabp3, Ffar1	2	357	34	55267	0.0588	0.0203707	*	0.0612517	ns
GO:0010043	response to zinc ion	Biological Process	Pln, Krt14	2	357	34	55267	0.0588	0.0203707	*	0.0612517	ns
GO:1990837	sequence-specific double-stranded DNA binding	Molecular Function	Tbx21, Fos, Ovol1, Pknox2, Prdm1, Egr1, Zfp740, Zfp580	8	357	520	55267	0.0154	0.0207231	*	0.0622401	ns
GO:0005901	caveola	Cellular Component	Insr, Atp1a2, Bmpr1a	3	357	90	55267	0.0333	0.0207716	*	0.0623149	ns
GO:0033017	sarcoplasmic reticulum membrane	Cellular Component	Tmem38a, Pln	2	357	35	55267	0.0571	0.0215143	*	0.064396	ns
GO:0086091	regulation of heart rate by cardiac conduction	Biological Process	Scn4b, Dsp	2	357	35	55267	0.0571	0.0215143	*	0.064396	ns
GO:0000978	RNA polymerase II cis-regulatory region sequence-specific DNA binding	Molecular Function	Suz12, Per1, Fos, Smad2, Ovol1, Prdm1, Nfe2l1, Tead1, Zfp422	9	357	631	55267	0.0143	0.0225953	*	0.0671919	ns
GO:0050768	negative regulation of neurogenesis	Biological Process	Bmpr1a, Il1b	2	357	36	55267	0.0556	0.022684	*	0.0671919	ns
GO:0030073	insulin secretion	Biological Process	Smad2, Ffar1	2	357	36	55267	0.0556	0.022684	*	0.0671919	ns
GO:0070555	response to interleukin-1	Biological Process	Hnmt, Il1b	2	357	36	55267	0.0556	0.022684	*	0.0671919	ns
GO:0016746	acyltransferase activity	Molecular Function	Naa60, Agpat2, Lipc, Nags	4	357	167	55267	0.024	0.0235543	*	0.0671919	ns
GO:0008021	synaptic vesicle	Cellular Component	Kif1a, Kif3c, Snap25, Syt1	4	357	167	55267	0.024	0.0235543	*	0.0671919	ns
GO:0001525	angiogenesis	Biological Process	Ramp2, Vav2, Plau, Vegfd, Thy1	5	357	250	55267	0.02	0.0237764	*	0.0671919	ns
GO:0016477	cell migration	Biological Process	Apc, Arpc5, Vav2, Gfra1, Sirpa	5	357	250	55267	0.02	0.0237764	*	0.0671919	ns
GO:0031623	receptor internalization	Biological Process	Ramp2, Cxcr1	2	357	37	55267	0.0541	0.0238794	*	0.0671919	ns
GO:0030534	adult behavior	Biological Process	Slc1a2, Bbs1	2	357	37	55267	0.0541	0.0238794	*	0.0671919	ns
GO:0001707	mesoderm formation	Biological Process	Bmpr1a, Smad2	2	357	37	55267	0.0541	0.0238794	*	0.0671919	ns
GO:0007492	endoderm development	Biological Process	Bmpr1a, Smad2	2	357	37	55267	0.0541	0.0238794	*	0.0671919	ns
GO:0034260	negative regulation of GTPase activity	Biological Process	Pde6d, Klrk1	2	357	37	55267	0.0541	0.0238794	*	0.0671919	ns
GO:0019899	enzyme binding	Molecular Function	Dynll1, Hyal2, Thy1, Prkce, Ttn, Ugt1a6a, Hist1h2br	7	357	435	55267	0.0161	0.0238802	*	0.0671919	ns
GO:0006325	chromatin organization	Biological Process	Naa60, Suz12, Alkbh4, Tet2, H1f5, Brpf3	6	357	340	55267	0.0176	0.023898	*	0.0671919	ns
GO:0035335	peptidyl-tyrosine dephosphorylation	Biological Process	Dusp1, Ptp4a1, Dusp2	3	357	95	55267	0.0316	0.0239075	*	0.0671919	ns
GO:0051028	mRNA transport	Biological Process	Fyttd1, Kif5c, Zc3h11a	3	357	96	55267	0.0312	0.0245637	*	0.0671919	ns
GO:0048873	homeostasis of number of cells within a tissue	Biological Process	Tex15, Akt3	2	357	38	55267	0.0526	0.0251001	*	0.0671919	ns
GO:0030285	obsolete integral component of synaptic vesicle membrane	Cellular Component	Tmem163, Syt1	2	357	38	55267	0.0526	0.0251001	*	0.0671919	ns
GO:0032735	positive regulation of interleukin-12 production	Biological Process	Tlr6, Clec7a	2	357	38	55267	0.0526	0.0251001	*	0.0671919	ns
GO:0005741	mitochondrial outer membrane	Cellular Component	Bid, Gm45837, Tomm5, Moap1	4	357	171	55267	0.0234	0.0254087	*	0.0671919	ns
GO:0097643	amylin receptor activity	Molecular Function	Ramp2	1	357	4	55267	0.25	0.0255896	*	0.0671919	ns
GO:1990410	adrenomedullin receptor signaling pathway	Biological Process	Ramp2	1	357	4	55267	0.25	0.0255896	*	0.0671919	ns
GO:1901843	positive regulation of high voltage-gated calcium channel activity	Biological Process	Cacnb3	1	357	4	55267	0.25	0.0255896	*	0.0671919	ns
GO:0005588	collagen type V trimer	Cellular Component	Col5a3	1	357	4	55267	0.25	0.0255896	*	0.0671919	ns
GO:0034349	glial cell apoptotic process	Biological Process	Bid	1	357	4	55267	0.25	0.0255896	*	0.0671919	ns
GO:0005314	high-affinity L-glutamate transmembrane transporter activity	Molecular Function	Slc1a2	1	357	4	55267	0.25	0.0255896	*	0.0671919	ns
GO:0019767	IgE receptor activity	Molecular Function	Fcer1a	1	357	4	55267	0.25	0.0255896	*	0.0671919	ns
GO:0010310	regulation of hydrogen peroxide metabolic process	Biological Process	Insr	1	357	4	55267	0.25	0.0255896	*	0.0671919	ns
GO:0031981	nuclear lumen	Cellular Component	Insr	1	357	4	55267	0.25	0.0255896	*	0.0671919	ns
GO:2000582	obsolete positive regulation of microtubule motor activity, plus-end-directed	Biological Process	Dynll1	1	357	4	55267	0.25	0.0255896	*	0.0671919	ns
GO:0042117	monocyte activation	Biological Process	Hyal2	1	357	4	55267	0.25	0.0255896	*	0.0671919	ns
GO:0099519	dense core granule cytoskeletal transport	Biological Process	Kif1a	1	357	4	55267	0.25	0.0255896	*	0.0671919	ns
GO:1990048	anterograde neuronal dense core vesicle transport	Biological Process	Kif1a	1	357	4	55267	0.25	0.0255896	*	0.0671919	ns
GO:0019441	tryptophan catabolic process to kynurenine	Biological Process	Afmid	1	357	4	55267	0.25	0.0255896	*	0.0671919	ns
GO:0034775	glutathione transmembrane transport	Biological Process	Slc13a3	1	357	4	55267	0.25	0.0255896	*	0.0671919	ns
GO:0004045	aminoacyl-tRNA hydrolase activity	Molecular Function	Mrpl58	1	357	4	55267	0.25	0.0255896	*	0.0671919	ns
GO:0022858	alanine transmembrane transporter activity	Molecular Function	Slc36a1	1	357	4	55267	0.25	0.0255896	*	0.0671919	ns
GO:0071598	neuronal ribonucleoprotein granule	Cellular Component	Kif3c	1	357	4	55267	0.25	0.0255896	*	0.0671919	ns
GO:0030943	mitochondrion targeting sequence binding	Molecular Function	Timm22	1	357	4	55267	0.25	0.0255896	*	0.0671919	ns
GO:0016813	hydrolase activity, acting on carbon-nitrogen (but not peptide) bonds, in linear amidines	Molecular Function	Arg2	1	357	4	55267	0.25	0.0255896	*	0.0671919	ns
GO:1900425	negative regulation of defense response to bacterium	Biological Process	Arg2	1	357	4	55267	0.25	0.0255896	*	0.0671919	ns
GO:0035976	transcription factor AP-1 complex	Cellular Component	Fos	1	357	4	55267	0.25	0.0255896	*	0.0671919	ns
GO:0001880	Mullerian duct regression	Biological Process	Bmpr1a	1	357	4	55267	0.25	0.0255896	*	0.0671919	ns
GO:0003186	tricuspid valve morphogenesis	Biological Process	Bmpr1a	1	357	4	55267	0.25	0.0255896	*	0.0671919	ns
GO:0003272	endocardial cushion formation	Biological Process	Bmpr1a	1	357	4	55267	0.25	0.0255896	*	0.0671919	ns
GO:0048368	lateral mesoderm development	Biological Process	Bmpr1a	1	357	4	55267	0.25	0.0255896	*	0.0671919	ns
GO:0060279	positive regulation of ovulation	Biological Process	Plau	1	357	4	55267	0.25	0.0255896	*	0.0671919	ns
GO:2000345	regulation of hepatocyte proliferation	Biological Process	Plau	1	357	4	55267	0.25	0.0255896	*	0.0671919	ns
GO:0016167	glial cell-derived neurotrophic factor receptor activity	Molecular Function	Gfra2	1	357	4	55267	0.25	0.0255896	*	0.0671919	ns
GO:0002669	positive regulation of T cell anergy	Biological Process	Cblb	1	357	4	55267	0.25	0.0255896	*	0.0671919	ns
GO:0018193	peptidyl-amino acid modification	Biological Process	Cblb	1	357	4	55267	0.25	0.0255896	*	0.0671919	ns
GO:0002408	myeloid dendritic cell chemotaxis	Biological Process	Retnlg	1	357	4	55267	0.25	0.0255896	*	0.0671919	ns
GO:1905522	negative regulation of macrophage migration	Biological Process	Cd200r1	1	357	4	55267	0.25	0.0255896	*	0.0671919	ns
GO:2000405	negative regulation of T cell migration	Biological Process	Cd200r1	1	357	4	55267	0.25	0.0255896	*	0.0671919	ns
GO:0008457	beta-galactosyl-N-acetylglucosaminylgalactosylglucosyl-ceramide beta-1,3-acetylglucosaminyltransferase activity	Molecular Function	B3gnt5	1	357	4	55267	0.25	0.0255896	*	0.0671919	ns
GO:0010868	negative regulation of triglyceride biosynthetic process	Biological Process	Sik1	1	357	4	55267	0.25	0.0255896	*	0.0671919	ns
GO:0005030	neurotrophin receptor activity	Molecular Function	Gfra1	1	357	4	55267	0.25	0.0255896	*	0.0671919	ns
GO:0032896	palmitoyl-CoA 9-desaturase activity	Molecular Function	Scd2	1	357	4	55267	0.25	0.0255896	*	0.0671919	ns
GO:1903966	monounsaturated fatty acid biosynthetic process	Biological Process	Scd2	1	357	4	55267	0.25	0.0255896	*	0.0671919	ns
GO:0070876	SOSS complex	Cellular Component	Nabp2	1	357	4	55267	0.25	0.0255896	*	0.0671919	ns
GO:0005095	GTPase inhibitor activity	Molecular Function	Pde6d	1	357	4	55267	0.25	0.0255896	*	0.0671919	ns
GO:0006570	tyrosine metabolic process	Biological Process	Thap4	1	357	4	55267	0.25	0.0255896	*	0.0671919	ns
GO:0034190	apolipoprotein receptor binding	Molecular Function	Kif5c	1	357	4	55267	0.25	0.0255896	*	0.0671919	ns
GO:0150034	distal axon	Cellular Component	Kif5c	1	357	4	55267	0.25	0.0255896	*	0.0671919	ns
GO:0070032	synaptobrevin 2-SNAP-25-syntaxin-1a-complexin I complex	Cellular Component	Snap25	1	357	4	55267	0.25	0.0255896	*	0.0671919	ns
GO:0070033	synaptobrevin 2-SNAP-25-syntaxin-1a-complexin II complex	Cellular Component	Snap25	1	357	4	55267	0.25	0.0255896	*	0.0671919	ns
GO:0099026	obsolete anchored component of presynaptic membrane	Cellular Component	Snap25	1	357	4	55267	0.25	0.0255896	*	0.0671919	ns
GO:0001660	fever generation	Biological Process	Il1b	1	357	4	55267	0.25	0.0255896	*	0.0671919	ns
GO:0030730	sequestering of triglyceride	Biological Process	Il1b	1	357	4	55267	0.25	0.0255896	*	0.0671919	ns
GO:0070164	negative regulation of adiponectin secretion	Biological Process	Il1b	1	357	4	55267	0.25	0.0255896	*	0.0671919	ns
GO:2000173	negative regulation of branching morphogenesis of a nerve	Biological Process	Il1b	1	357	4	55267	0.25	0.0255896	*	0.0671919	ns
GO:0045903	positive regulation of translational fidelity	Biological Process	Cdk5rap1	1	357	4	55267	0.25	0.0255896	*	0.0671919	ns
GO:0030116	glial cell-derived neurotrophic factor receptor binding	Molecular Function	Artn	1	357	4	55267	0.25	0.0255896	*	0.0671919	ns
GO:0097021	lymphocyte migration into lymphoid organs	Biological Process	Artn	1	357	4	55267	0.25	0.0255896	*	0.0671919	ns
GO:0045761	regulation of adenylate cyclase activity	Biological Process	Cap1	1	357	4	55267	0.25	0.0255896	*	0.0671919	ns
GO:0046320	regulation of fatty acid oxidation	Biological Process	Fabp3	1	357	4	55267	0.25	0.0255896	*	0.0671919	ns
GO:0004111	creatine kinase activity	Molecular Function	Ckm	1	357	4	55267	0.25	0.0255896	*	0.0671919	ns
GO:0046314	phosphocreatine biosynthetic process	Biological Process	Ckm	1	357	4	55267	0.25	0.0255896	*	0.0671919	ns
GO:0004118	cGMP-stimulated cyclic-nucleotide phosphodiesterase activity	Molecular Function	Gm45837	1	357	4	55267	0.25	0.0255896	*	0.0671919	ns
GO:0051612	negative regulation of serotonin uptake	Biological Process	Gpm6b	1	357	4	55267	0.25	0.0255896	*	0.0671919	ns
GO:0070236	negative regulation of activation-induced cell death of T cells	Biological Process	Tsc22d3	1	357	4	55267	0.25	0.0255896	*	0.0671919	ns
GO:1905907	negative regulation of amyloid fibril formation	Biological Process	Cryab	1	357	4	55267	0.25	0.0255896	*	0.0671919	ns
GO:0048788	cytoskeleton of presynaptic active zone	Cellular Component	Rims3	1	357	4	55267	0.25	0.0255896	*	0.0671919	ns
GO:0004969	histamine receptor activity	Molecular Function	Hrh2	1	357	4	55267	0.25	0.0255896	*	0.0671919	ns
GO:0033687	osteoblast proliferation	Biological Process	Fignl1	1	357	4	55267	0.25	0.0255896	*	0.0671919	ns
GO:0061891	calcium ion sensor activity	Molecular Function	Syt1	1	357	4	55267	0.25	0.0255896	*	0.0671919	ns
GO:0045309	protein phosphorylated amino acid binding	Molecular Function	Sirpa	1	357	4	55267	0.25	0.0255896	*	0.0671919	ns
GO:0046886	positive regulation of hormone biosynthetic process	Biological Process	Egr1	1	357	4	55267	0.25	0.0255896	*	0.0671919	ns
GO:0071504	cellular response to heparin	Biological Process	Egr1	1	357	4	55267	0.25	0.0255896	*	0.0671919	ns
GO:0021781	glial cell fate commitment	Biological Process	Nfe2l1	1	357	4	55267	0.25	0.0255896	*	0.0671919	ns
GO:0008310	single-stranded DNA 3'-5' DNA exonuclease activity	Molecular Function	Isg20	1	357	4	55267	0.25	0.0255896	*	0.0671919	ns
GO:0051466	positive regulation of corticotropin-releasing hormone secretion	Biological Process	Clcf1	1	357	4	55267	0.25	0.0255896	*	0.0671919	ns
GO:0060474	positive regulation of flagellated sperm motility involved in capacitation	Biological Process	Ccr6	1	357	4	55267	0.25	0.0255896	*	0.0671919	ns
GO:0070579	methylcytosine dioxygenase activity	Molecular Function	Tet2	1	357	4	55267	0.25	0.0255896	*	0.0671919	ns
GO:0007635	chemosensory behavior	Biological Process	Prkce	1	357	4	55267	0.25	0.0255896	*	0.0671919	ns
GO:0035276	ethanol binding	Molecular Function	Prkce	1	357	4	55267	0.25	0.0255896	*	0.0671919	ns
GO:1990254	keratin filament binding	Molecular Function	Krt14	1	357	4	55267	0.25	0.0255896	*	0.0671919	ns
GO:0086016	AV node cell action potential	Biological Process	Scn4b	1	357	4	55267	0.25	0.0255896	*	0.0671919	ns
GO:0006526	arginine biosynthetic process	Biological Process	Nags	1	357	4	55267	0.25	0.0255896	*	0.0671919	ns
GO:0019958	C-X-C chemokine binding	Molecular Function	Cxcr6	1	357	4	55267	0.25	0.0255896	*	0.0671919	ns
GO:0034136	negative regulation of toll-like receptor 2 signaling pathway	Biological Process	Tlr6	1	357	4	55267	0.25	0.0255896	*	0.0671919	ns
GO:0071726	cellular response to diacyl bacterial lipopeptide	Biological Process	Tlr6	1	357	4	55267	0.25	0.0255896	*	0.0671919	ns
GO:0032564	dATP binding	Molecular Function	H1f4	1	357	4	55267	0.25	0.0255896	*	0.0671919	ns
GO:0035995	detection of muscle stretch	Biological Process	Ttn	1	357	4	55267	0.25	0.0255896	*	0.0671919	ns
GO:1901897	regulation of relaxation of cardiac muscle	Biological Process	Ttn	1	357	4	55267	0.25	0.0255896	*	0.0671919	ns
GO:0002768	immune response-regulating cell surface receptor signaling pathway	Biological Process	Fpr2	1	357	4	55267	0.25	0.0255896	*	0.0671919	ns
GO:0004897	ciliary neurotrophic factor receptor activity	Molecular Function	Lifr	1	357	4	55267	0.25	0.0255896	*	0.0671919	ns
GO:0004923	leukemia inhibitory factor receptor activity	Molecular Function	Lifr	1	357	4	55267	0.25	0.0255896	*	0.0671919	ns
GO:0120206	photoreceptor distal connecting cilium	Cellular Component	Rpgrip1	1	357	4	55267	0.25	0.0255896	*	0.0671919	ns
GO:0071001	U4/U6 snRNP	Cellular Component	Ppih	1	357	4	55267	0.25	0.0255896	*	0.0671919	ns
GO:0098892	extrinsic component of postsynaptic specialization membrane	Cellular Component	Gm10184	1	357	4	55267	0.25	0.0255896	*	0.0671919	ns
GO:0031296	B cell costimulation	Biological Process	Tnfrsf13c	1	357	4	55267	0.25	0.0255896	*	0.0671919	ns
GO:0001691	pseudophosphatase activity	Molecular Function	Gm14698	1	357	4	55267	0.25	0.0255896	*	0.0671919	ns
GO:1990444	F-box domain binding	Molecular Function	Gm14698	1	357	4	55267	0.25	0.0255896	*	0.0671919	ns
GO:0022007	convergent extension involved in neural plate elongation	Biological Process	Zfp568	1	357	4	55267	0.25	0.0255896	*	0.0671919	ns
GO:0035805	egg coat	Cellular Component	Ovgp1	1	357	4	55267	0.25	0.0255896	*	0.0671919	ns
GO:0001872	(1->3)-beta-D-glucan binding	Molecular Function	Clec7a	1	357	4	55267	0.25	0.0255896	*	0.0671919	ns
GO:0004813	alanine-tRNA ligase activity	Molecular Function	Gm27029	1	357	4	55267	0.25	0.0255896	*	0.0671919	ns
GO:0006419	alanyl-tRNA aminoacylation	Biological Process	Gm27029	1	357	4	55267	0.25	0.0255896	*	0.0671919	ns
GO:0060717	chorion development	Biological Process	Gm42742	1	357	4	55267	0.25	0.0255896	*	0.0671919	ns
GO:1902749	regulation of cell cycle G2/M phase transition	Biological Process	Gm42742	1	357	4	55267	0.25	0.0255896	*	0.0671919	ns
GO:0006114	glycerol biosynthetic process	Biological Process	Pdxp	1	357	4	55267	0.25	0.0255896	*	0.0671919	ns
GO:0032590	dendrite membrane	Cellular Component	Insr, Thy1	2	357	39	55267	0.0513	0.0263457	*	0.0686974	ns
GO:0043967	histone H4 acetylation	Biological Process	Naa60, Per1	2	357	39	55267	0.0513	0.0263457	*	0.0686974	ns
GO:0043507	positive regulation of JUN kinase activity	Biological Process	Il1b, Tlr6	2	357	39	55267	0.0513	0.0263457	*	0.0686974	ns
GO:0097192	extrinsic apoptotic signaling pathway in absence of ligand	Biological Process	Il1b, Moap1	2	357	39	55267	0.0513	0.0263457	*	0.0686974	ns
GO:0004806	triglyceride lipase activity	Molecular Function	Lipc, Liph	2	357	39	55267	0.0513	0.0263457	*	0.0686974	ns
GO:0010811	positive regulation of cell-substrate adhesion	Biological Process	Prkce, Spock2	2	357	39	55267	0.0513	0.0263457	*	0.0686974	ns
GO:1904646	cellular response to amyloid-beta	Biological Process	Tlr6, Fpr2	2	357	39	55267	0.0513	0.0263457	*	0.0686974	ns
GO:0004725	protein tyrosine phosphatase activity	Molecular Function	Dusp1, Ptp4a1, Dusp2	3	357	99	55267	0.0303	0.0265902	*	0.0692662	ns
GO:0006914	autophagy	Biological Process	Depp1, S100a8, S100a9, Rufy4	4	357	175	55267	0.0229	0.0273486	*	0.0711712	ns
GO:0007420	brain development	Biological Process	Bid, Ddit4, B3gnt5, Hnmt, Syt1	5	357	260	55267	0.0192	0.0275298	*	0.0715133	ns
GO:0005245	voltage-gated calcium channel activity	Molecular Function	Cacnb3, Cacna1e	2	357	40	55267	0.05	0.0276159	*	0.0715133	ns
GO:0001662	behavioral fear response	Biological Process	Atp1a2, Usp46	2	357	40	55267	0.05	0.0276159	*	0.0715133	ns
GO:0032781	positive regulation of ATP-dependent activity	Biological Process	Pfn1, Tnnt2	2	357	40	55267	0.05	0.0276159	*	0.0715133	ns
GO:0014911	positive regulation of smooth muscle cell migration	Biological Process	Plau, Egr1	2	357	40	55267	0.05	0.0276159	*	0.0715133	ns
GO:0005930	axoneme	Cellular Component	Bbs1, Rpgrip1, Wdr35	3	357	101	55267	0.0297	0.0279894	*	0.0724092	ns
GO:0007264	small GTPase mediated signal transduction	Biological Process	Arhgef18, Vav2, Rhebl1	3	357	102	55267	0.0294	0.0287035	*	0.0741835	ns
GO:0043473	pigmentation	Biological Process	Bloc1s6, Vangl1	2	357	41	55267	0.0488	0.0289103	*	0.0744257	ns
GO:0035774	positive regulation of insulin secretion involved in cellular response to glucose stimulus	Biological Process	Dynll1, Camk2n1	2	357	41	55267	0.0488	0.0289103	*	0.0744257	ns
GO:0044295	axonal growth cone	Cellular Component	Kif5c, Snap25	2	357	41	55267	0.0488	0.0289103	*	0.0744257	ns
GO:0030890	positive regulation of B cell proliferation	Biological Process	Clcf1, Tnfrsf13c	2	357	41	55267	0.0488	0.0289103	*	0.0744257	ns
GO:0000790	chromatin	Cellular Component	Smad2, Egr1, H1f4, H1f3, H1f5	5	357	264	55267	0.0189	0.0291306	*	0.0749194	ns
GO:0004888	transmembrane signaling receptor activity	Molecular Function	Fcer1a, Cd160, Tlr6, Tlr5	4	357	179	55267	0.0223	0.0293746	*	0.0754733	ns
GO:0006457	protein folding	Biological Process	Cryab, Nktr, Ppih	3	357	104	55267	0.0288	0.0301603	*	0.0755745	ns
GO:0043536	positive regulation of blood vessel endothelial cell migration	Biological Process	Map2k3, Akt3	2	357	42	55267	0.0476	0.0302286	*	0.0755745	ns
GO:0001657	ureteric bud development	Biological Process	Arg2, Smad2	2	357	42	55267	0.0476	0.0302286	*	0.0755745	ns
GO:0030501	positive regulation of bone mineralization	Biological Process	Bmpr1a, Gpm6b	2	357	42	55267	0.0476	0.0302286	*	0.0755745	ns
GO:0005771	multivesicular body	Cellular Component	Gfra1, Chmp3	2	357	42	55267	0.0476	0.0302286	*	0.0755745	ns
GO:0043021	ribonucleoprotein complex binding	Molecular Function	Ppih, Rnasel	2	357	42	55267	0.0476	0.0302286	*	0.0755745	ns
GO:0006887	exocytosis	Biological Process	Rph3al, Snap25, Rims3	3	357	105	55267	0.0286	0.0309032	*	0.0755745	ns
GO:0030217	T cell differentiation	Biological Process	Tbx21, Egr1	2	357	43	55267	0.0465	0.0315702	*	0.0755745	ns
GO:0051781	positive regulation of cell division	Biological Process	Il1b, Vegfd	2	357	43	55267	0.0465	0.0315702	*	0.0755745	ns
GO:0005801	cis-Golgi network	Cellular Component	Fktn, Yipf6	2	357	43	55267	0.0465	0.0315702	*	0.0755745	ns
GO:0045907	positive regulation of vasoconstriction	Biological Process	Tbxa2r, Hrh2	2	357	43	55267	0.0465	0.0315702	*	0.0755745	ns
GO:0030276	clathrin binding	Molecular Function	Syt1, Gm43064	2	357	43	55267	0.0465	0.0315702	*	0.0755745	ns
GO:0045071	negative regulation of viral genome replication	Biological Process	Isg20, Rnasel	2	357	43	55267	0.0465	0.0315702	*	0.0755745	ns
GO:0060537	muscle tissue development	Biological Process	Srpk3	1	357	5	55267	0.2	0.0318843	*	0.0755745	ns
GO:0070779	D-aspartate import across plasma membrane	Biological Process	Slc1a2	1	357	5	55267	0.2	0.0318843	*	0.0755745	ns
GO:0038095	Fc-epsilon receptor signaling pathway	Biological Process	Fcer1a	1	357	5	55267	0.2	0.0318843	*	0.0755745	ns
GO:0010560	positive regulation of glycoprotein biosynthetic process	Biological Process	Insr	1	357	5	55267	0.2	0.0318843	*	0.0755745	ns
GO:0043243	positive regulation of protein-containing complex disassembly	Biological Process	Insr	1	357	5	55267	0.2	0.0318843	*	0.0755745	ns
GO:0033299	secretion of lysosomal enzymes	Biological Process	Bloc1s6	1	357	5	55267	0.2	0.0318843	*	0.0755745	ns
GO:0021764	amygdala development	Biological Process	Atp1a2	1	357	5	55267	0.2	0.0318843	*	0.0755745	ns
GO:0006027	glycosaminoglycan catabolic process	Biological Process	Hyal2	1	357	5	55267	0.2	0.0318843	*	0.0755745	ns
GO:0098735	positive regulation of the force of heart contraction	Biological Process	Myl2	1	357	5	55267	0.2	0.0318843	*	0.0755745	ns
GO:0001739	sex chromatin	Cellular Component	Suz12	1	357	5	55267	0.2	0.0318843	*	0.0755745	ns
GO:0050434	positive regulation of viral transcription	Biological Process	Pfn1	1	357	5	55267	0.2	0.0318843	*	0.0755745	ns
GO:0051054	positive regulation of DNA metabolic process	Biological Process	Pfn1	1	357	5	55267	0.2	0.0318843	*	0.0755745	ns
GO:0042035	regulation of cytokine production	Biological Process	Map2k3	1	357	5	55267	0.2	0.0318843	*	0.0755745	ns
GO:0032984	protein-containing complex disassembly	Biological Process	Ddit4	1	357	5	55267	0.2	0.0318843	*	0.0755745	ns
GO:0032328	alanine transport	Biological Process	Slc36a1	1	357	5	55267	0.2	0.0318843	*	0.0755745	ns
GO:0042721	TIM22 mitochondrial import inner membrane insertion complex	Cellular Component	Timm22	1	357	5	55267	0.2	0.0318843	*	0.0755745	ns
GO:0006525	arginine metabolic process	Biological Process	Arg2	1	357	5	55267	0.2	0.0318843	*	0.0755745	ns
GO:0061817	endoplasmic reticulum-plasma membrane tethering	Biological Process	Esyt2	1	357	5	55267	0.2	0.0318843	*	0.0755745	ns
GO:0005025	transforming growth factor beta receptor activity, type I	Molecular Function	Bmpr1a	1	357	5	55267	0.2	0.0318843	*	0.0755745	ns
GO:0023051	regulation of signaling	Biological Process	Cblb	1	357	5	55267	0.2	0.0318843	*	0.0755745	ns
GO:0010830	regulation of myotube differentiation	Biological Process	Sik1	1	357	5	55267	0.2	0.0318843	*	0.0755745	ns
GO:0051447	negative regulation of meiotic cell cycle	Biological Process	Dusp1	1	357	5	55267	0.2	0.0318843	*	0.0755745	ns
GO:0090027	negative regulation of monocyte chemotaxis	Biological Process	Dusp1	1	357	5	55267	0.2	0.0318843	*	0.0755745	ns
GO:0051098	regulation of binding	Biological Process	Smad2	1	357	5	55267	0.2	0.0318843	*	0.0755745	ns
GO:0071141	SMAD protein complex	Cellular Component	Smad2	1	357	5	55267	0.2	0.0318843	*	0.0755745	ns
GO:0005954	calcium- and calmodulin-dependent protein kinase complex	Cellular Component	Camk2a	1	357	5	55267	0.2	0.0318843	*	0.0755745	ns
GO:0004768	stearoyl-CoA 9-desaturase activity	Molecular Function	Scd2	1	357	5	55267	0.2	0.0318843	*	0.0755745	ns
GO:0016717	oxidoreductase activity, acting on paired donors, with oxidation of a pair of donors resulting in the reduction of molecular oxygen to two molecules of water	Molecular Function	Scd2	1	357	5	55267	0.2	0.0318843	*	0.0755745	ns
GO:0070200	establishment of protein localization to telomere	Biological Process	Nabp2	1	357	5	55267	0.2	0.0318843	*	0.0755745	ns
GO:0045098	type III intermediate filament	Cellular Component	Des	1	357	5	55267	0.2	0.0318843	*	0.0755745	ns
GO:0051861	glycolipid binding	Molecular Function	Sell	1	357	5	55267	0.2	0.0318843	*	0.0755745	ns
GO:0008170	N-methyltransferase activity	Molecular Function	Hnmt	1	357	5	55267	0.2	0.0318843	*	0.0755745	ns
GO:0036438	maintenance of lens transparency	Biological Process	Stk39	1	357	5	55267	0.2	0.0318843	*	0.0755745	ns
GO:0090188	negative regulation of pancreatic juice secretion	Biological Process	Stk39	1	357	5	55267	0.2	0.0318843	*	0.0755745	ns
GO:0070044	synaptobrevin 2-SNAP-25-syntaxin-1a complex	Cellular Component	Snap25	1	357	5	55267	0.2	0.0318843	*	0.0755745	ns
GO:0033092	positive regulation of immature T cell proliferation in thymus	Biological Process	Il1b	1	357	5	55267	0.2	0.0318843	*	0.0755745	ns
GO:0045833	negative regulation of lipid metabolic process	Biological Process	Il1b	1	357	5	55267	0.2	0.0318843	*	0.0755745	ns
GO:0050999	regulation of nitric-oxide synthase activity	Biological Process	Il1b	1	357	5	55267	0.2	0.0318843	*	0.0755745	ns
GO:0090209	negative regulation of triglyceride metabolic process	Biological Process	Ccnc	1	357	5	55267	0.2	0.0318843	*	0.0755745	ns
GO:0106035	protein maturation by [4Fe-4S] cluster transfer	Biological Process	LTO1	1	357	5	55267	0.2	0.0318843	*	0.0755745	ns
GO:0030947	regulation of vascular endothelial growth factor receptor signaling pathway	Biological Process	Vegfd	1	357	5	55267	0.2	0.0318843	*	0.0755745	ns
GO:0046337	phosphatidylethanolamine metabolic process	Biological Process	Lipc	1	357	5	55267	0.2	0.0318843	*	0.0755745	ns
GO:0009166	nucleotide catabolic process	Biological Process	Nt5e	1	357	5	55267	0.2	0.0318843	*	0.0755745	ns
GO:2000321	positive regulation of T-helper 17 cell differentiation	Biological Process	Nlrp3	1	357	5	55267	0.2	0.0318843	*	0.0755745	ns
GO:0051823	regulation of synapse structural plasticity	Biological Process	Ppp1r9a	1	357	5	55267	0.2	0.0318843	*	0.0755745	ns
GO:0048732	gland development	Biological Process	Hrh2	1	357	5	55267	0.2	0.0318843	*	0.0755745	ns
GO:0032649	regulation of type II interferon production	Biological Process	Sirpa	1	357	5	55267	0.2	0.0318843	*	0.0755745	ns
GO:0035696	monocyte extravasation	Biological Process	Sirpa	1	357	5	55267	0.2	0.0318843	*	0.0755745	ns
GO:0023024	MHC class I protein complex binding	Molecular Function	Cd160	1	357	5	55267	0.2	0.0318843	*	0.0755745	ns
GO:0000738	obsolete DNA catabolic process, exonucleolytic	Biological Process	Isg20	1	357	5	55267	0.2	0.0318843	*	0.0755745	ns
GO:0030620	U2 snRNA binding	Molecular Function	Isg20	1	357	5	55267	0.2	0.0318843	*	0.0755745	ns
GO:0006482	protein demethylation	Biological Process	Alkbh4	1	357	5	55267	0.2	0.0318843	*	0.0755745	ns
GO:0070988	demethylation	Biological Process	Alkbh4	1	357	5	55267	0.2	0.0318843	*	0.0755745	ns
GO:0097524	sperm plasma membrane	Cellular Component	Ccr6	1	357	5	55267	0.2	0.0318843	*	0.0755745	ns
GO:0020027	hemoglobin metabolic process	Biological Process	Tet2	1	357	5	55267	0.2	0.0318843	*	0.0755745	ns
GO:0045110	intermediate filament bundle assembly	Biological Process	Krt14	1	357	5	55267	0.2	0.0318843	*	0.0755745	ns
GO:1904030	negative regulation of cyclin-dependent protein kinase activity	Biological Process	Camk2n1	1	357	5	55267	0.2	0.0318843	*	0.0755745	ns
GO:0086006	voltage-gated sodium channel activity involved in cardiac muscle cell action potential	Molecular Function	Scn4b	1	357	5	55267	0.2	0.0318843	*	0.0755745	ns
GO:0071723	lipopeptide binding	Molecular Function	Tlr6	1	357	5	55267	0.2	0.0318843	*	0.0755745	ns
GO:1903223	obsolete positive regulation of oxidative stress-induced neuron death	Biological Process	Tlr6	1	357	5	55267	0.2	0.0318843	*	0.0755745	ns
GO:0031433	telethonin binding	Molecular Function	Ttn	1	357	5	55267	0.2	0.0318843	*	0.0755745	ns
GO:0051546	keratinocyte migration	Biological Process	Krt16	1	357	5	55267	0.2	0.0318843	*	0.0755745	ns
GO:0004924	oncostatin-M receptor activity	Molecular Function	Lifr	1	357	5	55267	0.2	0.0318843	*	0.0755745	ns
GO:0070120	ciliary neurotrophic factor-mediated signaling pathway	Biological Process	Lifr	1	357	5	55267	0.2	0.0318843	*	0.0755745	ns
GO:0048808	male genitalia morphogenesis	Biological Process	Sycp2	1	357	5	55267	0.2	0.0318843	*	0.0755745	ns
GO:0043972	histone H3-K23 acetylation	Biological Process	Brpf3	1	357	5	55267	0.2	0.0318843	*	0.0755745	ns
GO:0043994	histone H3K23 acetyltransferase activity	Molecular Function	Brpf3	1	357	5	55267	0.2	0.0318843	*	0.0755745	ns
GO:1903902	positive regulation of viral life cycle	Biological Process	Gm10184	1	357	5	55267	0.2	0.0318843	*	0.0755745	ns
GO:0070252	actin-mediated cell contraction	Biological Process	Actc1	1	357	5	55267	0.2	0.0318843	*	0.0755745	ns
GO:0090131	mesenchyme migration	Biological Process	Actc1	1	357	5	55267	0.2	0.0318843	*	0.0755745	ns
GO:0004568	chitinase activity	Molecular Function	Ovgp1	1	357	5	55267	0.2	0.0318843	*	0.0755745	ns
GO:0071226	cellular response to molecule of fungal origin	Biological Process	Clec7a	1	357	5	55267	0.2	0.0318843	*	0.0755745	ns
GO:0006450	regulation of translational fidelity	Biological Process	Gm27029	1	357	5	55267	0.2	0.0318843	*	0.0755745	ns
GO:0046718	viral entry into host cell	Biological Process	Hyal2, Clec5a	2	357	44	55267	0.0455	0.0329351	*	0.0779246	ns
GO:0050918	positive chemotaxis	Biological Process	Vegfd, Fpr2	2	357	44	55267	0.0455	0.0329351	*	0.0779246	ns
GO:0050731	positive regulation of peptidyl-tyrosine phosphorylation	Biological Process	Fcer1a, Gfra1, Clec7a	3	357	108	55267	0.0278	0.0331889	*	0.0783843	ns
GO:0005543	phospholipid binding	Molecular Function	Psd3, Syt1, Arhgap26	3	357	108	55267	0.0278	0.0331889	*	0.0783843	ns
GO:0043066	negative regulation of apoptotic process	Biological Process	Dusp1, Clec5a, Cryab, Fignl1, Prkce, Sycp2, Actc1, Evi2	8	357	571	55267	0.014	0.0334261	*	0.0788735	ns
GO:0043565	sequence-specific DNA binding	Molecular Function	Tbx21, Suz12, Fos, Ovol1, Nlrp3, Pknox2, Egr1, Zfp961, Zfp180	9	357	678	55267	0.0133	0.0335153	*	0.0790133	ns
GO:0030036	actin cytoskeleton organization	Biological Process	Arhgef18, Pfn1, Cap1, Arhgap26	4	357	187	55267	0.0214	0.0336872	*	0.0792765	ns
GO:0032496	response to lipopolysaccharide	Biological Process	Fos, Il1b, Tbxa2r, Wdr35	4	357	187	55267	0.0214	0.0336872	*	0.0792765	ns
GO:0010718	positive regulation of epithelial to mesenchymal transition	Biological Process	Smad2, Il1b	2	357	45	55267	0.0444	0.0343226	*	0.0806275	ns
GO:0019843	rRNA binding	Molecular Function	Rpl9-ps6, Rnasel	2	357	45	55267	0.0444	0.0343226	*	0.0806275	ns
GO:0007169	transmembrane receptor protein tyrosine kinase signaling pathway	Biological Process	Insr, Gfra2, Gfra1	3	357	110	55267	0.0273	0.0347604	*	0.081583	ns
GO:0048167	regulation of synaptic plasticity	Biological Process	Rims3, Hrh2	2	357	46	55267	0.0435	0.0357326	*	0.0837901	ns
GO:0003723	RNA binding	Molecular Function	Suz12, Fyttd1, Raly, Zranb2, Ddx60, Isg20, Rps27rt, Gm12666, Rnasel, Ifit1bl2, Rbm12	11	357	911	55267	0.0121	0.0362411	*	0.0847486	ns
GO:0016324	apical plasma membrane	Cellular Component	Cacnb3, Arhgef18, Hyal2, Slc6a20b, Stk39, Thy1	6	357	376	55267	0.016	0.0363758	*	0.0847486	ns
GO:0097647	amylin receptor signaling pathway	Biological Process	Ramp2	1	357	6	55267	0.1667	0.0381385	*	0.0847486	ns
GO:0098712	L-glutamate import across plasma membrane	Biological Process	Slc1a2	1	357	6	55267	0.1667	0.0381385	*	0.0847486	ns
GO:0019863	IgE binding	Molecular Function	Fcer1a	1	357	6	55267	0.1667	0.0381385	*	0.0847486	ns
GO:0032410	negative regulation of transporter activity	Biological Process	Insr	1	357	6	55267	0.1667	0.0381385	*	0.0847486	ns
GO:0043559	insulin binding	Molecular Function	Insr	1	357	6	55267	0.1667	0.0381385	*	0.0847486	ns
GO:0017196	N-terminal peptidyl-methionine acetylation	Biological Process	Naa60	1	357	6	55267	0.1667	0.0381385	*	0.0847486	ns
GO:0008556	P-type potassium transmembrane transporter activity	Molecular Function	Atp1a2	1	357	6	55267	0.1667	0.0381385	*	0.0847486	ns
GO:1990239	steroid hormone binding	Molecular Function	Atp1a2	1	357	6	55267	0.1667	0.0381385	*	0.0847486	ns
GO:0034502	protein localization to chromosome	Biological Process	Tex15	1	357	6	55267	0.1667	0.0381385	*	0.0847486	ns
GO:0034354	'de novo' NAD biosynthetic process from tryptophan	Biological Process	Afmid	1	357	6	55267	0.1667	0.0381385	*	0.0847486	ns
GO:0032232	negative regulation of actin filament bundle assembly	Biological Process	Pfn1	1	357	6	55267	0.1667	0.0381385	*	0.0847486	ns
GO:0006415	translational termination	Biological Process	Mrpl58	1	357	6	55267	0.1667	0.0381385	*	0.0847486	ns
GO:0043353	enucleate erythrocyte differentiation	Biological Process	Mb	1	357	6	55267	0.1667	0.0381385	*	0.0847486	ns
GO:0042634	regulation of hair cycle	Biological Process	Per1	1	357	6	55267	0.1667	0.0381385	*	0.0847486	ns
GO:2000323	negative regulation of glucocorticoid receptor signaling pathway	Biological Process	Per1	1	357	6	55267	0.1667	0.0381385	*	0.0847486	ns
GO:0001661	conditioned taste aversion	Biological Process	Fos	1	357	6	55267	0.1667	0.0381385	*	0.0847486	ns
GO:0009629	response to gravity	Biological Process	Fos	1	357	6	55267	0.1667	0.0381385	*	0.0847486	ns
GO:0003161	cardiac conduction system development	Biological Process	Bmpr1a	1	357	6	55267	0.1667	0.0381385	*	0.0847486	ns
GO:0061312	obsolete BMP signaling pathway involved in heart development	Biological Process	Bmpr1a	1	357	6	55267	0.1667	0.0381385	*	0.0847486	ns
GO:0098821	BMP receptor activity	Molecular Function	Bmpr1a	1	357	6	55267	0.1667	0.0381385	*	0.0847486	ns
GO:0014910	regulation of smooth muscle cell migration	Biological Process	Plau	1	357	6	55267	0.1667	0.0381385	*	0.0847486	ns
GO:0032792	negative regulation of CREB transcription factor activity	Biological Process	Sik1	1	357	6	55267	0.1667	0.0381385	*	0.0847486	ns
GO:1903753	negative regulation of p38MAPK cascade	Biological Process	Dusp1	1	357	6	55267	0.1667	0.0381385	*	0.0847486	ns
GO:0005528	FK506 binding	Molecular Function	Fkbp5	1	357	6	55267	0.1667	0.0381385	*	0.0847486	ns
GO:0007182	obsolete common-partner SMAD protein phosphorylation	Biological Process	Smad2	1	357	6	55267	0.1667	0.0381385	*	0.0847486	ns
GO:2000647	negative regulation of stem cell proliferation	Biological Process	Ovol1	1	357	6	55267	0.1667	0.0381385	*	0.0847486	ns
GO:0048730	epidermis morphogenesis	Biological Process	Wnt10a	1	357	6	55267	0.1667	0.0381385	*	0.0847486	ns
GO:0016807	cysteine-type carboxypeptidase activity	Molecular Function	Mindy3	1	357	6	55267	0.1667	0.0381385	*	0.0847486	ns
GO:0010829	negative regulation of glucose transmembrane transport	Biological Process	Il1b	1	357	6	55267	0.1667	0.0381385	*	0.0847486	ns
GO:0031622	positive regulation of fever generation	Biological Process	Il1b	1	357	6	55267	0.1667	0.0381385	*	0.0847486	ns
GO:2000556	positive regulation of T-helper 1 cell cytokine production	Biological Process	Il1b	1	357	6	55267	0.1667	0.0381385	*	0.0847486	ns
GO:0036041	long-chain fatty acid binding	Molecular Function	Fabp3	1	357	6	55267	0.1667	0.0381385	*	0.0847486	ns
GO:0033033	negative regulation of myeloid cell apoptotic process	Biological Process	Clec5a	1	357	6	55267	0.1667	0.0381385	*	0.0847486	ns
GO:0002860	positive regulation of natural killer cell mediated cytotoxicity directed against tumor cell target	Biological Process	Klrk1	1	357	6	55267	0.1667	0.0381385	*	0.0847486	ns
GO:0030868	smooth endoplasmic reticulum membrane	Cellular Component	Ttyh1	1	357	6	55267	0.1667	0.0381385	*	0.0847486	ns
GO:0046069	cGMP catabolic process	Biological Process	Gm45837	1	357	6	55267	0.1667	0.0381385	*	0.0847486	ns
GO:0008611	ether lipid biosynthetic process	Biological Process	Far1	1	357	6	55267	0.1667	0.0381385	*	0.0847486	ns
GO:0034235	GPI anchor binding	Molecular Function	Thy1	1	357	6	55267	0.1667	0.0381385	*	0.0847486	ns
GO:0034382	chylomicron remnant clearance	Biological Process	Lipc	1	357	6	55267	0.1667	0.0381385	*	0.0847486	ns
GO:0002374	cytokine production involved in immune response	Biological Process	Nlrp3	1	357	6	55267	0.1667	0.0381385	*	0.0847486	ns
GO:0097237	cellular response to toxic substance	Biological Process	Ppp1r9a	1	357	6	55267	0.1667	0.0381385	*	0.0847486	ns
GO:0002729	positive regulation of natural killer cell cytokine production	Biological Process	Cd160	1	357	6	55267	0.1667	0.0381385	*	0.0847486	ns
GO:0010385	double-stranded methylated DNA binding	Molecular Function	Egr1	1	357	6	55267	0.1667	0.0381385	*	0.0847486	ns
GO:1902949	positive regulation of tau-protein kinase activity	Biological Process	Egr1	1	357	6	55267	0.1667	0.0381385	*	0.0847486	ns
GO:0042030	ATPase inhibitor activity	Molecular Function	Pln	1	357	6	55267	0.1667	0.0381385	*	0.0847486	ns
GO:2000672	negative regulation of motor neuron apoptotic process	Biological Process	Clcf1	1	357	6	55267	0.1667	0.0381385	*	0.0847486	ns
GO:0008088	axo-dendritic transport	Biological Process	Klc3	1	357	6	55267	0.1667	0.0381385	*	0.0847486	ns
GO:0072678	T cell migration	Biological Process	Ccr6	1	357	6	55267	0.1667	0.0381385	*	0.0847486	ns
GO:2000404	regulation of T cell migration	Biological Process	Ccr6	1	357	6	55267	0.1667	0.0381385	*	0.0847486	ns
GO:0002318	myeloid progenitor cell differentiation	Biological Process	Tet2	1	357	6	55267	0.1667	0.0381385	*	0.0847486	ns
GO:0051562	negative regulation of mitochondrial calcium ion concentration	Biological Process	Prkce	1	357	6	55267	0.1667	0.0381385	*	0.0847486	ns
GO:0086012	membrane depolarization during cardiac muscle cell action potential	Biological Process	Scn4b	1	357	6	55267	0.1667	0.0381385	*	0.0847486	ns
GO:0035666	TRIF-dependent toll-like receptor signaling pathway	Biological Process	Tlr6	1	357	6	55267	0.1667	0.0381385	*	0.0847486	ns
GO:0050792	regulation of viral process	Biological Process	Chmp3	1	357	6	55267	0.1667	0.0381385	*	0.0847486	ns
GO:0038165	oncostatin-M-mediated signaling pathway	Biological Process	Lifr	1	357	6	55267	0.1667	0.0381385	*	0.0847486	ns
GO:0048861	leukemia inhibitory factor signaling pathway	Biological Process	Lifr	1	357	6	55267	0.1667	0.0381385	*	0.0847486	ns
GO:0086073	bundle of His cell-Purkinje myocyte adhesion involved in cell communication	Biological Process	Dsp	1	357	6	55267	0.1667	0.0381385	*	0.0847486	ns
GO:0060028	convergent extension involved in axis elongation	Biological Process	Zfp568	1	357	6	55267	0.1667	0.0381385	*	0.0847486	ns
GO:0090724	central region of growth cone	Cellular Component	Kif5a	1	357	6	55267	0.1667	0.0381385	*	0.0847486	ns
GO:0002367	cytokine production involved in immune response	Biological Process	Clec7a	1	357	6	55267	0.1667	0.0381385	*	0.0847486	ns
GO:0048856	anatomical structure development	Biological Process	Insr, Sparcl1	2	357	48	55267	0.0417	0.0386184	*	0.0856704	ns
GO:0032993	protein-DNA complex	Cellular Component	Suz12, Fos	2	357	48	55267	0.0417	0.0386184	*	0.0856704	ns
GO:0044297	cell body	Cellular Component	Slc1a2, Insr, Actc1	3	357	115	55267	0.0261	0.0388543	*	0.086121	ns
GO:0008285	negative regulation of cell population proliferation	Biological Process	Apc, Dusp1, Smad2, Il1b, Fktn, Camk2n1	6	357	383	55267	0.0157	0.0392079	*	0.0868317	ns
GO:0006886	intracellular protein transport	Biological Process	Ramp2, Rph3al, Napg, Sorcs2, Gm43064	5	357	287	55267	0.0174	0.0394682	*	0.0873345	ns
GO:0005525	GTP binding	Molecular Function	Insr, Rhebl1, Nras, H1f4, Gimap4, Suclg2	6	357	384	55267	0.0156	0.0396236	*	0.0876049	ns
GO:0050714	positive regulation of protein secretion	Biological Process	Rph3al, Ttn	2	357	49	55267	0.0408	0.0400936	*	0.0885695	ns
GO:0004713	protein tyrosine kinase activity	Molecular Function	Insr, Map2k3, Ttn	3	357	117	55267	0.0256	0.0405575	*	0.0895192	ns
GO:0005975	carbohydrate metabolic process	Biological Process	Hyal2, Chst1, Chst3, Ovgp1	4	357	199	55267	0.0201	0.0408122	*	0.0900058	ns
GO:0008134	transcription factor binding	Molecular Function	Per1, Fos, Smad2, Tfdp2, Nlrp3, Egr1	6	357	387	55267	0.0155	0.0408875	*	0.0900964	ns
GO:0051897	positive regulation of phosphatidylinositol 3-kinase/protein kinase B signal transduction	Biological Process	Insr, Fpr2, Cpne1	3	357	118	55267	0.0254	0.0414231	*	0.0907395	ns
GO:0010212	response to ionizing radiation	Biological Process	Nabp2, Krt14	2	357	50	55267	0.04	0.0415898	*	0.0907395	ns
GO:0007265	Ras protein signal transduction	Biological Process	Nras, Gm42878	2	357	50	55267	0.04	0.0415898	*	0.0907395	ns
GO:0007165	signal transduction	Biological Process	Fcer1a, Akt3, Cblb, Retnlg, Rhebl1, Wnt10a, Rgs5, Nras, Sparcl1, Gm45837, Ccnd3, Tbxa2r, Hrh2, Arhgap26, Ccr6, Il1f9, Gpr146, Ffar1, Fpr1, Cxcr5, Cxcr1, Cxcr6, Tlr6, Fpr2, Gpr174, Tlr5	26	357	2803	55267	0.0093	0.0423075	*	0.0907395	ns
GO:0062023	collagen-containing extracellular matrix	Cellular Component	S100a6, Col5a3, Sparcl1, Krt1, Spock2	5	357	293	55267	0.0171	0.0424882	*	0.0907395	ns
GO:0045892	negative regulation of DNA-templated transcription	Biological Process	Tbx21, Per1, Smad2, Ovol1, Bend5, Cryab, Tfdp2, Zfp568	8	357	601	55267	0.0133	0.0429598	*	0.0907395	ns
GO:0097190	apoptotic signaling pathway	Biological Process	Uaca, Moap1	2	357	51	55267	0.0392	0.0431068	*	0.0907395	ns
GO:0032355	response to estradiol	Biological Process	Bid, Dusp1, Cryab	3	357	120	55267	0.025	0.043182	*	0.0907395	ns
GO:0006814	sodium ion transport	Biological Process	Atp1a2, Slc13a3, Scn4b	3	357	120	55267	0.025	0.043182	*	0.0907395	ns
GO:0016055	Wnt signaling pathway	Biological Process	Apc, Amer2, Wnt10a, Krt6a	4	357	203	55267	0.0197	0.0433627	*	0.0907395	ns
GO:0010468	regulation of gene expression	Biological Process	Srpk3, Fos, Sirpa, Prdm1, Nfe2l1, Zfp580	6	357	393	55267	0.0153	0.043491	*	0.0907395	ns
GO:0097084	vascular associated smooth muscle cell development	Biological Process	Ramp2	1	357	7	55267	0.1429	0.0443523	*	0.0907395	ns
GO:0022843	voltage-gated monoatomic cation channel activity	Molecular Function	Cacna1e	1	357	7	55267	0.1429	0.0443523	*	0.0907395	ns
GO:0097345	mitochondrial outer membrane permeabilization	Biological Process	Bid	1	357	7	55267	0.1429	0.0443523	*	0.0907395	ns
GO:0048639	positive regulation of developmental growth	Biological Process	Insr	1	357	7	55267	0.1429	0.0443523	*	0.0907395	ns
GO:0097062	dendritic spine maintenance	Biological Process	Insr	1	357	7	55267	0.1429	0.0443523	*	0.0907395	ns
GO:0051988	regulation of attachment of spindle microtubules to kinetochore	Biological Process	Apc	1	357	7	55267	0.1429	0.0443523	*	0.0907395	ns
GO:1904781	positive regulation of protein localization to centrosome	Biological Process	Apc	1	357	7	55267	0.1429	0.0443523	*	0.0907395	ns
GO:0005113	patched binding	Molecular Function	Bbs1	1	357	7	55267	0.1429	0.0443523	*	0.0907395	ns
GO:0008594	photoreceptor cell morphogenesis	Biological Process	Bbs1	1	357	7	55267	0.1429	0.0443523	*	0.0907395	ns
GO:0070295	renal water absorption	Biological Process	Hyal2	1	357	7	55267	0.1429	0.0443523	*	0.0907395	ns
GO:0046976	histone H3K27 methyltransferase activity	Molecular Function	Suz12	1	357	7	55267	0.1429	0.0443523	*	0.0907395	ns
GO:0098885	modification of postsynaptic actin cytoskeleton	Biological Process	Pfn1	1	357	7	55267	0.1429	0.0443523	*	0.0907395	ns
GO:0015141	succinate transmembrane transporter activity	Molecular Function	Slc13a3	1	357	7	55267	0.1429	0.0443523	*	0.0907395	ns
GO:0070778	L-aspartate transmembrane transport	Biological Process	Slc13a3	1	357	7	55267	0.1429	0.0443523	*	0.0907395	ns
GO:0071422	succinate transmembrane transport	Biological Process	Slc13a3	1	357	7	55267	0.1429	0.0443523	*	0.0907395	ns
GO:0003747	translation release factor activity	Molecular Function	Mrpl58	1	357	7	55267	0.1429	0.0443523	*	0.0907395	ns
GO:0038066	p38MAPK cascade	Biological Process	Map2k3	1	357	7	55267	0.1429	0.0443523	*	0.0907395	ns
GO:0015734	taurine transport	Biological Process	Slc36a1	1	357	7	55267	0.1429	0.0443523	*	0.0907395	ns
GO:0015808	L-alanine transport	Biological Process	Slc36a1	1	357	7	55267	0.1429	0.0443523	*	0.0907395	ns
GO:0015824	proline transport	Biological Process	Slc36a1	1	357	7	55267	0.1429	0.0443523	*	0.0907395	ns
GO:0072384	organelle transport along microtubule	Biological Process	Kif3c	1	357	7	55267	0.1429	0.0443523	*	0.0907395	ns
GO:0030274	LIM domain binding	Molecular Function	Rph3al	1	357	7	55267	0.1429	0.0443523	*	0.0907395	ns
GO:1900744	regulation of p38MAPK cascade	Biological Process	Per1	1	357	7	55267	0.1429	0.0443523	*	0.0907395	ns
GO:0002829	negative regulation of type 2 immune response	Biological Process	Arg2	1	357	7	55267	0.1429	0.0443523	*	0.0907395	ns
GO:1903426	regulation of reactive oxygen species biosynthetic process	Biological Process	Arg2	1	357	7	55267	0.1429	0.0443523	*	0.0907395	ns
GO:2000562	negative regulation of CD4-positive, alpha-beta T cell proliferation	Biological Process	Arg2	1	357	7	55267	0.1429	0.0443523	*	0.0907395	ns
GO:0009950	dorsal/ventral axis specification	Biological Process	Bmpr1a	1	357	7	55267	0.1429	0.0443523	*	0.0907395	ns
GO:0035912	dorsal aorta morphogenesis	Biological Process	Bmpr1a	1	357	7	55267	0.1429	0.0443523	*	0.0907395	ns
GO:0060043	regulation of cardiac muscle cell proliferation	Biological Process	Bmpr1a	1	357	7	55267	0.1429	0.0443523	*	0.0907395	ns
GO:0008140	cAMP response element binding protein binding	Molecular Function	Sik1	1	357	7	55267	0.1429	0.0443523	*	0.0907395	ns
GO:0090266	regulation of mitotic cell cycle spindle assembly checkpoint	Biological Process	Dusp1	1	357	7	55267	0.1429	0.0443523	*	0.0907395	ns
GO:0007183	obsolete SMAD protein complex assembly	Biological Process	Smad2	1	357	7	55267	0.1429	0.0443523	*	0.0907395	ns
GO:0014033	neural crest cell differentiation	Biological Process	Wnt10a	1	357	7	55267	0.1429	0.0443523	*	0.0907395	ns
GO:0042487	regulation of odontogenesis of dentin-containing tooth	Biological Process	Wnt10a	1	357	7	55267	0.1429	0.0443523	*	0.0907395	ns
GO:0001505	obsolete regulation of neurotransmitter levels	Biological Process	Hnmt	1	357	7	55267	0.1429	0.0443523	*	0.0907395	ns
GO:0006972	hyperosmotic response	Biological Process	Hnmt	1	357	7	55267	0.1429	0.0443523	*	0.0907395	ns
GO:0071476	cellular hypotonic response	Biological Process	Stk39	1	357	7	55267	0.1429	0.0443523	*	0.0907395	ns
GO:1901017	negative regulation of potassium ion transmembrane transporter activity	Biological Process	Stk39	1	357	7	55267	0.1429	0.0443523	*	0.0907395	ns
GO:0098967	exocytic insertion of neurotransmitter receptor to postsynaptic membrane	Biological Process	Snap25	1	357	7	55267	0.1429	0.0443523	*	0.0907395	ns
GO:0099590	neurotransmitter receptor internalization	Biological Process	Snap25	1	357	7	55267	0.1429	0.0443523	*	0.0907395	ns
GO:0010573	vascular endothelial growth factor production	Biological Process	Il1b	1	357	7	55267	0.1429	0.0443523	*	0.0907395	ns
GO:1903140	regulation of establishment of endothelial barrier	Biological Process	Il1b	1	357	7	55267	0.1429	0.0443523	*	0.0907395	ns
GO:0016281	eukaryotic translation initiation factor 4F complex	Cellular Component	Gm20696	1	357	7	55267	0.1429	0.0443523	*	0.0907395	ns
GO:0010754	negative regulation of cGMP-mediated signaling	Biological Process	Gm45837	1	357	7	55267	0.1429	0.0443523	*	0.0907395	ns
GO:0035336	long-chain fatty-acyl-CoA metabolic process	Biological Process	Far1	1	357	7	55267	0.1429	0.0443523	*	0.0907395	ns
GO:0046474	glycerophospholipid biosynthetic process	Biological Process	Far1	1	357	7	55267	0.1429	0.0443523	*	0.0907395	ns
GO:0060754	positive regulation of mast cell chemotaxis	Biological Process	Vegfd	1	357	7	55267	0.1429	0.0443523	*	0.0907395	ns
GO:0002693	positive regulation of cellular extravasation	Biological Process	Thy1	1	357	7	55267	0.1429	0.0443523	*	0.0907395	ns
GO:0007021	tubulin complex assembly	Biological Process	Cryab	1	357	7	55267	0.1429	0.0443523	*	0.0907395	ns
GO:0060561	apoptotic process involved in morphogenesis	Biological Process	Cryab	1	357	7	55267	0.1429	0.0443523	*	0.0907395	ns
GO:0006658	phosphatidylserine metabolic process	Biological Process	Lipc	1	357	7	55267	0.1429	0.0443523	*	0.0907395	ns
GO:0034372	very-low-density lipoprotein particle remodeling	Biological Process	Lipc	1	357	7	55267	0.1429	0.0443523	*	0.0907395	ns
GO:0046473	phosphatidic acid metabolic process	Biological Process	Lipc	1	357	7	55267	0.1429	0.0443523	*	0.0907395	ns
GO:0052739	phosphatidylserine 1-acylhydrolase activity	Molecular Function	Lipc	1	357	7	55267	0.1429	0.0443523	*	0.0907395	ns
GO:0052740	1-acyl-2-lysophosphatidylserine acylhydrolase activity	Molecular Function	Lipc	1	357	7	55267	0.1429	0.0443523	*	0.0907395	ns
GO:0002674	negative regulation of acute inflammatory response	Biological Process	Nlrp3	1	357	7	55267	0.1429	0.0443523	*	0.0907395	ns
GO:0045630	positive regulation of T-helper 2 cell differentiation	Biological Process	Nlrp3	1	357	7	55267	0.1429	0.0443523	*	0.0907395	ns
GO:0071224	cellular response to peptidoglycan	Biological Process	Nlrp3	1	357	7	55267	0.1429	0.0443523	*	0.0907395	ns
GO:2000553	positive regulation of T-helper 2 cell cytokine production	Biological Process	Nlrp3	1	357	7	55267	0.1429	0.0443523	*	0.0907395	ns
GO:0044326	dendritic spine neck	Cellular Component	Ppp1r9a	1	357	7	55267	0.1429	0.0443523	*	0.0907395	ns
GO:0010882	regulation of cardiac muscle contraction by calcium ion signaling	Biological Process	Tnni3	1	357	7	55267	0.1429	0.0443523	*	0.0907395	ns
GO:0046890	regulation of lipid biosynthetic process	Biological Process	Thrsp	1	357	7	55267	0.1429	0.0443523	*	0.0907395	ns
GO:0042584	chromaffin granule membrane	Cellular Component	Syt1	1	357	7	55267	0.1429	0.0443523	*	0.0907395	ns
GO:0061669	spontaneous neurotransmitter secretion	Biological Process	Syt1	1	357	7	55267	0.1429	0.0443523	*	0.0907395	ns
GO:0045428	regulation of nitric oxide biosynthetic process	Biological Process	Sirpa	1	357	7	55267	0.1429	0.0443523	*	0.0907395	ns
GO:0002385	mucosal immune response	Biological Process	Cd160	1	357	7	55267	0.1429	0.0443523	*	0.0907395	ns
GO:0006657	CDP-choline pathway	Biological Process	Cept1	1	357	7	55267	0.1429	0.0443523	*	0.0907395	ns
GO:2000510	positive regulation of dendritic cell chemotaxis	Biological Process	Ccr6	1	357	7	55267	0.1429	0.0443523	*	0.0907395	ns
GO:0051280	negative regulation of release of sequestered calcium ion into cytosol	Biological Process	Prkce	1	357	7	55267	0.1429	0.0443523	*	0.0907395	ns
GO:0034618	arginine binding	Molecular Function	Nags	1	357	7	55267	0.1429	0.0443523	*	0.0907395	ns
GO:0016462	pyrophosphatase activity	Molecular Function	Phospho1	1	357	7	55267	0.1429	0.0443523	*	0.0907395	ns
GO:0035630	bone mineralization involved in bone maturation	Biological Process	Phospho1	1	357	7	55267	0.1429	0.0443523	*	0.0907395	ns
GO:0035821	modulation of process of another organism	Biological Process	S100a9	1	357	7	55267	0.1429	0.0443523	*	0.0907395	ns
GO:0019800	peptide cross-linking via chondroitin 4-sulfate glycosaminoglycan	Biological Process	Spock2	1	357	7	55267	0.1429	0.0443523	*	0.0907395	ns
GO:0071169	establishment of protein localization to chromatin	Biological Process	H1f5	1	357	7	55267	0.1429	0.0443523	*	0.0907395	ns
GO:0006104	succinyl-CoA metabolic process	Biological Process	Suclg2	1	357	7	55267	0.1429	0.0443523	*	0.0907395	ns
GO:0006105	succinate metabolic process	Biological Process	Suclg2	1	357	7	55267	0.1429	0.0443523	*	0.0907395	ns
GO:0008430	selenium binding	Molecular Function	Selenbp2	1	357	7	55267	0.1429	0.0443523	*	0.0907395	ns
GO:0060669	embryonic placenta morphogenesis	Biological Process	Zfp568	1	357	7	55267	0.1429	0.0443523	*	0.0907395	ns
GO:0051712	positive regulation of killing of cells of another organism	Biological Process	Clec7a	1	357	7	55267	0.1429	0.0443523	*	0.0907395	ns
GO:0071557	histone H3-K27 demethylation	Biological Process	Gm42742	1	357	7	55267	0.1429	0.0443523	*	0.0907395	ns
GO:0009968	negative regulation of signal transduction	Biological Process	Ddit4, Rgs5	2	357	52	55267	0.0385	0.0446441	*	0.0908965	ns
GO:0032720	negative regulation of tumor necrosis factor production	Biological Process	Arg2, Sirpa	2	357	52	55267	0.0385	0.0446441	*	0.0908965	ns
GO:0001756	somitogenesis	Biological Process	Bmpr1a, Ttn	2	357	52	55267	0.0385	0.0446441	*	0.0908965	ns
GO:0007389	pattern specification process	Biological Process	Bmpr1a, Smad2	2	357	52	55267	0.0385	0.0446441	*	0.0908965	ns
GO:0097060	synaptic membrane	Cellular Component	Cryab, Nt5e	2	357	52	55267	0.0385	0.0446441	*	0.0908965	ns
GO:0004896	cytokine receptor activity	Molecular Function	Il10ra, Lifr	2	357	52	55267	0.0385	0.0446441	*	0.0908965	ns
GO:0042127	regulation of cell population proliferation	Biological Process	Bid, Plau, Ccnd3, Prdm1	4	357	205	55267	0.0195	0.0446709	*	0.0908965	ns
GO:0001764	neuron migration	Biological Process	Bbs1, Ddit4, Fktn	3	357	122	55267	0.0246	0.0449778	*	0.0914502	ns
GO:0017124	SH3 domain binding	Molecular Function	Cblb, Sirpa, Prkce	3	357	123	55267	0.0244	0.0458894	*	0.0932318	ns
GO:0035914	skeletal muscle cell differentiation	Biological Process	Fos, Egr1	2	357	53	55267	0.0377	0.0462015	*	0.0935767	ns
GO:0016758	hexosyltransferase activity	Molecular Function	B3gnt5, Ugt1a6a	2	357	53	55267	0.0377	0.0462015	*	0.0935767	ns
GO:0008630	intrinsic apoptotic signaling pathway in response to DNA damage	Biological Process	Pmaip1, Moap1	2	357	53	55267	0.0377	0.0462015	*	0.0935767	ns
GO:0032731	positive regulation of interleukin-1 beta production	Biological Process	Nlrp3, Egr1	2	357	53	55267	0.0377	0.0462015	*	0.0935767	ns
GO:0009887	animal organ morphogenesis	Biological Process	Insr, Wnt10a, Sycp2	3	357	124	55267	0.0242	0.0468102	*	0.0945911	ns
GO:0030308	negative regulation of cell growth	Biological Process	Hyal2, Myl2, Cryab	3	357	124	55267	0.0242	0.0468102	*	0.0945911	ns
GO:0002020	protease binding	Molecular Function	Sell, Atp9a, Ttn	3	357	124	55267	0.0242	0.0468102	*	0.0945911	ns
GO:0090090	negative regulation of canonical Wnt signaling pathway	Biological Process	Apc, Amer2, Egr1	3	357	125	55267	0.024	0.04774	*	0.0963261	ns
GO:0032715	negative regulation of interleukin-6 production	Biological Process	Cd200r1, Sirpa	2	357	54	55267	0.037	0.0477786	*	0.0963261	ns
GO:0030864	cortical actin cytoskeleton	Cellular Component	Cap1, Ppp1r9a	2	357	54	55267	0.037	0.0477786	*	0.0963261	ns
GO:0005911	cell-cell junction	Cellular Component	Perp, Des, Dsp, Pdxp	4	357	210	55267	0.019	0.0480373	*	0.0967734	ns
GO:0031625	ubiquitin protein ligase binding	Molecular Function	Bid, Apc, Per1, Smad2, Moap1	5	357	305	55267	0.0164	0.0489359	*	0.0972453	ns
GO:0006865	amino acid transport	Biological Process	Slc1a2, Slc36a1	2	357	55	55267	0.0364	0.0493752	*	0.0972453	ns
GO:0007200	phospholipase C-activating G protein-coupled receptor signaling pathway	Biological Process	Fpr1, Fpr2	2	357	55	55267	0.0364	0.0493752	*	0.0972453	ns
GO:0031901	early endosome membrane	Cellular Component	Tmem163, Atp9a, Sorcs2	3	357	127	55267	0.0236	0.0496268	*	0.0972453	ns
GO:0006811	monoatomic ion transport	Biological Process	Cacnb3, Cacna1e, Atp1a2, Slc13a3, Ttyh1, Tmem38a, Scn4b, Slc26a1	8	357	621	55267	0.0129	0.0502254	ns	0.0972453	ns
GO:0015075	monoatomic ion transmembrane transporter activity	Molecular Function	S100a6	1	357	8	55267	0.125	0.0505262	ns	0.0972453	ns
GO:0070831	basement membrane assembly	Biological Process	Ramp2	1	357	8	55267	0.125	0.0505262	ns	0.0972453	ns
GO:0031995	insulin-like growth factor II binding	Molecular Function	Insr	1	357	8	55267	0.125	0.0505262	ns	0.0972453	ns
GO:0032816	positive regulation of natural killer cell activation	Biological Process	Bloc1s6	1	357	8	55267	0.125	0.0505262	ns	0.0972453	ns
GO:0034464	BBSome	Cellular Component	Bbs1	1	357	8	55267	0.125	0.0505262	ns	0.0972453	ns
GO:0060296	regulation of cilium beat frequency involved in ciliary motility	Biological Process	Bbs1	1	357	8	55267	0.125	0.0505262	ns	0.0972453	ns
GO:0030011	maintenance of cell polarity	Biological Process	Arpc5	1	357	8	55267	0.125	0.0505262	ns	0.0972453	ns
GO:0030235	nitric-oxide synthase regulator activity	Molecular Function	Dynll1	1	357	8	55267	0.125	0.0505262	ns	0.0972453	ns
GO:0010764	negative regulation of fibroblast migration	Biological Process	Hyal2	1	357	8	55267	0.125	0.0505262	ns	0.0972453	ns
GO:0030214	hyaluronan catabolic process	Biological Process	Hyal2	1	357	8	55267	0.125	0.0505262	ns	0.0972453	ns
GO:0060586	multicellular organismal-level iron ion homeostasis	Biological Process	Hyal2	1	357	8	55267	0.125	0.0505262	ns	0.0972453	ns
GO:0071493	cellular response to UV-B	Biological Process	Hyal2	1	357	8	55267	0.125	0.0505262	ns	0.0972453	ns
GO:0022027	interkinetic nuclear migration	Biological Process	Kif1a	1	357	8	55267	0.125	0.0505262	ns	0.0972453	ns
GO:0006569	tryptophan catabolic process	Biological Process	Afmid	1	357	8	55267	0.125	0.0505262	ns	0.0972453	ns
GO:0000774	adenyl-nucleotide exchange factor activity	Molecular Function	Pfn1	1	357	8	55267	0.125	0.0505262	ns	0.0972453	ns
GO:0008064	regulation of actin polymerization or depolymerization	Biological Process	Pfn1	1	357	8	55267	0.125	0.0505262	ns	0.0972453	ns
GO:0045039	protein insertion into mitochondrial inner membrane	Biological Process	Timm22	1	357	8	55267	0.125	0.0505262	ns	0.0972453	ns
GO:0032696	negative regulation of interleukin-13 production	Biological Process	Arg2	1	357	8	55267	0.125	0.0505262	ns	0.0972453	ns
GO:0003183	mitral valve morphogenesis	Biological Process	Bmpr1a	1	357	8	55267	0.125	0.0505262	ns	0.0972453	ns
GO:0035860	glial cell-derived neurotrophic factor receptor signaling pathway	Biological Process	Gfra2	1	357	8	55267	0.125	0.0505262	ns	0.0972453	ns
GO:0150077	regulation of neuroinflammatory response	Biological Process	Cd200r1	1	357	8	55267	0.125	0.0505262	ns	0.0972453	ns
GO:0016460	myosin II complex	Cellular Component	Myl12a	1	357	8	55267	0.125	0.0505262	ns	0.0972453	ns
GO:0038092	nodal signaling pathway	Biological Process	Smad2	1	357	8	55267	0.125	0.0505262	ns	0.0972453	ns
GO:0051346	negative regulation of hydrolase activity	Biological Process	Camk2a	1	357	8	55267	0.125	0.0505262	ns	0.0972453	ns
GO:0098970	postsynaptic neurotransmitter receptor diffusion trapping	Biological Process	Camk2a	1	357	8	55267	0.125	0.0505262	ns	0.0972453	ns
GO:0032414	positive regulation of ion transmembrane transporter activity	Biological Process	Stk39	1	357	8	55267	0.125	0.0505262	ns	0.0972453	ns
GO:2000650	negative regulation of sodium ion transmembrane transporter activity	Biological Process	Stk39	1	357	8	55267	0.125	0.0505262	ns	0.0972453	ns
GO:0006012	galactose metabolic process	Biological Process	Chst1	1	357	8	55267	0.125	0.0505262	ns	0.0972453	ns
GO:0035234	ectopic germ cell programmed cell death	Biological Process	Il1b	1	357	8	55267	0.125	0.0505262	ns	0.0972453	ns
GO:0050691	regulation of defense response to virus by host	Biological Process	Il1b	1	357	8	55267	0.125	0.0505262	ns	0.0972453	ns
GO:0001667	ameboidal-type cell migration	Biological Process	Cap1	1	357	8	55267	0.125	0.0505262	ns	0.0972453	ns
GO:0019992	diacylglycerol binding	Molecular Function	Cdipt	1	357	8	55267	0.125	0.0505262	ns	0.0972453	ns
GO:0014808	release of sequestered calcium ion into cytosol by sarcoplasmic reticulum	Biological Process	Tmem38a	1	357	8	55267	0.125	0.0505262	ns	0.0972453	ns
GO:0010941	obsolete regulation of cell death	Biological Process	Cryab	1	357	8	55267	0.125	0.0505262	ns	0.0972453	ns
GO:0097006	regulation of plasma lipoprotein particle levels	Biological Process	Lipc	1	357	8	55267	0.125	0.0505262	ns	0.0972453	ns
GO:0072559	NLRP3 inflammasome complex	Cellular Component	Nlrp3	1	357	8	55267	0.125	0.0505262	ns	0.0972453	ns
GO:1900454	positive regulation of long-term synaptic depression	Biological Process	Ppp1r9a	1	357	8	55267	0.125	0.0505262	ns	0.0972453	ns
GO:0031340	positive regulation of vesicle fusion	Biological Process	Syt1	1	357	8	55267	0.125	0.0505262	ns	0.0972453	ns
GO:0051291	protein heterooligomerization	Biological Process	Syt1	1	357	8	55267	0.125	0.0505262	ns	0.0972453	ns
GO:0002819	regulation of adaptive immune response	Biological Process	Cd160	1	357	8	55267	0.125	0.0505262	ns	0.0972453	ns
GO:0019725	cellular homeostasis	Biological Process	Nfe2l1	1	357	8	55267	0.125	0.0505262	ns	0.0972453	ns
GO:0030619	U1 snRNA binding	Molecular Function	Isg20	1	357	8	55267	0.125	0.0505262	ns	0.0972453	ns
GO:1902275	regulation of chromatin organization	Biological Process	Alkbh4	1	357	8	55267	0.125	0.0505262	ns	0.0972453	ns
GO:0061484	hematopoietic stem cell homeostasis	Biological Process	Tet2	1	357	8	55267	0.125	0.0505262	ns	0.0972453	ns
GO:0031390	Ctf18 RFC-like complex	Cellular Component	Chtf8	1	357	8	55267	0.125	0.0505262	ns	0.0972453	ns
GO:0019531	oxalate transmembrane transporter activity	Molecular Function	Slc26a1	1	357	8	55267	0.125	0.0505262	ns	0.0972453	ns
GO:0019532	oxalate transport	Biological Process	Slc26a1	1	357	8	55267	0.125	0.0505262	ns	0.0972453	ns
GO:1900227	positive regulation of NLRP3 inflammasome complex assembly	Biological Process	Tlr6	1	357	8	55267	0.125	0.0505262	ns	0.0972453	ns
GO:0008343	adult feeding behavior	Biological Process	Usp46	1	357	8	55267	0.125	0.0505262	ns	0.0972453	ns
GO:0051574	positive regulation of histone H3-K9 methylation	Biological Process	H1f5	1	357	8	55267	0.125	0.0505262	ns	0.0972453	ns
GO:0070776	MOZ/MORF histone acetyltransferase complex	Cellular Component	Brpf3	1	357	8	55267	0.125	0.0505262	ns	0.0972453	ns
GO:0030991	intraciliary transport particle A	Cellular Component	Wdr35	1	357	8	55267	0.125	0.0505262	ns	0.0972453	ns
GO:0030854	positive regulation of granulocyte differentiation	Biological Process	Evi2	1	357	8	55267	0.125	0.0505262	ns	0.0972453	ns
GO:0046977	TAP binding	Molecular Function	H2-Q1	1	357	8	55267	0.125	0.0505262	ns	0.0972453	ns
GO:0006650	glycerophospholipid metabolic process	Biological Process	Pdxp	1	357	8	55267	0.125	0.0505262	ns	0.0972453	ns
GO:0030836	positive regulation of actin filament depolymerization	Biological Process	Pdxp	1	357	8	55267	0.125	0.0505262	ns	0.0972453	ns
GO:0046332	SMAD binding	Molecular Function	Bmpr1a, Smad2	2	357	56	55267	0.0357	0.0509908	ns	0.0979247	ns
GO:0031424	keratinization	Biological Process	Krt16, Krt6a	2	357	56	55267	0.0357	0.0509908	ns	0.0979247	ns
GO:0006879	intracellular iron ion homeostasis	Biological Process	Ncoa4, Ftl1-ps1	2	357	56	55267	0.0357	0.0509908	ns	0.0979247	ns
GO:0005178	integrin binding	Molecular Function	Gfra1, Il1b, Thy1	3	357	129	55267	0.0233	0.0515496	ns	0.0989256	ns
GO:0007399	nervous system development	Biological Process	Slc1a2, Fos, Bmpr1a, Gfra2, Gfra1, Ppp1r9a	6	357	415	55267	0.0145	0.0539124	ns	0.103385	ns
GO:0001102	RNA polymerase II-specific DNA-binding transcription factor binding	Molecular Function	Tbx21, Fos	2	357	58	55267	0.0345	0.0542783	ns	0.103935	ns
GO:0043280	positive regulation of cysteine-type endopeptidase activity involved in apoptotic process	Biological Process	Nlrp3, Wdr35	2	357	58	55267	0.0345	0.0542783	ns	0.103935	ns
GO:0048471	perinuclear region of cytoplasm	Cellular Component	S100a6, Apc, Hyal2, Snap25, Atp9a, Gm45837, Fignl1, Prkce, Kif5a	9	357	747	55267	0.012	0.0554259	ns	0.104101	ns
GO:0032922	circadian regulation of gene expression	Biological Process	Per1, Egr1	2	357	59	55267	0.0339	0.0559494	ns	0.104101	ns
GO:0008146	sulfotransferase activity	Molecular Function	Chst1, Chst3	2	357	59	55267	0.0339	0.0559494	ns	0.104101	ns
GO:2000320	negative regulation of T-helper 17 cell differentiation	Biological Process	Tbx21	1	357	9	55267	0.1111	0.0566602	ns	0.104101	ns
GO:0032036	myosin heavy chain binding	Molecular Function	Mybpc3	1	357	9	55267	0.1111	0.0566602	ns	0.104101	ns
GO:0090650	cellular response to oxygen-glucose deprivation	Biological Process	Cacnb3	1	357	9	55267	0.1111	0.0566602	ns	0.104101	ns
GO:1901385	regulation of voltage-gated calcium channel activity	Biological Process	Cacnb3	1	357	9	55267	0.1111	0.0566602	ns	0.104101	ns
GO:2000271	positive regulation of fibroblast apoptotic process	Biological Process	Bid	1	357	9	55267	0.1111	0.0566602	ns	0.104101	ns
GO:1990535	neuron projection maintenance	Biological Process	Insr	1	357	9	55267	0.1111	0.0566602	ns	0.104101	ns
GO:0030877	beta-catenin destruction complex	Cellular Component	Apc	1	357	9	55267	0.1111	0.0566602	ns	0.104101	ns
GO:0032836	glomerular basement membrane development	Biological Process	Nphs1	1	357	9	55267	0.1111	0.0566602	ns	0.104101	ns
GO:0001504	neurotransmitter uptake	Biological Process	Atp1a2	1	357	9	55267	0.1111	0.0566602	ns	0.104101	ns
GO:1904153	negative regulation of retrograde protein transport, ER to cytosol	Biological Process	Ube2g2	1	357	9	55267	0.1111	0.0566602	ns	0.104101	ns
GO:0004415	hyalurononglucosaminidase activity	Molecular Function	Hyal2	1	357	9	55267	0.1111	0.0566602	ns	0.104101	ns
GO:0060998	regulation of dendritic spine development	Biological Process	Kif1a	1	357	9	55267	0.1111	0.0566602	ns	0.104101	ns
GO:0015183	L-aspartate transmembrane transporter activity	Molecular Function	Slc13a3	1	357	9	55267	0.1111	0.0566602	ns	0.104101	ns
GO:0097186	amelogenesis	Biological Process	Perp	1	357	9	55267	0.1111	0.0566602	ns	0.104101	ns
GO:0015180	L-alanine transmembrane transporter activity	Molecular Function	Slc36a1	1	357	9	55267	0.1111	0.0566602	ns	0.104101	ns
GO:0015187	glycine transmembrane transporter activity	Molecular Function	Slc36a1	1	357	9	55267	0.1111	0.0566602	ns	0.104101	ns
GO:0071806	protein transmembrane transport	Biological Process	Timm22	1	357	9	55267	0.1111	0.0566602	ns	0.104101	ns
GO:1900015	regulation of cytokine production involved in inflammatory response	Biological Process	Per1	1	357	9	55267	0.1111	0.0566602	ns	0.104101	ns
GO:0031227	obsolete intrinsic component of endoplasmic reticulum membrane	Cellular Component	Esyt2	1	357	9	55267	0.1111	0.0566602	ns	0.104101	ns
GO:0044232	organelle membrane contact site	Cellular Component	Esyt2	1	357	9	55267	0.1111	0.0566602	ns	0.104101	ns
GO:0061626	pharyngeal arch artery morphogenesis	Biological Process	Bmpr1a	1	357	9	55267	0.1111	0.0566602	ns	0.104101	ns
GO:0050856	regulation of T cell receptor signaling pathway	Biological Process	Cblb	1	357	9	55267	0.1111	0.0566602	ns	0.104101	ns
GO:0009913	epidermal cell differentiation	Biological Process	Ovol1	1	357	9	55267	0.1111	0.0566602	ns	0.104101	ns
GO:0014050	negative regulation of glutamate secretion	Biological Process	Il1b	1	357	9	55267	0.1111	0.0566602	ns	0.104101	ns
GO:0031394	positive regulation of prostaglandin biosynthetic process	Biological Process	Il1b	1	357	9	55267	0.1111	0.0566602	ns	0.104101	ns
GO:0032725	positive regulation of granulocyte macrophage colony-stimulating factor production	Biological Process	Il1b	1	357	9	55267	0.1111	0.0566602	ns	0.104101	ns
GO:0045687	positive regulation of glial cell differentiation	Biological Process	Il1b	1	357	9	55267	0.1111	0.0566602	ns	0.104101	ns
GO:0016528	sarcoplasm	Cellular Component	Fabp3	1	357	9	55267	0.1111	0.0566602	ns	0.104101	ns
GO:0009083	branched-chain amino acid catabolic process	Biological Process	Bcat1	1	357	9	55267	0.1111	0.0566602	ns	0.104101	ns
GO:0005172	vascular endothelial growth factor receptor binding	Molecular Function	Vegfd	1	357	9	55267	0.1111	0.0566602	ns	0.104101	ns
GO:0015672	inorganic cation transmembrane transport	Biological Process	Tmem38a	1	357	9	55267	0.1111	0.0566602	ns	0.104101	ns
GO:0071313	cellular response to caffeine	Biological Process	Tmem38a	1	357	9	55267	0.1111	0.0566602	ns	0.104101	ns
GO:0008970	phospholipase A1 activity	Molecular Function	Lipc	1	357	9	55267	0.1111	0.0566602	ns	0.104101	ns
GO:0046085	adenosine metabolic process	Biological Process	Nt5e	1	357	9	55267	0.1111	0.0566602	ns	0.104101	ns
GO:0061702	canonical inflammasome complex	Cellular Component	Nlrp3	1	357	9	55267	0.1111	0.0566602	ns	0.104101	ns
GO:0090309	positive regulation of DNA methylation-dependent heterochromatin formation	Biological Process	Resf1	1	357	9	55267	0.1111	0.0566602	ns	0.104101	ns
GO:0098871	postsynaptic actin cytoskeleton	Cellular Component	Ppp1r9a	1	357	9	55267	0.1111	0.0566602	ns	0.104101	ns
GO:0001696	gastric acid secretion	Biological Process	Hrh2	1	357	9	55267	0.1111	0.0566602	ns	0.104101	ns
GO:1900246	positive regulation of RIG-I signaling pathway	Biological Process	Ddx60	1	357	9	55267	0.1111	0.0566602	ns	0.104101	ns
GO:0001763	morphogenesis of a branching structure	Biological Process	Prdm1	1	357	9	55267	0.1111	0.0566602	ns	0.104101	ns
GO:0090279	regulation of calcium ion import	Biological Process	Pln	1	357	9	55267	0.1111	0.0566602	ns	0.104101	ns
GO:0070257	positive regulation of mucus secretion	Biological Process	Prkce	1	357	9	55267	0.1111	0.0566602	ns	0.104101	ns
GO:0003689	DNA clamp loader activity	Molecular Function	Chtf8	1	357	9	55267	0.1111	0.0566602	ns	0.104101	ns
GO:0001867	complement activation, lectin pathway	Biological Process	Krt1	1	357	9	55267	0.1111	0.0566602	ns	0.104101	ns
GO:0039702	viral budding via host ESCRT complex	Biological Process	Chmp3	1	357	9	55267	0.1111	0.0566602	ns	0.104101	ns
GO:2000641	regulation of early endosome to late endosome transport	Biological Process	Chmp3	1	357	9	55267	0.1111	0.0566602	ns	0.104101	ns
GO:0052696	flavonoid glucuronidation	Biological Process	Ugt1a6a	1	357	9	55267	0.1111	0.0566602	ns	0.104101	ns
GO:0052697	xenobiotic glucuronidation	Biological Process	Ugt1a6a	1	357	9	55267	0.1111	0.0566602	ns	0.104101	ns
GO:0044154	histone H3-K14 acetylation	Biological Process	Brpf3	1	357	9	55267	0.1111	0.0566602	ns	0.104101	ns
GO:0097677	STAT family protein binding	Molecular Function	Hist1h2br	1	357	9	55267	0.1111	0.0566602	ns	0.104101	ns
GO:0006032	chitin catabolic process	Biological Process	Ovgp1	1	357	9	55267	0.1111	0.0566602	ns	0.104101	ns
GO:1903265	positive regulation of tumor necrosis factor-mediated signaling pathway	Biological Process	Cpne1	1	357	9	55267	0.1111	0.0566602	ns	0.104101	ns
GO:0019814	immunoglobulin complex	Cellular Component	Ighv3-6	1	357	9	55267	0.1111	0.0566602	ns	0.104101	ns
GO:0005742	mitochondrial outer membrane translocase complex	Cellular Component	Tomm5	1	357	9	55267	0.1111	0.0566602	ns	0.104101	ns
GO:0062061	TAP complex binding	Molecular Function	H2-Q1	1	357	9	55267	0.1111	0.0566602	ns	0.104101	ns
GO:0005244	voltage-gated monoatomic ion channel activity	Molecular Function	Cacnb3, Cacna1e, Scn4b	3	357	135	55267	0.0222	0.0575305	ns	0.105626	ns
GO:0050839	cell adhesion molecule binding	Molecular Function	Sell, Dsp	2	357	60	55267	0.0333	0.0576384	ns	0.105751	ns
GO:0034765	regulation of monoatomic ion transmembrane transport	Biological Process	Cacnb3, Cacna1e, Scn4b	3	357	136	55267	0.0221	0.0585579	ns	0.107064	ns
GO:0017137	small GTPase binding	Molecular Function	Rph3al, Pde6d, Rims3	3	357	136	55267	0.0221	0.0585579	ns	0.107064	ns
GO:0043123	positive regulation of canonical NF-kappaB signal transduction	Biological Process	Il1b, Prkce, Tlr6	3	357	136	55267	0.0221	0.0585579	ns	0.107064	ns
GO:0007010	cytoskeleton organization	Biological Process	Cap1, Thy1, Sirpa	3	357	136	55267	0.0221	0.0585579	ns	0.107064	ns
GO:0045471	response to ethanol	Biological Process	Nlrp3, Tbxa2r, Actc1	3	357	136	55267	0.0221	0.0585579	ns	0.107064	ns
GO:0001786	phosphatidylserine binding	Molecular Function	Syt1, Cpne1	2	357	61	55267	0.0328	0.059345	ns	0.108428	ns
GO:0018108	peptidyl-tyrosine phosphorylation	Biological Process	Insr, Map2k3, Ttn	3	357	137	55267	0.0219	0.0595939	ns	0.108808	ns
GO:0016567	protein ubiquitination	Biological Process	Ube2g2, Rnf170, Cblb, Ccnc, Asb7, Trim21, Rnf149	7	357	536	55267	0.0131	0.0608805	ns	0.109875	ns
GO:0005080	protein kinase C binding	Molecular Function	Akt3, Dsp	2	357	62	55267	0.0323	0.0610689	ns	0.109875	ns
GO:0042102	positive regulation of T cell proliferation	Biological Process	Il1b, Tnfrsf13c	2	357	62	55267	0.0323	0.0610689	ns	0.109875	ns
GO:0034333	adherens junction assembly	Biological Process	Ramp2	1	357	10	55267	0.1	0.0627548	ns	0.109875	ns
GO:2001214	positive regulation of vasculogenesis	Biological Process	Ramp2	1	357	10	55267	0.1	0.0627548	ns	0.109875	ns
GO:0008331	high voltage-gated calcium channel activity	Molecular Function	Cacnb3	1	357	10	55267	0.1	0.0627548	ns	0.109875	ns
GO:1990454	L-type voltage-gated calcium channel complex	Cellular Component	Cacnb3	1	357	10	55267	0.1	0.0627548	ns	0.109875	ns
GO:0005009	insulin receptor activity	Molecular Function	Insr	1	357	10	55267	0.1	0.0627548	ns	0.109875	ns
GO:0031017	exocrine pancreas development	Biological Process	Insr	1	357	10	55267	0.1	0.0627548	ns	0.109875	ns
GO:0035646	endosome to melanosome transport	Biological Process	Bloc1s6	1	357	10	55267	0.1	0.0627548	ns	0.109875	ns
GO:0006474	N-terminal protein amino acid acetylation	Biological Process	Naa60	1	357	10	55267	0.1	0.0627548	ns	0.109875	ns
GO:0042048	olfactory behavior	Biological Process	Bbs1	1	357	10	55267	0.1	0.0627548	ns	0.109875	ns
GO:0036057	slit diaphragm	Cellular Component	Nphs1	1	357	10	55267	0.1	0.0627548	ns	0.109875	ns
GO:0072015	podocyte development	Biological Process	Nphs1	1	357	10	55267	0.1	0.0627548	ns	0.109875	ns
GO:0005391	P-type sodium:potassium-exchanging transporter activity	Molecular Function	Atp1a2	1	357	10	55267	0.1	0.0627548	ns	0.109875	ns
GO:0040011	locomotion	Biological Process	Atp1a2	1	357	10	55267	0.1	0.0627548	ns	0.109875	ns
GO:0005885	Arp2/3 protein complex	Cellular Component	Arpc5	1	357	10	55267	0.1	0.0627548	ns	0.109875	ns
GO:1902857	positive regulation of non-motile cilium assembly	Biological Process	Dynll1	1	357	10	55267	0.1	0.0627548	ns	0.109875	ns
GO:0015810	aspartate transmembrane transport	Biological Process	Slc13a3	1	357	10	55267	0.1	0.0627548	ns	0.109875	ns
GO:0035331	negative regulation of hippo signaling	Biological Process	Map2k3	1	357	10	55267	0.1	0.0627548	ns	0.109875	ns
GO:0015816	glycine transport	Biological Process	Slc36a1	1	357	10	55267	0.1	0.0627548	ns	0.109875	ns
GO:0051001	negative regulation of nitric-oxide synthase activity	Biological Process	Arg2	1	357	10	55267	0.1	0.0627548	ns	0.109875	ns
GO:0008429	phosphatidylethanolamine binding	Molecular Function	Esyt2	1	357	10	55267	0.1	0.0627548	ns	0.109875	ns
GO:0140268	endoplasmic reticulum-plasma membrane contact site	Cellular Component	Esyt2	1	357	10	55267	0.1	0.0627548	ns	0.109875	ns
GO:0048339	paraxial mesoderm development	Biological Process	Bmpr1a	1	357	10	55267	0.1	0.0627548	ns	0.109875	ns
GO:0150079	negative regulation of neuroinflammatory response	Biological Process	Cd200r1	1	357	10	55267	0.1	0.0627548	ns	0.109875	ns
GO:0043276	anoikis	Biological Process	Sik1	1	357	10	55267	0.1	0.0627548	ns	0.109875	ns
GO:0043517	positive regulation of DNA damage response, signal transduction by p53 class mediator	Biological Process	Pmaip1	1	357	10	55267	0.1	0.0627548	ns	0.109875	ns
GO:0034713	type I transforming growth factor beta receptor binding	Molecular Function	Smad2	1	357	10	55267	0.1	0.0627548	ns	0.109875	ns
GO:0035265	organ growth	Biological Process	Smad2	1	357	10	55267	0.1	0.0627548	ns	0.109875	ns
GO:0060039	pericardium development	Biological Process	Smad2	1	357	10	55267	0.1	0.0627548	ns	0.109875	ns
GO:0048733	sebaceous gland development	Biological Process	Wnt10a	1	357	10	55267	0.1	0.0627548	ns	0.109875	ns
GO:0097708	intracellular vesicle	Cellular Component	Tmem163	1	357	10	55267	0.1	0.0627548	ns	0.109875	ns
GO:1901380	negative regulation of potassium ion transmembrane transport	Biological Process	Stk39	1	357	10	55267	0.1	0.0627548	ns	0.109875	ns
GO:0035493	SNARE complex assembly	Biological Process	Snap25	1	357	10	55267	0.1	0.0627548	ns	0.109875	ns
GO:0048787	presynaptic active zone membrane	Cellular Component	Snap25	1	357	10	55267	0.1	0.0627548	ns	0.109875	ns
GO:0071639	positive regulation of monocyte chemotactic protein-1 production	Biological Process	Il1b	1	357	10	55267	0.1	0.0627548	ns	0.109875	ns
GO:0046598	positive regulation of viral entry into host cell	Biological Process	Trim21	1	357	10	55267	0.1	0.0627548	ns	0.109875	ns
GO:0046549	retinal cone cell development	Biological Process	Thy1	1	357	10	55267	0.1	0.0627548	ns	0.109875	ns
GO:0032432	actin filament bundle	Cellular Component	Cryab	1	357	10	55267	0.1	0.0627548	ns	0.109875	ns
GO:0102545	phosphatidyl phospholipase B activity	Molecular Function	Lipc	1	357	10	55267	0.1	0.0627548	ns	0.109875	ns
GO:0045869	negative regulation of single stranded viral RNA replication via double stranded DNA intermediate	Biological Process	Resf1	1	357	10	55267	0.1	0.0627548	ns	0.109875	ns
GO:0051963	regulation of synapse assembly	Biological Process	Ppp1r9a	1	357	10	55267	0.1	0.0627548	ns	0.109875	ns
GO:0008568	microtubule severing ATPase activity	Molecular Function	Fignl1	1	357	10	55267	0.1	0.0627548	ns	0.109875	ns
GO:0045955	negative regulation of calcium ion-dependent exocytosis	Biological Process	Cbarp	1	357	10	55267	0.1	0.0627548	ns	0.109875	ns
GO:0005513	detection of calcium ion	Biological Process	Syt1	1	357	10	55267	0.1	0.0627548	ns	0.109875	ns
GO:0003170	heart valve development	Biological Process	Prdm1	1	357	10	55267	0.1	0.0627548	ns	0.109875	ns
GO:0070417	cellular response to cold	Biological Process	Nfe2l1	1	357	10	55267	0.1	0.0627548	ns	0.109875	ns
GO:0034511	U3 snoRNA binding	Molecular Function	Isg20	1	357	10	55267	0.1	0.0627548	ns	0.109875	ns
GO:0002639	positive regulation of immunoglobulin production	Biological Process	Clcf1	1	357	10	55267	0.1	0.0627548	ns	0.109875	ns
GO:1900264	positive regulation of DNA-directed DNA polymerase activity	Biological Process	Chtf8	1	357	10	55267	0.1	0.0627548	ns	0.109875	ns
GO:2000145	regulation of cell motility	Biological Process	Ccdc125	1	357	10	55267	0.1	0.0627548	ns	0.109875	ns
GO:0140052	cellular response to oxidised low-density lipoprotein particle stimulus	Biological Process	Tlr6	1	357	10	55267	0.1	0.0627548	ns	0.109875	ns
GO:0000815	ESCRT III complex	Cellular Component	Chmp3	1	357	10	55267	0.1	0.0627548	ns	0.109875	ns
GO:0045324	late endosome to vacuole transport	Biological Process	Chmp3	1	357	10	55267	0.1	0.0627548	ns	0.109875	ns
GO:1902188	obsolete positive regulation of viral release from host cell	Biological Process	Chmp3	1	357	10	55267	0.1	0.0627548	ns	0.109875	ns
GO:0010656	negative regulation of muscle cell apoptotic process	Biological Process	Lifr	1	357	10	55267	0.1	0.0627548	ns	0.109875	ns
GO:0060013	righting reflex	Biological Process	Usp46	1	357	10	55267	0.1	0.0627548	ns	0.109875	ns
GO:0101005	deubiquitinase activity	Molecular Function	Usp46	1	357	10	55267	0.1	0.0627548	ns	0.109875	ns
GO:0030021	extracellular matrix structural constituent conferring compression resistance	Molecular Function	Spock2	1	357	10	55267	0.1	0.0627548	ns	0.109875	ns
GO:0050688	regulation of defense response to virus	Biological Process	Ifit1bl2	1	357	10	55267	0.1	0.0627548	ns	0.109875	ns
GO:0043086	negative regulation of catalytic activity	Biological Process	Dynll1, Gm14698	2	357	63	55267	0.0317	0.0628098	ns	0.109875	ns
GO:0030855	epithelial cell differentiation	Biological Process	Tagln, Krt14	2	357	63	55267	0.0317	0.0628098	ns	0.109875	ns
GO:0031514	motile cilium	Cellular Component	Bbs1, Drc7, Klc3	3	357	141	55267	0.0213	0.0638238	ns	0.111427	ns
GO:0019221	cytokine-mediated signaling pathway	Biological Process	Il1b, Il10ra, Lifr	3	357	141	55267	0.0213	0.0638238	ns	0.111427	ns
GO:0051726	regulation of cell cycle	Biological Process	Tfdp2, Ccnd3, Fignl1	3	357	141	55267	0.0213	0.0638238	ns	0.111427	ns
GO:0008286	insulin receptor signaling pathway	Biological Process	Insr, Apc	2	357	64	55267	0.0312	0.0645674	ns	0.112427	ns
GO:0030315	T-tubule	Cellular Component	Atp1a2, Prkce	2	357	64	55267	0.0312	0.0645674	ns	0.112427	ns
GO:0071560	cellular response to transforming growth factor beta stimulus	Biological Process	Hyal2, Wnt10a	2	357	64	55267	0.0312	0.0645674	ns	0.112427	ns
GO:0045860	positive regulation of protein kinase activity	Biological Process	Map2k3, Ppp1r9a	2	357	64	55267	0.0312	0.0645674	ns	0.112427	ns
GO:0042593	glucose homeostasis	Biological Process	Insr, Rph3al, Ffar1	3	357	142	55267	0.0211	0.0649024	ns	0.112861	ns
GO:0048511	rhythmic process	Biological Process	Per1, Sik1, Egr1	3	357	142	55267	0.0211	0.0649024	ns	0.112861	ns
GO:0016323	basolateral plasma membrane	Cellular Component	Slc13a3, Stk39, Slc26a1, Dsp	4	357	233	55267	0.0172	0.0652709	ns	0.113426	ns
GO:0001570	vasculogenesis	Biological Process	Ramp2, Tnni3	2	357	65	55267	0.0308	0.0663414	ns	0.114983	ns
GO:0060395	SMAD protein signal transduction	Biological Process	Fos, Smad2	2	357	65	55267	0.0308	0.0663414	ns	0.114983	ns
GO:0016529	sarcoplasmic reticulum	Cellular Component	Tmem38a, Pln	2	357	65	55267	0.0308	0.0663414	ns	0.114983	ns
GO:0052689	carboxylic ester hydrolase activity	Molecular Function	Lipc, Liph	2	357	65	55267	0.0308	0.0663414	ns	0.114983	ns
GO:0071805	potassium ion transmembrane transport	Biological Process	Atp1a2, Snap25, Tmem38a	3	357	144	55267	0.0208	0.0670847	ns	0.115606	ns
GO:0000149	SNARE binding	Molecular Function	Snap25, Syt1	2	357	66	55267	0.0303	0.0681315	ns	0.115606	ns
GO:0003743	translation initiation factor activity	Molecular Function	Gm20696, Eif3j2	2	357	66	55267	0.0303	0.0681315	ns	0.115606	ns
GO:0008201	heparin binding	Molecular Function	Col5a3, Lipc, Liph	3	357	145	55267	0.0207	0.0681884	ns	0.115606	ns
GO:0007601	visual perception	Biological Process	Bbs1, Pde6d, Rpgrip1	3	357	145	55267	0.0207	0.0681884	ns	0.115606	ns
GO:0032592	obsolete integral component of mitochondrial membrane	Cellular Component	Bid	1	357	11	55267	0.0909	0.0688101	ns	0.115606	ns
GO:0042775	mitochondrial ATP synthesis coupled electron transport	Biological Process	Bid	1	357	11	55267	0.0909	0.0688101	ns	0.115606	ns
GO:0043560	insulin receptor substrate binding	Molecular Function	Insr	1	357	11	55267	0.0909	0.0688101	ns	0.115606	ns
GO:0097242	amyloid-beta clearance	Biological Process	Insr	1	357	11	55267	0.0909	0.0688101	ns	0.115606	ns
GO:0004596	peptide alpha-N-acetyltransferase activity	Molecular Function	Naa60	1	357	11	55267	0.0909	0.0688101	ns	0.115606	ns
GO:0010485	histone H4 acetyltransferase activity	Molecular Function	Naa60	1	357	11	55267	0.0909	0.0688101	ns	0.115606	ns
GO:0051639	actin filament network formation	Biological Process	Arpc5	1	357	11	55267	0.0909	0.0688101	ns	0.115606	ns
GO:0098992	neuronal dense core vesicle	Cellular Component	Kif1a	1	357	11	55267	0.0909	0.0688101	ns	0.115606	ns
GO:0008320	protein transmembrane transporter activity	Molecular Function	Timm22	1	357	11	55267	0.0909	0.0688101	ns	0.115606	ns
GO:0035137	hindlimb morphogenesis	Biological Process	Bmpr1a	1	357	11	55267	0.0909	0.0688101	ns	0.115606	ns
GO:0031639	plasminogen activation	Biological Process	Plau	1	357	11	55267	0.0909	0.0688101	ns	0.115606	ns
GO:0048617	embryonic foregut morphogenesis	Biological Process	Smad2	1	357	11	55267	0.0909	0.0688101	ns	0.115606	ns
GO:0070410	co-SMAD binding	Molecular Function	Smad2	1	357	11	55267	0.0909	0.0688101	ns	0.115606	ns
GO:0070411	I-SMAD binding	Molecular Function	Smad2	1	357	11	55267	0.0909	0.0688101	ns	0.115606	ns
GO:0038166	angiotensin-activated signaling pathway	Biological Process	Camk2a	1	357	11	55267	0.0909	0.0688101	ns	0.115606	ns
GO:0098797	plasma membrane protein complex	Cellular Component	Gfra1	1	357	11	55267	0.0909	0.0688101	ns	0.115606	ns
GO:0098505	G-rich strand telomeric DNA binding	Molecular Function	Nabp2	1	357	11	55267	0.0909	0.0688101	ns	0.115606	ns
GO:0050801	monoatomic ion homeostasis	Biological Process	Stk39	1	357	11	55267	0.0909	0.0688101	ns	0.115606	ns
GO:0070201	regulation of establishment of protein localization	Biological Process	Snap25	1	357	11	55267	0.0909	0.0688101	ns	0.115606	ns
GO:0032308	positive regulation of prostaglandin secretion	Biological Process	Il1b	1	357	11	55267	0.0909	0.0688101	ns	0.115606	ns
GO:0050805	negative regulation of synaptic transmission	Biological Process	Il1b	1	357	11	55267	0.0909	0.0688101	ns	0.115606	ns
GO:0034204	lipid translocation	Biological Process	Atp9a	1	357	11	55267	0.0909	0.0688101	ns	0.115606	ns
GO:0042267	natural killer cell mediated cytotoxicity	Biological Process	Klrk1	1	357	11	55267	0.0909	0.0688101	ns	0.115606	ns
GO:0085029	extracellular matrix assembly	Biological Process	Gpm6b	1	357	11	55267	0.0909	0.0688101	ns	0.115606	ns
GO:0034374	low-density lipoprotein particle remodeling	Biological Process	Lipc	1	357	11	55267	0.0909	0.0688101	ns	0.115606	ns
GO:0034383	low-density lipoprotein particle clearance	Biological Process	Lipc	1	357	11	55267	0.0909	0.0688101	ns	0.115606	ns
GO:1990226	histone methyltransferase binding	Molecular Function	Resf1	1	357	11	55267	0.0909	0.0688101	ns	0.115606	ns
GO:0019855	calcium channel inhibitor activity	Molecular Function	Tnni3	1	357	11	55267	0.0909	0.0688101	ns	0.115606	ns
GO:0032675	regulation of interleukin-6 production	Biological Process	Sirpa	1	357	11	55267	0.0909	0.0688101	ns	0.115606	ns
GO:0032680	regulation of tumor necrosis factor production	Biological Process	Sirpa	1	357	11	55267	0.0909	0.0688101	ns	0.115606	ns
GO:1990405	protein antigen binding	Molecular Function	Sirpa	1	357	11	55267	0.0909	0.0688101	ns	0.115606	ns
GO:0051926	negative regulation of calcium ion transport	Biological Process	Pln	1	357	11	55267	0.0909	0.0688101	ns	0.115606	ns
GO:0019217	regulation of fatty acid metabolic process	Biological Process	Nfe2l1	1	357	11	55267	0.0909	0.0688101	ns	0.115606	ns
GO:0051156	glucose 6-phosphate metabolic process	Biological Process	Nfe2l1	1	357	11	55267	0.0909	0.0688101	ns	0.115606	ns
GO:0032451	demethylase activity	Molecular Function	Alkbh4	1	357	11	55267	0.0909	0.0688101	ns	0.115606	ns
GO:0006646	phosphatidylethanolamine biosynthetic process	Biological Process	Cept1	1	357	11	55267	0.0909	0.0688101	ns	0.115606	ns
GO:0098911	regulation of ventricular cardiac muscle cell action potential	Biological Process	Dsp	1	357	11	55267	0.0909	0.0688101	ns	0.115606	ns
GO:0044754	autolysosome	Cellular Component	Ncoa4	1	357	11	55267	0.0909	0.0688101	ns	0.115606	ns
GO:0051272	obsolete positive regulation of cellular component movement	Biological Process	Chst3	1	357	11	55267	0.0909	0.0688101	ns	0.115606	ns
GO:2000035	regulation of stem cell division	Biological Process	Evi2	1	357	11	55267	0.0909	0.0688101	ns	0.115606	ns
GO:0097428	protein maturation by iron-sulfur cluster transfer	Biological Process	AK157302	1	357	11	55267	0.0909	0.0688101	ns	0.115606	ns
GO:0042610	CD8 receptor binding	Molecular Function	H2-Q1	1	357	11	55267	0.0909	0.0688101	ns	0.115606	ns
GO:0042612	MHC class I protein complex	Cellular Component	H2-Q1	1	357	11	55267	0.0909	0.0688101	ns	0.115606	ns
GO:0009725	response to hormone	Biological Process	Mb, Ncoa4	2	357	67	55267	0.0299	0.0699375	ns	0.117351	ns
GO:0005776	autophagosome	Cellular Component	Il1b, Rufy4	2	357	67	55267	0.0299	0.0699375	ns	0.117351	ns
GO:0005125	cytokine activity	Molecular Function	Wnt10a, Il1b, Clcf1, Il1f9	4	357	239	55267	0.0167	0.0702314	ns	0.117769	ns
GO:0005770	late endosome	Cellular Component	Insr, Lipc, Chmp3	3	357	148	55267	0.0203	0.0715486	ns	0.119901	ns
GO:0035725	sodium ion transmembrane transport	Biological Process	Atp1a2, Scn4b	2	357	68	55267	0.0294	0.0717591	ns	0.120177	ns
GO:0072659	protein localization to plasma membrane	Biological Process	Ramp2, Cacnb3, Myl12a	3	357	149	55267	0.0201	0.072685	ns	0.121001	ns
GO:0098794	postsynapse	Cellular Component	Kif1a, Pfn1, Snap25	3	357	149	55267	0.0201	0.072685	ns	0.121001	ns
GO:0014068	obsolete positive regulation of phosphatidylinositol 3-kinase signaling	Biological Process	Insr, Fpr2	2	357	69	55267	0.029	0.073596	ns	0.121001	ns
GO:0007275	multicellular organism development	Biological Process	Srpk3, Insr, Nphs1, B3gnt5, Sik1, Ptp4a1, Wnt10a, Vangl1, Vegfd, Prdm1, Zfp568	11	357	1032	55267	0.0107	0.0739678	ns	0.121001	ns
GO:0016192	vesicle-mediated transport	Biological Process	Napg, Syt1, Kif5a, Gm43064	4	357	244	55267	0.0164	0.0745089	ns	0.121001	ns
GO:1901387	positive regulation of voltage-gated calcium channel activity	Biological Process	Cacnb3	1	357	12	55267	0.0833	0.0748263	ns	0.121001	ns
GO:0043394	proteoglycan binding	Molecular Function	Col5a3	1	357	12	55267	0.0833	0.0748263	ns	0.121001	ns
GO:0042770	signal transduction in response to DNA damage	Biological Process	Bid	1	357	12	55267	0.0833	0.0748263	ns	0.121001	ns
GO:0005313	L-glutamate transmembrane transporter activity	Molecular Function	Slc1a2	1	357	12	55267	0.0833	0.0748263	ns	0.121001	ns
GO:0019370	leukotriene biosynthetic process	Biological Process	Fcer1a	1	357	12	55267	0.0833	0.0748263	ns	0.121001	ns
GO:2000252	negative regulation of feeding behavior	Biological Process	Insr	1	357	12	55267	0.0833	0.0748263	ns	0.121001	ns
GO:0019887	protein kinase regulator activity	Molecular Function	Apc	1	357	12	55267	0.0833	0.0748263	ns	0.121001	ns
GO:0031274	positive regulation of pseudopodium assembly	Biological Process	Apc	1	357	12	55267	0.0833	0.0748263	ns	0.121001	ns
GO:0002087	regulation of respiratory gaseous exchange by nervous system process	Biological Process	Atp1a2	1	357	12	55267	0.0833	0.0748263	ns	0.121001	ns
GO:0005890	sodium:potassium-exchanging ATPase complex	Cellular Component	Atp1a2	1	357	12	55267	0.0833	0.0748263	ns	0.121001	ns
GO:0031402	sodium ion binding	Molecular Function	Atp1a2	1	357	12	55267	0.0833	0.0748263	ns	0.121001	ns
GO:0036376	sodium ion export across plasma membrane	Biological Process	Atp1a2	1	357	12	55267	0.0833	0.0748263	ns	0.121001	ns
GO:0000002	mitochondrial genome maintenance	Biological Process	Akt3	1	357	12	55267	0.0833	0.0748263	ns	0.121001	ns
GO:0003215	cardiac right ventricle morphogenesis	Biological Process	Bmpr1a	1	357	12	55267	0.0833	0.0748263	ns	0.121001	ns
GO:0033628	regulation of cell adhesion mediated by integrin	Biological Process	Plau	1	357	12	55267	0.0833	0.0748263	ns	0.121001	ns
GO:0070997	obsolete neuron death	Biological Process	Plau	1	357	12	55267	0.0833	0.0748263	ns	0.121001	ns
GO:0031953	negative regulation of protein autophosphorylation	Biological Process	Gfra2	1	357	12	55267	0.0833	0.0748263	ns	0.121001	ns
GO:0007175	negative regulation of epidermal growth factor-activated receptor activity	Biological Process	Cblb	1	357	12	55267	0.0833	0.0748263	ns	0.121001	ns
GO:0062009	secondary palate development	Biological Process	Smad2	1	357	12	55267	0.0833	0.0748263	ns	0.121001	ns
GO:0070723	response to cholesterol	Biological Process	Smad2	1	357	12	55267	0.0833	0.0748263	ns	0.121001	ns
GO:0003841	1-acylglycerol-3-phosphate O-acyltransferase activity	Molecular Function	Agpat2	1	357	12	55267	0.0833	0.0748263	ns	0.121001	ns
GO:0016024	CDP-diacylglycerol biosynthetic process	Biological Process	Agpat2	1	357	12	55267	0.0833	0.0748263	ns	0.121001	ns
GO:0043268	positive regulation of potassium ion transport	Biological Process	Stk39	1	357	12	55267	0.0833	0.0748263	ns	0.121001	ns
GO:0031629	synaptic vesicle fusion to presynaptic active zone membrane	Biological Process	Snap25	1	357	12	55267	0.0833	0.0748263	ns	0.121001	ns
GO:0032635	interleukin-6 production	Biological Process	Il1b	1	357	12	55267	0.0833	0.0748263	ns	0.121001	ns
GO:0030101	natural killer cell activation	Biological Process	Klrk1	1	357	12	55267	0.0833	0.0748263	ns	0.121001	ns
GO:0016772	transferase activity, transferring phosphorus-containing groups	Molecular Function	Ckm	1	357	12	55267	0.0833	0.0748263	ns	0.121001	ns
GO:0004115	3',5'-cyclic-AMP phosphodiesterase activity	Molecular Function	Gm45837	1	357	12	55267	0.0833	0.0748263	ns	0.121001	ns
GO:0015269	calcium-activated potassium channel activity	Molecular Function	Tmem38a	1	357	12	55267	0.0833	0.0748263	ns	0.121001	ns
GO:0006123	mitochondrial electron transport, cytochrome c to oxygen	Biological Process	Cox4i1	1	357	12	55267	0.0833	0.0748263	ns	0.121001	ns
GO:0034375	high-density lipoprotein particle remodeling	Biological Process	Lipc	1	357	12	55267	0.0833	0.0748263	ns	0.121001	ns
GO:0046475	glycerophospholipid catabolic process	Biological Process	Lipc	1	357	12	55267	0.0833	0.0748263	ns	0.121001	ns
GO:0032754	positive regulation of interleukin-5 production	Biological Process	Nlrp3	1	357	12	55267	0.0833	0.0748263	ns	0.121001	ns
GO:1901222	regulation of non-canonical NF-kappaB signal transduction	Biological Process	Uaca	1	357	12	55267	0.0833	0.0748263	ns	0.121001	ns
GO:0033603	positive regulation of dopamine secretion	Biological Process	Syt1	1	357	12	55267	0.0833	0.0748263	ns	0.121001	ns
GO:0005684	U2-type spliceosomal complex	Cellular Component	Rnf113a1	1	357	12	55267	0.0833	0.0748263	ns	0.121001	ns
GO:0001893	maternal placenta development	Biological Process	Prdm1	1	357	12	55267	0.0833	0.0748263	ns	0.121001	ns
GO:0060314	regulation of ryanodine-sensitive calcium-release channel activity	Biological Process	Pln	1	357	12	55267	0.0833	0.0748263	ns	0.121001	ns
GO:0030239	myofibril assembly	Biological Process	Myh6	1	357	12	55267	0.0833	0.0748263	ns	0.121001	ns
GO:0008271	secondary active sulfate transmembrane transporter activity	Molecular Function	Slc26a1	1	357	12	55267	0.0833	0.0748263	ns	0.121001	ns
GO:0000138	Golgi trans cisterna	Cellular Component	Yipf6	1	357	12	55267	0.0833	0.0748263	ns	0.121001	ns
GO:0001775	cell activation	Biological Process	Tlr6	1	357	12	55267	0.0833	0.0748263	ns	0.121001	ns
GO:0010737	protein kinase A signaling	Biological Process	Ttn	1	357	12	55267	0.0833	0.0748263	ns	0.121001	ns
GO:0022626	cytosolic ribosome	Cellular Component	Repin1	1	357	12	55267	0.0833	0.0748263	ns	0.121001	ns
GO:0048149	behavioral response to ethanol	Biological Process	Usp46	1	357	12	55267	0.0833	0.0748263	ns	0.121001	ns
GO:0090136	epithelial cell-cell adhesion	Biological Process	Dsp	1	357	12	55267	0.0833	0.0748263	ns	0.121001	ns
GO:0002690	positive regulation of leukocyte chemotaxis	Biological Process	Zfp580	1	357	12	55267	0.0833	0.0748263	ns	0.121001	ns
GO:0008061	chitin binding	Molecular Function	Ovgp1	1	357	12	55267	0.0833	0.0748263	ns	0.121001	ns
GO:0030881	beta-2-microglobulin binding	Molecular Function	H2-Q1	1	357	12	55267	0.0833	0.0748263	ns	0.121001	ns
GO:0000346	transcription export complex	Cellular Component	Zc3h11a	1	357	12	55267	0.0833	0.0748263	ns	0.121001	ns
GO:1902808	positive regulation of cell cycle G1/S phase transition	Biological Process	Gm42742	1	357	12	55267	0.0833	0.0748263	ns	0.121001	ns
GO:0009611	response to wounding	Biological Process	Slc1a2, Fgfr1op2	2	357	72	55267	0.0278	0.0791956	ns	0.126998	ns
GO:0031072	heat shock protein binding	Molecular Function	Fkbp5, Pdxp	2	357	72	55267	0.0278	0.0791956	ns	0.126998	ns
GO:0045171	intercellular bridge	Cellular Component	Pknox2, Msra	2	357	72	55267	0.0278	0.0791956	ns	0.126998	ns
GO:0050684	regulation of mRNA processing	Biological Process	Srpk3	1	357	13	55267	0.0769	0.0808038	ns	0.126998	ns
GO:0060402	calcium ion transport into cytosol	Biological Process	Cacnb3	1	357	13	55267	0.0769	0.0808038	ns	0.126998	ns
GO:0090150	establishment of protein localization to membrane	Biological Process	Bid	1	357	13	55267	0.0769	0.0808038	ns	0.126998	ns
GO:0030238	male sex determination	Biological Process	Insr	1	357	13	55267	0.0769	0.0808038	ns	0.126998	ns
GO:0031994	insulin-like growth factor I binding	Molecular Function	Insr	1	357	13	55267	0.0769	0.0808038	ns	0.126998	ns
GO:0032886	regulation of microtubule-based process	Biological Process	Apc	1	357	13	55267	0.0769	0.0808038	ns	0.126998	ns
GO:0010248	establishment or maintenance of transmembrane electrochemical gradient	Biological Process	Atp1a2	1	357	13	55267	0.0769	0.0808038	ns	0.126998	ns
GO:0030007	intracellular potassium ion homeostasis	Biological Process	Atp1a2	1	357	13	55267	0.0769	0.0808038	ns	0.126998	ns
GO:0030955	potassium ion binding	Molecular Function	Atp1a2	1	357	13	55267	0.0769	0.0808038	ns	0.126998	ns
GO:0071383	cellular response to steroid hormone stimulus	Biological Process	Atp1a2	1	357	13	55267	0.0769	0.0808038	ns	0.126998	ns
GO:0016574	histone ubiquitination	Biological Process	Suz12	1	357	13	55267	0.0769	0.0808038	ns	0.126998	ns
GO:0042989	sequestering of actin monomers	Biological Process	Pfn1	1	357	13	55267	0.0769	0.0808038	ns	0.126998	ns
GO:0060074	synapse maturation	Biological Process	Pfn1	1	357	13	55267	0.0769	0.0808038	ns	0.126998	ns
GO:0005344	oxygen carrier activity	Molecular Function	Mb	1	357	13	55267	0.0769	0.0808038	ns	0.126998	ns
GO:0015671	oxygen transport	Biological Process	Mb	1	357	13	55267	0.0769	0.0808038	ns	0.126998	ns
GO:0015175	neutral L-amino acid transmembrane transporter activity	Molecular Function	Slc36a1	1	357	13	55267	0.0769	0.0808038	ns	0.126998	ns
GO:0089718	amino acid import across plasma membrane	Biological Process	Slc36a1	1	357	13	55267	0.0769	0.0808038	ns	0.126998	ns
GO:0045744	negative regulation of G protein-coupled receptor signaling pathway	Biological Process	Rph3al	1	357	13	55267	0.0769	0.0808038	ns	0.126998	ns
GO:0004675	transmembrane receptor protein serine/threonine kinase activity	Molecular Function	Bmpr1a	1	357	13	55267	0.0769	0.0808038	ns	0.126998	ns
GO:2000772	regulation of cellular senescence	Biological Process	Bmpr1a	1	357	13	55267	0.0769	0.0808038	ns	0.126998	ns
GO:0070262	peptidyl-serine dephosphorylation	Biological Process	Dusp1	1	357	13	55267	0.0769	0.0808038	ns	0.126998	ns
GO:0050953	sensory perception of light stimulus	Biological Process	Pde6d	1	357	13	55267	0.0769	0.0808038	ns	0.126998	ns
GO:0016082	synaptic vesicle priming	Biological Process	Snap25	1	357	13	55267	0.0769	0.0808038	ns	0.126998	ns
GO:0015909	long-chain fatty acid transport	Biological Process	Fabp3	1	357	13	55267	0.0769	0.0808038	ns	0.126998	ns
GO:0055091	phospholipid homeostasis	Biological Process	Fabp3	1	357	13	55267	0.0769	0.0808038	ns	0.126998	ns
GO:0000340	RNA 7-methylguanosine cap binding	Molecular Function	Gm20696	1	357	13	55267	0.0769	0.0808038	ns	0.126998	ns
GO:0032897	negative regulation of viral transcription	Biological Process	Trim21	1	357	13	55267	0.0769	0.0808038	ns	0.126998	ns
GO:2000009	negative regulation of protein localization to cell surface	Biological Process	Gpm6b	1	357	13	55267	0.0769	0.0808038	ns	0.126998	ns
GO:0038084	vascular endothelial growth factor signaling pathway	Biological Process	Vegfd	1	357	13	55267	0.0769	0.0808038	ns	0.126998	ns
GO:0001952	regulation of cell-matrix adhesion	Biological Process	Thy1	1	357	13	55267	0.0769	0.0808038	ns	0.126998	ns
GO:0050771	negative regulation of axonogenesis	Biological Process	Thy1	1	357	13	55267	0.0769	0.0808038	ns	0.126998	ns
GO:0047372	acylglycerol lipase activity	Molecular Function	Lipc	1	357	13	55267	0.0769	0.0808038	ns	0.126998	ns
GO:0008253	5'-nucleotidase activity	Molecular Function	Nt5e	1	357	13	55267	0.0769	0.0808038	ns	0.126998	ns
GO:1900272	negative regulation of long-term synaptic potentiation	Biological Process	Ppp1r9a	1	357	13	55267	0.0769	0.0808038	ns	0.126998	ns
GO:0051013	microtubule severing	Biological Process	Fignl1	1	357	13	55267	0.0769	0.0808038	ns	0.126998	ns
GO:0032421	stereocilium bundle	Cellular Component	Myo15	1	357	13	55267	0.0769	0.0808038	ns	0.126998	ns
GO:0086002	cardiac muscle cell action potential involved in contraction	Biological Process	Scn4b	1	357	13	55267	0.0769	0.0808038	ns	0.126998	ns
GO:0007064	mitotic sister chromatid cohesion	Biological Process	Chtf8	1	357	13	55267	0.0769	0.0808038	ns	0.126998	ns
GO:0006536	glutamate metabolic process	Biological Process	Nags	1	357	13	55267	0.0769	0.0808038	ns	0.126998	ns
GO:2000146	negative regulation of cell motility	Biological Process	Ccdc125	1	357	13	55267	0.0769	0.0808038	ns	0.126998	ns
GO:0003300	cardiac muscle hypertrophy	Biological Process	Ttn	1	357	13	55267	0.0769	0.0808038	ns	0.126998	ns
GO:0030206	chondroitin sulfate biosynthetic process	Biological Process	Chst3	1	357	13	55267	0.0769	0.0808038	ns	0.126998	ns
GO:0007143	female meiotic nuclear division	Biological Process	Sycp2	1	357	13	55267	0.0769	0.0808038	ns	0.126998	ns
GO:0060968	obsolete regulation of gene silencing	Biological Process	H3c8	1	357	13	55267	0.0769	0.0808038	ns	0.126998	ns
GO:0045732	positive regulation of protein catabolic process	Biological Process	Apc, Cblb	2	357	73	55267	0.0274	0.081091	ns	0.12707	ns
GO:0030509	BMP signaling pathway	Biological Process	Bmpr1a, Egr1	2	357	73	55267	0.0274	0.081091	ns	0.12707	ns
GO:0007267	cell-cell signaling	Biological Process	Wnt10a, Thy1	2	357	73	55267	0.0274	0.081091	ns	0.12707	ns
GO:0030674	protein-macromolecule adaptor activity	Molecular Function	Tnnt2, Jchain	2	357	73	55267	0.0274	0.081091	ns	0.12707	ns
GO:0032088	negative regulation of NF-kappaB transcription factor activity	Biological Process	Trim21, Nlrp3	2	357	73	55267	0.0274	0.081091	ns	0.12707	ns
GO:0006397	mRNA processing	Biological Process	Raly, Zranb2, Txnl4a, Ppih, Rnasel	5	357	355	55267	0.0141	0.0816663	ns	0.127895	ns
GO:0070301	cellular response to hydrogen peroxide	Biological Process	Sirpa, Zfp580	2	357	74	55267	0.027	0.0830003	ns	0.129907	ns
GO:0030496	midbody	Cellular Component	Alkbh4, Chmp3, Pdxp	3	357	159	55267	0.0189	0.0844841	ns	0.132097	ns
GO:0016328	lateral plasma membrane	Cellular Component	Apc, Vangl1	2	357	75	55267	0.0267	0.0849233	ns	0.132097	ns
GO:0098685	Schaffer collateral - CA1 synapse	Cellular Component	Pfn1, Camk2a	2	357	75	55267	0.0267	0.0849233	ns	0.132097	ns
GO:0030097	hemopoiesis	Biological Process	Tet2, Vpreb1	2	357	75	55267	0.0267	0.0849233	ns	0.132097	ns
GO:0001822	kidney development	Biological Process	Ovol1, Prdm1, Tet2	3	357	160	55267	0.0187	0.0857065	ns	0.132097	ns
GO:0000977	RNA polymerase II transcription regulatory region sequence-specific DNA binding	Molecular Function	Tbx21, Tfdp2, Pknox2, Egr1, 2210418O10Rik	5	357	361	55267	0.0139	0.0862207	ns	0.132097	ns
GO:0044548	S100 protein binding	Molecular Function	S100a6	1	357	14	55267	0.0714	0.0867428	ns	0.132097	ns
GO:0000245	spliceosomal complex assembly	Biological Process	Srpk3	1	357	14	55267	0.0714	0.0867428	ns	0.132097	ns
GO:0015813	L-glutamate transmembrane transport	Biological Process	Slc1a2	1	357	14	55267	0.0714	0.0867428	ns	0.132097	ns
GO:0005159	insulin-like growth factor receptor binding	Molecular Function	Insr	1	357	14	55267	0.0714	0.0867428	ns	0.132097	ns
GO:0045295	gamma-catenin binding	Molecular Function	Apc	1	357	14	55267	0.0714	0.0867428	ns	0.132097	ns
GO:0042445	hormone metabolic process	Biological Process	Bbs1	1	357	14	55267	0.0714	0.0867428	ns	0.132097	ns
GO:0019829	ATPase-coupled monoatomic cation transmembrane transporter activity	Molecular Function	Atp1a2	1	357	14	55267	0.0714	0.0867428	ns	0.132097	ns
GO:0035810	positive regulation of urine volume	Biological Process	Hyal2	1	357	14	55267	0.0714	0.0867428	ns	0.132097	ns
GO:0009435	NAD biosynthetic process	Biological Process	Afmid	1	357	14	55267	0.0714	0.0867428	ns	0.132097	ns
GO:0032233	positive regulation of actin filament bundle assembly	Biological Process	Pfn1	1	357	14	55267	0.0714	0.0867428	ns	0.132097	ns
GO:0097202	activation of cysteine-type endopeptidase activity	Biological Process	Perp	1	357	14	55267	0.0714	0.0867428	ns	0.132097	ns
GO:0045820	negative regulation of glycolytic process	Biological Process	Ddit4	1	357	14	55267	0.0714	0.0867428	ns	0.132097	ns
GO:0014912	negative regulation of smooth muscle cell migration	Biological Process	Bmpr1a	1	357	14	55267	0.0714	0.0867428	ns	0.132097	ns
GO:0042730	fibrinolysis	Biological Process	Plau	1	357	14	55267	0.0714	0.0867428	ns	0.132097	ns
GO:0071850	regulation of cell cycle	Biological Process	Dusp1	1	357	14	55267	0.0714	0.0867428	ns	0.132097	ns
GO:0098696	regulation of neurotransmitter receptor localization to postsynaptic specialization membrane	Biological Process	Camk2a	1	357	14	55267	0.0714	0.0867428	ns	0.132097	ns
GO:0043586	tongue development	Biological Process	Wnt10a	1	357	14	55267	0.0714	0.0867428	ns	0.132097	ns
GO:0051764	actin crosslink formation	Biological Process	Tnnt2	1	357	14	55267	0.0714	0.0867428	ns	0.132097	ns
GO:0070492	oligosaccharide binding	Molecular Function	Sell	1	357	14	55267	0.0714	0.0867428	ns	0.132097	ns
GO:0014075	response to amine	Biological Process	Hnmt	1	357	14	55267	0.0714	0.0867428	ns	0.132097	ns
GO:0005149	interleukin-1 receptor binding	Molecular Function	Il1b	1	357	14	55267	0.0714	0.0867428	ns	0.132097	ns
GO:0009743	response to carbohydrate	Biological Process	Il1b	1	357	14	55267	0.0714	0.0867428	ns	0.132097	ns
GO:2000178	negative regulation of neural precursor cell proliferation	Biological Process	Il1b	1	357	14	55267	0.0714	0.0867428	ns	0.132097	ns
GO:0043240	Fanconi anaemia nuclear complex	Cellular Component	Faap24	1	357	14	55267	0.0714	0.0867428	ns	0.132097	ns
GO:0051403	stress-activated MAPK cascade	Biological Process	Cryab	1	357	14	55267	0.0714	0.0867428	ns	0.132097	ns
GO:0032736	positive regulation of interleukin-13 production	Biological Process	Nlrp3	1	357	14	55267	0.0714	0.0867428	ns	0.132097	ns
GO:0046626	regulation of insulin receptor signaling pathway	Biological Process	Ccnd3	1	357	14	55267	0.0714	0.0867428	ns	0.132097	ns
GO:0032688	negative regulation of interferon-beta production	Biological Process	Sirpa	1	357	14	55267	0.0714	0.0867428	ns	0.132097	ns
GO:0010459	negative regulation of heart rate	Biological Process	Pln	1	357	14	55267	0.0714	0.0867428	ns	0.132097	ns
GO:0006002	fructose 6-phosphate metabolic process	Biological Process	Nfe2l1	1	357	14	55267	0.0714	0.0867428	ns	0.132097	ns
GO:0006851	mitochondrial calcium ion transmembrane transport	Biological Process	Micu3	1	357	14	55267	0.0714	0.0867428	ns	0.132097	ns
GO:0015106	bicarbonate transmembrane transporter activity	Molecular Function	Slc26a1	1	357	14	55267	0.0714	0.0867428	ns	0.132097	ns
GO:0032228	regulation of synaptic transmission, GABAergic	Biological Process	Usp46	1	357	14	55267	0.0714	0.0867428	ns	0.132097	ns
GO:0097756	obsolete negative regulation of blood vessel diameter	Biological Process	Wdr35	1	357	14	55267	0.0714	0.0867428	ns	0.132097	ns
GO:0038187	pattern recognition receptor activity	Molecular Function	Clec7a	1	357	14	55267	0.0714	0.0867428	ns	0.132097	ns
GO:0043039	tRNA aminoacylation	Biological Process	Gm27029	1	357	14	55267	0.0714	0.0867428	ns	0.132097	ns
GO:0106074	aminoacyl-tRNA metabolism involved in translational fidelity	Biological Process	Gm27029	1	357	14	55267	0.0714	0.0867428	ns	0.132097	ns
GO:0030131	clathrin adaptor complex	Cellular Component	Gm43064	1	357	14	55267	0.0714	0.0867428	ns	0.132097	ns
GO:0033148	positive regulation of intracellular estrogen receptor signaling pathway	Biological Process	Gm42742	1	357	14	55267	0.0714	0.0867428	ns	0.132097	ns
GO:0044666	MLL3/4 complex	Cellular Component	Gm42742	1	357	14	55267	0.0714	0.0867428	ns	0.132097	ns
GO:0071260	cellular response to mechanical stimulus	Biological Process	Atp1a2, Il1b	2	357	76	55267	0.0263	0.0868598	ns	0.132097	ns
GO:0019003	GDP binding	Molecular Function	Rhebl1, Suclg2	2	357	76	55267	0.0263	0.0868598	ns	0.132097	ns
GO:0050790	regulation of catalytic activity	Biological Process	Sirpa, Ttn	2	357	76	55267	0.0263	0.0868598	ns	0.132097	ns
GO:0051301	cell division	Biological Process	Ccnd3, Prkce, Chmp3, Txnl4a, Sycp2	5	357	362	55267	0.0138	0.0869925	ns	0.132223	ns
GO:0006974	DNA damage response	Biological Process	Apc, Tex15, Pmaip1, Nabp2, Faap24, Gm42742	6	357	472	55267	0.0127	0.0873981	ns	0.132762	ns
GO:0000209	protein polyubiquitination	Biological Process	Ube2g2, Trim21, Nfe2l1	3	357	162	55267	0.0185	0.0881738	ns	0.133863	ns
GO:0045444	fat cell differentiation	Biological Process	Bbs1, Rnasel	2	357	77	55267	0.026	0.0888095	ns	0.134518	ns
GO:0051384	response to glucocorticoid	Biological Process	Dusp1, Hnmt	2	357	77	55267	0.026	0.0888095	ns	0.134518	ns
GO:0006469	negative regulation of protein kinase activity	Biological Process	Thy1, Camk2n1	2	357	77	55267	0.026	0.0888095	ns	0.134518	ns
GO:0034599	cellular response to oxidative stress	Biological Process	Nfe2l1, Msra	2	357	77	55267	0.026	0.0888095	ns	0.134518	ns
GO:0010976	positive regulation of neuron projection development	Biological Process	Kif3c, Ppp1r9a, S100a9	3	357	164	55267	0.0183	0.0906708	ns	0.137089	ns
GO:0043116	negative regulation of vascular permeability	Biological Process	Ramp2	1	357	15	55267	0.0667	0.0926436	ns	0.137089	ns
GO:0010918	positive regulation of mitochondrial membrane potential	Biological Process	Bid	1	357	15	55267	0.0667	0.0926436	ns	0.137089	ns
GO:0097284	hepatocyte apoptotic process	Biological Process	Bid	1	357	15	55267	0.0667	0.0926436	ns	0.137089	ns
GO:1902230	negative regulation of intrinsic apoptotic signaling pathway in response to DNA damage	Biological Process	Bid	1	357	15	55267	0.0667	0.0926436	ns	0.137089	ns
GO:0070207	protein homotrimerization	Biological Process	Slc1a2	1	357	15	55267	0.0667	0.0926436	ns	0.137089	ns
GO:0045725	positive regulation of glycogen biosynthetic process	Biological Process	Insr	1	357	15	55267	0.0667	0.0926436	ns	0.137089	ns
GO:0010996	response to auditory stimulus	Biological Process	Atp1a2	1	357	15	55267	0.0667	0.0926436	ns	0.137089	ns
GO:0044257	protein catabolic process	Biological Process	Ube2g2	1	357	15	55267	0.0667	0.0926436	ns	0.137089	ns
GO:0042532	negative regulation of tyrosine phosphorylation of STAT protein	Biological Process	Suz12	1	357	15	55267	0.0667	0.0926436	ns	0.137089	ns
GO:0004708	MAP kinase kinase activity	Molecular Function	Map2k3	1	357	15	55267	0.0667	0.0926436	ns	0.137089	ns
GO:0045793	positive regulation of cell size	Biological Process	Akt3	1	357	15	55267	0.0667	0.0926436	ns	0.137089	ns
GO:0048011	neurotrophin TRK receptor signaling pathway	Biological Process	Ddit4	1	357	15	55267	0.0667	0.0926436	ns	0.137089	ns
GO:0060391	positive regulation of SMAD protein signal transduction	Biological Process	Bmpr1a	1	357	15	55267	0.0667	0.0926436	ns	0.137089	ns
GO:0099738	cell cortex region	Cellular Component	Myl12a	1	357	15	55267	0.0667	0.0926436	ns	0.137089	ns
GO:1903506	obsolete regulation of nucleic acid-templated transcription	Biological Process	Raly	1	357	15	55267	0.0667	0.0926436	ns	0.137089	ns
GO:0008179	adenylate cyclase binding	Molecular Function	Cap1	1	357	15	55267	0.0667	0.0926436	ns	0.137089	ns
GO:0006661	phosphatidylinositol biosynthetic process	Biological Process	Cdipt	1	357	15	55267	0.0667	0.0926436	ns	0.137089	ns
GO:0001886	endothelial cell morphogenesis	Biological Process	Arhgef26	1	357	15	55267	0.0667	0.0926436	ns	0.137089	ns
GO:0006656	phosphatidylcholine biosynthetic process	Biological Process	Cept1	1	357	15	55267	0.0667	0.0926436	ns	0.137089	ns
GO:0005852	eukaryotic translation initiation factor 3 complex	Cellular Component	Eif3j2	1	357	15	55267	0.0667	0.0926436	ns	0.137089	ns
GO:0033290	eukaryotic 48S preinitiation complex	Cellular Component	Eif3j2	1	357	15	55267	0.0667	0.0926436	ns	0.137089	ns
GO:0010524	positive regulation of calcium ion transport into cytosol	Biological Process	Ffar1	1	357	15	55267	0.0667	0.0926436	ns	0.137089	ns
GO:0002281	macrophage activation involved in immune response	Biological Process	Prkce	1	357	15	55267	0.0667	0.0926436	ns	0.137089	ns
GO:0004697	diacylglycerol-dependent serine/threonine kinase activity	Molecular Function	Prkce	1	357	15	55267	0.0667	0.0926436	ns	0.137089	ns
GO:0071380	cellular response to prostaglandin E stimulus	Biological Process	Prkce	1	357	15	55267	0.0667	0.0926436	ns	0.137089	ns
GO:0003084	positive regulation of systemic arterial blood pressure	Biological Process	Camk2n1	1	357	15	55267	0.0667	0.0926436	ns	0.137089	ns
GO:0017116	single-stranded DNA helicase activity	Molecular Function	Chtf8	1	357	15	55267	0.0667	0.0926436	ns	0.137089	ns
GO:0015108	chloride transmembrane transporter activity	Molecular Function	Slc26a1	1	357	15	55267	0.0667	0.0926436	ns	0.137089	ns
GO:0015116	sulfate transmembrane transporter activity	Molecular Function	Slc26a1	1	357	15	55267	0.0667	0.0926436	ns	0.137089	ns
GO:0032717	negative regulation of interleukin-8 production	Biological Process	Tlr6	1	357	15	55267	0.0667	0.0926436	ns	0.137089	ns
GO:0042805	actinin binding	Molecular Function	Ttn	1	357	15	55267	0.0667	0.0926436	ns	0.137089	ns
GO:0051371	muscle alpha-actinin binding	Molecular Function	Ttn	1	357	15	55267	0.0667	0.0926436	ns	0.137089	ns
GO:0007034	vacuolar transport	Biological Process	Chmp3	1	357	15	55267	0.0667	0.0926436	ns	0.137089	ns
GO:0005682	U5 snRNP	Cellular Component	Txnl4a	1	357	15	55267	0.0667	0.0926436	ns	0.137089	ns
GO:0005869	dynactin complex	Cellular Component	Actc1	1	357	15	55267	0.0667	0.0926436	ns	0.137089	ns
GO:0042824	MHC class I peptide loading complex	Cellular Component	H2-Q1	1	357	15	55267	0.0667	0.0926436	ns	0.137089	ns
GO:0010038	response to metal ion	Biological Process	Tnnc1	1	357	15	55267	0.0667	0.0926436	ns	0.137089	ns
GO:2001022	obsolete positive regulation of response to DNA damage stimulus	Biological Process	Gm42742	1	357	15	55267	0.0667	0.0926436	ns	0.137089	ns
GO:0098655	monoatomic cation transmembrane transport	Biological Process	Atp1a2, Tmem38a	2	357	79	55267	0.0253	0.0927474	ns	0.137089	ns
GO:0009749	response to glucose	Biological Process	Smad2, Egr1	2	357	79	55267	0.0253	0.0927474	ns	0.137089	ns
GO:0007584	response to nutrient	Biological Process	Cox4i1, Tbxa2r	2	357	79	55267	0.0253	0.0927474	ns	0.137089	ns
GO:0098869	cellular oxidant detoxification	Biological Process	S100a8, S100a9	2	357	79	55267	0.0253	0.0927474	ns	0.137089	ns
GO:0030182	neuron differentiation	Biological Process	Ddit4, Gfra1, Wnt10a	3	357	166	55267	0.0181	0.093197	ns	0.137676	ns
GO:0005929	cilium	Cellular Component	Bbs1, Dynll1, Drc7, Rpgrip1, Wdr35	5	357	370	55267	0.0135	0.0932966	ns	0.137746	ns
GO:0005581	collagen trimer	Cellular Component	Col5a3, Fam122b	2	357	80	55267	0.025	0.0947352	ns	0.139635	ns
GO:0090575	RNA polymerase II transcription regulator complex	Cellular Component	Hyal2, Tfdp2	2	357	80	55267	0.025	0.0947352	ns	0.139635	ns
GO:0007179	transforming growth factor beta receptor signaling pathway	Biological Process	Fos, Smad2	2	357	80	55267	0.025	0.0947352	ns	0.139635	ns
GO:0005902	microvillus	Cellular Component	Hyal2, Lipc	2	357	81	55267	0.0247	0.0967352	ns	0.1407	ns
GO:0001725	stress fiber	Cellular Component	Myl12a, Myh6	2	357	81	55267	0.0247	0.0967352	ns	0.1407	ns
GO:0006821	chloride transport	Biological Process	Ttyh1, Slc26a1	2	357	81	55267	0.0247	0.0967352	ns	0.1407	ns
GO:0043434	response to peptide hormone	Biological Process	Ccnd3, Serpina3f	2	357	81	55267	0.0247	0.0967352	ns	0.1407	ns
GO:0031966	mitochondrial membrane	Cellular Component	Bid, Cox4i1, Pln	3	357	169	55267	0.0178	0.0970403	ns	0.1407	ns
GO:0001227	DNA-binding transcription repressor activity, RNA polymerase II-specific	Molecular Function	Tbx21, Ovol1, Prdm1, Nfe2l1	4	357	269	55267	0.0149	0.0977907	ns	0.1407	ns
GO:0045580	regulation of T cell differentiation	Biological Process	Tbx21	1	357	16	55267	0.0625	0.0985063	ns	0.1407	ns
GO:0097449	astrocyte projection	Cellular Component	Slc1a2	1	357	16	55267	0.0625	0.0985063	ns	0.1407	ns
GO:0043306	positive regulation of mast cell degranulation	Biological Process	Fcer1a	1	357	16	55267	0.0625	0.0985063	ns	0.1407	ns
GO:0032402	melanosome transport	Biological Process	Bloc1s6	1	357	16	55267	0.0625	0.0985063	ns	0.1407	ns
GO:0048490	anterograde synaptic vesicle transport	Biological Process	Bloc1s6	1	357	16	55267	0.0625	0.0985063	ns	0.1407	ns
GO:0001895	retina homeostasis	Biological Process	Bbs1	1	357	16	55267	0.0625	0.0985063	ns	0.1407	ns
GO:0021756	striatum development	Biological Process	Bbs1	1	357	16	55267	0.0625	0.0985063	ns	0.1407	ns
GO:0034314	Arp2/3 complex-mediated actin nucleation	Biological Process	Arpc5	1	357	16	55267	0.0625	0.0985063	ns	0.1407	ns
GO:0001226	transcription corepressor binding	Molecular Function	Suz12	1	357	16	55267	0.0625	0.0985063	ns	0.1407	ns
GO:0035098	ESC/E(Z) complex	Cellular Component	Suz12	1	357	16	55267	0.0625	0.0985063	ns	0.1407	ns
GO:0042054	histone methyltransferase activity	Molecular Function	Suz12	1	357	16	55267	0.0625	0.0985063	ns	0.1407	ns
GO:0010801	negative regulation of peptidyl-threonine phosphorylation	Biological Process	Ddit4	1	357	16	55267	0.0625	0.0985063	ns	0.1407	ns
GO:0015804	neutral amino acid transport	Biological Process	Slc36a1	1	357	16	55267	0.0625	0.0985063	ns	0.1407	ns
GO:0045667	regulation of osteoblast differentiation	Biological Process	Smoc1	1	357	16	55267	0.0625	0.0985063	ns	0.1407	ns
GO:0035994	response to muscle stretch	Biological Process	Fos	1	357	16	55267	0.0625	0.0985063	ns	0.1407	ns
GO:0003222	ventricular trabecula myocardium morphogenesis	Biological Process	Bmpr1a	1	357	16	55267	0.0625	0.0985063	ns	0.1407	ns
GO:0010469	regulation of signaling receptor activity	Biological Process	Plau	1	357	16	55267	0.0625	0.0985063	ns	0.1407	ns
GO:2000279	negative regulation of DNA biosynthetic process	Biological Process	Dusp1	1	357	16	55267	0.0625	0.0985063	ns	0.1407	ns
GO:0005160	transforming growth factor beta receptor binding	Molecular Function	Smad2	1	357	16	55267	0.0625	0.0985063	ns	0.1407	ns
GO:0004683	calmodulin-dependent protein kinase activity	Molecular Function	Camk2a	1	357	16	55267	0.0625	0.0985063	ns	0.1407	ns
GO:0006636	unsaturated fatty acid biosynthetic process	Biological Process	Scd2	1	357	16	55267	0.0625	0.0985063	ns	0.1407	ns
GO:0010820	positive regulation of T cell chemotaxis	Biological Process	Stk39	1	357	16	55267	0.0625	0.0985063	ns	0.1407	ns
GO:0046887	positive regulation of hormone secretion	Biological Process	Snap25	1	357	16	55267	0.0625	0.0985063	ns	0.1407	ns
GO:0050995	negative regulation of lipid catabolic process	Biological Process	Il1b	1	357	16	55267	0.0625	0.0985063	ns	0.1407	ns
GO:0051044	positive regulation of membrane protein ectodomain proteolysis	Biological Process	Il1b	1	357	16	55267	0.0625	0.0985063	ns	0.1407	ns
GO:0005324	long-chain fatty acid transporter activity	Molecular Function	Fabp3	1	357	16	55267	0.0625	0.0985063	ns	0.1407	ns
GO:0002076	osteoblast development	Biological Process	Clec5a	1	357	16	55267	0.0625	0.0985063	ns	0.1407	ns
GO:0034185	apolipoprotein binding	Molecular Function	Lipc	1	357	16	55267	0.0625	0.0985063	ns	0.1407	ns
GO:0000930	gamma-tubulin complex	Cellular Component	Resf1	1	357	16	55267	0.0625	0.0985063	ns	0.1407	ns
GO:0051489	regulation of filopodium assembly	Biological Process	Ppp1r9a	1	357	16	55267	0.0625	0.0985063	ns	0.1407	ns
GO:0098831	presynaptic active zone cytoplasmic component	Cellular Component	Rims3	1	357	16	55267	0.0625	0.0985063	ns	0.1407	ns
GO:0045956	positive regulation of calcium ion-dependent exocytosis	Biological Process	Syt1	1	357	16	55267	0.0625	0.0985063	ns	0.1407	ns
GO:0048278	vesicle docking	Biological Process	Syt1	1	357	16	55267	0.0625	0.0985063	ns	0.1407	ns
GO:0097178	ruffle assembly	Biological Process	Arhgef26	1	357	16	55267	0.0625	0.0985063	ns	0.1407	ns
GO:0030695	GTPase regulator activity	Molecular Function	Sirpa	1	357	16	55267	0.0625	0.0985063	ns	0.1407	ns
GO:0014898	cardiac muscle hypertrophy in response to stress	Biological Process	Myh6	1	357	16	55267	0.0625	0.0985063	ns	0.1407	ns
GO:0001732	formation of cytoplasmic translation initiation complex	Biological Process	Eif3j2	1	357	16	55267	0.0625	0.0985063	ns	0.1407	ns
GO:0004698	calcium,diacylglycerol-dependent serine/threonine kinase activity	Molecular Function	Prkce	1	357	16	55267	0.0625	0.0985063	ns	0.1407	ns
GO:0032230	positive regulation of synaptic transmission, GABAergic	Biological Process	Prkce	1	357	16	55267	0.0625	0.0985063	ns	0.1407	ns
GO:0001518	voltage-gated sodium channel complex	Cellular Component	Scn4b	1	357	16	55267	0.0625	0.0985063	ns	0.1407	ns
GO:1902358	sulfate transmembrane transport	Biological Process	Slc26a1	1	357	16	55267	0.0625	0.0985063	ns	0.1407	ns
GO:0000028	ribosomal small subunit assembly	Biological Process	Rps27rt	1	357	16	55267	0.0625	0.0985063	ns	0.1407	ns
GO:0050135	NAD(P)+ nucleosidase activity	Molecular Function	Tlr6	1	357	16	55267	0.0625	0.0985063	ns	0.1407	ns
GO:0061809	NAD+ nucleotidase, cyclic ADP-ribose generating	Molecular Function	Tlr6	1	357	16	55267	0.0625	0.0985063	ns	0.1407	ns
GO:1903428	positive regulation of reactive oxygen species biosynthetic process	Biological Process	Tlr6	1	357	16	55267	0.0625	0.0985063	ns	0.1407	ns
GO:0032509	endosome transport via multivesicular body sorting pathway	Biological Process	Chmp3	1	357	16	55267	0.0625	0.0985063	ns	0.1407	ns
GO:0051258	protein polymerization	Biological Process	Chmp3	1	357	16	55267	0.0625	0.0985063	ns	0.1407	ns
GO:0061952	midbody abscission	Biological Process	Chmp3	1	357	16	55267	0.0625	0.0985063	ns	0.1407	ns
GO:0050862	positive regulation of T cell receptor signaling pathway	Biological Process	Usp46	1	357	16	55267	0.0625	0.0985063	ns	0.1407	ns
GO:0006622	protein targeting to lysosome	Biological Process	Ncoa4	1	357	16	55267	0.0625	0.0985063	ns	0.1407	ns
GO:0071318	cellular response to ATP	Biological Process	Pdxp	1	357	16	55267	0.0625	0.0985063	ns	0.1407	ns
GO:0007160	cell-matrix adhesion	Biological Process	Col5a3, Sirpa	2	357	82	55267	0.0244	0.0987471	ns	0.14087	ns
GO:0071347	cellular response to interleukin-1	Biological Process	Hyal2, Sirpa	2	357	82	55267	0.0244	0.0987471	ns	0.14087	ns
GO:0008380	RNA splicing	Biological Process	Raly, Zranb2, Txnl4a, Ppih	4	357	270	55267	0.0148	0.0987854	ns	0.14087	ns
GO:0005769	early endosome	Cellular Component	Ptp4a1, Atp9a, Lipc, Chmp3	4	357	271	55267	0.0148	0.0997849	ns	0.142218	ns
GO:0051213	dioxygenase activity	Molecular Function	Alkbh4, Tet2	2	357	83	55267	0.0241	0.100771	ns	0.143468	ns
GO:0071944	cell periphery	Cellular Component	Prkce, Krt14	2	357	83	55267	0.0241	0.100771	ns	0.143468	ns
GO:0008270	zinc ion binding	Molecular Function	S100a6, Tmem163, Trim21, Egr1, Tet2, Zfand3, S100a8, S100a9	8	357	727	55267	0.011	0.101535	ns	0.144478	ns
GO:0005262	calcium channel activity	Molecular Function	Cacnb3, Cacna1e	2	357	84	55267	0.0238	0.102806	ns	0.146086	ns
GO:0050821	protein stabilization	Biological Process	Pfn1, Cryab, H1f5	3	357	174	55267	0.0172	0.103586	ns	0.146086	ns
GO:0008509	monoatomic anion transmembrane transporter activity	Molecular Function	Slc1a2	1	357	17	55267	0.0588	0.104331	ns	0.146086	ns
GO:0035418	protein localization to synapse	Biological Process	Nphs1	1	357	17	55267	0.0588	0.104331	ns	0.146086	ns
GO:0006883	intracellular sodium ion homeostasis	Biological Process	Atp1a2	1	357	17	55267	0.0588	0.104331	ns	0.146086	ns
GO:0042326	negative regulation of phosphorylation	Biological Process	Dynll1	1	357	17	55267	0.0588	0.104331	ns	0.146086	ns
GO:2000774	positive regulation of cellular senescence	Biological Process	Arg2	1	357	17	55267	0.0588	0.104331	ns	0.146086	ns
GO:0003203	endocardial cushion morphogenesis	Biological Process	Bmpr1a	1	357	17	55267	0.0588	0.104331	ns	0.146086	ns
GO:1990380	K48-linked deubiquitinase activity	Molecular Function	Mindy3	1	357	17	55267	0.0588	0.104331	ns	0.146086	ns
GO:0006400	tRNA modification	Biological Process	Cdk5rap1	1	357	17	55267	0.0588	0.104331	ns	0.146086	ns
GO:0032012	regulation of ARF protein signal transduction	Biological Process	Psd3	1	357	17	55267	0.0588	0.104331	ns	0.146086	ns
GO:0043951	negative regulation of cAMP-mediated signaling	Biological Process	Gm45837	1	357	17	55267	0.0588	0.104331	ns	0.146086	ns
GO:0005779	obsolete integral component of peroxisomal membrane	Cellular Component	Far1	1	357	17	55267	0.0588	0.104331	ns	0.146086	ns
GO:0015012	heparan sulfate proteoglycan biosynthetic process	Biological Process	Lipc	1	357	17	55267	0.0588	0.104331	ns	0.146086	ns
GO:0046470	phosphatidylcholine metabolic process	Biological Process	Lipc	1	357	17	55267	0.0588	0.104331	ns	0.146086	ns
GO:0003279	cardiac septum development	Biological Process	Prdm1	1	357	17	55267	0.0588	0.104331	ns	0.146086	ns
GO:0030050	vesicle transport along actin filament	Biological Process	Myo15	1	357	17	55267	0.0588	0.104331	ns	0.146086	ns
GO:0002183	cytoplasmic translational initiation	Biological Process	Eif3j2	1	357	17	55267	0.0588	0.104331	ns	0.146086	ns
GO:0016282	eukaryotic 43S preinitiation complex	Cellular Component	Eif3j2	1	357	17	55267	0.0588	0.104331	ns	0.146086	ns
GO:0051279	regulation of release of sequestered calcium ion into cytosol	Biological Process	Prkce	1	357	17	55267	0.0588	0.104331	ns	0.146086	ns
GO:0071361	cellular response to ethanol	Biological Process	Prkce	1	357	17	55267	0.0588	0.104331	ns	0.146086	ns
GO:0045178	basal part of cell	Cellular Component	Krt14	1	357	17	55267	0.0588	0.104331	ns	0.146086	ns
GO:2000649	regulation of sodium ion transmembrane transporter activity	Biological Process	Scn4b	1	357	17	55267	0.0588	0.104331	ns	0.146086	ns
GO:0008272	sulfate transport	Biological Process	Slc26a1	1	357	17	55267	0.0588	0.104331	ns	0.146086	ns
GO:0051090	regulation of DNA-binding transcription factor activity	Biological Process	E130311K13Rik	1	357	17	55267	0.0588	0.104331	ns	0.146086	ns
GO:0007610	behavior	Biological Process	Usp46	1	357	17	55267	0.0588	0.104331	ns	0.146086	ns
GO:0099149	regulation of postsynaptic neurotransmitter receptor internalization	Biological Process	Usp46	1	357	17	55267	0.0588	0.104331	ns	0.146086	ns
GO:0000780	condensed chromosome, centromeric region	Cellular Component	Sycp2	1	357	17	55267	0.0588	0.104331	ns	0.146086	ns
GO:0000800	lateral element	Cellular Component	Sycp2	1	357	17	55267	0.0588	0.104331	ns	0.146086	ns
GO:0042834	peptidoglycan binding	Molecular Function	Jchain	1	357	17	55267	0.0588	0.104331	ns	0.146086	ns
GO:0043087	regulation of GTPase activity	Biological Process	Vav2, Cblb	2	357	85	55267	0.0235	0.104853	ns	0.146738	ns
GO:0043231	intracellular membrane-bounded organelle	Cellular Component	Insr, Scd2, Stk39, Faap24, Far1, Nktr, Depp1, Ugt1a6a, Ppih, Sfmbt2	10	357	980	55267	0.0102	0.105926	ns	0.148162	ns
GO:0007411	axon guidance	Biological Process	Kif5c, Artn, Kif5a	3	357	176	55267	0.017	0.106252	ns	0.148539	ns
GO:0035690	cellular response to xenobiotic stimulus	Biological Process	Il1b, Rnf149	2	357	86	55267	0.0233	0.10691	ns	0.149379	ns
GO:0005681	spliceosomal complex	Cellular Component	Raly, Txnl4a, Ppih	3	357	177	55267	0.0169	0.107595	ns	0.150257	ns
GO:0008013	beta-catenin binding	Molecular Function	Apc, Amer2	2	357	87	55267	0.023	0.108978	ns	0.15137	ns
GO:0007229	integrin-mediated signaling pathway	Biological Process	Itgam, Thy1	2	357	87	55267	0.023	0.108978	ns	0.15137	ns
GO:0005789	endoplasmic reticulum membrane	Cellular Component	Rnf170, Esyt2, Scd2, Agpat2, Cdipt, Pln, Nfe2l1, Cept1, Ugt1a6a	9	357	863	55267	0.0104	0.109712	ns	0.15137	ns
GO:0030676	guanyl-nucleotide exchange factor activity	Molecular Function	Eps8l1	1	357	18	55267	0.0556	0.110119	ns	0.15137	ns
GO:0030539	male genitalia development	Biological Process	Tex15	1	357	18	55267	0.0556	0.110119	ns	0.15137	ns
GO:1905564	positive regulation of vascular endothelial cell proliferation	Biological Process	Akt3	1	357	18	55267	0.0556	0.110119	ns	0.15137	ns
GO:0032700	negative regulation of interleukin-17 production	Biological Process	Arg2	1	357	18	55267	0.0556	0.110119	ns	0.15137	ns
GO:0031929	TOR signaling	Biological Process	Rhebl1	1	357	18	55267	0.0556	0.110119	ns	0.15137	ns
GO:0032924	activin receptor signaling pathway	Biological Process	Smad2	1	357	18	55267	0.0556	0.110119	ns	0.15137	ns
GO:0032794	GTPase activating protein binding	Molecular Function	Camk2a	1	357	18	55267	0.0556	0.110119	ns	0.15137	ns
GO:0060996	dendritic spine development	Biological Process	Camk2a	1	357	18	55267	0.0556	0.110119	ns	0.15137	ns
GO:0050901	leukocyte tethering or rolling	Biological Process	Sell	1	357	18	55267	0.0556	0.110119	ns	0.15137	ns
GO:0023014	signal transduction	Biological Process	Stk39	1	357	18	55267	0.0556	0.110119	ns	0.15137	ns
GO:0070131	positive regulation of mitochondrial translation	Biological Process	Cdk5rap1	1	357	18	55267	0.0556	0.110119	ns	0.15137	ns
GO:0035269	protein O-linked mannosylation	Biological Process	Fktn	1	357	18	55267	0.0556	0.110119	ns	0.15137	ns
GO:0060292	long-term synaptic depression	Biological Process	Sorcs2	1	357	18	55267	0.0556	0.110119	ns	0.15137	ns
GO:0031527	filopodium membrane	Cellular Component	Ttyh1	1	357	18	55267	0.0556	0.110119	ns	0.15137	ns
GO:0046847	filopodium assembly	Biological Process	Ttyh1	1	357	18	55267	0.0556	0.110119	ns	0.15137	ns
GO:0005086	guanyl-nucleotide exchange factor activity	Molecular Function	Psd3	1	357	18	55267	0.0556	0.110119	ns	0.15137	ns
GO:0098974	postsynaptic actin cytoskeleton organization	Biological Process	Ppp1r9a	1	357	18	55267	0.0556	0.110119	ns	0.15137	ns
GO:0090051	negative regulation of cell migration involved in sprouting angiogenesis	Biological Process	Tbxa2r	1	357	18	55267	0.0556	0.110119	ns	0.15137	ns
GO:0050765	negative regulation of phagocytosis	Biological Process	Sirpa	1	357	18	55267	0.0556	0.110119	ns	0.15137	ns
GO:0060707	trophoblast giant cell differentiation	Biological Process	Prdm1	1	357	18	55267	0.0556	0.110119	ns	0.15137	ns
GO:0010880	regulation of release of sequestered calcium ion into cytosol by sarcoplasmic reticulum	Biological Process	Pln	1	357	18	55267	0.0556	0.110119	ns	0.15137	ns
GO:0015301	obsolete anion:anion antiporter activity	Molecular Function	Slc26a1	1	357	18	55267	0.0556	0.110119	ns	0.15137	ns
GO:0016208	AMP binding	Molecular Function	H1f4	1	357	18	55267	0.0556	0.110119	ns	0.15137	ns
GO:0045745	positive regulation of G protein-coupled receptor signaling pathway	Biological Process	Fpr2	1	357	18	55267	0.0556	0.110119	ns	0.15137	ns
GO:0010824	regulation of centrosome duplication	Biological Process	Chmp3	1	357	18	55267	0.0556	0.110119	ns	0.15137	ns
GO:0008199	ferric iron binding	Molecular Function	Ftl1-ps1	1	357	18	55267	0.0556	0.110119	ns	0.15137	ns
GO:0016973	poly(A)+ mRNA export from nucleus	Biological Process	Zc3h11a	1	357	18	55267	0.0556	0.110119	ns	0.15137	ns
GO:0090630	activation of GTPase activity	Biological Process	Arhgef26, Ccdc125	2	357	88	55267	0.0227	0.111057	ns	0.152539	ns
GO:0061630	ubiquitin protein ligase activity	Molecular Function	Rnf170, Cblb, Ccnc, Rnf149	4	357	282	55267	0.0142	0.111085	ns	0.152539	ns
GO:0005811	lipid droplet	Cellular Component	Ube2g2, Repin1	2	357	90	55267	0.0222	0.115246	ns	0.157627	ns
GO:0000902	cell morphogenesis	Biological Process	Cap1, Vpreb1	2	357	90	55267	0.0222	0.115246	ns	0.157627	ns
GO:0050850	positive regulation of calcium-mediated signaling	Biological Process	Fcer1a	1	357	19	55267	0.0526	0.115869	ns	0.157627	ns
GO:0045995	regulation of embryonic development	Biological Process	Insr	1	357	19	55267	0.0526	0.115869	ns	0.157627	ns
GO:0051010	microtubule plus-end binding	Molecular Function	Apc	1	357	19	55267	0.0526	0.115869	ns	0.157627	ns
GO:0000302	response to reactive oxygen species	Biological Process	Hyal2	1	357	19	55267	0.0526	0.115869	ns	0.157627	ns
GO:0048747	muscle cell development	Biological Process	Myl2	1	357	19	55267	0.0526	0.115869	ns	0.157627	ns
GO:0070932	histone H3 deacetylation	Biological Process	Per1	1	357	19	55267	0.0526	0.115869	ns	0.157627	ns
GO:1904355	positive regulation of telomere capping	Biological Process	Nabp2	1	357	19	55267	0.0526	0.115869	ns	0.157627	ns
GO:0008154	actin polymerization or depolymerization	Biological Process	Cap1	1	357	19	55267	0.0526	0.115869	ns	0.157627	ns
GO:0042288	MHC class I protein binding	Molecular Function	Klrk1	1	357	19	55267	0.0526	0.115869	ns	0.157627	ns
GO:0005229	intracellular calcium activated chloride channel activity	Molecular Function	Ttyh1	1	357	19	55267	0.0526	0.115869	ns	0.157627	ns
GO:0032433	filopodium tip	Cellular Component	Ttyh1	1	357	19	55267	0.0526	0.115869	ns	0.157627	ns
GO:0030169	low-density lipoprotein particle binding	Molecular Function	Lipc	1	357	19	55267	0.0526	0.115869	ns	0.157627	ns
GO:0071397	cellular response to cholesterol	Biological Process	Nfe2l1	1	357	19	55267	0.0526	0.115869	ns	0.157627	ns
GO:1990381	ubiquitin-specific protease binding	Molecular Function	Chmp3	1	357	19	55267	0.0526	0.115869	ns	0.157627	ns
GO:0071360	cellular response to exogenous dsRNA	Biological Process	Ifit1bl2	1	357	19	55267	0.0526	0.115869	ns	0.157627	ns
GO:0042605	peptide antigen binding	Molecular Function	H2-Q1	1	357	19	55267	0.0526	0.115869	ns	0.157627	ns
GO:0004843	cysteine-type deubiquitinase activity	Molecular Function	Mindy3, Usp46	2	357	91	55267	0.022	0.117355	ns	0.159484	ns
GO:0036459	cysteine-type deubiquitinase activity	Molecular Function	Mindy3, Usp46	2	357	91	55267	0.022	0.117355	ns	0.159484	ns
GO:0050966	detection of mechanical stimulus involved in sensory perception of pain	Biological Process	Cacnb3	1	357	20	55267	0.05	0.121582	ns	0.162487	ns
GO:2000045	regulation of G1/S transition of mitotic cell cycle	Biological Process	Bid	1	357	20	55267	0.05	0.121582	ns	0.162487	ns
GO:0045821	positive regulation of glycolytic process	Biological Process	Insr	1	357	20	55267	0.05	0.121582	ns	0.162487	ns
GO:0046907	intracellular transport	Biological Process	Bloc1s6	1	357	20	55267	0.05	0.121582	ns	0.162487	ns
GO:0051481	negative regulation of cytosolic calcium ion concentration	Biological Process	Atp1a2	1	357	20	55267	0.05	0.121582	ns	0.162487	ns
GO:0007130	synaptonemal complex assembly	Biological Process	Tex15	1	357	20	55267	0.05	0.121582	ns	0.162487	ns
GO:0070064	proline-rich region binding	Molecular Function	Pfn1	1	357	20	55267	0.05	0.121582	ns	0.162487	ns
GO:0098688	parallel fiber to Purkinje cell synapse	Cellular Component	Pfn1	1	357	20	55267	0.05	0.121582	ns	0.162487	ns
GO:2000773	negative regulation of cellular senescence	Biological Process	Akt3	1	357	20	55267	0.05	0.121582	ns	0.162487	ns
GO:0070006	metalloaminopeptidase activity	Molecular Function	Xpnpep3	1	357	20	55267	0.05	0.121582	ns	0.162487	ns
GO:0017015	regulation of transforming growth factor beta receptor signaling pathway	Biological Process	Smad2	1	357	20	55267	0.05	0.121582	ns	0.162487	ns
GO:0006654	phosphatidic acid biosynthetic process	Biological Process	Agpat2	1	357	20	55267	0.05	0.121582	ns	0.162487	ns
GO:0140326	ATPase-coupled intramembrane lipid transporter activity	Molecular Function	Atp9a	1	357	20	55267	0.05	0.121582	ns	0.162487	ns
GO:0004709	MAP kinase kinase kinase activity	Molecular Function	Map3k6	1	357	20	55267	0.05	0.121582	ns	0.162487	ns
GO:0031589	cell-substrate adhesion	Biological Process	Ttyh1	1	357	20	55267	0.05	0.121582	ns	0.162487	ns
GO:0048010	vascular endothelial growth factor receptor signaling pathway	Biological Process	Vegfd	1	357	20	55267	0.05	0.121582	ns	0.162487	ns
GO:0004622	lysophospholipase activity	Molecular Function	Lipc	1	357	20	55267	0.05	0.121582	ns	0.162487	ns
GO:0030301	cholesterol transport	Biological Process	Lipc	1	357	20	55267	0.05	0.121582	ns	0.162487	ns
GO:0043395	heparan sulfate proteoglycan binding	Molecular Function	Lipc	1	357	20	55267	0.05	0.121582	ns	0.162487	ns
GO:0045987	positive regulation of smooth muscle contraction	Biological Process	Tbxa2r	1	357	20	55267	0.05	0.121582	ns	0.162487	ns
GO:0003382	epithelial cell morphogenesis	Biological Process	Hrh2	1	357	20	55267	0.05	0.121582	ns	0.162487	ns
GO:0031045	dense core granule	Cellular Component	Syt1	1	357	20	55267	0.05	0.121582	ns	0.162487	ns
GO:0045475	locomotor rhythm	Biological Process	Egr1	1	357	20	55267	0.05	0.121582	ns	0.162487	ns
GO:0071280	cellular response to copper ion	Biological Process	Nfe2l1	1	357	20	55267	0.05	0.121582	ns	0.162487	ns
GO:0006401	RNA catabolic process	Biological Process	Isg20	1	357	20	55267	0.05	0.121582	ns	0.162487	ns
GO:0051896	regulation of phosphatidylinositol 3-kinase/protein kinase B signal transduction	Biological Process	Clcf1	1	357	20	55267	0.05	0.121582	ns	0.162487	ns
GO:0010763	positive regulation of fibroblast migration	Biological Process	Prkce	1	357	20	55267	0.05	0.121582	ns	0.162487	ns
GO:0061178	regulation of insulin secretion involved in cellular response to glucose stimulus	Biological Process	Prkce	1	357	20	55267	0.05	0.121582	ns	0.162487	ns
GO:0015701	bicarbonate transport	Biological Process	Slc26a1	1	357	20	55267	0.05	0.121582	ns	0.162487	ns
GO:0043032	positive regulation of macrophage activation	Biological Process	Tlr6	1	357	20	55267	0.05	0.121582	ns	0.162487	ns
GO:0035329	hippo signaling	Biological Process	Tead1	1	357	20	55267	0.05	0.121582	ns	0.162487	ns
GO:0001933	negative regulation of protein phosphorylation	Biological Process	Insr, Sirpa	2	357	93	55267	0.0215	0.121603	ns	0.162487	ns
GO:0006606	protein import into nucleus	Biological Process	Kpna1, Gm10184	2	357	93	55267	0.0215	0.121603	ns	0.162487	ns
GO:0002244	hematopoietic progenitor cell differentiation	Biological Process	Hyal2, Sirpa	2	357	94	55267	0.0213	0.123741	ns	0.165092	ns
GO:0009636	response to toxic substance	Biological Process	Fos, Wdr35	2	357	94	55267	0.0213	0.123741	ns	0.165092	ns
GO:0008203	cholesterol metabolic process	Biological Process	Lipc, Nfe2l1	2	357	94	55267	0.0213	0.123741	ns	0.165092	ns
GO:0006631	fatty acid metabolic process	Biological Process	Scd2, Fabp3, Lipc	3	357	189	55267	0.0159	0.124214	ns	0.165639	ns
GO:0003712	transcription coregulator activity	Molecular Function	Raly, Tfdp2	2	357	95	55267	0.0211	0.125888	ns	0.167787	ns
GO:0004707	MAP kinase activity	Molecular Function	Srpk3	1	357	21	55267	0.0476	0.127258	ns	0.168165	ns
GO:0030318	melanocyte differentiation	Biological Process	Bloc1s6	1	357	21	55267	0.0476	0.127258	ns	0.168165	ns
GO:0051393	alpha-actinin binding	Molecular Function	Nphs1	1	357	21	55267	0.0476	0.127258	ns	0.168165	ns
GO:0007178	transmembrane receptor protein serine/threonine kinase signaling pathway	Biological Process	Bmpr1a	1	357	21	55267	0.0476	0.127258	ns	0.168165	ns
GO:0010165	response to X-ray	Biological Process	Pmaip1	1	357	21	55267	0.0476	0.127258	ns	0.168165	ns
GO:2001222	regulation of neuron migration	Biological Process	Camk2a	1	357	21	55267	0.0476	0.127258	ns	0.168165	ns
GO:0005328	neurotransmitter:sodium symporter activity	Molecular Function	Slc6a20b	1	357	21	55267	0.0476	0.127258	ns	0.168165	ns
GO:0070182	DNA polymerase binding	Molecular Function	Nabp2	1	357	21	55267	0.0476	0.127258	ns	0.168165	ns
GO:1904706	negative regulation of vascular associated smooth muscle cell proliferation	Biological Process	Rgs5	1	357	21	55267	0.0476	0.127258	ns	0.168165	ns
GO:0036477	somatodendritic compartment	Cellular Component	Snap25	1	357	21	55267	0.0476	0.127258	ns	0.168165	ns
GO:0051893	regulation of focal adhesion assembly	Biological Process	Gpm6b	1	357	21	55267	0.0476	0.127258	ns	0.168165	ns
GO:0051056	regulation of small GTPase mediated signal transduction	Biological Process	Arhgap26	1	357	21	55267	0.0476	0.127258	ns	0.168165	ns
GO:0098632	cell-cell adhesion mediator activity	Molecular Function	Sirpa	1	357	21	55267	0.0476	0.127258	ns	0.168165	ns
GO:0061136	regulation of proteasomal protein catabolic process	Biological Process	Nfe2l1	1	357	21	55267	0.0476	0.127258	ns	0.168165	ns
GO:0050730	regulation of peptidyl-tyrosine phosphorylation	Biological Process	Prkce	1	357	21	55267	0.0476	0.127258	ns	0.168165	ns
GO:0071157	regulation of cell cycle	Biological Process	Evi2	1	357	21	55267	0.0476	0.127258	ns	0.168165	ns
GO:0016226	iron-sulfur cluster assembly	Biological Process	AK157302	1	357	21	55267	0.0476	0.127258	ns	0.168165	ns
GO:0005743	mitochondrial inner membrane	Cellular Component	Timm22, Gm45837, Cox4i1, Slc25a51, Ugt1a6a	5	357	412	55267	0.0121	0.130022	ns	0.17173	ns
GO:0072686	mitotic spindle	Cellular Component	Dynll1, Tfdp2	2	357	97	55267	0.0206	0.130208	ns	0.171804	ns
GO:1902476	chloride transmembrane transport	Biological Process	Ttyh1, Slc26a1	2	357	97	55267	0.0206	0.130208	ns	0.171804	ns
GO:0008637	apoptotic mitochondrial changes	Biological Process	Bid	1	357	22	55267	0.0455	0.132898	ns	0.173182	ns
GO:0070840	dynein complex binding	Molecular Function	Apc	1	357	22	55267	0.0455	0.132898	ns	0.173182	ns
GO:0044255	cellular lipid metabolic process	Biological Process	Bbs1	1	357	22	55267	0.0455	0.132898	ns	0.173182	ns
GO:0030031	cell projection assembly	Biological Process	Vav2	1	357	22	55267	0.0455	0.132898	ns	0.173182	ns
[truncated: 633 more rows]

## Sheet: KEGG
Table S1. GO and KEGG analysis between the RNase L－/－ and WT groups.
Pathway_ID	KEGG_Level_1	KEGG_Level_2	Pathway_Name	IDs	S	TS	B	TB	Rich.Factor	P.value	Sig.Sign.P (* P < 0.05, ** P < 0.01, *** P < 0.001, **** P < 0.0001)	Q.value	Sig.Sign.Q (* Q < 0.05, ** Q < 0.01, *** Q < 0.001, **** Q < 0.0001)
ko05203	Human Diseases	Cancer: overview	Viral carcinogenesis	Pmaip1, Nras, Ccnd3, H4c3, H4c8, H4c4, H4c6, H2bc11, Hist1h2br, Hist1h4m, H2bc3, Gm11127, H2-Q1, H4c14, H2bc15, H2bc14	16	158	216	55267	0.0741	3.40136e-18	****	8.0272e-16	****
ko05414	Human Diseases	Cardiovascular disease	Dilated cardiomyopathy	Mybpc3, Cacnb3, Myl2, Des, Tnnt2, Tnni3, Pln, Myh6, Ttn, Myl3, Actc1, Tnnc1	12	158	89	55267	0.1348	3.82473e-17	****	4.51319e-15	****
ko05322	Human Diseases	Immune disease	Systemic lupus erythematosus	Trim21, H4c3, H4c8, H4c4, H4c6, H2bc11, Hist1h2br, Hist1h4m, H2bc3, H4c14, H2bc15, H3c8, H2bc14	13	158	140	55267	0.0929	2.70451e-16	****	2.12755e-14	****
ko04261	Organismal Systems	Circulatory system	Adrenergic signaling in cardiomyocytes	Cacnb3, Atp1a2, Myl2, Akt3, Camk2a, Tnnt2, Tnni3, Pln, Myh6, Scn4b, Myl3, Actc1, Tnnc1	13	158	148	55267	0.0878	5.63943e-16	****	3.32726e-14	****
ko05410	Human Diseases	Cardiovascular disease	Hypertrophic cardiomyopathy	Mybpc3, Cacnb3, Myl2, Des, Tnnt2, Tnni3, Myh6, Ttn, Myl3, Actc1, Tnnc1	11	158	86	55267	0.1279	1.48901e-15	****	7.02815e-14	****
ko05034	Human Diseases	Substance dependence	Alcoholism	Nras, H4c3, H4c8, H4c4, H4c6, H2bc11, Hist1h2br, Hist1h4m, H2bc3, H4c14, H2bc15, H3c8, H2bc14	13	158	196	55267	0.0663	2.21441e-14	****	8.71e-13	****
ko04260	Organismal Systems	Circulatory system	Cardiac muscle contraction	Cacnb3, Atp1a2, Myl2, Tnnt2, Cox4i1, Tnni3, Myh6, Myl3, Actc1, Tnnc1	10	158	78	55267	0.1282	2.90952e-14	****	9.80925e-13	****
ko04010	Environmental Information Processing	Signal transduction	MAPK signaling pathway	Cacnb3, Cacna1e, Insr, Map2k3, Akt3, Fos, Dusp1, Dusp2, Il1b, Nras, Map3k6, Vegfd	12	158	294	55267	0.0408	6.77204e-11	****	1.99775e-09	****
ko05152	Human Diseases	Infectious disease: bacterial	Tuberculosis	Bid, Akt3, Camk2a, Il1b, Itgam, Il10ra, Tlr6, Cd209f, Cd209g, Clec7a	10	158	177	55267	0.0565	1.16626e-10	****	3.05818e-09	****
ko04060	Environmental Information Processing	Signaling molecules and interaction	Cytokine-cytokine receptor interaction	Bmpr1a, Il1b, Il10ra, Clcf1, Ccr6, Il1f9, Cxcr5, Cxcr1, Cxcr6, Lifr, Tnfrsf13c	11	158	286	55267	0.0385	8.06562e-10	****	1.90349e-08	****
ko04625	Organismal Systems	Immune system	C-type lectin receptor signaling pathway	Akt3, Cblb, Il1b, Nras, Nlrp3, Cd209f, Cd209g, Clec7a	8	158	112	55267	0.0714	1.37927e-09	****	2.95916e-08	****
ko05168	Human Diseases	Infectious disease: viral	Herpes simplex virus 1 infection	Bid, Akt3, Zfp54, Il1b, Zfp961, Zfp93, Zfp180, Zfp420, Rnasel, Zfp568, Gm11127, H2-Q1	12	158	423	55267	0.0284	4.17032e-09	****	7.87385e-08	****
ko04144	Cellular Processes	Transport and catabolism	Endocytosis	Arpc5, Cblb, Smad2, Kif5c, Psd3, Cxcr1, Chmp3, Kif5a, Gm11127, H2-Q1	10	158	257	55267	0.0389	4.33729e-09	****	7.87385e-08	****
ko05162	Human Diseases	Infectious disease: viral	Measles	Bid, Akt3, Fos, Cblb, Il1b, Ccnd3, Cd209f, Cd209g	8	158	144	55267	0.0556	1.01023e-08	****	1.70296e-07	****
ko04933	Human Diseases	Endocrine and metabolic disease	AGE-RAGE signaling pathway in diabetic complications	Akt3, Smad2, Il1b, Nras, Vegfd, Egr1, Prkce	7	158	101	55267	0.0693	1.87443e-08	****	2.9491e-07	****
ko05166	Human Diseases	Infectious disease: viral	Human T-cell leukemia virus 1 infection	Akt3, Fos, Smad2, Nras, Ccnd3, Egr1, Tnfrsf13c, Gm11127, H2-Q1	9	158	233	55267	0.0386	2.80285e-08	****	4.1342e-07	****
ko05200	Human Diseases	Cancer: overview	Pathways in cancer	Bid, Apc, Akt3, Fos, Pmaip1, Smad2, Camk2a, Wnt10a, Nras, Vegfd, Ccnd3, Ncoa4	12	158	533	55267	0.0225	5.27612e-08	****	7.3245e-07	****
ko05132	Human Diseases	Infectious disease: bacterial	Salmonella infection	Arpc5, Pfn1, Fos, Il1b, Klc3, Tlr5	6	158	78	55267	0.0769	1.07525e-07	****	1.40978e-06	****
ko04915	Organismal Systems	Endocrine system	Estrogen signaling pathway	Akt3, Krt10, Fos, Fkbp5, Nras, Krt14, Krt16	7	158	134	55267	0.0522	1.32204e-07	****	1.64211e-06	****
ko04371	Environmental Information Processing	Signal transduction	Apelin signaling pathway	Myl2, Akt3, Smad2, Nras, Egr1, Prkce, Myl3	7	158	136	55267	0.0515	1.463e-07	****	1.64996e-06	****
ko04650	Organismal Systems	Immune system	Natural killer cell mediated cytotoxicity	Bid, Vav2, Nras, Klrk1, Klra7, Gm11127, H2-Q1	7	158	137	55267	0.0511	1.5381e-07	****	1.64996e-06	****
ko04550	Cellular Processes	Cellular community - eukaryotes	Signaling pathways regulating pluripotency of stem cells	Apc, Akt3, Bmpr1a, Smad2, Wnt10a, Nras, Lifr	7	158	137	55267	0.0511	1.5381e-07	****	1.64996e-06	****
ko04015	Environmental Information Processing	Signal transduction	Rap1 signaling pathway	Insr, Pfn1, Map2k3, Akt3, Nras, Itgam, Vegfd, Fpr1	8	158	209	55267	0.0383	1.81021e-07	****	1.85743e-06	****
ko05210	Human Diseases	Cancer: specific types	Colorectal cancer	Apc, Akt3, Fos, Pmaip1, Smad2, Nras	6	158	88	55267	0.0682	2.21589e-07	****	2.17896e-06	****
ko04810	Cellular Processes	Cell motility	Regulation of actin cytoskeleton	Apc, Arpc5, Vav2, Myl2, Pfn1, Myl12a, Nras, Itgam	8	158	217	55267	0.0369	2.41027e-07	****	2.2753e-06	****
ko04620	Organismal Systems	Immune system	Toll-like receptor signaling pathway	Map2k3, Akt3, Fos, Il1b, Tlr6, Tlr5	6	158	98	55267	0.0612	4.20392e-07	****	3.81587e-06	****
ko04145	Cellular Processes	Transport and catabolism	Phagosome	Itgam, Tlr6, Cd209f, Cd209g, Clec7a, Gm11127, H2-Q1	7	158	167	55267	0.0419	5.89096e-07	****	5.14914e-06	****
ko04218	Cellular Processes	Cell growth and death	Cellular senescence	Map2k3, Akt3, Smad2, Nras, Ccnd3, Gm11127, H2-Q1	7	158	172	55267	0.0407	7.18325e-07	****	6.05445e-06	****
ko04062	Organismal Systems	Immune system	Chemokine signaling pathway	Vav2, Akt3, Nras, Ccr6, Cxcr5, Cxcr1, Cxcr6	7	158	189	55267	0.037	1.3494e-06	****	1.09437e-05	****
ko04664	Organismal Systems	Immune system	Fc epsilon RI signaling pathway	Fcer1a, Vav2, Map2k3, Akt3, Nras	5	158	66	55267	0.0758	1.39115e-06	****	1.09437e-05	****
ko05205	Human Diseases	Cancer: overview	Proteoglycans in cancer	Vav2, Akt3, Plau, Smad2, Camk2a, Wnt10a, Nras	7	158	200	55267	0.035	1.96538e-06	****	1.49623e-05	****
ko05167	Human Diseases	Infectious disease: viral	Kaposi sarcoma-associated herpesvirus infection	Bid, Akt3, Fos, Cd200r1, Nras, Gm11127, H2-Q1	7	158	202	55267	0.0347	2.09937e-06	****	1.54828e-05	****
ko04024	Environmental Information Processing	Signal transduction	cAMP signaling pathway	Atp1a2, Vav2, Akt3, Fos, Camk2a, Tnni3, Pln	7	158	211	55267	0.0332	2.80067e-06	****	2.0029e-05	****
ko05170	Human Diseases	Infectious disease: viral	Human immunodeficiency virus 1 infection	Bid, Map2k3, Akt3, Fos, Nras, Gm11127, H2-Q1	7	158	225	55267	0.0311	4.2739e-06	****	2.96659e-05	****
ko04072	Environmental Information Processing	Signal transduction	Phospholipase D signaling pathway	Fcer1a, Insr, Akt3, Agpat2, Nras, Cxcr1	6	158	148	55267	0.0405	4.67737e-06	****	3.15389e-05	****
ko04390	Environmental Information Processing	Signal transduction	Hippo signaling pathway	Apc, Bmpr1a, Smad2, Wnt10a, Ccnd3, Tead1	6	158	154	55267	0.039	5.87753e-06	****	3.85304e-05	****
ko05163	Human Diseases	Infectious disease: viral	Human cytomegalovirus infection	Bid, Akt3, Il1b, Nras, Il10ra, Gm11127, H2-Q1	7	158	242	55267	0.0289	6.87985e-06	****	4.38823e-05	****
ko05161	Human Diseases	Infectious disease: viral	Hepatitis B	Bid, Map2k3, Akt3, Fos, Smad2, Nras	6	158	163	55267	0.0368	8.13599e-06	****	5.05288e-05	****
ko04530	Cellular Processes	Cellular community - eukaryotes	Tight junction	Arhgef18, Myl2, Myl12a, Cd1d1, Prkce, Myh1	6	158	167	55267	0.0359	9.34298e-06	****	5.6537e-05	****
ko05164	Human Diseases	Infectious disease: viral	Influenza A	Map2k3, Akt3, Kpna1, Il1b, Nlrp3, Rnasel	6	158	168	55267	0.0357	9.6663e-06	****	5.70312e-05	****
ko04022	Environmental Information Processing	Signal transduction	cGMP-PKG signaling pathway	Insr, Atp1a2, Akt3, Gm45837, Pln, Prkce	6	158	172	55267	0.0349	1.10515e-05	****	6.36134e-05	****
ko04660	Organismal Systems	Immune system	T cell receptor signaling pathway	Vav2, Akt3, Fos, Cblb, Nras	5	158	101	55267	0.0495	1.1376e-05	****	6.39223e-05	****
ko05142	Human Diseases	Infectious disease: parasitic	Chagas disease	Akt3, Fos, Smad2, Il1b, Tlr6	5	158	103	55267	0.0485	1.25151e-05	****	6.75443e-05	****
ko04217	Cellular Processes	Cell growth and death	Necroptosis	Bid, Camk2a, Il1b, Nlrp3, Chmp3, Ftl1-ps1	6	158	176	55267	0.0341	1.2593e-05	****	6.75443e-05	****
ko05332	Human Diseases	Immune disease	Graft-versus-host disease	Il1b, Klra7, Gm11127, H2-Q1	4	158	52	55267	0.0769	1.56418e-05	****	8.20325e-05	****
ko04020	Environmental Information Processing	Signal transduction	Calcium signaling pathway	Cacna1e, Camk2a, Tbxa2r, Hrh2, Pln, Tnnc1	6	158	188	55267	0.0319	1.82889e-05	****	9.38299e-05	****
ko04670	Organismal Systems	Immune system	Leukocyte transendothelial migration	Vav2, Myl2, Myl12a, Itgam, Thy1	5	158	114	55267	0.0439	2.04635e-05	****	0.000102753	***
ko04919	Organismal Systems	Endocrine system	Thyroid hormone signaling pathway	Atp1a2, Akt3, Nras, Pln, Myh6	5	158	115	55267	0.0435	2.13446e-05	****	0.000104944	***
ko04510	Cellular Processes	Cellular community - eukaryotes	Focal adhesion	Vav2, Myl2, Akt3, Myl12a, Vegfd, Ccnd3	6	158	199	55267	0.0302	2.51832e-05	****	0.00012129	***
ko05321	Human Diseases	Immune disease	Inflammatory bowel disease	Tbx21, Smad2, Il1b, Tlr5	4	158	59	55267	0.0678	2.589e-05	****	0.000122201	***
ko04071	Environmental Information Processing	Signal transduction	Sphingolipid signaling pathway	Bid, Fcer1a, Akt3, Nras, Prkce	5	158	124	55267	0.0403	3.06722e-05	****	0.000141934	***
ko04213	Organismal Systems	Aging	Longevity regulating pathway - multiple species	Insr, Akt3, Nras, Cryab	4	158	62	55267	0.0645	3.15224e-05	****	0.000143063	***
ko04926	Organismal Systems	Endocrine system	Relaxin signaling pathway	Akt3, Fos, Smad2, Nras, Vegfd	5	158	130	55267	0.0385	3.84618e-05	****	0.000169566	***
ko05169	Human Diseases	Infectious disease: viral	Epstein-Barr virus infection	Bid, Map2k3, Akt3, Ccnd3, Gm11127, H2-Q1	6	158	215	55267	0.0279	3.87989e-05	****	0.000169566	***
ko04728	Organismal Systems	Nervous system	Dopaminergic synapse	Akt3, Fos, Camk2a, Kif5c, Kif5a	5	158	134	55267	0.0373	4.44499e-05	****	0.000190731	***
ko04210	Cellular Processes	Cell growth and death	Apoptosis	Bid, Akt3, Fos, Pmaip1, Nras	5	158	136	55267	0.0368	4.7702e-05	****	0.00020103	***
ko04662	Organismal Systems	Immune system	B cell receptor signaling pathway	Vav2, Akt3, Fos, Nras	4	158	70	55267	0.0571	5.0899e-05	****	0.00021074	***
ko04115	Cellular Processes	Cell growth and death	p53 signaling pathway	Bid, Perp, Pmaip1, Ccnd3	4	158	71	55267	0.0563	5.38181e-05	****	0.000218984	***
ko05206	Human Diseases	Cancer: overview	MicroRNAs in cancer	Apc, Ddit4, Plau, Nras, Prkce	5	158	142	55267	0.0352	5.85715e-05	****	0.000230381	***
ko05418	Human Diseases	Cardiovascular disease	Fluid shear stress and atherosclerosis	Akt3, Fos, Bmpr1a, Dusp1, Il1b	5	158	142	55267	0.0352	5.85715e-05	****	0.000230381	***
ko05416	Human Diseases	Cardiovascular disease	Viral myocarditis	Bid, Myh6, Gm11127, H2-Q1	4	158	74	55267	0.0541	6.33093e-05	****	0.000244934	***
ko05224	Human Diseases	Cancer: specific types	Breast cancer	Apc, Akt3, Fos, Wnt10a, Nras	5	158	147	55267	0.034	6.90105e-05	****	0.000258728	***
ko05165	Human Diseases	Infectious disease: viral	Human papillomavirus infection	Apc, Akt3, Wnt10a, Nras, Ccnd3, Gm11127, H2-Q1	7	158	348	55267	0.0201	6.98502e-05	****	0.000258728	***
ko05133	Human Diseases	Infectious disease: bacterial	Pertussis	Fos, Il1b, Itgam, Nlrp3	4	158	76	55267	0.0526	7.02787e-05	****	0.000258728	***
ko05226	Human Diseases	Cancer: specific types	Gastric cancer	Apc, Akt3, Smad2, Wnt10a, Nras	5	158	148	55267	0.0338	7.12599e-05	****	0.000258728	***
ko04932	Human Diseases	Endocrine and metabolic disease	Non-alcoholic fatty liver disease	Bid, Insr, Akt3, Il1b, Cox4i1	5	158	149	55267	0.0336	7.35654e-05	****	0.000263052	***
ko04150	Environmental Information Processing	Signal transduction	mTOR signaling pathway	Insr, Akt3, Ddit4, Wnt10a, Nras	5	158	154	55267	0.0325	8.59676e-05	****	0.000302811	***
ko04310	Environmental Information Processing	Signal transduction	Wnt signaling pathway	Apc, Camk2a, Wnt10a, Vangl1, Ccnd3	5	158	160	55267	0.0312	0.000102906	***	0.000355145	***
ko04012	Environmental Information Processing	Signal transduction	ErbB signaling pathway	Akt3, Cblb, Camk2a, Nras	4	158	84	55267	0.0476	0.000103835	***	0.000355145	***
ko04666	Organismal Systems	Immune system	Fc gamma R-mediated phagocytosis	Arpc5, Vav2, Akt3, Prkce	4	158	85	55267	0.0471	0.000108721	***	0.000366546	***
ko04911	Organismal Systems	Endocrine system	Insulin secretion	Atp1a2, Camk2a, Snap25, Ffar1	4	158	86	55267	0.0465	0.000113772	***	0.000378172	***
ko05150	Human Diseases	Infectious disease: bacterial	Staphylococcus aureus infection	Krt10, Itgam, Fpr1, Fpr2	4	158	88	55267	0.0455	0.000124381	***	0.000407694	***
ko05225	Human Diseases	Cancer: specific types	Hepatocellular carcinoma	Apc, Akt3, Smad2, Wnt10a, Nras	5	158	170	55267	0.0294	0.000136699	***	0.000441929	***
ko04912	Organismal Systems	Endocrine system	GnRH signaling pathway	Map2k3, Camk2a, Nras, Egr1	4	158	91	55267	0.044	0.000141613	***	0.00044561	***
ko04657	Organismal Systems	Immune system	IL-17 signaling pathway	Fos, Il1b, S100a8, S100a9	4	158	91	55267	0.044	0.000141613	***	0.00044561	***
ko00564	Metabolism	Lipid metabolism	Glycerophospholipid metabolism	Agpat2, Cdipt, Cept1, Phospho1	4	158	97	55267	0.0412	0.000181162	***	0.000562557	***
ko04659	Organismal Systems	Immune system	Th17 cell differentiation	Tbx21, Fos, Smad2, Il1b	4	158	102	55267	0.0392	0.000219746	***	0.000673507	***
ko04925	Organismal Systems	Endocrine system	Aldosterone synthesis and secretion	Atp1a2, Camk2a, Gm45837, Prkce	4	158	103	55267	0.0388	0.000228119	***	0.000690206	***
ko05146	Human Diseases	Infectious disease: parasitic	Amoebiasis	Arg2, Il1b, Cd1d1, Itgam	4	158	104	55267	0.0385	0.000236719	***	0.000707161	***
ko04668	Environmental Information Processing	Signal transduction	TNF signaling pathway	Map2k3, Akt3, Fos, Il1b	4	158	110	55267	0.0364	0.000293292	***	0.000865212	***
ko04725	Organismal Systems	Nervous system	Cholinergic synapse	Akt3, Fos, Camk2a, Nras	4	158	112	55267	0.0357	0.000314132	***	0.000915249	***
ko04930	Human Diseases	Endocrine and metabolic disease	Type II diabetes mellitus	Cacna1e, Insr, Prkce	3	158	48	55267	0.0625	0.000360757	***	0.00103828	**
ko05014	Human Diseases	Neurodegenerative disease	Amyotrophic lateral sclerosis	Bid, Slc1a2, Map2k3	3	158	52	55267	0.0577	0.000457115	***	0.00129817	**
ko04380	Organismal Systems	Development and regeneration	Osteoclast differentiation	Akt3, Fos, Il1b, Sirpa	4	158	124	55267	0.0323	0.000462061	***	0.00129817	**
ko04750	Organismal Systems	Sensory system	Inflammatory mediator regulation of TRP channels	Map2k3, Camk2a, Il1b, Prkce	4	158	127	55267	0.0315	0.000505655	***	0.00140394	**
ko04151	Environmental Information Processing	Signal transduction	PI3K-Akt signaling pathway	Insr, Akt3, Ddit4, Nras, Vegfd, Ccnd3	6	158	355	55267	0.0169	0.000582967	***	0.00158607	**
ko04068	Environmental Information Processing	Signal transduction	FoxO signaling pathway	Insr, Akt3, Smad2, Nras	4	158	132	55267	0.0303	0.000584695	***	0.00158607	**
ko04940	Human Diseases	Endocrine and metabolic disease	Type I diabetes mellitus	Il1b, Gm11127, H2-Q1	3	158	57	55267	0.0526	0.000598914	***	0.00158813	**
ko05134	Human Diseases	Infectious disease: bacterial	Legionellosis	Il1b, Itgam, Tlr5	3	158	57	55267	0.0526	0.000598914	***	0.00158813	**
ko05213	Human Diseases	Cancer: specific types	Endometrial cancer	Apc, Akt3, Nras	3	158	58	55267	0.0517	0.000630263	***	0.00165269	**
ko04910	Organismal Systems	Endocrine system	Insulin signaling pathway	Insr, Akt3, Cblb, Nras	4	158	139	55267	0.0288	0.000709565	***	0.00184019	**
ko05140	Human Diseases	Infectious disease: parasitic	Leishmaniasis	Fos, Il1b, Itgam	3	158	66	55267	0.0455	0.000919193	***	0.00235793	**
ko04921	Organismal Systems	Endocrine system	Oxytocin signaling pathway	Cacnb3, Fos, Camk2a, Nras	4	158	154	55267	0.026	0.00103873	**	0.00262582	**
ko05221	Human Diseases	Cancer: specific types	Acute myeloid leukemia	Akt3, Nras, Itgam	3	158	69	55267	0.0435	0.00104588	**	0.00262582	**
ko04514	Environmental Information Processing	Signaling molecules and interaction	Cell adhesion molecules	Sell, Itgam, Gm11127, H2-Q1	4	158	157	55267	0.0255	0.00111551	**	0.00277116	**
ko05412	Human Diseases	Cardiovascular disease	Arrhythmogenic right ventricular cardiomyopathy	Cacnb3, Des, Dsp	3	158	72	55267	0.0417	0.00118309	**	0.00290843	**
ko05160	Human Diseases	Infectious disease: viral	Hepatitis C	Bid, Akt3, Nras, Rnasel	4	158	160	55267	0.025	0.00119619	**	0.00291031	**
ko04917	Organismal Systems	Endocrine system	Prolactin signaling pathway	Akt3, Fos, Nras	3	158	73	55267	0.0411	0.00123122	**	0.00296498	**
ko04971	Organismal Systems	Digestive system	Gastric acid secretion	Atp1a2, Camk2a, Hrh2	3	158	74	55267	0.0405	0.00128057	**	0.00302285	**
ko04630	Environmental Information Processing	Signal transduction	JAK-STAT signaling pathway	Akt3, Il10ra, Ccnd3, Lifr	4	158	163	55267	0.0245	0.00128087	**	0.00302285	**
ko05214	Human Diseases	Cancer: specific types	Glioma	Akt3, Camk2a, Nras	3	158	75	55267	0.04	0.00133115	**	0.0031104	**
ko00220	Metabolism	Amino acid metabolism	Arginine biosynthesis	Arg2, Nags	2	158	19	55267	0.1053	0.00134508	**	0.00311214	**
ko01524	Human Diseases	Drug resistance: antineoplastic	Platinum drug resistance	Bid, Akt3, Pmaip1	3	158	77	55267	0.039	0.00143603	**	0.00325868	**
ko04721	Organismal Systems	Nervous system	Synaptic vesicle cycle	Slc1a2, Snap25, Syt1	3	158	77	55267	0.039	0.00143603	**	0.00325868	**
ko04974	Organismal Systems	Digestive system	Protein digestion and absorption	Col5a3, Atp1a2, Slc36a1	3	158	90	55267	0.0333	0.00224464	**	0.00499751	**
ko04211	Organismal Systems	Aging	Longevity regulating pathway	Insr, Akt3, Nras	3	158	90	55267	0.0333	0.00224464	**	0.00499751	**
ko04640	Organismal Systems	Immune system	Hematopoietic cell lineage	Il1b, Cd1d1, Itgam	3	158	92	55267	0.0326	0.00238944	**	0.00527016	**
ko01522	Human Diseases	Drug resistance: antineoplastic	Endocrine resistance	Akt3, Fos, Nras	3	158	93	55267	0.0323	0.00246395	**	0.00538419	**
ko04064	Environmental Information Processing	Signal transduction	NF-kappa B signaling pathway	Plau, Il1b, Tnfrsf13c	3	158	96	55267	0.0312	0.00269607	**	0.00583736	**
ko05215	Human Diseases	Cancer: specific types	Prostate cancer	Akt3, Plau, Nras	3	158	97	55267	0.0309	0.00277633	**	0.0059565	**
ko04713	Organismal Systems	Environmental adaptation	Circadian entrainment	Per1, Fos, Camk2a	3	158	98	55267	0.0306	0.00285806	**	0.00607659	**
ko05231	Human Diseases	Cancer: overview	Choline metabolism in cancer	Akt3, Fos, Nras	3	158	99	55267	0.0303	0.00294125	**	0.00619763	**
ko04922	Organismal Systems	Endocrine system	Glucagon signaling pathway	Akt3, Sik1, Camk2a	3	158	101	55267	0.0297	0.00311207	**	0.00644252	**
ko04916	Organismal Systems	Endocrine system	Melanogenesis	Camk2a, Wnt10a, Nras	3	158	101	55267	0.0297	0.00311207	**	0.00644252	**
ko04066	Environmental Information Processing	Signal transduction	HIF-1 signaling pathway	Insr, Akt3, Camk2a	3	158	103	55267	0.0291	0.00328886	**	0.00674931	**
ko05145	Human Diseases	Infectious disease: parasitic	Toxoplasmosis	Map2k3, Akt3, Il10ra	3	158	108	55267	0.0278	0.00375741	**	0.00764438	**
ko04215	Cellular Processes	Cell growth and death	Apoptosis - multiple species	Bid, Pmaip1	2	158	32	55267	0.0625	0.00380761	**	0.00768031	**
ko04931	Human Diseases	Endocrine and metabolic disease	Insulin resistance	Insr, Akt3, Prkce	3	158	110	55267	0.0273	0.00395561	**	0.00791123	**
ko05020	Human Diseases	Neurodegenerative disease	Prion disease	Il1b, Egr1	2	158	34	55267	0.0588	0.00429051	**	0.00850891	**
ko04014	Environmental Information Processing	Signal transduction	Ras signaling pathway	Insr, Akt3, Nras, Vegfd	4	158	232	55267	0.0172	0.00456786	**	0.00898347	**
ko05216	Human Diseases	Cancer: specific types	Thyroid cancer	Nras, Ncoa4	2	158	37	55267	0.0541	0.00506506	**	0.00987895	**
ko04722	Organismal Systems	Nervous system	Neurotrophin signaling pathway	Akt3, Camk2a, Nras	3	158	121	55267	0.0248	0.00515907	**	0.00997985	**
ko04960	Organismal Systems	Excretory system	Aldosterone-regulated sodium reabsorption	Insr, Atp1a2	2	158	38	55267	0.0526	0.00533647	**	0.0102391	*
ko04110	Cellular Processes	Cell growth and death	Cell cycle	Smad2, Tfdp2, Ccnd3	3	158	123	55267	0.0244	0.00539893	**	0.0102754	*
ko04611	Organismal Systems	Immune system	Platelet activation	Akt3, Myl12a, Tbxa2r	3	158	124	55267	0.0242	0.00552133	**	0.0104243	*
ko04152	Environmental Information Processing	Signal transduction	AMPK signaling pathway	Insr, Akt3, Scd2	3	158	126	55267	0.0238	0.00577111	**	0.0108094	*
ko04140	Cellular Processes	Transport and catabolism	Autophagy - animal	Akt3, Ddit4, Nras	3	158	129	55267	0.0233	0.00615831	**	0.0114125	*
ko04216	Cellular Processes	Cell growth and death	Ferroptosis	Ncoa4, Ftl1-ps1	2	158	41	55267	0.0488	0.00618983	**	0.0114125	*
ko04973	Organismal Systems	Digestive system	Carbohydrate digestion and absorption	Atp1a2, Akt3	2	158	43	55267	0.0465	0.00679095	**	0.0124238	*
ko00230	Metabolism	Nucleotide metabolism	Purine metabolism	Pde6d, Gm45837, Nt5e	3	158	137	55267	0.0219	0.0072654	**	0.0131895	*
ko04978	Organismal Systems	Digestive system	Mineral absorption	Atp1a2, Ftl1-ps1	2	158	45	55267	0.0444	0.0074175	**	0.0133628	*
ko00330	Metabolism	Amino acid metabolism	Arginine and proline metabolism	Arg2, Ckm	2	158	50	55267	0.04	0.00909305	**	0.016135	*
ko05330	Human Diseases	Immune disease	Allograft rejection	Gm11127, H2-Q1	2	158	50	55267	0.04	0.00909305	**	0.016135	*
ko05144	Human Diseases	Infectious disease: parasitic	Malaria	Il1b, Klrk1	2	158	53	55267	0.0377	0.0101717	*	0.0179144	*
ko04934	Human Diseases	Endocrine and metabolic disease	Cushing syndrome	Apc, Camk2a, Wnt10a	3	158	159	55267	0.0189	0.0108864	*	0.019031	*
ko04923	Organismal Systems	Endocrine system	Regulation of lipolysis in adipocytes	Insr, Akt3	2	158	56	55267	0.0357	0.0113042	*	0.0196151	*
ko00290	Metabolism	Amino acid metabolism	Valine, leucine and isoleucine biosynthesis	Bcat1	1	158	4	55267	0.25	0.0113868	*	0.0196151	*
ko04370	Environmental Information Processing	Signal transduction	VEGF signaling pathway	Akt3, Nras	2	158	58	55267	0.0345	0.0120886	*	0.0206733	*
ko00561	Metabolism	Lipid metabolism	Glycerolipid metabolism	Agpat2, Lipc	2	158	61	55267	0.0328	0.0133086	*	0.0225959	*
ko05010	Human Diseases	Neurodegenerative disease	Alzheimer disease	Bid, Il1b, Cox4i1	3	158	172	55267	0.0174	0.013436	*	0.0226492	*
ko05217	Human Diseases	Cancer: specific types	Basal cell carcinoma	Apc, Wnt10a	2	158	63	55267	0.0317	0.0141505	*	0.0236844	*
ko05230	Human Diseases	Cancer: overview	Central carbon metabolism in cancer	Akt3, Nras	2	158	64	55267	0.0312	0.0145798	*	0.0242312	*
ko05320	Human Diseases	Immune disease	Autoimmune thyroid disease	Gm11127, H2-Q1	2	158	65	55267	0.0308	0.0150147	*	0.0246738	*
ko05202	Human Diseases	Cancer: overview	Transcriptional misregulation in cancer	Plau, Itgam, H3c8	3	158	180	55267	0.0167	0.0151598	*	0.0246738	*
ko04360	Organismal Systems	Development and regeneration	Axon guidance	Myl12a, Camk2a, Nras	3	158	180	55267	0.0167	0.0151598	*	0.0246738	*
ko05223	Human Diseases	Cancer: specific types	Non-small cell lung cancer	Akt3, Nras	2	158	66	55267	0.0303	0.0154552	*	0.0249824	*
ko04720	Organismal Systems	Nervous system	Long-term potentiation	Camk2a, Nras	2	158	67	55267	0.0299	0.0159012	*	0.0255285	*
ko05211	Human Diseases	Cancer: specific types	Renal cell carcinoma	Akt3, Nras	2	158	68	55267	0.0294	0.0163527	*	0.0259009	*
ko05031	Human Diseases	Substance dependence	Amphetamine addiction	Fos, Camk2a	2	158	68	55267	0.0294	0.0163527	*	0.0259009	*
ko00440	Metabolism	Metabolism of other amino acids	Phosphonate and phosphinate metabolism	Cept1	1	158	6	55267	0.1667	0.0170317	*	0.0267966	*
ko04520	Cellular Processes	Cellular community - eukaryotes	Adherens junction	Insr, Smad2	2	158	72	55267	0.0278	0.0182127	*	0.0282136	*
ko05218	Human Diseases	Cancer: specific types	Melanoma	Akt3, Nras	2	158	72	55267	0.0278	0.0182127	*	0.0282136	*
ko04080	Environmental Information Processing	Signaling molecules and interaction	Neuroactive ligand-receptor interaction	Tbxa2r, Hrh2, Fpr1, Fpr2	4	158	349	55267	0.0115	0.018291	*	0.0282136	*
ko05100	Human Diseases	Infectious disease: bacterial	Bacterial invasion of epithelial cells	Arpc5, Arhgef26	2	158	73	55267	0.0274	0.0186911	*	0.0286434	*
ko04621	Organismal Systems	Immune system	NOD-like receptor signaling pathway	Il1b, Nlrp3, Rnasel	3	158	198	55267	0.0152	0.0194751	*	0.0296524	*
ko05212	Human Diseases	Cancer: specific types	Pancreatic cancer	Akt3, Smad2	2	158	75	55267	0.0267	0.0196635	*	0.0297474	*
ko05220	Human Diseases	Cancer: specific types	Chronic myeloid leukemia	Akt3, Nras	2	158	76	55267	0.0263	0.0201576	*	0.0303006	*
ko04612	Organismal Systems	Immune system	Antigen processing and presentation	Gm11127, H2-Q1	2	158	78	55267	0.0256	0.0211612	*	0.0316079	*
ko01521	Human Diseases	Drug resistance: antineoplastic	EGFR tyrosine kinase inhibitor resistance	Akt3, Nras	2	158	79	55267	0.0253	0.0216707	*	0.0321654	*
ko05323	Human Diseases	Immune disease	Rheumatoid arthritis	Fos, Il1b	2	158	83	55267	0.0241	0.0237591	*	0.0350446	*
ko03320	Organismal Systems	Endocrine system	PPAR signaling pathway	Scd2, Fabp3	2	158	85	55267	0.0235	0.024833	*	0.0364012	*
ko00750	Metabolism	Metabolism of cofactors and vitamins	Vitamin B6 metabolism	Pdxp	1	158	9	55267	0.1111	0.0254392	*	0.0370596	*
ko04658	Organismal Systems	Immune system	Th1 and Th2 cell differentiation	Tbx21, Fos	2	158	87	55267	0.023	0.0259265	*	0.0375378	*
ko04610	Organismal Systems	Immune system	Complement and coagulation cascades	Plau, Itgam	2	158	88	55267	0.0227	0.0264805	*	0.0381061	*
ko04714	Organismal Systems	Environmental adaptation	Thermogenesis	Map2k3, Nras, Cox4i1	3	158	228	55267	0.0132	0.0280219	*	0.0400798	*
ko04350	Environmental Information Processing	Signal transduction	TGF-beta signaling pathway	Bmpr1a, Smad2	2	158	93	55267	0.0215	0.0293215	*	0.041686	*
ko04928	Organismal Systems	Endocrine system	Parathyroid hormone synthesis, secretion and action	Fos, Egr1	2	158	107	55267	0.0187	0.0378797	*	0.0535306	ns
ko00533	Metabolism	Glycan biosynthesis and metabolism	Glycosaminoglycan biosynthesis - keratan sulfate	Chst1	1	158	14	55267	0.0714	0.0392931	*	0.0551975	ns
ko00770	Metabolism	Metabolism of cofactors and vitamins	Pantothenate and CoA biosynthesis	Bcat1	1	158	18	55267	0.0556	0.0502352	ns	0.0701509	ns
ko04726	Organismal Systems	Nervous system	Serotonergic synapse	Dusp1, Nras	2	158	131	55267	0.0153	0.0544278	ns	0.0755585	ns
ko03040	Genetic Information Processing	Transcription	Spliceosome	Txnl4a, Ppih	2	158	132	55267	0.0152	0.0551642	ns	0.076133	ns
ko00532	Metabolism	Glycan biosynthesis and metabolism	Glycosaminoglycan biosynthesis - chondroitin sulfate / dermatan sulfate	Chst3	1	158	20	55267	0.05	0.0556597	ns	0.0763703	ns
ko00531	Metabolism	Glycan biosynthesis and metabolism	Glycosaminoglycan degradation	Hyal2	1	158	21	55267	0.0476	0.0583604	ns	0.0796131	ns
ko04120	Genetic Information Processing	Folding, sorting and degradation	Ubiquitin mediated proteolysis	Ube2g2, Cblb	2	158	138	55267	0.0145	0.0596557	ns	0.0809124	ns
ko04964	Organismal Systems	Excretory system	Proximal tubule bicarbonate reclamation	Atp1a2	1	158	22	55267	0.0455	0.0610535	ns	0.082037	ns
ko04270	Organismal Systems	Circulatory system	Vascular smooth muscle contraction	Ramp2, Prkce	2	158	140	55267	0.0143	0.0611801	ns	0.082037	ns
ko05012	Human Diseases	Neurodegenerative disease	Parkinson disease	Ube2g2, Cox4i1	2	158	141	55267	0.0142	0.0619473	ns	0.0825964	ns
ko00515	Metabolism	Glycan biosynthesis and metabolism	Mannose type O-glycan biosynthesis	Fktn	1	158	23	55267	0.0435	0.0637388	ns	0.0845077	ns
ko05310	Human Diseases	Immune disease	Asthma	Fcer1a	1	158	24	55267	0.0417	0.0664166	ns	0.0870795	ns
ko00340	Metabolism	Amino acid metabolism	Histidine metabolism	Hnmt	1	158	24	55267	0.0417	0.0664166	ns	0.0870795	ns
ko04392	Environmental Information Processing	Signal transduction	Hippo signaling pathway - multiple species	Tead1	1	158	26	55267	0.0385	0.0717493	ns	0.0935515	ns
ko00601	Metabolism	Glycan biosynthesis and metabolism	Glycosphingolipid biosynthesis - lacto and neolacto series	B3gnt5	1	158	27	55267	0.037	0.0744042	ns	0.095953	ns
ko00053	Metabolism	Carbohydrate metabolism	Ascorbate and aldarate metabolism	Ugt1a6a	1	158	27	55267	0.037	0.0744042	ns	0.095953	ns
ko04141	Genetic Information Processing	Folding, sorting and degradation	Protein processing in endoplasmic reticulum	Ube2g2, Cryab	2	158	163	55267	0.0123	0.0796158	ns	0.102116	ns
ko00630	Metabolism	Carbohydrate metabolism	Glyoxylate and dicarboxylate metabolism	Afmid	1	158	30	55267	0.0333	0.082324	ns	0.103896	ns
ko04710	Organismal Systems	Environmental adaptation	Circadian rhythm	Per1	1	158	30	55267	0.0333	0.082324	ns	0.103896	ns
ko01523	Human Diseases	Drug resistance: antineoplastic	Antifolate resistance	Il1b	1	158	30	55267	0.0333	0.082324	ns	0.103896	ns
ko00640	Metabolism	Carbohydrate metabolism	Propanoate metabolism	Suclg2	1	158	31	55267	0.0323	0.0849489	ns	0.106638	ns
ko01040	Metabolism	Lipid metabolism	Biosynthesis of unsaturated fatty acids	Scd2	1	158	32	55267	0.0312	0.0875664	ns	0.109342	ns
ko00020	Metabolism	Carbohydrate metabolism	Citrate cycle (TCA cycle)	Suclg2	1	158	33	55267	0.0303	0.0901764	ns	0.112009	ns
ko00040	Metabolism	Carbohydrate metabolism	Pentose and glucuronate interconversions	Ugt1a6a	1	158	34	55267	0.0294	0.092779	ns	0.114638	ns
ko00760	Metabolism	Metabolism of cofactors and vitamins	Nicotinate and nicotinamide metabolism	Nt5e	1	158	35	55267	0.0286	0.0953742	ns	0.116623	ns
ko05340	Human Diseases	Immune disease	Primary immunodeficiency	Tnfrsf13c	1	158	35	55267	0.0286	0.0953742	ns	0.116623	ns
ko05143	Human Diseases	Infectious disease: parasitic	African trypanosomiasis	Il1b	1	158	36	55267	0.0278	0.097962	ns	0.11917	ns
ko04975	Organismal Systems	Digestive system	Fat digestion and absorption	Agpat2	1	158	40	55267	0.025	0.10824	ns	0.130998	ns
ko05219	Human Diseases	Cancer: specific types	Bladder cancer	Nras	1	158	41	55267	0.0244	0.110791	ns	0.132725	ns
ko00860	Metabolism	Metabolism of cofactors and vitamins	Porphyrin metabolism	Ugt1a6a	1	158	41	55267	0.0244	0.110791	ns	0.132725	ns
ko04672	Organismal Systems	Immune system	Intestinal immune network for IgA production	Tnfrsf13c	1	158	42	55267	0.0238	0.113335	ns	0.135086	ns
ko04962	Organismal Systems	Excretory system	Vasopressin-regulated water reabsorption	Dynll1	1	158	43	55267	0.0233	0.115872	ns	0.137416	ns
ko00380	Metabolism	Amino acid metabolism	Tryptophan metabolism	Afmid	1	158	47	55267	0.0213	0.125947	ns	0.147878	ns
ko00565	Metabolism	Lipid metabolism	Ether lipid metabolism	Cept1	1	158	47	55267	0.0213	0.125947	ns	0.147878	ns
ko00270	Metabolism	Amino acid metabolism	Cysteine and methionine metabolism	Bcat1	1	158	49	55267	0.0204	0.130942	ns	0.152228	ns
ko04979	Organismal Systems	Digestive system	Cholesterol metabolism	Lipc	1	158	49	55267	0.0204	0.130942	ns	0.152228	ns
ko03460	Genetic Information Processing	Replication and repair	Fanconi anemia pathway	Faap24	1	158	52	55267	0.0192	0.138381	ns	0.160088	ns
ko04961	Organismal Systems	Excretory system	Endocrine and other factor-regulated calcium reabsorption	Atp1a2	1	158	55	55267	0.0182	0.145756	ns	0.166983	ns
ko00280	Metabolism	Amino acid metabolism	Valine, leucine and isoleucine degradation	Bcat1	1	158	55	55267	0.0182	0.145756	ns	0.166983	ns
ko04913	Organismal Systems	Endocrine system	Ovarian steroidogenesis	Insr	1	158	58	55267	0.0172	0.153069	ns	0.173675	ns
ko00240	Metabolism	Nucleotide metabolism	Pyrimidine metabolism	Nt5e	1	158	58	55267	0.0172	0.153069	ns	0.173675	ns
ko04730	Organismal Systems	Nervous system	Long-term depression	Nras	1	158	60	55267	0.0167	0.15791	ns	0.17831	ns
ko04623	Organismal Systems	Immune system	Cytosolic DNA-sensing pathway	Il1b	1	158	61	55267	0.0164	0.16032	ns	0.180169	ns
ko04137	Cellular Processes	Transport and catabolism	Mitophagy - animal	Nras	1	158	63	55267	0.0159	0.16512	ns	0.184684	ns
ko00980	Metabolism	Xenobiotics biodegradation and metabolism	Metabolism of xenobiotics by cytochrome P450	Ugt1a6a	1	158	66	55267	0.0152	0.172268	ns	0.19177	ns
ko00982	Metabolism	Xenobiotics biodegradation and metabolism	Drug metabolism - cytochrome P450	Ugt1a6a	1	158	68	55267	0.0147	0.176999	ns	0.196112	ns
ko04920	Organismal Systems	Endocrine system	Adipocytokine signaling pathway	Akt3	1	158	71	55267	0.0141	0.184047	ns	0.202967	ns
ko04976	Organismal Systems	Digestive system	Bile secretion	Atp1a2	1	158	72	55267	0.0139	0.186382	ns	0.204587	ns
ko04918	Organismal Systems	Endocrine system	Thyroid hormone synthesis	Atp1a2	1	158	73	55267	0.0137	0.188711	ns	0.205234	ns
ko00562	Metabolism	Carbohydrate metabolism	Inositol phosphate metabolism	Cdipt	1	158	73	55267	0.0137	0.188711	ns	0.205234	ns
ko04970	Organismal Systems	Digestive system	Salivary secretion	Atp1a2	1	158	78	55267	0.0128	0.200258	ns	0.216793	ns
ko04146	Cellular Processes	Transport and catabolism	Peroxisome	Far1	1	158	84	55267	0.0119	0.213898	ns	0.230502	ns
ko04540	Cellular Processes	Cellular community - eukaryotes	Gap junction	Nras	1	158	86	55267	0.0116	0.218393	ns	0.234276	ns
ko00983	Metabolism	Xenobiotics biodegradation and metabolism	Drug metabolism - other enzymes	Ugt1a6a	1	158	87	55267	0.0115	0.220631	ns	0.235606	ns
ko00140	Metabolism	Lipid metabolism	Steroid hormone biosynthesis	Ugt1a6a	1	158	88	55267	0.0114	0.222862	ns	0.236917	ns
ko04914	Organismal Systems	Endocrine system	Progesterone-mediated oocyte maturation	Akt3	1	158	90	55267	0.0111	0.227307	ns	0.240558	ns
ko00830	Metabolism	Metabolism of cofactors and vitamins	Retinol metabolism	Ugt1a6a	1	158	91	55267	0.011	0.229519	ns	0.241815	ns
ko05222	Human Diseases	Cancer: specific types	Small cell lung cancer	Akt3	1	158	92	55267	0.0109	0.231725	ns	0.241979	ns
ko05032	Human Diseases	Substance dependence	Morphine addiction	Gm45837	1	158	92	55267	0.0109	0.231725	ns	0.241979	ns
ko05204	Human Diseases	Cancer: overview	Chemical carcinogenesis - DNA adducts	Ugt1a6a	1	158	94	55267	0.0106	0.236119	ns	0.245481	ns
ko04070	Environmental Information Processing	Signal transduction	Phosphatidylinositol signaling system	Cdipt	1	158	98	55267	0.0102	0.244832	ns	0.253423	ns
ko04972	Organismal Systems	Digestive system	Pancreatic secretion	Atp1a2	1	158	105	55267	0.0095	0.259843	ns	0.267786	ns
ko04724	Organismal Systems	Nervous system	Glutamatergic synapse	Slc1a2	1	158	113	55267	0.0088	0.276635	ns	0.283852	ns
ko04114	Cellular Processes	Cell growth and death	Oocyte meiosis	Camk2a	1	158	116	55267	0.0086	0.282834	ns	0.288956	ns
ko00190	Metabolism	Energy metabolism	Oxidative phosphorylation	Cox4i1	1	158	132	55267	0.0076	0.315015	ns	0.320446	ns
ko03010	Genetic Information Processing	Translation	Ribosome	Rps27rt	1	158	133	55267	0.0075	0.316978	ns	0.321059	ns
ko03013	Genetic Information Processing	Translation	Nucleocytoplasmic transport	Eif3j2	1	158	166	55267	0.006	0.378712	ns	0.381949	ns
ko05016	Human Diseases	Neurodegenerative disease	Huntington disease	Cox4i1	1	158	190	55267	0.0053	0.420096	ns	0.421884	ns
ko04740	Organismal Systems	Sensory system	Olfactory transduction	Camk2a, Gm45837	2	158	1118	55267	0.0018	0.831632	ns	0.831632	ns
