# Supplementary material for: Unraveling the Role of RNase L Knockout in Alleviating Immune Response Activation in Mice Bone Marrow after Irradiation
Source: Int J Mol Sci. 2024 Feb 27;25(5):2722. doi: 10.3390/ijms25052722 (PMC10932110; doi:10.3390/ijms25052722)
Supplement: Supplementary file 1 [file ijms-25-02722-s001.zip › Supplementary Table S2 GO and KEGG analysis between the WT-IR and WT groups.xlsx]

## Sheet: GO
Table S2. GO and KEGG analysis between the WT-IR and WT groups.
GO_ID	GO_Term	GO_Category	IDs	S	TS	B	TB	Rich.Factor	P.value	Sig.Sign.P (* P < 0.05, ** P < 0.01, *** P < 0.001, **** P < 0.0001)	Q.value	Sig.Sign.Q (* Q < 0.05, ** Q < 0.01, *** Q < 0.001, **** Q < 0.0001)
GO:0005515	protein binding	Molecular Function	Fgf23, Arvcf, Acvrl1, Dnmt3l, Fasl, Bcl11a, Scn4a, Timp1, Sema6b, Uhrf1, Efnb2, Col18a1, Tbx21, Col1a1, Itga3, Nrip2, Fkbp10, Gstt1, Ccne1, Bbc3, Mybpc3, Nr1h3, Clgn, Paxip1, Rhoc, Rec8, Chaf1a, Hck, Cacnb3, Cd79a, Phyhip, Syce2, Bax, Il7r, Efnb3, Ssbp2, Fancl, Gstm5, Cavin1, Dnmt1, Hif3a, Sgce, Nes, Sgsh, Ccn4, Pafah1b3, Myl10, Insr, Eps8l1, Fblim1, Epor, Neurl1a, Bbs1, Cdt1, Pola1, Gmnn, Atp1a2…	659	1674	6698	55267	0.0984	5.71355e-184	****	4.25431e-180	****
GO:0005737	cytoplasm	Cellular Component	Arvcf, Loxl3, Dnmt3l, Bcl11a, Ramp2, Hpn, Hars, Tubb6, Col1a1, Nrip2, Gstt1, Tspan33, Srpk3, Ccne1, Nr1h3, Rhoc, Plin4, Mcm2, Hck, Cacnb3, Phyhip, Sec14l2, Bax, Ssbp2, Fancl, Gstm5, Cavin1, Dnmt1, Eno2, Hif3a, Tbccd1, Arhgef18, Sgce, Slbp, Aqp1, Hdac9, Nes, Ccn4, Mcm5, Pafah1b3, Dnajb1, Eps8l1, Fblim1, Epor, Neurl1a, Bbs1, Pola1, Gmnn, Cnp, Atp1a2, Mc5r, Rad51c, Hmgcll1, Fhl2, Pttg1ip, Thg1l, Pab…	632	1674	6614	55267	0.0956	4.19258e-168	****	1.5609e-164	****
GO:0016020	membrane	Cellular Component	Fap, Egfl6, Pdgfb, Acvrl1, Loxl3, Fasl, Icam4, Scn4a, Sema6b, Ramp2, Hpn, Efnb2, Itga3, Fkbp10, Tspan33, Vsig2, Clgn, Rhoc, Plin4, Hck, Ap1m2, Cacnb3, Cd79a, Bax, Il7r, Efnb3, Cavin1, Cacna1e, Eno2, Arhgef18, Sgce, Aqp1, Mtfp1, Slc1a2, Hmox1, Insr, Fcer2a, Smpd4, Epor, Ggt5, Ggt1, Neurl1a, Bbs1, Atp7b, Cnp, Atp1a2, Mc5r, Cpt1c, Hmgcll1, Cldn13, Ap1b1, Pttg1ip, Fads1, Kdelr3, Steap4, Mcemp1, Blk, …	697	1674	8742	55267	0.0797	1.32227e-145	****	3.28186e-142	****
GO:0005634	nucleus	Cellular Component	Arvcf, Loxl3, Dnmt3l, Rpa1, Fasl, Bcl11a, Uhrf1, Tbx21, Nrip2, Gstt1, Srpk3, Ccne1, Nr1h3, Paxip1, Rhoc, Rec8, Chaf1a, Mcm2, Hck, Ier3, Sec14l2, Syce2, Bax, Ssbp2, Fancl, Cavin1, Dnmt1, Hif3a, Slbp, Aqp1, Hdac9, Msh6, Mcm5, Hmox1, Dnajb1, Insr, Smpd4, Cdt1, Snai3, Pola1, Gmnn, Pole, Rad51c, Fhl2, Spib, Pttg1ip, Cbx5, Fads1, Pabpc4, Ttll5, Retn, Elof1, Pax5, Msh3, E2f4, Hmgb3, Zfp318, Gata3, Cacna…	528	1674	5927	55267	0.0891	9.84388e-123	****	1.83244e-119	****
GO:0005886	plasma membrane	Cellular Component	Arvcf, Fap, Acvrl1, Fasl, Icam4, Scn4a, Sema6b, Uhrf1, Ramp2, Hpn, Efnb2, Itga3, Tspan33, Rhoc, Plin4, Hck, Cacnb3, Cd79a, Il7r, Efnb3, Cavin1, Eno2, Hif3a, Arhgef18, Sgce, Aqp1, Slc1a2, Insr, Fcer2a, Eps8l1, Epor, Ggt5, Ggt1, Neurl1a, Bbs1, Atp7b, Cnp, Sulf2, Pole, Atp1a2, Mc5r, Cldn13, Pttg1ip, Steap4, Ttll5, Blk, Slamf6, Cd5l, Fcgr1, Cacna1d, Cd274, Brca1, Cntnap1, Traf4, Stac2, Plxdc1, Cd40, …	470	1674	5481	55267	0.0858	3.33166e-101	****	4.9615e-98	****
GO:0005829	cytosol	Cellular Component	Txnrd3, Mxd1, Hars, Gstt1, Rhoc, Plin4, Hck, Sec14l2, Bax, Gstm5, Cavin1, Eno2, Hif3a, Arhgef18, Slbp, Ccn4, Msh6, Mcm5, Hmox1, Pafah1b3, Dnajb1, Insr, Eps8l1, Pola1, Gmnn, Cnp, Vars, Rad51c, Hmgcll1, Ap1b1, Pabpc4, Plin5, Ttll5, Aldh1a2, Pax5, Blk, Kif1a, Zfp318, Stac2, Ada, Afmid, Myo1c, Hnf4a, Cyth3, Ikzf3, Pfn1, Cenpv, Slc2a4, P4ha2, Chtf18, Grb7, Rab4a, Prep, Cep290, Map7, Ccn2, Unc5b, Mdm2,…	348	1674	3607	55267	0.0965	7.96825e-86	****	9.88859e-83	****
GO:0016021	membrane	Cellular Component	Fap, Acvrl1, Fasl, Icam4, Scn4a, Sema6b, Ramp2, Hpn, Efnb2, Itga3, Tspan33, Vsig2, Clgn, Cd79a, Bax, Il7r, Efnb3, Cacna1e, Sgce, Aqp1, Mtfp1, Slc1a2, Hmox1, Insr, Fcer2a, Smpd4, Epor, Ggt5, Ggt1, Atp7b, Atp1a2, Mc5r, Cpt1c, Cldn13, Pttg1ip, Fads1, Kdelr3, Steap4, Mcemp1, Npdc1, Slamf6, Xk, Fcgr1, Cacna1d, Cd274, Il13ra1, Cntnap1, Plxdc1, Cd40, Slc12a5, Slc13a3, Slc2a4, P4ha2, Cxcl16, Tmc4, Lrp11,…	486	1674	6667	55267	0.0729	4.33356e-80	****	4.60967e-77	****
GO:0046872	metal ion binding	Molecular Function	Acvrl1, Loxl3, Dnmt3l, Rpa1, Bcl11a, Mmp11, Timp1, Uhrf1, Acp5, Col18a1, Col1a1, Fkbp10, Nr1h3, Mcm2, Fancl, Dnmt1, Cacna1e, Eno2, Arhgef18, Hdac9, Slc1a2, Hmox1, Myl10, Fcer2a, Smpd4, Fblim1, Neurl1a, Atp7b, Snai3, Pola1, Sulf2, Pole, Atp1a2, Hmgcll1, Fhl2, Thg1l, Steap4, Elof1, Myl2, Zfp318, Gata3, Cacna1d, Cmah, Brca1, Traf4, Stac2, Nek8, Ada, Hnf4a, Ikzf3, Cenpv, Sparc, Lhx1, Mb, P4ha2, Fbxo5…	333	1674	3531	55267	0.0943	2.94848e-79	****	2.7443e-76	****
GO:0005654	nucleoplasm	Cellular Component	Dnmt3l, Rpa1, Txnrd3, Bcl11a, Mxd1, Uhrf1, Ccne1, Paxip1, Rec8, Mcm2, Hck, Sec14l2, Syce2, Dnmt1, Hif3a, Slbp, Msh6, Mcm5, Dnajb1, Cdt1, Pola1, Gmnn, Cnp, Pole, Rad51c, Pttg1ip, Cbx5, Steap4, Pax5, E2f4, Zfp318, Gata3, Brca1, Myo1c, Mybl2, Hnf4a, Cyth3, Ikzf3, Cenpv, P4ha2, Chtf18, Psmc3ip, Fbxo5, Tcf3, Mdm2, Mknk2, Mrnip, Upp1, Pold2, Septin4, Map2k6, Klf11, Camkk1, Slc13a5, Per1, Pole2, Tshz3, …	305	1674	3049	55267	0.1	3.48057e-78	****	2.87959e-75	****
GO:0005615	extracellular space	Cellular Component	Fgf23, Fap, Loxl3, Fasl, Vpreb3, Timp1, Sema6b, Col18a1, Col1a1, Col5a3, Ccn4, Ggt1, Cnp, Sulf2, Bmp7, Retn, Lama5, Cd40, Ada, Sparc, Cxcl16, Dcbld1, Dcn, Ccn2, Vnn3, Timp3, Cpm, Aebp1, Fam20a, Nos2, Tgfb3, Gpld1, Edn1, Ptprg, Fst, Dnajc9, Plau, Bmp4, Olfm4, Enpp2, Col2a1, Fstl1, App, Adamts5, Pros1, Sod1, Wnt10b, Cela1, Igfbp6, C1qtnf12, Tnf, Gfra1, Prdx4, Tac2, 6030468B19Rik, Fam20c, Col5a2, Il…	185	1674	1661	55267	0.1114	2.60201e-53	****	1.93746e-50	****
GO:0003677	DNA binding	Molecular Function	Rpa1, Uhrf1, Tbx21, Nr1h3, Mcm2, Ssbp2, Dnmt1, Hif3a, Msh6, Mcm5, Cdt1, Snai3, Pola1, Pole, Rad51c, Spib, Pax5, Msh3, E2f4, Hmgb3, Gata3, Brca1, Atad5, Mybl2, Hnf4a, Ikzf3, Lhx1, Psmc3ip, Tcf3, Pold2, Aebp1, Polm, Klf11, Pole2, Tshz3, Irf4, Dek, Polk, Dscc1, Xrcc6, Litaf, Prkdc, Mcm4, Snai2, Rfc4, Msh2, Rfx2, Spata24, Fen1, Pola2, Dntt, Ldb1, Sp4, Irf7, Cbx2, Creb1, Prim2, Xrcc5, Hdac4, Mcm6, Par…	194	1674	1821	55267	0.1065	6.04706e-53	****	4.09331e-50	****
GO:0042802	identical protein binding	Molecular Function	Fap, Pdgfb, Uhrf1, Hars, Col18a1, Col1a1, Mybpc3, Chaf1a, Cd79a, Bax, Gstm5, Cavin1, Eno2, Ctse, Slbp, Aqp1, Hmox1, Pafah1b3, Insr, Epor, Fhl2, Cbx5, Thg1l, Plin5, Mcemp1, Kif1a, Gata3, Adamtsl4, Brca1, Traf4, Ikzf3, Grb7, Cep290, Mdm2, Upp1, Septin4, Map2k6, Rrm2, Nos2, Myh10, Gfap, Tgfb3, Dapk1, Ptprg, Bmp4, Tnfrsf10b, Cldn10, Dhrs4, Tgm1, Sdc2, Rrm2b, Mtss1, Has2, Septin3, Col2a1, Cpox, App, S…	186	1674	1720	55267	0.1081	1.09546e-51	****	6.79731e-49	****
GO:0005576	extracellular region	Cellular Component	Fgf23, Fap, Egfl6, Pdgfb, Abhd15, Loxl3, Fasl, Mmp11, Icam4, Timp1, Hpn, Col18a1, Col1a1, Epdr1, Ccn4, Epor, Vwa7, Bmp7, Retn, Lama5, Adamtsl4, Cd5l, Cd40, Pfn1, Sparc, Dcn, Enpp3, Ccn2, Ntn4, Timp3, Il9r, Aebp1, Fam20a, Tgfb3, Gpld1, Edn1, Ptch1, Vcan, Fst, Plau, Bmp4, Olfm4, Enpp2, Endou, Col2a1, Il1rap, Ccdc80, Fstl1, St6gal1, App, Adamts1, Adamts5, Pros1, Sod1, Wnt10b, Cela1, Igfbp6, C1qtnf12…	191	1674	1809	55267	0.1056	1.60673e-51	****	9.20284e-49	****
GO:0000166	nucleotide binding	Molecular Function	Mx1, Acvrl1, Txnrd3, Hars, Tubb6, Srpk3, Rhoc, Mcm2, Hck, Msh6, Mcm5, Insr, Atp7b, Pola1, Vars, Pole, Atp1a2, Rad51c, Thg1l, Ttll5, Blk, Kif1a, Msh3, Ttll12, Nek8, Cdc6, Atad5, Myo1c, Septin8, Rps6kl1, Rab4a, Pdk4, Mknk2, Acsl6, Septin4, Map2k6, Camkk1, Myh10, Mthfd1, Adcy2, Dapk1, Plk2, Map3k1, Ddx4, Adcy4, Atad2, Septin3, Xrcc6, Ciita, Prkdc, Mcm4, Tnk2, Popdc2, Rfc4, Adcy6, Mx2, Rhebl1, Pim1, …	185	1674	1784	55267	0.1037	9.77606e-49	****	5.19947e-46	****
GO:0005524	ATP binding	Molecular Function	Acvrl1, Hars, Srpk3, Mcm2, Hck, Msh6, Mcm5, Insr, Atp7b, Vars, Atp1a2, Rad51c, Thg1l, Ttll5, Blk, Kif1a, Msh3, Ttll12, Nek8, Cdc6, Atad5, Myo1c, Chtf18, Rps6kl1, Pdk4, Mknk2, Acsl6, Trib2, Map2k6, Camkk1, Myh10, Mthfd1, Adcy2, Dapk1, Plk2, Map3k1, Ddx4, Adcy4, Atad2, Xrcc6, Ciita, Prkdc, Mcm4, Tnk2, Rfc4, Adcy6, Ptk7, Pim1, Abca3, Msh2, Cdc42bpg, Hells, Gk, Fn3k, Tk1, Fam20c, Xrcc5, Abcb6, Pask, …	163	1674	1493	55267	0.1092	8.91586e-46	****	4.42583e-43	****
GO:0006260	DNA replication	Biological Process	Rpa1, Chaf1a, Mcm2, Mcm5, Cdt1, Pola1, Pole, Cdc6, Pold2, Rrm2, Pole2, Polk, Rrm2b, Dscc1, Mcm4, Rfc4, Chaf1b, Donson, Fen1, Pola2, Prim1, Orc2, Prim2, Mcm6, Mcm10, Pcna, Mcm8, Gins1, Nfia, Orc1, Nasp, Rpa2, Orc5, Mcm7, Blm, Pold3, Rrm1, Gins4, Orc6, Gins2, Recql4, Rfc3, Polq, Supt16, Dtl, Pold1, Mcm3, Lig4, Lig1	49	1674	122	55267	0.4016	8.25078e-42	****	3.83971e-39	****
GO:0005856	cytoskeleton	Cellular Component	Tubb6, Rhoc, Hck, Tbccd1, Arhgef18, Sgce, Fblim1, Bbs1, Ttll5, Myl2, Tppp3, Ttll12, Traf4, Nek8, Pfn1, Septin8, Cenpv, Fbxo5, Cep290, Septin4, Trib2, Map2k6, Rflnb, Gfap, Sptb, Trim9, Plek2, Plk2, Dmtn, Ajuba, Septin3, Cep97, Ccdc116, Iqcb1, Enah, Ivns1abp, Rsph9, Epb41l3, Spire1, Cdc42bpg, Rin1, Pard3, Des, Capn10, Epb41l5, Cdc42bpa, Mark1, Arpc5l, Dnm1, Strbp, Snap25, Rad51, Ubxn2b, Fmn2, Epb41…	141	1674	1259	55267	0.112	7.36559e-41	****	3.22613e-38	****
GO:0006974	DNA damage response	Biological Process	Rpa1, Uhrf1, Bbc3, Paxip1, Chaf1a, Bax, Fancl, Msh6, Pole, Rad51c, Cbx5, Blk, Msh3, Etaa1, Brca1, Atad5, Mrnip, Pold2, Polm, Stxbp4, Fancc, Polk, Rrm2b, Xrcc6, Prkdc, Chaf1b, Cdkn1a, Msh2, Pmaip1, Fen1, Eya1, Xrcc5, Bard1, Parp1, Mcm10, 1700007K13Rik, Wdr76, Rad51, Pcna, Mcm8, Fmn2, Plk3, Rad54l, Gtf2h3, Ung, Mcm7, Mbd4, Blm, Aen, Bccip, Chek1, Neil1, Tipin, Zbtb1, Polq, Helq, Supt16, Zranb3, Rif…	85	1674	472	55267	0.1801	2.91394e-40	****	1.2054e-37	****
GO:0009897	external side of plasma membrane	Cellular Component	Fasl, Itga3, Cd79a, Il7r, Insr, Fcer2a, Epor, Fcgr1, Cd274, Il13ra1, Cd40, Ada, Slc2a4, Enpp3, Btnl10, Scara5, Gfra2, Gpihbp1, Tnf, Cd74, Ms4a1, Msr1, Gfra1, Ccr1, Il1rl1, Cxcr2, Il2ra, Cd2, Enpep, Ermap, Cxcl9, Ccr9, Tfr2, Clec2i, Siglece, Cd19, Gpc4, Kcnj5, Robo4, Mcam, Cxcl10, H2-Aa, Icam1, Ccr7, Tlr4, Anpep, Cd79b, Atp1b2, Tnfrsf18, Cxcr5, Cxcr1, Il31ra, Cd14, Raet1e, Vpreb1, Flot1, Gm49339, …	82	1674	504	55267	0.1627	1.56389e-35	****	6.12881e-33	****
GO:0006281	DNA repair	Biological Process	Rpa1, Uhrf1, Paxip1, Chaf1a, Fancl, Msh6, Pole, Rad51c, Msh3, Etaa1, Brca1, Mrnip, Pold2, Polm, Fancc, Polk, Rrm2b, Xrcc6, Prkdc, Rfc4, Chaf1b, Msh2, Fen1, Eya1, Xrcc5, Bard1, Parp1, Rad51, Pcna, Mcm8, Rad54l, Rpa2, Gtf2h3, Ung, Mbd4, Rad51ap1, Blm, Bccip, Chek1, Neil1, Zbtb1, Rfc3, Polq, Helq, Supt16, Zranb3, Rif1, Nudt1, Wdhd1, Primpol, Poli, Pold1, Fanci, Exo1, Timeless, Nsmce4a, Usp45, Brca2,…	68	1674	348	55267	0.1954	9.75614e-35	****	3.63221e-32	****
GO:0002376	immune system process	Biological Process	Hck, Cd79a, Hmgb3, Slamf6, Gata3, Cd5l, Fcgr1, Cd274, Ttll12, Cd40, Arg2, Irf4, Serinc5, Il1rap, Prkdc, Mx2, Clec4n, Cd74, Ifitm1, Ifitm3, Irf7, 6030468B19Rik, Xrcc5, Marco, Il2ra, Hc, Zbp1, Tlr2, Sit1, Oasl2, Clec5a, Clec4e, Siglecg, Cd19, Il4ra, Hp, Myd88, Oas3, Oas2, Zbtb1, Casp4, Ifit1, H2-Aa, Pml, Spon2, Prdm1, C1rl, Nlrp6, Tlr4, Exo1, Cd79b, Lacc1, Tifa, Cd300lf, Jaml, Il31ra, Cd14, Lax1, O…	77	1674	459	55267	0.1678	2.25294e-34	****	7.98828e-32	****
GO:0016787	hydrolase activity	Molecular Function	Fap, Abhd15, Mmp11, Hpn, Acp5, Mcm2, Ctse, Hdac9, Sgsh, Mcm5, Pafah1b3, Smpd4, Ggt5, Ggt1, Cnp, Sulf2, Pole, Ada, Afmid, Prep, Enpp3, Vnn3, Cpm, Mthfd1, Arg2, Ptprg, Ddx4, Plau, Ephx2, Atad2, Enpp2, Endou, Xrcc6, Il1rap, Mcm4, Adamts1, Adamts5, Cela1, Tmprss3, Nudt12, Fen1, Cemip2, Minpp1, Hells, Dntt, Clybl, Eya1, Il1rl1, Xrcc5, Ptprn, Capn10, Hdac4, Mcm6, Ddx59, Dnm1, Dut, Adam33, Mcm8, Dusp2, …	152	1674	1698	55267	0.0895	1.14319e-32	****	3.86918e-30	****
GO:0045087	innate immune response	Biological Process	Hck, Blk, Hmgb3, Slamf6, Gata3, Fcgr1, Ttll12, Arg2, Serinc5, Il1rap, Prkdc, App, Mx2, Clec4n, Ifitm1, Ifitm3, Irf7, Xrcc5, Marco, Tnfsf4, Hc, Zbp1, Ptx3, Tlr2, Oasl2, Clec5a, Clec4e, Siglecg, Trim30a, Trim21, Myd88, Oas3, Oas2, Styk1, Zbtb1, Casp4, Ifit1, Pml, Spon2, Prdm1, C1rl, Nlrp6, Tlr4, Lacc1, Tifa, Cd14, Trim30b, Oas1a, Tarm1, Krt16, Trim30d, Ifitm2, Hmgb1, Oas1g, Jchain, Wfdc17, Irgm2, M…	80	1674	544	55267	0.1471	1.52339e-31	****	4.9318e-29	****
GO:0016740	transferase activity	Molecular Function	Acvrl1, Dnmt3l, Uhrf1, Gstt1, Srpk3, Hck, Fancl, Gstm5, Dnmt1, Insr, Ggt5, Ggt1, Neurl1a, Pola1, Pole, Cpt1c, Thg1l, Blk, Brca1, Nek8, Rps6kl1, Pdk4, Mdm2, Mknk2, Upp1, Polm, Map2k6, Mboat2, Trim47, Camkk1, Trim9, Dapk1, Lpcat1, Polk, Plk2, Esco2, Has2, Ciita, Dgat1, Prkdc, B3gnt5, St3gal6, Tnk2, St6gal1, Soat2, Acat2, Pim1, Carnmt1, Cdc42bpg, Gpam, Dntt, Gk, Fn3k, Prim1, Ptdss2, Clybl, Tk1, Tyms…	153	1674	1775	55267	0.0862	4.53506e-31	****	1.407e-28	****
GO:0030054	cell junction	Cellular Component	Fap, Efnb2, Itga3, Tspan33, Hck, Fblim1, Neurl1a, Rad51c, Cpt1c, Cldn13, Cntnap1, Traf4, Plxdc1, Ada, Cyth3, Septin8, Grb7, Perp, Ston2, Trim9, Esco2, Cldn10, Ajuba, Syngr1, Septin3, Enah, Ptk7, Epb41l3, Dtna, Limd1, Tmem47, Pard3, Cplx2, Ptprn, Tmem163, Epb41l5, Olfm1, Snap25, Gid8, Epb41l4b, Nfia, Sorcs2, Rgs12, Nudt9, Ajm1, Fscn1, Rph3a, Fam234b, Psd3, Synm, Fchsd2, Parva, Sorbs2, Mfap3l, Bcar…	102	1674	879	55267	0.116	5.09094e-31	****	1.51629e-28	****
GO:0006955	immune response	Biological Process	Fasl, Vpreb3, Cd274, Enpp2, Endou, H2-Oa, Tnf, Cd74, Ccr1, Cxcr2, Xcl1, Tnfsf4, Il1rn, Il1b, Il1a, Tlr2, Ifi44, Tnfsf8, Cxcl5, Cxcl9, Ccr9, Oasl2, Clec4e, Mylpf, Cx3cl1, Irak1bp1, Plscr1, Myd88, Oas3, Oas2, Lif, Cxcl10, Ccl12, Ccl2, Tnfsf9, H2-Aa, Smad6, H2-DMb2, Ccr7, Tlr4, Il18, H2-Ob, Il1f9, Cxcr5, Cxcr1, Lax1, Oas1a, Cxcl2, Osm, Vpreb2, Vpreb1, H2-Eb1, Oas1g, H2-Eb2, H2-Ab1, Cd80, Igkv4-90, I…	66	1674	384	55267	0.1719	2.77517e-30	****	7.94766e-28	****
GO:0032991	protein-containing complex	Cellular Component	Chaf1a, Cavin1, Dnmt1, Eps8l1, Cbx5, Snx31, Kif1a, Brca1, Lhx1, Cep290, Tcf3, Mdm2, Sptb, Olfm4, Adcy4, Xrcc6, Il1rap, Cep97, Prkdc, App, Pros1, Chaf1b, Sod1, Cdkn1a, Dtna, Cd74, Fen1, Prdx3, Ldb1, Ifitm1, Ifitm3, Eps8l2, Pard3, Eya1, Xrcc5, Hdac4, Parp1, Dnm1, Hat1, Rad51, Tgm3, E2f1, Cd2, Nasp, Rad54l, Tal1, Rgs12, Pxmp2, Rph3a, Exoc4, Rad51ap1, Blm, Cd19, Parva, Acta1, Cryab, Dixdc1, Chek1, Gn…	99	1674	861	55267	0.115	8.1222e-30	****	2.23992e-27	****
GO:0009986	cell surface	Cellular Component	Fap, Pdgfb, Acvrl1, Fasl, Ramp2, Hpn, Itga3, Tspan33, Eno2, Slc1a2, Sulf2, Cd5l, Cacna1d, Cd274, Cd40, Ada, Slc2a4, Sparc, Tgfb3, Plau, Scara5, Tnfrsf10b, Sdc2, Ciita, Gpihbp1, App, Slc11a2, Tnfrsf12a, Tnf, Cd74, Ms4a1, Ifitm3, Il1rl1, Cxcr2, Tnfsf4, Itga8, Il2ra, Itga4, Il1a, Cd2, Tlr2, Pdgfc, Ccr9, Clec5a, Adamts9, Clec2i, Pcsk6, Gpc4, Slit2, Cx3cl1, Cryab, Adamts7, Ly6d, Dpp4, Capn5, Cd99l2, T…	85	1674	648	55267	0.1312	8.68487e-30	****	2.30956e-27	****
GO:0005739	mitochondrion	Cellular Component	Mxd1, Hars, Bbc3, Bax, Cavin1, Hif3a, Mtfp1, Myl10, Vars, Rad51c, Cpt1c, Fads1, Thg1l, Plin5, Stard13, Pdk4, Perp, Acsl6, Septin4, Mthfd1, Arg2, Dglucy, Tmem14c, Dhfr, Ogdhl, Olfm4, Dhrs4, Rrm2b, Cpox, Ehhadh, App, Sod1, Gpd1, Slc11a2, Acat2, Cyp1b1, Uqcc2, Dele1, Pmaip1, Fen1, Gpam, Prdx3, Gk, Prdx4, Clybl, Tyms, Dhtkd1, Creb1, Osgepl1, Cyp27a1, Abcb6, Capn10, Coq8a, Parp1, Miga2, Dut, Rad51, Ac…	147	1674	1733	55267	0.0848	3.86577e-29	****	9.9257e-27	****
GO:0007155	cell adhesion	Biological Process	Arvcf, Fap, Egfl6, Icam4, Efnb2, Col18a1, Itga3, Ccn4, Fblim1, Cldn13, Lama5, Cntnap1, Ada, Perp, Ccn2, Myh10, Vcan, Olfm4, Cldn10, Ajuba, App, Pcdhgc4, Celsr3, Tnfrsf12a, Ptk7, Cyp1b1, Pard3, Atp1b1, Itga8, Itga4, Postn, Cd2, Ccn1, Spp1, Ephb4, Gpnmb, Ret, Siglecg, Siglece, Parva, Itgam, Cx3cl1, Adgrg1, Bcar1, Mcam, Icam5, Col12a1, Igsf9b, Dpp4, Cd99l2, Ripor2, Ssx2ip, Dchs1, Spon2, Icam1, Fermt…	78	1674	571	55267	0.1366	1.31719e-28	****	3.26926e-26	****
GO:0000122	negative regulation of transcription by RNA polymerase II	Biological Process	Fasl, Bcl11a, Mxd1, Uhrf1, Tbx21, Nrip2, Ccne1, Nr1h3, Dnmt1, Hdac9, Snai3, Fhl2, Cbx5, Pax5, E2f4, Gata3, Tcf3, Mdm2, Aebp1, Klf11, Per1, Edn1, Id4, Ptch1, Fst, Bmp4, Ednrb, Dab2, Ajuba, Ciita, Snai2, App, Wnt10b, Cela1, Tnf, Ldb1, Cbx2, Hdac4, Atf3, Gfi1b, Creb3l1, Pcna, Il1b, E2f1, Wwtr1, Tbx15, Lef1, Nr4a3, Nfia, Plk3, Tal1, Ezh2, Etv6, Bhlhe41, Coq7, Gata1, Usp2, Smarca4, Zbtb1, Loxl2, Klf16…	95	1674	855	55267	0.1111	1.6148e-27	****	3.87865e-25	****
GO:0042995	cell projection	Cellular Component	Fap, Itga3, Rhoc, Hck, Sgce, Neurl1a, Bbs1, Cnp, Atp1a2, Cpt1c, Ttll5, Nek8, Slc12a5, Myo1c, Septin8, Grb7, Cep290, Septin4, Tmem107, Myh10, Gfap, Trim9, Plek2, Plk2, Dmtn, App, Enah, Rsph9, Cpne5, Rsph1, Dtna, Eps8l2, Cplx2, Cdc42bpa, Mark1, Olfm1, Dclk1, Tlr2, Azin2, Sorcs2, Rgs12, Nsg1, Rhoh, Spp1, Ajm1, Fscn1, Iqcd, Rph3a, Exoc4, Psd3, Stard10, Fchsd2, Rrm1, Angpt2, Klhl2, Sorbs2, Cx3cl1, Pde…	104	1674	1029	55267	0.1011	1.11646e-26	****	2.59786e-24	****
GO:0045944	positive regulation of transcription by RNA polymerase II	Biological Process	Acvrl1, Tbx21, Nr1h3, Ssbp2, Hif3a, Spib, Bmp7, Pax5, E2f4, Hmgb3, Gata3, Brca1, Cd40, Mybl2, Hnf4a, Ikzf3, Pfn1, Lhx1, Psmc3ip, Dcn, Tcf3, Klf11, Per1, Dpf3, Irf4, Edn1, Id4, Cenpk, Bmp4, Dab2, Atad2, Xrcc6, Litaf, Ciita, Prkdc, Eaf2, App, Wnt10b, Cela1, Rfx2, Tnf, Ldb1, Irf7, Eya1, Creb1, Ptprn, Hdac4, Parp1, Atf3, Creb3l1, Jag1, Il1b, Il1a, E2f1, Wwtr1, Tbx15, Lef1, Ccn1, Nr4a3, Tnfsf8, Psip1,…	112	1674	1172	55267	0.0956	1.35937e-26	****	3.06724e-24	****
GO:0008270	zinc ion binding	Molecular Function	Mmp11, Timp1, Uhrf1, Nr1h3, Dnmt1, Atp7b, Pole, Zfp318, Gata3, Brca1, Traf4, Ada, Hnf4a, Enpp3, Timp3, Cpm, Mdm2, Aebp1, Trim47, Trim9, Dpf3, Ptch1, Zfp346, Map3k1, Enpp2, Litaf, Adamts1, Adamts5, Sod1, Slc11a2, Nudt12, Dtna, Tk1, Hdac4, Tmem163, Parp1, Traf5, Traf1, Adam33, Rasgrp1, Car1, Car3, Zmat3, Trim2, Enpep, Nr4a3, Alad, Dtx1, Rph3a, Prickle2, Adamts9, Qpctl, Blm, Trim30a, Trim21, Gata1, …	85	1674	727	55267	0.1169	2.95384e-26	****	6.4689e-24	****
GO:0005794	Golgi apparatus	Cellular Component	Col1a1, Hck, Ap1m2, Sgce, Msh6, Smpd4, Atp7b, Sulf2, Ap1b1, Kdelr3, Steap4, Perp, Lgr5, Tom1l1, Fam20a, Ptch1, Golm1, Lpcat1, Scamp1, Serinc5, Esco2, Tnfrsf10b, Ajuba, Enpp2, Litaf, B3gnt5, St3gal6, St6gal1, App, Igfbp6, Spire1, Cd74, Gfra1, Fam20c, Chst10, Abcb6, Ptprn, Slc30a10, Dnm1, P2rx3, Fgf7, Rasgrp1, Atp9a, Postn, Gask1b, Tlr2, Ubxn2b, Gbp2, Glipr2, St3gal3, Bend5, Ermap, Azin2, Nsg1, Spp…	118	1674	1297	55267	0.091	4.1569e-26	****	8.8435e-24	****
GO:0005694	chromosome	Cellular Component	Paxip1, Rec8, Syce2, Msh6, Cdt1, Rad51c, Cbx5, Hmgb3, Brca1, Cenpv, Cenpp, Cenpk, Esco2, Rsph1, Msh2, Cbx2, Xrcc5, Parp1, Rad51, Mcm8, Mllt3, Kntc1, Ezh2, Blm, Cenpn, Neil1, Loxl2, Polq, Supt16, Zranb3, Rif1, Ints7, Dtl, Primpol, Timeless, Clspn, Cenph, H1f1, Ccdc137, H1f4, H1f3, Cbx7, Rnf212, H2bu2, Nsd2, H1f5, Sycp2, H4c3, H4c8, H4c4, Mdc1, H2ac10, H2bc12, Hmgb1, H2bc21, H4c6, H2bc11, H3c3, Cen…	68	1674	484	55267	0.1405	8.07694e-26	****	1.67058e-23	****
GO:0030198	extracellular matrix organization	Biological Process	Egfl6, Mmp11, Col18a1, Col1a1, Col5a3, Adamtsl4, Gfap, Col2a1, Ccdc80, App, Adamts1, Adamts5, Tnf, Prdx4, Col5a2, Itga8, Postn, Ptx3, Col11a1, Ccn1, Reck, Col1a2, Adamts9, Col4a1, Col4a2, Mmp2, Mmp15, Smarca4, Adamts7, Tgfb2, Col16a1, Adamts3, Mmp13, Bcl3, Slc39a8, Spock2, Adamts14, Fbln2, Col8a1, Col22a1	40	1674	162	55267	0.2469	4.8479e-25	****	9.75608e-23	****
GO:0005887	plasma membrane	Cellular Component	Acvrl1, Icam4, Scn4a, Sema6b, Hpn, Tspan33, Vsig2, Sgce, Aqp1, Slc1a2, Insr, Ggt1, Steap4, Slamf6, Fcgr1, Cacna1d, Slc12a5, Slc2a4, Tmc4, Perp, Lgr5, Tspan13, Tshr, Ptch1, Scara5, Slc39a14, Adcy4, Lrp12, Has2, Enpp2, Clcn2, Slc11a2, Kcnk5, Slc29a1, Cacna1h, Tnf, Cd74, Ms4a1, Cemip2, Slc6a20b, Ifitm5, 6030468B19Rik, Slco5a1, Miga2, P2rx3, Syt13, Ltk, Slc20a1, Tm4sf1, Tlr2, Kcnq5, Cd72, Slc2a1, Rhd…	109	1674	1181	55267	0.0923	1.10008e-24	****	2.15559e-22	****
GO:0007275	multicellular organism development	Biological Process	Arvcf, Egfl6, Bcl11a, Mmp11, Sema6b, Efnb2, Srpk3, Clgn, Efnb3, Hif3a, Nes, Insr, Bmp7, Pax5, Traf4, Lhx1, Unc5b, Tmem107, Ddx4, Fst, Bmp4, Snai2, B3gnt5, Fstl1, Donson, Enah, Wnt10b, Celsr3, Tnfrsf12a, Spata24, Tnf, Cemip2, Hells, Ldb1, Ifitm5, Eya1, Serpine2, Vangl2, Itga8, Gfi1b, Olfm1, Strbp, Jag1, Ltk, Dclk1, Vangl1, Pdgfc, Hemgn, Fmn2, Tal1, Sema3a, Ephb4, Ret, Sema4b, Angpt2, Slit2, Adgrg1…	100	1674	1032	55267	0.0969	2.65126e-24	****	5.06187e-22	****
GO:0042803	protein homodimerization activity	Molecular Function	Fap, Pdgfb, Hars, Bax, Gstm5, Hmox1, Zfp318, Hnf4a, Ikzf3, Plek, Tcf3, Acsl6, Rrm2, Nos2, Trim9, Ephx2, Cpox, St6gal1, App, Gpd1, Msh2, Carnmt1, Ldb1, Tyms, Bard1, Xcl1, Cr2, Atf3, Miga2, Gca, Gid8, Wwtr1, Tbx15, Pdgfc, Gbp2, Nr4a3, Glipr2, Add2, Bhlhe41, Blm, Trim30a, G6pdx, Slit2, Klhl2, Cryab, Abcg4, Ptgs2, Mgll, Upb1, Zbtb1, Map3k13, Dpp4, Thrsp, Pml, Inhbb, Zfp365, F11r, Gdf15, Pln, Pdk2, Tg…	78	1674	672	55267	0.1161	5.40481e-24	****	1.00611e-21	****
GO:0001525	angiogenesis	Biological Process	Fap, Acvrl1, Ramp2, Efnb2, Col18a1, Hif3a, Hmox1, Plxdc1, Ccn2, Unc5b, Plau, Bmp4, Tnfrsf12a, Cyp1b1, Cemip2, Enpep, Tal1, Angptl7, Ephb4, Prok2, Parva, Angpt2, Col4a1, Col4a2, Gab1, Mmp2, Adgrg1, Robo4, Mcam, Ptgs2, Amotl2, Dysf, Ccl12, Ccl2, Apln, Serpine1, Anpep, Il18, Mmrn2, Esm1, C1galt1, Rasip1, Emcn, Gja5, Col8a1, Ecscr, Col22a1	47	1674	250	55267	0.188	1.11725e-23	****	2.02903e-21	****
GO:0043025	neuronal cell body	Cellular Component	Acvrl1, Hpn, Tbx21, Dnmt1, Eno2, Dnajb1, Insr, Atp1a2, Kif1a, Cacna1d, Plxdc1, Cd40, Ada, Slc12a5, Ccng1, Myh10, Tgfb3, Sdc2, Sod1, Cpne5, Tmprss3, Tnf, Rin1, Gfra1, Ccr1, Pard3, Cplx2, Ptprn, Serpine2, Olfm1, Itga4, P2rx3, Snap25, Hdc, Plk3, Rgs12, Uchl1, Cald1, Exoc4, Ret, Rrm1, Sorbs2, Cx3cl1, Dixdc1, Nmnat3, Casp4, Igsf9b, Dbn1, Gdpd5, Ccl2, Cpe, Akap12, Dgki, Lpar1, Whrn, Tgfb2, Kcnj2, Enc1,…	71	1674	574	55267	0.1237	1.45311e-23	****	2.57616e-21	****
GO:0006954	inflammatory response	Biological Process	Loxl3, Hck, Ggt5, Cd5l, Cd40, Nos2, Ephx2, Ciita, Il1rap, Cela1, Tnf, Afap1l2, Ccr1, Xcl1, Tnfsf4, Il2ra, Hc, Il1rn, Il1b, Il1a, Tlr2, Cxcl5, Cxcl9, Cx3cl1, Ptgs2, Myd88, Casp4, Cxcl10, Ccl12, Ccl2, Ackr1, Ccr7, Nlrp6, Tlr4, Il18, Pla2g2d, Cmklr1, Il1f9, Lacc1, Fpr1, Agtr1a, Cd14, Fpr2, Krt16, Cxcl2, Sphk1, Gm49339, Chil4, Hmgb1, Mfhas1, Fpr3, Lilrb4a	52	1674	340	55267	0.1529	9.39015e-22	****	1.62602e-19	****
GO:0031012	extracellular matrix	Cellular Component	Egfl6, Mmp11, Timp1, Col18a1, Col1a1, Col5a3, Ccn4, Lama5, Adamtsl4, Sparc, Dcn, Ccn2, Timp3, Col2a1, Ccdc80, Adamts1, Adamts5, Col5a2, Postn, Ptx3, Col11a1, Ccn1, Col1a2, Adamts9, Lrig1, Col4a1, Col4a2, Mmp2, Mmp15, Adamts7, Emid1, Lum, Spon2, Tgfb2, Matn1, Col16a1, Mmrn2, Adamts3, Mmp13, Phospho1, Hmcn2, Adamts14, Col8a1, Col22a1	44	1674	253	55267	0.1739	7.32505e-21	****	1.2396e-18	****
GO:0030154	cell differentiation	Biological Process	Fgf23, Egfl6, Dnmt3l, Sema6b, Efnb2, Srpk3, Nr1h3, Clgn, Hck, Efnb3, Spib, Bmp7, Pax5, Blk, Hnf4a, Lhx1, Ccn2, Tcf3, Septin4, Id4, Ddx4, Fst, Bmp4, Sdc2, Fstl1, Enah, Tnfrsf12a, Cpne5, Rfx2, Spata24, Pard3, Cplx2, Eya1, Creb1, Serpine2, Itga8, Strbp, Rasgrp1, Dclk1, Hemgn, Tal1, Sema3a, Rasal1, Etv6, Bhlhe41, Caprin2, Sema4b, Angpt2, Slit2, Adgrg1, Robo4, Paqr5, Styk1, Zbtb1, Piwil2, Eda2r, Dbn1,…	87	1674	920	55267	0.0946	1.32269e-20	****	2.18861e-18	****
GO:0006270	DNA replication initiation	Biological Process	Ccne1, Mcm2, Mcm5, Pola1, Cdc6, Mcm4, Pola2, Mcm6, Mcm10, Mcm8, Ccne2, Orc1, Orc5, Mcm7, Recql4, Mcm3	16	1674	22	55267	0.7273	2.94119e-20	****	4.76089e-18	****
GO:0031410	cytoplasmic vesicle	Cellular Component	Fasl, Uhrf1, Rhoc, Hck, Ap1m2, Insr, Atp7b, Ap1b1, Kdelr3, Ada, Myo1c, Septin8, Cep290, Ston2, Trim9, Dmtn, Has2, Syngr1, App, Adamts1, Sod1, Slc11a2, Mx2, Spire1, Snx24, Msr1, Ifitm3, Ptprn, Tmem163, Dnm1, Syt13, Il1b, Tlr2, Enpep, Gbp2, Fmn2, Ermap, Azin2, Sorcs2, Nsg1, Rhoh, Rph3a, Tfr2, Gpnmb, Add2, Rab20, Amotl2, Dysf, Reep6, Cbarp, Syt1, Nudt1, Cpe, F11r, Atg9b, Usp6nl, Mreg, Tbc1d2, Dnm3, …	76	1674	762	55267	0.0997	1.77087e-19	****	2.80551e-17	****
GO:0045893	positive regulation of DNA-templated transcription	Biological Process	Fgf23, Pdgfb, Acvrl1, Tbx21, Col1a1, Nr1h3, Insr, Bmp7, Pax5, Zfp318, Gata3, Brca1, Hnf4a, Lhx1, Cep290, Tcf3, Tgfb3, Irf4, Ptch1, Bmp4, Atad2, Xrcc6, Ciita, Eaf2, Pim1, Tnf, Cd74, Afap1l2, Irf7, Eya1, Creb1, Hdac4, Fgf7, Il1b, E2f1, Lef1, Asph, Nr4a3, Mllt3, Nfia, Tal1, Spp1, Psmd9, Ret, Blm, Maz, Gata1, Pbx4, Smarca4, Npat, Pml, Atoh8, Camk4, Brca2, Inhba, Snai1, Foxo1, Npas4, Sox6, Bcl3, Klf1,…	67	1674	612	55267	0.1095	1.97526e-19	****	3.06413e-17	****
GO:0009617	response to bacterium	Biological Process	Slfn4, Fcgr1, Cd40, Ikzf3, Fam20a, Nos2, Ccdc80, Ms4a1, Rgs1, Tnnt2, Car3, Ifi44, Gbp2, Cxcl9, Adamts9, Usp18, Trim30a, Hp, Oas2, Ifit1, Cxcl10, Ccl2, Thrsp, Isg15, Scd1, Lrg1, Bank1, Nlrp6, Tlr4, Saa3, Cd79b, Cd14, Fabp4, Irgm2, Ifit3, Tgtp1, Ly6g6c	37	1674	192	55267	0.1927	2.50932e-19	****	3.81314e-17	****
GO:0000790	chromatin	Cellular Component	Mxd1, Uhrf1, Nr1h3, Chaf1a, Hif3a, Msh6, E2f4, Hmgb3, Gata3, Hnf4a, Tcf3, Dpf3, Snai2, Chaf1b, Dntt, Ldb1, Creb1, Hat1, Creb3l1, Rad51, E2f1, Psip1, Nasp, Tal1, Ezh2, Rad51ap1, Smarca4, Tipin, Rif1, Kdm1b, Timeless, Enc1, H1f1, H1f4, H1f3, Junb, Cbx7, Klf1, H1f5, H2ac10, Hmgb1, Yy2, Hist1h2ao	43	1674	264	55267	0.1629	2.69502e-19	****	4.01342e-17	****
GO:0008284	positive regulation of cell population proliferation	Biological Process	Pdgfb, Rpa1, Fasl, Timp1, Efnb2, Col18a1, Hck, Il7r, Insr, Epor, Aldh1a2, Il13ra1, Fbxo5, Ccn2, Tshr, Tgfb3, Edn1, Id4, Plau, Bmp4, Ednrb, Has2, Enpp2, Wnt10b, Tnf, Prdx3, Cxcr2, Hdac4, Atf3, Fgf7, Il1b, Gid8, Wwtr1, Lef1, Pdgfc, Bst1, Ezh2, Prok2, Maz, Adm, Cx3cl1, Smarca4, Tipin, Ptgs2, Lif, Cxcl10, Dpp4, Shc4, Apln, Tgfb2, Clcf1, Cldn5, Esm1, Garem1, Aqp11, Rasip1, Agtr1a, Eif5a2, Il31ra, Osm,…	65	1674	585	55267	0.1111	3.18742e-19	****	4.65364e-17	****
GO:0005509	calcium ion binding	Molecular Function	Egfl6, Fkbp10, Clgn, Epdr1, Cacna1e, Myl10, Sulf2, Myl2, Sparc, Enpp3, Lpcat1, Vcan, Anxa8, Enpp2, Fstl1, Pros1, Pcdhgc4, Clec4n, Celsr3, Cemip2, Fam20c, Tnnt2, Gca, Prrg4, Syt13, Jag1, Rasgrp1, Tgm3, Pla2g12a, Asph, Cgref1, Sparcl1, Rph3a, Ret, Clec4e, Mylpf, Slit2, Plscr1, Dysf, Pla2g4c, Loxl2, Syt1, Dchs1, Notch3, Micu3, Capsl, Matn1, Reps2, Pla2g2d, Stab1, Itpr3, Cetn4, Mmp13, Pcdh1, H1f4, Tt…	72	1674	703	55267	0.1024	3.72079e-19	****	5.32789e-17	****
GO:0030335	positive regulation of cell migration	Biological Process	Pdgfb, Sema6b, Col18a1, Col1a1, Rhoc, Aqp1, Insr, Cd274, Myo1c, Cxcl16, Grb7, Edn1, Plau, Bmp4, Dab2, Has2, Snai2, Ccr1, Il1b, Lef1, Pdgfc, Ccn1, Sema3a, Gpnmb, Ret, Sema4b, Maz, Mmp2, Cx3cl1, Bcar1, Mcam, Sema3f, Cxcl10, Tgfb2, Rhod, Snai1, Fam83h, Carmil2, Sphk1, Hmgb1, Cass4	41	1674	242	55267	0.1694	4.15847e-19	****	5.84226e-17	****
GO:0062023	collagen-containing extracellular matrix	Cellular Component	Col18a1, Col1a1, Col5a3, Bmp7, Lama5, Sparc, Dcn, Tgfb3, Col2a1, Adamts1, Adamts5, Cela1, Igfbp6, Col5a2, Serpine2, Tgm3, Postn, Col11a1, Ccn1, Angptl7, Sparcl1, Col1a2, Pcsk6, Gpc4, Angpt2, Col4a1, Col4a2, Slit2, Col12a1, Plscr1, Emid1, Loxl2, Lum, Serpine1, Tgfb2, Matn1, Col16a1, Mmrn2, Krt1, Zg16, Hmcn2, Spock2, Fbln2, Col8a1, Col22a1	45	1674	293	55267	0.1536	4.31843e-19	****	5.95463e-17	****
GO:0016310	phosphorylation	Biological Process	Acvrl1, Srpk3, Hck, Insr, Blk, Nek8, Rps6kl1, Pdk4, Mknk2, Map2k6, Camkk1, Dapk1, Plk2, Plau, Ciita, Prkdc, Tnk2, Cdkn1a, Ptk7, Pim1, Cdc42bpg, Gk, Fn3k, Limd1, Tk1, Fam20c, Pask, Cdk18, Coq8a, Cdc42bpa, Mark1, Ak1, Ltk, Dclk1, Ak4, Plk3, Pank4, Pi4k2b, Ephb4, Ret, Ckm, Mylk3, Jak3, Chek1, Ryk, Styk1, Pfkm, Stk36, Map3k13, Camk4, Akap12, Dgki, Pdk2, Adk, Fn3krp, Dcaf1, Pklr, Sbk1, Nags, Map3k19, …	68	1674	643	55267	0.1058	6.72939e-19	****	9.11037e-17	****
GO:0046982	protein heterodimerization activity	Molecular Function	Pdgfb, Bcl11a, Itga3, Bax, Atp1a2, Krt10, Tcf3, App, Bard1, Atp1b1, Atf3, Miga2, Gca, Pole3, Add2, Bhlhe41, Abcg4, Abtb2, Zbtb1, Lsm7, Syt1, Pml, Tlr4, Atp1b2, Npas4, Krt1, Agtr1a, Kcnb1, Ugt1a6a, Arntl, H2bu2, H4c3, H4c8, H4c4, H2ac10, H2bc12, H2bc21, H4c6, H2bc11, H3c3, Cenps, H2bc3, Bcl2a1b, H4c14, Hist1h2ao, H2bc15, H3c8, H2bc14, H2bc9	49	1674	355	55267	0.138	1.15016e-18	****	1.5293e-16	****
GO:0003682	chromatin binding	Molecular Function	Rpa1, Rec8, Dnmt1, Msh6, Cdt1, Pola1, Gmnn, Pole, Cbx5, E2f4, Hmgb3, Brca1, Cdc6, Hnf4a, Tcf3, Mrnip, Tshz3, Ajuba, Atad2, Snai2, Msh2, Hells, Ldb1, Cbx2, Hdac4, Rad51, Pcna, Mcm8, Lef1, Psip1, Mllt3, Nfia, Orc1, Tal1, Ezh2, Coq7, Gata1, Hmgn5, Smarca4, Rag2, Polq, Ncapd3, Smad6, Wdhd1, Kdm1b, Primpol, Pold1, Exo1, Rere, Tgif1, Pygo2, Cbx7, Fancm, Nsd2, Hmgb1, H3c3, Cenps, Samd1	58	1674	493	55267	0.1176	1.84624e-18	****	2.41178e-16	****
GO:0043065	positive regulation of apoptotic process	Biological Process	Fasl, Bbc3, Bax, Hmox1, Neurl1a, Bmp7, Aldh1a2, Adamtsl4, Septin4, Map2k6, Klf11, Tgfb3, Gpld1, Zfp346, Dapk1, Bmp4, Tnfrsf10b, Prkdc, App, Wnt10b, Tnfrsf12a, Cyp1b1, Tnf, Pmaip1, Creb1, Bard1, Capn10, Olfm1, Il1b, E2f1, Zbp1, Zmat3, Ccn1, Adm, Slit2, Mmp2, Plscr1, Ptgs2, Ubd, Lpar1, Tlr4, Il18, Tgfb2, Rnf122, Bmf, Phlda3, Foxo1, Hmgb1, Sox4	49	1674	360	55267	0.1361	2.07384e-18	****	2.66238e-16	****
GO:0007507	heart development	Biological Process	Acvrl1, Ramp2, Itga3, Epor, Ap1b1, Aldh1a2, Myl2, Nek8, Sparc, Mb, Cep290, Mdm2, Myh10, Mthfd1, Edn1, Bmp4, Prkdc, Popdc2, Cdkn1a, Ptk7, Tnnt2, Pcna, Kcnj8, Adm, Gab1, Mmp2, Smarca4, Tnni3, Tgfb2, Cc2d2a, Pkp2, Id1, Dync2h1, Agtr1a, Zfpm1, Mmp13, Flrt3, Ttn, Gja5, Ifitm2, Acvr2b, Sox4	42	1674	266	55267	0.1579	2.28366e-18	****	2.88205e-16	****
GO:0048471	perinuclear region of cytoplasm	Cellular Component	Fasl, Itga3, Bax, Hmox1, Neurl1a, Atp7b, Cnp, Rad51c, Hmgcll1, Aldh1a2, Tppp3, Traf4, Slc2a4, Rab4a, Enpp3, Ccn2, Ccng1, Nos2, Ptch1, Ddx4, Olfm4, Dmtn, App, Slc11a2, Cdkn1a, Spire1, Ifitm3, Ak1, Snap25, Rad51, Atp9a, Procr, Gbp2, Fmn2, Pde4b, Azin2, Spp1, Akip1, Sorbs2, Cx3cl1, Usp2, Plscr1, Oas2, Rangrf, Dbn1, Gdpd5, Ccl2, Apln, Inhbb, Ppp1r16b, Dgki, Tlr4, Fbxl5, Dnm3, Pacsin1, Inhba, Mcm3, It…	73	1674	747	55267	0.0977	2.84563e-18	****	3.53143e-16	****
GO:0016301	kinase activity	Molecular Function	Acvrl1, Srpk3, Ccne1, Hck, Insr, Blk, Nek8, Rps6kl1, Pdk4, Mknk2, Map2k6, Camkk1, Dapk1, Plk2, Plau, Ciita, Prkdc, Tnk2, Cdkn1a, Pim1, Cdc42bpg, Gk, Fn3k, Tk1, Fam20c, Pask, Cdk18, Coq8a, Cdc42bpa, Mark1, Ak1, Ltk, Dclk1, Ak4, Plk3, Pi4k2b, Ephb4, Ret, Ckm, Mylk3, Jak3, Chek1, Ryk, Styk1, Pfkm, Stk36, Map3k13, Camk4, Akap12, Dgki, Pdk2, Adk, Fn3krp, Dcaf1, Pklr, Sbk1, Map3k19, Ttn, Mapk11, Acvr2b…	66	1674	635	55267	0.1039	5.36728e-18	****	6.5516e-16	****
GO:0043066	negative regulation of apoptotic process	Biological Process	Timp1, Hpn, Hck, Ier3, Aqp1, Fhl2, Ada, Mdm2, Ccng1, Dapk1, Plk2, Bmp4, Ednrb, Dab2, Prkdc, Snai2, Sod1, Cdkn1a, Pim1, Tnf, Cd74, Prdx3, Hells, Cxcr2, Bard1, Il1rn, Ltk, Lef1, Ccn1, Nr4a3, Fmn2, Plk3, Spp1, Ung, Asns, Clec5a, Prok2, Gata1, Cx3cl1, Cryab, Smarca4, Gclc, Ptgs2, Smad6, Tgfb2, Tnfrsf18, Id1, Foxo1, Rnf157, Socs3, Bcl3, Mgmt, Fxn, Sycp2, Sphk1, Alms1, Actc1, Evi2, Ifit3, Cerkl, Bcl2a1…	62	1674	571	55267	0.1086	6.58286e-18	****	7.9058e-16	****
GO:0045892	negative regulation of DNA-templated transcription	Biological Process	Pdgfb, Loxl3, Dnmt3l, Tbx21, Nr1h3, Dnmt1, Hdac9, Gmnn, Bmp7, Cbx5, Pax5, Zfp318, Gata3, Brca1, Hnf4a, Lhx1, Mdm2, Klf11, Per1, Tshz3, Dpf3, Id4, Ptch1, Bmp4, Xrcc6, Ciita, Tnf, Ldb1, Limd1, Xrcc5, Hdac4, Xcl1, Atf3, Tnfsf4, Creb3l1, E2f1, Lef1, Bend5, Ezh2, Bhlhe41, Cryab, Smarca4, Gclc, Rbfox2, Loxl2, Sbno2, Pml, Atoh8, Atp8b1, Timeless, Sox5, Id1, Snai1, Basp1, Sox6, 2700081O15Rik, Bcl3, Cbx7,…	63	1674	601	55267	0.1048	2.019e-17	****	2.38627e-15	****
GO:0043231	intracellular membrane-bounded organelle	Cellular Component	Rhoc, Plin4, Ap1m2, Fancl, Cavin1, Msh6, Hmox1, Insr, Rad51c, Ap1b1, Fads1, Plin5, Pax5, Cd40, Slc2a4, Sparc, P4ha2, Rab4a, Acsl6, Ston2, Pole2, Tgfb3, Gpld1, Ptch1, Serinc5, Dab2, Litaf, Dgat1, Cyp2ab1, Cyp1b1, Abca3, Slc15a3, Cemip2, Scd2, Slco5a1, Capn10, Mgst3, Dhrs9, Syt13, Dnajc6, Lurap1, Cyp4b1, Rhoh, Adamts9, Kcnj8, G6pdx, Atp11a, Rab20, Ces2e, Chek1, Ptgs2, Gm7879, Qsox1, Neu3, Ppp6r2, S…	84	1674	980	55267	0.0857	2.40692e-17	****	2.8003e-15	****
GO:0008285	negative regulation of cell population proliferation	Biological Process	Acvrl1, Bax, Hmox1, Neurl1a, Bmp7, Aldh1a2, Gata3, Hnf4a, Klf11, Clmn, Tgfb3, Gpld1, Ptch1, Bmp4, App, Cdkn1a, Cyp1b1, Tnf, Ifitm1, Ifitm3, Il1rl1, Serpine2, Hdac4, Il1b, Il1a, Tlr2, Asph, Podn, Adm, Gata1, Slit2, Adgrg1, Ptgs2, Lif, Smad6, Pml, Spry1, Lefty1, Tgfb2, Inhba, Pkp2, 4930503L19Rik, Camk2n1, Tgif1, Ifit3, Sox4, Slfn1, Hspa1a, Hist1h2ao	49	1674	383	55267	0.1279	2.7259e-17	****	3.12262e-15	****
GO:0032496	response to lipopolysaccharide	Biological Process	Fasl, Acp5, Ggt5, Ggt1, Cnp, Sparc, Dcn, Tcf3, Nos2, Edn1, Ednrb, Litaf, Tnf, Prdx3, Il1b, Tlr2, Alad, Cxcl5, Kcnj8, Adm, Ptgs2, Myd88, Ccl2, Smad6, Spon2, Ccr7, Akap12, Tlr4, Maob, Cd14, Junb, Gm49339, Ass1, Lilrb4a	34	1674	187	55267	0.1818	4.59431e-17	****	5.11203e-15	****
GO:0005783	endoplasmic reticulum	Cellular Component	Vpreb3, Col1a1, Fkbp10, Bbc3, Clgn, Bax, Cavin1, Hmox1, Smpd4, Atp7b, Sulf2, Cpt1c, Hmgcll1, Fads1, Kdelr3, Cmah, P4ha2, Acsl6, Fam20a, Mboat2, Lpcat1, Ktn1, Cldn10, Dgat1, St6gal1, Soat2, Tmprss3, Cyp1b1, Pdia2, Cd74, Fads2, Minpp1, Scd2, Prdx4, Jph3, Ifitm3, Ptdss2, Abcb6, Mgst3, Itga8, Olfm1, Dhrs9, Creb3l1, Ltk, Rasgrp1, Asph, Ubxn2b, Fmn2, Cyp4b1, Nsg1, Uchl1, Col1a2, Adamts9, Nup210, Atp11a…	109	1674	1492	55267	0.0731	4.59987e-17	****	5.11203e-15	****
GO:0019899	enzyme binding	Molecular Function	Dnmt3l, Tspan33, Mcm2, Gstm5, Eno2, Msh6, Hmox1, Msh3, Brca1, Cd40, Mdm2, Acsl6, Zfp346, Prkdc, Iqcb1, Ehhadh, Rfc4, App, Sod1, Msh2, Ldb1, Creb1, Parp1, Mcm10, Wdr76, Rad51, Pcna, Mcm8, Tal1, Rpa2, Ank1, Slc12a3, Plscr1, Plscr4, Ptgs2, Mst1, Map3k13, Tspan15, Tspan14, Notch3, Pold1, Gstm2, Ppp1r3b, Ppp1r3d, Ttn, Atpif1, Ugt1a6a, Fxn, Blnk, Ccnd1, Hspa1a, Hist1h2ao	52	1674	435	55267	0.1195	5.44022e-17	****	5.95704e-15	****
GO:0045202	synapse	Cellular Component	Itga3, Cacnb3, Slc1a2, Insr, Neurl1a, Atp1a2, Cpt1c, Slc12a5, Pfn1, Septin8, Sparc, Mdm2, Ston2, Trim9, Scamp1, Sdc2, Syngr1, Septin3, Ly6i, App, Enah, Mx2, Dtna, Prkar1b, Cplx2, Ptprn, Tmem163, Dnm1, Olfm1, Zmynd19, Syt13, Snap25, Dnajc6, Slc2a1, Sorcs2, Rgs12, Sparcl1, Rph3a, Exoc4, Fam234b, Psd3, Sema4b, Gpc4, Sorbs2, Cryab, Mgll, Zdhhc15, Igsf9b, Hrh2, Shc4, Ccl2, Capn5, Cbarp, Syt1, Syn1, Dg…	72	1674	787	55267	0.0915	1.63383e-16	****	1.76311e-14	****
GO:0071897	DNA biosynthetic process	Biological Process	Pola1, Pole, Ccn2, Pold2, Polm, Pole2, Polk, Pola2, Dntt, Tk1, Polq, Poli, Pold1, Lig4, Lig1, Sphk1	16	1674	32	55267	0.5	1.77963e-16	****	1.89302e-14	****
GO:0006355	regulation of DNA-templated transcription	Biological Process	Acvrl1, Bcl11a, Tbx21, Nr1h3, Hif3a, Insr, Snai3, Spib, Pax5, E2f4, Hmgb3, Gata3, Mybl2, Hnf4a, Lhx1, Tcf3, Zfp607a, Aebp1, Irf4, Ajuba, Atad2, Ciita, Snai2, Eaf2, Rfx2, Limd1, Irf7, Creb1, Atf3, Gfi1b, Creb3l1, E2f1, Wwtr1, Tbx15, Lef1, Nr4a3, Mllt3, Nfia, Gtf2h3, Etv6, Bhlhe41, Zik1, Zfp273, Gata1, Tsc22d3, Pbx4, Smarca4, Zfp446, Sbno2, Pknox2, Smad6, Pml, Zfp39, Aff3, Atoh8, Zfp60, Notch3, Mlx…	107	1674	1488	55267	0.0719	2.65047e-16	****	2.77963e-14	****
GO:0071222	cellular response to lipopolysaccharide	Biological Process	Nr1h3, Cd274, Cd40, Cxcl16, Nos2, Ednrb, Acod1, Litaf, Tnf, Tnfsf4, Il1b, Il1a, Gbp2, Pde4b, Cxcl5, Cxcl9, Plscr1, Plscr2, Plscr4, Cxcl10, Ccl2, Sbno2, Spon2, Serpine1, Tlr4, Aicda, Cd14, Cxcl2, Gm49339, Hmgb1, Irgm2, Cd80, Ass1, Lilrb4a	34	1674	198	55267	0.1717	2.80992e-16	****	2.90593e-14	****
GO:0007049	cell cycle	Biological Process	Uhrf1, Ccne1, Chaf1a, Mcm2, Syce2, Mcm5, Cdt1, Gmnn, E2f4, Stard13, Brca1, Cdc6, Cenpv, Fbxo5, Ccng1, Septin4, Esco2, Ajuba, Dscc1, Septin3, Mcm4, Chaf1b, Cdkn1a, Pim1, Msh2, Hells, Pard3, Mcm6, Mcm8, E2f1, Ccne2, Nasp, Kntc1, Mcm7, Bccip, Usp2, Chek1, Tipin, Klhdc8b, Npat, Ncapd3, Rif1, Fanci, Timeless, Brca2, Mcm3, Ncapg2, Clspn, Spice1, E2f8, Lig4, Fbxo31, Txnl4a, Gnai1, Sycp2, Mdc1, Psrc1, Cc…	60	1674	586	55267	0.1024	3.48141e-16	****	3.55104e-14	****
GO:0006310	DNA recombination	Biological Process	Rpa1, Paxip1, Rad51c, Hmgb3, Brca1, Psmc3ip, Polm, Xrcc6, Msh2, Xrcc5, Rad51, Rpa2, Blm, Rag2, Mnd1, Recql4, Exo1, Nsmce4a, Brca2, Lig4, Lig1, Rag1, Hmgb1	23	1674	85	55267	0.2706	5.8019e-16	****	5.83797e-14	****
GO:0008201	heparin binding	Molecular Function	Col5a3, Ccn4, Bmp7, Ccn2, Ptch1, Bmp4, Ccdc80, Fstl1, App, Adamts1, Adamts5, Serpine2, Fgf7, Postn, Col11a1, Ccn1, Gpnmb, Pcsk6, Slit2, Adgrg1, Cxcl10, Ccl2, Pla2g2d, Rtn4r, Liph, H1f1, Rspo2, Lipg, Hmgb1	29	1674	145	55267	0.2	6.50428e-16	****	6.45745e-14	****
GO:0042493	response to xenobiotic stimulus	Biological Process	Col1a1, Itga3, Gstt1, Dnmt1, Aqp1, Slc1a2, Hmox1, Gata3, Ada, Slc12a5, Tcf3, Mdm2, Map2k6, Edn1, Ptch1, Sod1, Cdkn1a, Tyms, Creb1, Xrcc5, Hdac4, Rad51, Alad, Ak4, Rad54l, Fabp3, Mcm7, Ret, Mmp2, Ptgs2, Ccl2, Tgfb2, Maob, Inhba, Acacb, Tgif1, Map1b, Junb, Cbx7, Mgmt, Ei24, Actc1, Ccnd1, Ass1	44	1674	339	55267	0.1298	6.62182e-16	****	6.48764e-14	****
GO:0001822	kidney development	Biological Process	Bax, Sulf2, Bmp7, Ap1b1, Aldh1a2, Gata3, Lama5, Lhx1, Dcn, Cep290, Bmp4, Rrm2b, Has2, Adamts1, Ptk7, Itga8, Kcnj8, Slit2, Dchs1, Prdm1, Tgfb2, Cc2d2a, Timeless, C1galt1, Aqp11, Dync2h1, Pygo2, Agtr1a, Acvr2b, Ass1	30	1674	160	55267	0.1875	1.3164e-15	****	1.27298e-13	****
GO:0006334	nucleosome assembly	Biological Process	Chaf1a, Mcm2, Chaf1b, Nasp, Smarca4, H1f1, H1f4, H1f3, H2bu2, H1f5, H4c3, H4c8, H4c4, H2bc12, H2bc21, H4c6, H2bc11, H3c3, H2bc3, H4c14, H2bc15, H3c8, H2bc14, H2bc9	24	1674	98	55267	0.2449	1.61976e-15	****	1.5338e-13	****
GO:0001666	response to hypoxia	Biological Process	Acvrl1, Hif3a, Hmox1, Ada, Mb, Nos2, Tgfb3, Edn1, Plau, Ajuba, Slc11a2, Limd1, Creb1, Atp1b1, P2rx3, Postn, Tlr2, Alad, Slc2a1, Adm, Angpt2, Mmp2, Cryab, Plod2, Alas1, Loxl2, Dpp4, Ccl2, Pml, Il18, Tgfb2, Pklr, Sox4	33	1674	197	55267	0.1675	1.62732e-15	****	1.5338e-13	****
GO:0000976	transcription cis-regulatory region binding	Molecular Function	Tbx21, Nr1h3, Gata3, Brca1, Mybl2, Hnf4a, Ikzf3, Tcf3, Klf11, Per1, Irf4, Xrcc6, Ciita, Tnf, Irf7, Creb1, Xrcc5, Hdac4, Atf3, Creb3l1, E2f1, Tbx15, Lef1, Tal1, Ezh2, Gata1, Klf16, Smad6, Gabpb2, Sox5, Zfp367, Basp1, Sox12, Sox6, Klf1, Arntl, Sp7, Hmgb1, Zfp568, Sox4	40	1674	291	55267	0.1375	1.92878e-15	****	1.79521e-13	****
GO:0051607	defense response to virus	Biological Process	Cd40, Serinc5, Mx2, Gpam, Ifitm1, Ifitm3, Irf7, Zbp1, Cxcl9, Oasl2, Kcnj8, Abcc9, Trim30a, Plscr1, Oas3, Oas2, Rtp4, Ifit1, Cxcl10, Isg15, Pml, Spon2, Aicda, Trim30b, Oas1a, Trim30d, Ifitm6, Ifitm2, Ifit3b, Oas1g, Ifit1bl2, Zcchc3, Ifit3	33	1674	199	55267	0.1658	2.20818e-15	****	2.02989e-13	****
GO:0006935	chemotaxis	Biological Process	Cxcl16, Enpp2, Ccr1, Cxcr2, Xcl1, Ccn1, Cxcl5, Cxcl9, Ccr9, Prok2, Parva, Slit2, Cx3cl1, Cxcl10, Ccl12, Ccl2, Ripor2, Ccr7, Cmklr1, Fpr1, Cxcr5, Cxcr1, Fpr2, Cxcl2, Hmgb1, Ecscr, Fpr3	27	1674	131	55267	0.2061	2.93907e-15	****	2.66882e-13	****
GO:0009615	response to virus	Biological Process	Tbx21, Gata3, Ivns1abp, Mx2, Tnf, Ifitm1, Ifitm3, Xcl1, Tnfsf4, Dclk1, Oasl2, Myd88, Oas3, Oas2, Ifit1, Oas1a, Bcl3, Ifitm2, Ifit1bl2, Ifit3, Tgtp1, Ifi27l2a	22	1674	82	55267	0.2683	3.02564e-15	****	2.71433e-13	****
GO:0003824	catalytic activity	Molecular Function	Dnmt1, Sgsh, Sulf2, Hmgcll1, Enpp3, Hal, Acsl6, Upp1, Aloxe3, Mthfd1, Ephx2, Enpp2, Ehhadh, Acat2, Fen1, Clybl, Hdc, Tgm3, Acss1, Ppm1l, Hmgcs2, Alad, Azin2, Paics, Bcat1, Mbd4, Ckm, Blm, Rrm1, Neil1, Gclc, Nmnat3, Alas1, Pfkm, Upb1, Phka1, Pcyt1b, Zranb3, Tigar, Enpp6, Exo1, Aicda, Pklr, Acacb, Phlpp1, Ppm1e, Bdh1, Mgmt, Rag1, Acat3, Ganc, Mgam, Pbld1	53	1674	497	55267	0.1066	3.46666e-15	****	3.07294e-13	****
GO:0010628	positive regulation of gene expression	Biological Process	Pdgfb, Bcl11a, Ramp2, Hpn, Tbx21, Itga3, Il7r, Dnmt1, Bmp7, Aldh1a2, Gata3, Brca1, Ccn2, Tcf3, Mdm2, Id4, Bmp4, Ephx2, App, Tnf, Cd74, Atf3, Olfm1, Jag1, Il1b, Il1a, E2f1, Lef1, Tlr2, Epb41l4b, Ret, Maz, Acta1, Plscr1, Myd88, Mst1, Lif, Ccl2, Prdm1, Tlr4, Whrn, Il18, Tgfb2, Rbms3, Inhba, Cldn5, Id1, Camk2n1, Ttn, Mapk11, Adtrp, Actg2, Actc1	53	1674	503	55267	0.1054	5.69171e-15	****	4.98593e-13	****
GO:0003688	DNA replication origin binding	Molecular Function	Mcm2, Mcm5, Pola1, Cdc6, Mcm4, Orc2, Mcm6, Mcm10, Mcm8, Orc1, Orc5, Mcm7, Mcm3	13	1674	22	55267	0.5909	6.65603e-15	****	5.76289e-13	****
GO:0005813	centrosome	Cellular Component	Ccne1, Bbs1, Ttll5, Brca1, Nek8, Cep290, Plk2, Serinc5, Cep97, Ccdc116, Iqcb1, Sorbs1, Orc2, Traf5, Pcna, E2f1, Procr, Ccne2, Pde4b, Plk3, Stil, Caprin2, Bccip, Usp2, Chek1, Ccp110, Dtl, Zfp365, Brca2, Katnal1, Camsap2, Mcm3, Wdr60, Id1, Spice1, Ccdc141, Cetn4, Plekha7, Tapt1, Spatc1, Fam161a, Fbxo31, Gnai1, Patj, Tgif2, Alms1, Rab3ip, Ninl, 1700029J07Rik, Cep76, Aunip, Hspa1b, Hspa1a	53	1674	507	55267	0.1045	7.88427e-15	****	6.69992e-13	****
GO:0007568	obsolete aging	Biological Process	Timp1, Gstt1, Cnp, Fads1, Pax5, Ada, Dcn, Ccn2, Tgfb3, Ednrb, Litaf, Ciita, Sod1, Tyms, Creb1, Igfbp5, Capn10, Adm, Col4a2, Mmp2, Cryab, Gclc, Ptgs2, Ccl2, Nudt1, Krt14, Agtr1a, Krt16, mt-Atp6, Krt83, Ass1, Ifi27l2a	32	1674	195	55267	0.1641	7.91826e-15	****	6.69992e-13	****
GO:0006468	protein phosphorylation	Biological Process	Pdgfb, Acvrl1, Srpk3, Ccne1, Hck, Insr, Blk, Nek8, Rps6kl1, Pdk4, Mknk2, Trib2, Fam20a, Map2k6, Camkk1, Dapk1, Plk2, Map3k1, Prkdc, Tnk2, App, Ptk7, Pim1, Cdc42bpg, Fam20c, Prkar1b, Creb1, Pask, Cdk18, Coq8a, Cdc42bpa, Mark1, Ltk, Dclk1, Plk3, Gtf2h3, Ephb4, Ret, Mylk3, Jak3, Chek1, Ryk, Styk1, Stk36, Map3k13, Camk4, Pdk2, Tgfb2, Flt3, Sbk1, Map3k19, Ttn, Mapk11, Acvr2b, Ccnd1, Adam1a, Prkcg, Khd…	59	1674	619	55267	0.0953	1.49262e-14	****	1.24877e-12	****
GO:0005125	cytokine activity	Molecular Function	Fasl, Timp1, Bmp7, Cxcl16, Edn1, Bmp4, Wnt10b, Tnf, 6030468B19Rik, Xcl1, Tnfsf4, Il1rn, Il1b, Il1a, Tnfsf8, Spp1, Cxcl5, Cxcl9, Cx3cl1, Lif, Cxcl10, Ccl12, Ccl2, Tnfsf9, Inhbb, Gdf15, Lefty1, Il18, Tgfb2, Clcf1, Inhba, Il1f9, Cxcl2, Osm, Hmgb1	35	1674	239	55267	0.1464	1.56771e-14	****	1.29702e-12	****
GO:0032508	DNA duplex unwinding	Biological Process	Mcm5, Chtf18, Dscc1, Xrcc6, Mcm4, Rfc4, Xrcc5, Mcm6, Mcm8, Mcm7, Blm, Gins4, Gins2, Recql4, Rfc3, Polq, Helq, Zranb3, Mcm3, Fancm	20	1674	71	55267	0.2817	1.95361e-14	****	1.59852e-12	****
GO:0042127	regulation of cell population proliferation	Biological Process	Hck, Fancl, Dnmt1, Blk, E2f4, Lama5, Sparc, Lgr5, Nos2, Ptch1, Plau, Cela1, Tnf, Jag1, Ltk, Adam33, Tal1, Cxcl9, Ezh2, Il4ra, Chek1, Ptgs2, Myd88, Styk1, Cxcl10, Tnfsf9, Prdm1, Tgfb2, Foxo1, Bex4, Junb, Cadm4	32	1674	205	55267	0.1561	3.36693e-14	****	2.72502e-12	****
GO:0000978	RNA polymerase II cis-regulatory region sequence-specific DNA binding	Molecular Function	Bcl11a, Mxd1, Nr1h3, Hif3a, Snai3, Spib, Pax5, E2f4, Gata3, Mybl2, Hnf4a, Tcf3, Per1, Irf4, Litaf, App, Rfx2, Irf7, Creb1, Hdac4, Atf3, Tbx15, Lef1, Nr4a3, Nfia, Tal1, Ezh2, Etv6, Bhlhe41, Maz, Gata1, Pou2af1, Smarca4, Zbtb1, Klf16, Smad6, Prdm1, Pbx3, Zfp750, Bach2, Zfp239, Maff, Foxo1, Npas4, E2f8, Tgif1, Aknad1, Zfpm1, Sox6, Junb, Bcl3, Arntl, Tead1, Ebf1, Sp7, Mafb, Sox4, Mef2b, Yy2	59	1674	631	55267	0.0935	3.44842e-14	****	2.76096e-12	****
GO:0005768	endosome	Cellular Component	Ctse, Insr, Atp7b, Atp1a2, Steap4, Dennd6b, Cd274, Slc2a4, Rab4a, Tom1l1, Scamp1, Slc39a14, Litaf, App, Slc11a2, Prdx3, Gfra1, Ifitm3, Abcb6, Ptprn, Tmem163, Steap3, Tmem9, Slc30a10, Snap25, Atp9a, 2610528J11Rik, Sorcs2, Nsg1, Pi4k2b, Exoc4, Gpnmb, Ret, Gga2, Atp11a, Amotl2, Dysf, Rhov, Micall2, Pml, Tspan15, Zfyve28, Slc9a7, Ackr1, Lpar1, Tlr4, Tgfb2, Pacsin1, Dennd6a, Rhod, Tmem108, Nipa1, Agtr…	60	1674	650	55267	0.0923	3.68674e-14	****	2.92037e-12	****
GO:0006915	apoptotic process	Biological Process	Fap, Fasl, Bbc3, Mcm2, Bax, Hif3a, Mtfp1, Hmox1, Adamtsl4, Cd5l, Traf4, Perp, Unc5b, Mknk2, Map2k6, Klf11, Dapk1, Tnfrsf10b, App, Tnfrsf12a, Pim1, Epb41l3, Tnf, Dele1, Pmaip1, Prdx3, Parp1, Traf5, Traf1, E2f1, Zbp1, Lef1, Sema3a, Nsg1, Aen, Chek1, Plscr1, Myd88, Shf, Shc4, Gramd4, Pml, Tigar, Rassf7, Prune2, Bmf, Xaf1, Phlda3, Tnfrsf18, Foxo1, Phlpp1, Hcar2, Ei24, Ecscr, Bcl2a1b	55	1674	566	55267	0.0972	5.25741e-14	****	4.1207e-12	****
GO:0002250	adaptive immune response	Biological Process	Cd79a, Slamf6, Cd274, Arg2, Clec4n, H2-Oa, Cd74, 6030468B19Rik, Sit1, Siglecg, Cd19, H2-Aa, H2-DMb2, Prdm1, Cd79b, H2-Ob, Lax1, Tarm1, H2-Eb1, Rag1, Gm49339, Hmgb1, Jchain, H2-Eb2, Tnfrsf13c, H2-Ab1, Ighm, Iglv2, Lilrb4a	29	1674	171	55267	0.1696	5.9197e-14	****	4.59147e-12	****
GO:0005911	cell-cell junction	Cellular Component	Arvcf, Hpn, Perp, Ajuba, App, Ptk7, Epb41l3, Limd1, Tmem47, Pard3, Des, Cdc42bpa, Vangl2, Nphp1, Cd2, Slc2a1, Fscn1, Gab1, Dbn1, Micall2, F11r, Cldn5, Pkp2, Rasip1, Plekha7, Pcdh1, Flrt3, Dsp, Flot1, Nectin2, Fat1, Prkcg	32	1674	210	55267	0.1524	6.70895e-14	****	5.14998e-12	****
GO:0030425	dendrite	Cellular Component	Acvrl1, Sgce, Insr, Neurl1a, Cpt1c, Kif1a, Cacna1d, Plxdc1, Slc12a5, Ccng1, Trim9, Plk2, Adcy4, Clcn2, Rin1, Cplx2, Mark1, Hdc, Plk3, Azin2, Sema3a, Sorcs2, Rgs12, Nsg1, Fscn1, Cald1, Ret, Sorbs2, Igsf9b, Dbn1, Hrh2, Ccl2, Syn1, Cpe, Whrn, Kcna2, Kcnj2, Bag2, Itpr3, Tmem108, Aqp11, Synpo, Rtn4r, Camk2n1, Samd14, Rapgef4, Agtr1a, Kcnb1, Amigo1, Map1b, Cnn3, Map6, Bglap, Bglap2, Prkcg	55	1674	570	55267	0.0965	7.02487e-14	****	5.33747e-12	****
GO:0015629	actin cytoskeleton	Cellular Component	Myl2, Myo1c, Rflnb, Dapk1, Dmtn, Mtss1, Enah, Arpc5l, Snap25, Gbp2, Fmn2, Kntc1, Fscn1, Cald1, Parva, Klhl2, Mylk3, Bcar1, Acta1, Dbn1, Pknox2, Notch3, Bmf, Abcb4, Klhl14, Myo15, Synpo, Samd14, Carmil2, Cnn3, Palld, Actg2, Actc1	33	1674	225	55267	0.1467	8.373e-14	****	6.29751e-12	****
GO:0045121	membrane raft	Cellular Component	Fasl, Cd79a, Cavin1, Eno2, Slc1a2, Fcgr1, Myo1c, Slc2a4, Unc5b, Tshr, Tnfrsf10b, Ednrb, App, Tnf, P2rx3, Snap25, Cd2, Tlr2, Slc2a1, Ret, Cd19, Gpm6b, Adgrg1, Plscr1, Dpp4, Icam1, Cpe, Tlr4, Abcb4, Rtn4r, Cd14, Kcnn4, Gnai1, Flot1, Flot2, Adam1a, Hspa1a	37	1674	289	55267	0.128	2.01851e-13	****	1.50298e-11	****
GO:0007399	nervous system development	Biological Process	Sema6b, Efnb2, Bax, Efnb3, Nes, Slc1a2, Neurl1a, Pax5, Gata3, Lhx1, Tcf3, Dpf3, Gfra2, Sdc2, App, Enah, Gfra1, Ldb1, Cplx2, Serpine2, Itga8, Olfm1, Dclk1, Sema3a, Igf2bp3, Ret, Sema4b, Slit2, Adgrg1, Smarca4, Ryk, Rbfox2, Igsf9b, Dbn1, Gdpd5, Atoh8, Zfp365, Enc1, Npas4, Scn3b, Amigo1, Islr2, Map1b, Chn1, Btbd3	45	1674	415	55267	0.1084	2.28863e-13	****	1.68724e-11	****
GO:0016324	apical plasma membrane	Cellular Component	Hpn, Cacnb3, Arhgef18, Aqp1, Cacna1d, Enpp3, Slc39a14, Slc7a8, Gpihbp1, Slc11a2, Slc29a1, Slc6a20b, Pard3, Vangl2, Atp1b1, Jag1, Enpep, Slc2a1, Plb1, Ajm1, Sorbs2, Slc12a3, Amotl2, Pfkm, BC034090, Dpp4, Ripor2, Slc6a20a, Il18, Mreg, Dcxr, Atp8b1, Abcb1a, Atp1b2, Abcb4, Muc1, Rapgef4, Slc39a8, Kcnn4, Patj, Fat1, Hspa1a	42	1674	376	55267	0.1117	5.30915e-13	****	3.87568e-11	****
GO:0005667	transcription regulator complex	Cellular Component	Hdac9, Snai3, Spib, Pax5, E2f4, Tcf3, Ajuba, Xrcc6, Prkdc, Ldb1, Limd1, Creb1, Parp1, Gfi1b, E2f1, Wwtr1, Lef1, Nr4a3, Tal1, Gata1, Smad6, Pbx3, Sox5, Npas4, E2f8, Zfpm1, Sox12, Sox6, Junb, Arntl, Mafb, Sox4, Mef2b, Yy2	34	1674	259	55267	0.1313	9.18233e-13	****	6.63803e-11	****
GO:0014069	postsynaptic density	Cellular Component	Bcl11a, Dnajb1, Neurl1a, Ptch1, Dmtn, Mx2, Epb41l3, Itga8, Dnm1, Dclk1, Pde4b, Dnajc6, Sorcs2, Cald1, Exoc4, Add2, Psd3, Sorbs2, Cryab, Myd88, Zdhhc15, Igsf9b, Dbn1, Psd, Syn1, Dgki, Dnm3, Tmem108, Synpo, Camk2n1, Samd14, Rapgef4, Flrt3, Map1b, Cnn3, Hnrnpa3, Prkcg, Rps13	38	1674	319	55267	0.1191	9.28509e-13	****	6.64777e-11	****
GO:0030424	axon	Cellular Component	Aqp1, Slc1a2, Insr, Cpt1c, Kif1a, Cntnap1, Septin8, Map7, Myh10, App, Mx2, Dtna, Gfra1, Creb1, Dnm1, Olfm1, P2rx3, Syt13, Snap25, Azin2, Sema3a, Uchl1, Ret, Bcar1, Cryab, Nmnat3, Mgll, Gdpd5, Syt1, Syn1, Whrn, Tgfb2, Dnm3, Kcna2, Bag2, Tmem108, Rtn4r, Ccdc141, Rapgef4, Il31ra, Kcnb1, Flrt3, Map1b, Map6, Palld, Sphk1, Klhl24	47	1674	467	55267	0.1006	1.02006e-12	****	7.23369e-11	****
GO:0005178	integrin binding	Molecular Function	Fap, Egfl6, Icam4, Itga3, Ccn4, Lama5, Ccn2, Gfap, App, Gfra1, Il1b, Ccn1, Spp1, Gpnmb, Cx3cl1, Icam5, Isg15, Icam1, Fermt2, F11r, Col16a1, Esm1, Jaml, Hmgb1	24	1674	129	55267	0.186	1.06404e-12	****	7.47437e-11	****
GO:0005201	extracellular matrix structural constituent	Molecular Function	Col18a1, Col1a1, Col5a3, Lama5, Sparc, Col2a1, Igfbp6, Col5a2, Postn, Col11a1, Col1a2, Col4a1, Col4a2, Slit2, Emid1, Matn1, Col16a1, Mmrn2, Hmcn2, Fbln2, Col8a1, Col22a1	22	1674	107	55267	0.2056	1.11881e-12	****	7.78569e-11	****
GO:0005102	signaling receptor binding	Molecular Function	Efnb2, Hck, Bbs1, Blk, Lama5, Myo1c, Hnf4a, Pfn1, Btnl10, Edn1, Dmtn, Mtss1, App, Wnt10b, Serpine2, Cd2, Artn, Ermap, Angptl7, Nsg1, Caprin2, Angpt2, Slit2, Myd88, Trpc1, Styk1, Lif, Dpp4, Tnfsf9, Apln, Spon2, Serpine1, Bank1, Tlr4, Tgfb2, Clcf1, Inhba, Rspo2, H2-Q10, Hspa1a, Btnl6	41	1674	370	55267	0.1108	1.29868e-12	****	8.95371e-11	****
GO:0003684	damaged DNA binding	Molecular Function	Rpa1, Msh6, Brca1, Polk, Xrcc6, Msh2, Xrcc5, Pcna, Rpa2, Ung, Neil1, Poli, Pold1, Hmgb1, Aunip, Xndc1	16	1674	52	55267	0.3077	1.73224e-12	****	1.18332e-10	****
GO:0070374	positive regulation of ERK1 and ERK2 cascade	Biological Process	Fgf23, Pdgfb, Epor, Ccn2, Bmp4, App, Cd74, Ccr1, Marco, Xcl1, Slc30a10, Rasgrp1, Il1b, Il1a, Pdgfc, Glipr2, Gpnmb, Cx3cl1, Ccl12, Ccl2, Ndrg4, Cavin3, Icam1, Mturn, Akap12, Tlr4, Garem1, Gpr55, Fpr2, Hmgb1, Mfhas1	31	1674	222	55267	0.1396	1.76965e-12	****	1.19789e-10	****
GO:0003697	single-stranded DNA binding	Molecular Function	Rpa1, Mcm2, Ssbp2, Mcm5, Pola1, Msh3, Mcm4, Msh2, Prim1, Mcm6, Mcm10, Rad51, Mcm8, Rpa2, Mcm7, Rad51ap1, Blm, Brca2, Mcm3, Jchain, Ighm	21	1674	99	55267	0.2121	1.91391e-12	****	1.28387e-10	****
GO:0045177	apical part of cell	Cellular Component	Fap, Arhgef18, Aqp1, Atp7b, Ptch1, App, Slc11a2, Ifitm3, Itga8, Jag1, Enpep, Epb41l4b, Svbp, Spp1, Pdzd3, Reep6, Dchs1, Abcb1a, Itpr3, Dync2h1, Adgrf5, Patj	22	1674	113	55267	0.1947	3.56554e-12	****	2.37045e-10	****
GO:0003779	actin binding	Molecular Function	Eps8l1, Myo1c, Pfn1, Nos2, Myh10, Sptb, Clmn, Jmy, Dmtn, Mtss1, Enah, Epb41l3, Spire1, Eps8l2, Tnnt2, Arpc5l, Fmn2, Ipp, Shroom3, Fscn1, Cald1, Add2, Parva, Klhl2, Dixdc1, Dbn1, Tnni3, Syn1, Mybpc2, Alkbh4, Myh6, Enc1, Myo15, Synpo, Fmn1, Nrap, Actn2, Map1b, Cnn3, Myh1, Palld	41	1674	382	55267	0.1073	3.64753e-12	****	2.40349e-10	****
GO:0042555	MCM complex	Cellular Component	Mcm2, Mcm5, Mcm4, Mcm6, Mcm8, Mcm7, Mcm3, Mms22l, Tonsl	9	1674	12	55267	0.75	4.25741e-12	****	2.78076e-10	****
GO:0055085	transmembrane transport	Biological Process	Scn4a, Cacna1e, Aqp1, Slc1a2, Cacna1d, Slc12a5, Slc13a3, Slc2a4, Slc13a5, Slc39a14, Slc7a8, Cacna1i, Clcn2, Slc15a2, Cacna1h, Abca3, Slc15a3, Slc6a20b, Slco5a1, Abcb6, Slc30a10, Kcnq5, Slc2a1, Slc46a3, Abcc9, Slc12a3, Abcb10, Trpc1, Sfxn5, Kcnh4, Slc6a20a, Slc9a7, Abcb1a, Kcna2, Slc19a2, Gpr155, Abca9, Slc35e2, Abcb4, Itpr3, Aqp11, Abca6, Slc26a1, Slc35d3, Kcnb1, Kcnf1, Slc39a8, Gja5, Mfsd4a, Kcn…	51	1674	558	55267	0.0914	4.34357e-12	****	2.81237e-10	****
GO:0003700	DNA-binding transcription factor activity	Molecular Function	Bcl11a, Tbx21, Nr1h3, Hif3a, Snai3, Spib, Pax5, E2f4, Gata3, Mybl2, Hnf4a, Ikzf3, Lhx1, Tcf3, Klf11, Irf4, Snai2, Rfx2, Sp4, Irf7, Creb1, Atf3, Creb3l1, E2f1, Tbx15, Lef1, Nr4a3, Nfia, Tal1, Etv6, Gata1, Tsc22d3, Pbx4, Zfp446, Klf16, Smad6, Aff3, Atoh8, Prdm1, Pbx3, Zscan2, Bach2, Sox5, Maff, Snai1, Hic1, Foxo1, Zfp367, E2f8, Zfp2, Foxd4, Sox6, Zfp961, Junb, Bcl3, Arntl, Tead1, Ebf1, Mafb, Sox4, …	63	1674	786	55267	0.0802	4.45017e-12	****	2.85655e-10	****
GO:0006508	proteolysis	Biological Process	Fap, Mmp11, Hpn, Nrip2, Ctse, Ggt5, Ggt1, Scrn3, Adamtsl4, Prep, Cpm, Aebp1, Adam11, Plau, Endou, Adamts1, Adamts5, Cela1, Tmprss3, Capn10, Adam33, Enpep, Svbp, Uchl1, Adamts9, Usp18, Pcsk6, Hp, Mmp2, Mmp15, Usp2, Adamts7, Apeh, Mst1, Prss35, Casp4, Rhbdd3, Pik3ip1, Dpp4, Capn5, Cpe, C1rl, Josd2, Anpep, Prss23, Usp45, Pm20d1, Otud1, Adamts3, Prss50, Mmp13, Adamts14, Klk1b27, Klk1, Adam1a, Usp49, …	57	1674	673	55267	0.0847	5.33359e-12	****	3.39435e-10	****
GO:0051092	positive regulation of NF-kappaB transcription factor activity	Biological Process	Cd40, Il1rap, App, Rhebl1, Tnf, Prdx3, Traf5, Traf1, Il1b, Tlr2, Trim30a, Cx3cl1, Myd88, Map3k13, Eda2r, Icam1, Tlr4, Il18, Rab7b, Trim30b, Trim30d, Flot1, Sphk1, Flot2	24	1674	141	55267	0.1702	7.81157e-12	****	4.92923e-10	****
GO:0006629	lipid metabolic process	Biological Process	Nr1h3, Pafah1b3, Cpt1c, Hmgcll1, Fads1, Plin5, Brca1, Hnf4a, Acsl6, Mboat2, Aloxe3, Lpcat1, Serinc5, Ephx2, Enpp2, Ehhadh, Wnt10b, Soat2, Cyp1b1, Fads2, Gpam, Scd2, Ptdss2, Cyp27a1, Mgst3, Il1rn, Dhrs9, Hmgcs2, Pla2g12a, Plb1, Ptgs2, Mgll, Pla2g4c, Neu3, Pcyt1b, Gdpd5, Thrsp, Scd1, Enpp6, Pla2g2d, Acacb, Pnpla1, Liph, A4galt, Lipg, B4galt6, Adtrp, Alms1, Cpt1b	49	1674	532	55267	0.0921	8.63264e-12	****	5.40157e-10	****
GO:0000786	nucleosome	Cellular Component	Kdm1b, H1f1, H1f4, H1f3, H2bu2, H1f5, H4c3, H4c8, H4c4, H2ac10, H2bc12, H2bc21, H4c6, H2bc11, H3c3, H2bc3, H4c14, Hist1h2ao, H2bc15, H3c8, H2bc14, H2bc9	22	1674	118	55267	0.1864	8.83309e-12	****	5.48093e-10	****
GO:0019901	protein kinase binding	Molecular Function	Acvrl1, Bcl11a, Ccne1, Rhoc, Cacnb3, Insr, Pola1, Ap1b1, Traf4, Slc12a5, Grb7, Fbxo5, Tom1l1, Map2k6, Nos2, Map3k1, Cdkn1a, Msh2, Dele1, Prdx3, Hdac4, Parp1, Atp1b1, Dnm1, E2f1, Cd2, Ccne2, Nr4a3, Errfi1, Rhoh, Add2, Trim30a, Bcar1, Tnni3, Arhgap33, Syn1, Myh6, Rhod, Camk2n1, Fam83h, Inka2, Agtr1a, Ttn, Lax1, Trim30b, Trim30d, Irgm2, Ccnd1	48	1674	515	55267	0.0932	9.25613e-12	****	5.69596e-10	****
GO:0016491	oxidoreductase activity	Molecular Function	Loxl3, Txnrd3, Hmox1, Fads1, Steap4, Aldh1a2, Cmah, P4ha2, Rrm2, Nos2, Aloxe3, Mthfd1, Dhfr, Ogdhl, Dhrs4, Rrm2b, Cpox, Cyp2ab1, Ehhadh, Sod1, Gpd1, Cyp1b1, Fads2, Aldh1a7, Prdx3, Scd2, Prdx4, Dhtkd1, Cyp27a1, Mgst3, Dhrs9, Asph, Cyp4b1, Sesn2, Coq7, Cox6a2, Rrm1, Pir, G6pdx, Plod2, Me1, Ptgs2, Qsox1, Loxl2, Scd1, Kdm1b, Dcxr, Alkbh4, Maob, Fmo2, Blvrb, Bdh1, Suox, Gpd1l, Msrb3, Fxn, Selenbp1	57	1674	685	55267	0.0832	1.07386e-11	****	6.55409e-10	****
GO:0003676	nucleic acid binding	Molecular Function	Rpa1, Bcl11a, Snai3, Pola1, Pole, Pabpc4, Zfp318, Ikzf3, Enpp3, Zfp607a, Klf11, Tshz3, Dpf3, Zfp346, Ddx4, Enpp2, Snai2, Sp4, Ddx59, Gfi1b, Zbtb46, Zmat3, Ttc14, Igf2bp3, Zik1, Zfp273, Blm, Aen, Maz, Sorbs2, Neil1, Zbtb1, Rbfox2, Piwil2, Recql4, Klf9, Zfp446, Polq, Celf5, Helq, Klf16, Zranb3, Zfp39, Endod1, Zfp60, Rbm24, Prdm1, Pold1, Zscan2, Rbms3, Zfp239, Dzip1, Snai1, Hic1, Tigd3, Dnd1, Zfp354…	89	1674	1354	55267	0.0657	1.20236e-11	****	7.27867e-10	****
GO:0001649	osteoblast differentiation	Biological Process	Col1a1, Ccn4, Fhl2, Id4, Bmp4, Snai2, Igfbp5, Wwtr1, Lef1, Ccn1, Spp1, Gpnmb, Snai1, Rspo2, Junb, Sp7, Bglap, Bglap2	18	1674	77	55267	0.2338	1.26326e-11	****	7.58565e-10	****
GO:0051015	actin filament binding	Molecular Function	Eps8l1, Myo1c, Myh10, Sptb, Clmn, Anxa8, Dmtn, Ajuba, Eps8l2, Arpc5l, Shroom3, Fscn1, Add2, Tagln, Dbn1, Tnni3, Pknox2, Micall2, Fermt2, Myh6, Myo15, Samd14, Nrap, Ttn, Actn2, Myh1, Myl4, Tnnc1	28	1674	199	55267	0.1407	1.71631e-11	****	1.02237e-09	****
GO:0010629	negative regulation of gene expression	Biological Process	Pdgfb, Acvrl1, Bcl11a, Dnmt1, Insr, Gata3, Ccn2, Mdm2, Nos2, Edn1, Bmp4, App, Cdkn1a, Tnf, Msr1, Ccr1, Creb1, Olfm1, Creb3l1, Il1b, Ezh2, Slit2, Cryab, Dysf, Apln, Atoh8, Prdm1, Tgfb2, Rbms3, Cldn5, Acacb, Id1, Tgif1, Flot2	34	1674	290	55267	0.1172	2.23382e-11	****	1.32008e-09	****
GO:0030018	Z disc	Cellular Component	Fhl2, Cacna1d, Fbxo32, Des, Hdac4, Pde4b, Slc2a1, Synm, Parva, Ank1, Sorbs2, Cryab, Myh6, Myzap, Synpo, Nrap, Scn3b, Fbxl22, Ttn, Actn2, Palld, Myl9, Ahnak2	23	1674	136	55267	0.1691	2.4273e-11	****	1.42313e-09	****
GO:0034341	response to type II interferon	Biological Process	Cd40, Cxcl16, Ciita, Ifitm1, Ifitm3, Trim21, Ubd, H2-Aa, Ifitm6, Ifitm2, Irgm2, Tgtp1	12	1674	30	55267	0.4	2.99222e-11	****	1.74063e-09	****
GO:0008630	intrinsic apoptotic signaling pathway in response to DNA damage	Biological Process	Bax, Msh6, Hmox1, Brca1, Atad5, Prkdc, Msh2, Tnf, Pmaip1, E2f1, Pml, Brca2, Hic1, Ei24, Bcl2a1b	15	1674	53	55267	0.283	3.29934e-11	****	1.90441e-09	****
GO:0044877	protein-containing complex binding	Molecular Function	Itga3, Ccne1, Nr1h3, Bax, Eno2, Pafah1b3, Insr, Cbx5, Hnf4a, Psmc3ip, Tshr, Tgfb3, Ptch1, Plk2, Xrcc6, Ciita, Pros1, Cdkn1a, Lztfl1, Xrcc5, Tnnt2, Dnm1, Pcna, Tlr2, Nasp, Rph3a, Exoc4, Parva, Cryab, Smarca4, Gclc, H2-Aa, Inhbb, Icam1, Pdk2, Tgfb2, Myh6, Inhba, Itpr3, Flt3, Rtn4r, Npas4, Rapgef4, Carmil2, Map1b, Ugt1a6a, Kcnh7, H2-Q10, Ccnd1, H2-Ab1, Mafb, Bcl2a1b	52	1674	610	55267	0.0852	3.5694e-11	****	2.04125e-09	****
GO:0010718	positive regulation of epithelial to mesenchymal transition	Biological Process	Col1a1, Bmp7, Tgfb3, Bmp4, Dab2, Olfm1, Il1b, Wwtr1, Lef1, Glipr2, Ezh2, Loxl2, Tgfb2, Snai1	14	1674	45	55267	0.3111	3.59124e-11	****	2.04125e-09	****
GO:0016829	lyase activity	Molecular Function	Eno2, Hmgcll1, Hal, Aloxe3, Dglucy, Adcy2, Acod1, Adcy4, Ehhadh, Adcy6, Cyp1b1, Clybl, Hdc, Car1, Car3, Alad, Paics, Sdsl, Uros, Neil1, Car12, Pck2, Pm20d1, Hmgb1, Car15	25	1674	165	55267	0.1515	4.01927e-11	****	2.26723e-09	****
GO:0042742	defense response to bacterium	Biological Process	Fcgr1, Nos2, Adamts5, Tnf, Clec4e, Cd209d, Hp, Myd88, Rag2, Isg15, Spon2, Tlr4, Aicda, Stab1, Fpr2, Bcl3, Irgm2, Igll1, Ighv14-4, Ighv6-3, Iglc2, Gm43302, Ighv1-34, Ighv1-81, Ighv1-9, Igha, Ighv14-2, Ighv5-4, Ighv1-75, Ighv1-78, Ighv2-5, Ighv1-5, Ighv1-31, Ighd	34	1674	298	55267	0.1141	4.72019e-11	****	2.6426e-09	****
GO:0042060	wound healing	Biological Process	Timp1, Col1a1, Fkbp10, Aqp1, Sparc, Dcn, Tgfb3, Plau, Cdkn1a, Ptk7, Vangl2, Fgf7, Postn, Epb41l4b, Cx3cl1, Nlrp6, Tgfb2, Dsp, Krt6a, Cxcl2	20	1674	105	55267	0.1905	5.13442e-11	****	2.83673e-09	****
GO:0004672	protein kinase activity	Molecular Function	Acvrl1, Srpk3, Hck, Insr, Blk, Nek8, Rps6kl1, Pdk4, Mknk2, Trib2, Map2k6, Camkk1, Dapk1, Plk2, Map3k1, Prkdc, Tnk2, Ptk7, Pim1, Cdc42bpg, Pask, Cdk18, Cdc42bpa, Mark1, Ltk, Dclk1, Plk3, Ephb4, Ret, Mylk3, Jak3, Chek1, Ryk, Styk1, Stk36, Map3k13, Camk4, Pdk2, Flt3, Sbk1, Map3k19, Ttn, Mapk11, Acvr2b, Ccnd1, Adam1a, Prkcg, Gm42878	48	1674	541	55267	0.0887	5.14315e-11	****	2.83673e-09	****
GO:0060048	cardiac muscle contraction	Biological Process	Mybpc3, Myl2, Map2k6, Tnnt2, Atp1b1, Tnni3, Myh6, Scn4b, Scn3b, Ttn, Myl3, Myl4, Actc1, Tnnc1	14	1674	47	55267	0.2979	6.94746e-11	****	3.80373e-09	****
GO:0008134	transcription factor binding	Molecular Function	Nr1h3, Hdac9, Fhl2, E2f4, Hmgb3, Gata3, Hnf4a, Tcf3, Trib2, Per1, Tnfrsf10b, Prkdc, Pim1, Creb1, Ptprn, Hdac4, Parp1, Pcna, E2f1, Lef1, Nfia, Smarca4, Stk36, Rbfox2, Hdac11, Atoh8, Kdm1b, Id1, Foxo1, E2f8, Cxxc5, Zfpm1, Junb, Bcl3, Arntl, Hmgb1, Ccnd1, H2-Ab1, Mafb	39	1674	387	55267	0.1008	8.12836e-11	****	4.41779e-09	****
GO:0003887	DNA-directed DNA polymerase activity	Molecular Function	Pola1, Pole, Polm, Pole2, Polk, Pola2, Dntt, Polq, Primpol, Pold1	10	1674	20	55267	0.5	8.86587e-11	****	4.78371e-09	****
GO:0060326	cell chemotaxis	Biological Process	Pdgfb, Enpp2, Ccr1, Cxcr2, Xcl1, Lef1, Ccr9, Cx3cl1, Bcar1, Cxcl10, Ccl12, Ccr7, Lpar1, Saa3, Cxcr5, Cxcr1, Agtr1a, Cxcl2, Hmgb1	19	1674	97	55267	0.1959	9.32614e-11	****	4.99586e-09	****
GO:0042613	MHC class II protein complex	Cellular Component	H2-Oa, Cd74, H2-Aa, H2-DMb2, H2-Ob, H2-Eb1, H2-Eb2, H2-Ab1	8	1674	11	55267	0.7273	1.06014e-10	****	5.63845e-09	****
GO:0008360	regulation of cell shape	Biological Process	Hpn, Rhoc, Hck, Tbccd1, Arhgef18, Fblim1, Myh10, Dmtn, Epb41l3, Limd1, Rhoh, Plxna1, Parva, Ccl12, Ccl2, Icam1, Fermt2, F11r, Lpar1, Strip2, Rhod, Cdc42ep1, Plxnb1	23	1674	148	55267	0.1554	1.42054e-10	****	7.50164e-09	****
GO:0070542	response to fatty acid	Biological Process	Ccn2, Scd2, Tlr2, Alad, Fabp3, Ptgs2, Scd1, Tlr4, Foxo1, Ffar1, Ass1	11	1674	27	55267	0.4074	1.59002e-10	****	8.32872e-09	****
GO:0043123	positive regulation of canonical NF-kappaB signal transduction	Biological Process	Fasl, Cd40, Ajuba, Litaf, Clec4n, Tnf, Cd74, Traf5, Il1b, Il1a, Lurap1, Trim30a, Cx3cl1, Myd88, Eda2r, Ubd, Lpar1, Tlr4, Tifa, Trim30b, Trim30d, Tnfrsf19	22	1674	136	55267	0.1618	1.59953e-10	****	8.32872e-09	****
GO:0007411	axon guidance	Biological Process	Sema6b, Efnb2, Efnb3, Bmp7, Gata3, Lama5, Unc5b, Myh10, Enah, Nr4a3, Artn, Sema3a, Ephb4, Sema4b, Slit2, Robo3, Ryk, Sema3f, Notch3, Tgfb2, Rtn4r, Ccdc141, Flrt3, Palld, Flot1	25	1674	176	55267	0.142	1.6638e-10	****	8.60321e-09	****
GO:0030020	extracellular matrix structural constituent conferring tensile strength	Molecular Function	Col18a1, Col1a1, Col5a3, Col5a2, Col11a1, Col1a2, Col4a1, Col4a2, Col12a1, Col16a1, Col8a1, Col22a1	12	1674	34	55267	0.3529	1.69555e-10	****	8.70695e-09	****
GO:0045910	negative regulation of DNA recombination	Biological Process	Msh6, Msh3, Msh2, Blm, Zranb3, H1f1, H1f4, H1f3, H1f5	9	1674	16	55267	0.5625	1.98357e-10	****	1.01162e-08	****
GO:0006811	monoatomic ion transport	Biological Process	Scn4a, Cacnb3, Cacna1e, Atp7b, Atp1a2, Steap4, Cacna1d, Slc12a5, Slc13a3, Slc13a5, Cacnb1, Scara5, Slc39a14, Cldn10, Cacna1i, Clcn2, Slc11a2, Kcnk5, Cacna1h, Slco5a1, Atp1b1, Slc30a10, P2rx3, Kcnq5, Add2, Kcnj8, Slc12a3, Kcnj5, Pdzd3, Trpc1, Sfxn5, Kcnh4, Slc9a7, Kcna2, Atp1b2, Kcnj2, Tmc7, Itpr3, Scn4b, Slc26a1, Nipa1, Scn3b, Kcnb1, Tmem37, Kcnf1, Slc39a8, Kcnn4, Fxn, Kcnh7, Cnnm2, mt-Atp6	51	1674	621	55267	0.0821	2.05473e-10	****	1.04078e-08	****
GO:0071346	cellular response to type II interferon	Biological Process	Fasl, Myo1c, Stxbp4, Nos2, Edn1, Dapk1, Ciita, Xcl1, Tlr2, Gbp2, Rab20, Cx3cl1, Ccl12, Ccl2, Tlr4, Rab7b, H2-Ab1, Ass1, Gm43302	19	1674	102	55267	0.1863	2.31754e-10	****	1.16597e-08	****
GO:0055114	obsolete oxidation-reduction process	Biological Process	Loxl3, Txnrd3, Hmox1, Fads1, Steap4, Aldh1a2, Cmah, P4ha2, Rrm2, Nos2, Aloxe3, Mthfd1, Dhfr, Ogdhl, Dhrs4, Rrm2b, Cpox, Cyp2ab1, Ehhadh, Sod1, Gpd1, Cyp1b1, Pdia2, Fads2, Aldh1a7, Prdx3, Scd2, Prdx4, Dhtkd1, Cyp27a1, Mgst3, Dhrs9, Asph, Cyp4b1, Sesn2, Coq7, Cox6a2, Rrm1, Pir, G6pdx, Plod2, Me1, Ptgs2, Qsox1, Loxl2, Scd1, Kdm1b, Dcxr, Alkbh4, Maob, Fmo2, Blvrb, Mthfd1l, Lacc1, Bdh1, Suox, Gpd1l, M…	60	1674	806	55267	0.0744	2.6875e-10	****	1.34278e-08	****
GO:0045071	negative regulation of viral genome replication	Biological Process	Mx2, Tnf, Ifitm1, Ifitm3, Oasl2, Plscr1, Oas3, Oas2, Isg15, Oas1a, Ifitm6, Ifitm2, Oas1g	13	1674	43	55267	0.3023	2.70503e-10	****	1.34278e-08	****
GO:0043005	neuron projection	Cellular Component	Rhoc, Eno2, Aqp1, Slc1a2, Atp1a2, Slc12a5, Pfn1, Myh10, Ston2, Cacna1i, Septin3, App, Sod1, Cpne5, Ak1, P2rx3, Syt13, Snap25, Ahcy, Sorcs2, Rph3a, Ephb4, Exoc4, Ank1, Cx3cl1, Ptgs2, Casp4, Igsf9b, Ptpn13, Syt1, Micall2, Lpar1, Pacsin1, Kcna2, Klhl14, Rtn4r, Camk2n1, Kcnb1, Kcnn4, Map6, Hnrnpa3, Sphk1, Hmgb1, Ass1, Prkcg	45	1674	513	55267	0.0877	2.94343e-10	****	1.45144e-08	****
GO:0000727	double-strand break repair via break-induced replication	Biological Process	Mcm2, Mcm5, Mcm4, Mcm6, Mcm7, Gins4, Gins2, Mcm3	8	1674	12	55267	0.6667	3.09528e-10	****	1.51628e-08	****
GO:0050853	B cell receptor signaling pathway	Biological Process	Cd79a, Blk, Ms4a1, Cd19, Bcar1, Cd79b, Blnk, Igll1, Ighv14-4, Ighv6-3, Iglc2, Ighv1-34, Ighv1-81, Ighv1-9, Igha, Ighv14-2, Ighv5-4, Ighv1-75, Ighv1-78, Ighv2-5, Ighv1-5, Ighv1-31, Ighd	23	1674	154	55267	0.1494	3.20825e-10	****	1.56135e-08	****
GO:0005516	calmodulin binding	Molecular Function	Myo1c, Mknk2, Aebp1, Camkk1, Nos2, Myh10, Dapk1, Iqcb1, Kcnq5, Cald1, Add2, Phka1, Syt1, Akap12, Myh6, Camsap2, Ttn, Cnn3, Kcnn4, Atpif1, Map6, Myh1, Sphk1, Adam1a, Gm42878	25	1674	183	55267	0.1366	3.86987e-10	****	1.87111e-08	****
GO:0031032	actomyosin structure organization	Biological Process	Myh10, Epb41l3, Cdc42bpg, Epb41l5, Cdc42bpa, Epb41l4b, Lurap1, F11r, Alkbh4, Cnn3, Actc1	11	1674	29	55267	0.3793	3.99038e-10	****	1.91693e-08	****
GO:0030027	lamellipodium	Cellular Component	Fap, Myh10, Ajuba, Enah, Cdc42bpa, Snap25, Fscn1, Parva, Klhl2, Sorbs2, Bcar1, Acta1, Dysf, Ptpn13, Dbn1, Dpp4, Kcna2, Carmil2, Palld, Actg2, Flot1, Flot2, Rab3ip, Actc1, Fat1	25	1674	184	55267	0.1359	4.35051e-10	****	2.07653e-08	****
GO:0007420	brain development	Biological Process	Nes, Pafah1b3, Epor, Neurl1a, Septin4, Myh10, Id4, Ptch1, Ptprg, Xrcc6, Prkdc, B3gnt5, Xrcc5, Abcb6, Itga8, Dclk1, Ak4, Col4a1, Adgrg1, Pbx4, Stk36, Syt1, Ndrg4, Lpar1, Pbx3, Brca2, Id1, Pygo2, Amigo1, Sphk1	30	1674	260	55267	0.1154	4.84524e-10	****	2.29794e-08	****
GO:0046330	positive regulation of JNK cascade	Biological Process	Traf4, Ccn2, App, Tnf, Traf1, Rasgrp1, Il1b, Il1a, Dixdc1, Myd88, Eda2r, Mturn, Tlr4, Ankrd6, Tnfrsf19, Hmgb1, Mfhas1	17	1674	84	55267	0.2024	5.2612e-10	****	2.47943e-08	****
GO:0016779	nucleotidyltransferase activity	Molecular Function	Pola1, Pole, Thg1l, Polm, Polk, Dntt, Prim1, Oasl2, Nmnat3, Oas3, Oas2, Polq, Pcyt1b, Primpol, Pold1, Oas1a, Oas1g	17	1674	86	55267	0.1977	7.74154e-10	****	3.62211e-08	****
GO:0070098	chemokine-mediated signaling pathway	Biological Process	Ccr1, Cxcr2, Xcl1, Cxcl5, Cxcl9, Ccr9, Cx3cl1, Cxcl10, Ccl12, Ccl2, Ackr1, Ccr7, Cxcr5, Cxcr1, Cxcl2	15	1674	65	55267	0.2308	7.7832e-10	****	3.62211e-08	****
GO:0030199	collagen fibril organization	Biological Process	Loxl3, Mmp11, Col1a1, Fkbp10, Col2a1, Cyp1b1, Col5a2, Col11a1, Col1a2, Loxl2, Lum, Tgfb2, Adamts14	13	1674	47	55267	0.2766	9.29447e-10	****	4.29855e-08	****
GO:0098609	cell-cell adhesion	Biological Process	Arvcf, Icam4, Fblim1, Lama5, Perp, Celsr3, Tmem47, Pard3, Cd2, Ccn1, Slit2, Cx3cl1, Icam5, Dchs1, Icam1, F11r, Cldn5, Pkp2, Emcn, Dsp, Celsr2, Fat1	22	1674	149	55267	0.1477	9.66092e-10	****	4.44045e-08	****
GO:0000723	telomere maintenance	Biological Process	Rpa1, Ccne1, Xrcc6, Prkdc, Xrcc5, Ccne2, Rpa2, Blm, Recql4, Rif1, Zfp365, Hspa1a	12	1674	39	55267	0.3077	1.05102e-09	****	4.80116e-08	****
GO:0035556	intracellular signal transduction	Biological Process	Srpk3, Hmox1, Stac2, Ccn2, Plek, Mknk2, Camkk1, Plek2, Edn1, Adcy2, Dapk1, Adcy4, Adcy6, Cdc42bpg, Igfbp5, Pask, Cdc42bpa, Mark1, Rasgrp1, Dclk1, Rasal1, Jak3, Chek1, Cish, Shc4, Dgki, Asb17, Myzap, Gpr155, Rapgef4, Lax1, Socs3, Mapk11, Chn1, Blnk, Rasgrp3, Adam1a, Prkcg, Gm42878	39	1674	424	55267	0.092	1.16072e-09	****	5.26993e-08	****
GO:0001228	DNA-binding transcription activator activity, RNA polymerase II-specific	Molecular Function	Tbx21, Nr1h3, Spib, Pax5, E2f4, Gata3, Mybl2, Hnf4a, Ikzf3, Tcf3, Irf4, Litaf, Eaf2, Rfx2, Creb1, Parp1, Atf3, Tbx15, Lef1, Nr4a3, Nfia, Etv6, Gata1, Plscr1, Mlxip, Pbx3, Zfp750, Maff, Foxo1, Npas4, Aknad1, Sox12, Junb, Arntl, Tead1, Ebf1, Sp7, Mafb, Sox4, Mef2b, Yy2	41	1674	462	55267	0.0887	1.27278e-09	****	5.74373e-08	****
GO:0055010	ventricular cardiac muscle tissue morphogenesis	Biological Process	Mybpc3, Epor, Myl2, Tnnt2, Col11a1, Tnni3, Myh6, Pkp2, Myl3, Tnnc1	10	1674	25	55267	0.4	1.36582e-09	****	6.12645e-08	****
GO:0009408	response to heat	Biological Process	Lrp11, Sod1, P2rx3, Psip1, Pde4b, Ckm, Gclc, Ccl2, Pklr, Cd14, Cxcl2, Osm, Hspa1b, Hspa1a	14	1674	58	55267	0.2414	1.51068e-09	****	6.73566e-08	****
GO:0016446	somatic hypermutation of immunoglobulin genes	Biological Process	Msh6, Polm, Msh2, Ung, Polq, Exo1, Aicda, Ighd	8	1674	14	55267	0.5714	1.77865e-09	****	7.88324e-08	****
GO:0043197	dendritic spine	Cellular Component	Slc1a2, Dnajb1, Neurl1a, Atp1a2, Myh10, App, Mx2, Dnm1, P2rx3, Pde4b, Sorcs2, Rph3a, Cald1, Cryab, Dbn1, Arhgap33, Psd, Dgki, Lpar1, Dnm3, Kcnj2, Synpo, Rapgef4, Map1b, Cnn3	25	1674	197	55267	0.1269	1.85128e-09	****	8.15659e-08	****
GO:0006335	DNA replication-dependent chromatin assembly	Biological Process	Chaf1a, Chaf1b, Hat1, Nasp, H4c3, H4c8, H4c4, H4c6, H3c3, H4c14, H3c8	11	1674	33	55267	0.3333	1.99672e-09	****	8.74565e-08	****
GO:0005581	collagen trimer	Cellular Component	Col18a1, Col1a1, Col5a3, Col2a1, Msr1, Col5a2, Marco, Col11a1, Col1a2, Col4a1, Col4a2, Col12a1, Emid1, Col16a1, Col8a1, Col22a1	16	1674	80	55267	0.2	2.02778e-09	****	8.82975e-08	****
GO:0010212	response to ionizing radiation	Biological Process	Paxip1, Bax, Brca1, Mrnip, Prkdc, Eya1, Rad51, Alad, Rad54l, Aen, Rrm1, Krt14, Lig4	13	1674	50	55267	0.26	2.15455e-09	****	9.29202e-08	****
GO:0031297	replication fork processing	Biological Process	Etaa1, Rad51, Pcna, Blm, Zranb3, Primpol, Mms22l, Fancm, Tonsl, Cenps	10	1674	26	55267	0.3846	2.1589e-09	****	9.29202e-08	****
GO:0003690	double-stranded DNA binding	Molecular Function	Msh6, Pola1, Xrcc6, Prkdc, Msh2, Creb1, Xrcc5, Mcm10, Rad51, Rad51ap1, Mnd1, Aff3, Mterf2, H1f1, H1f4, H1f3, Junb, H1f5, Hmgb1, Cenps, Zcchc3	21	1674	142	55267	0.1479	2.23901e-09	****	9.58141e-08	****
GO:0071356	cellular response to tumor necrosis factor	Biological Process	Col1a1, Smpd4, Gata3, Brca1, Cd40, Slc2a4, Edn1, Has2, Gpd1, Hdac4, Xcl1, Postn, Cx3cl1, Adamts7, Dbn1, Ccl12, Ccl2, Akap12, Fabp4, Ass1	20	1674	129	55267	0.155	2.31074e-09	****	9.83186e-08	****
GO:0006898	receptor-mediated endocytosis	Biological Process	Insr, Fcgr1, Cxcl16, Msr1, Ifitm3, Marco, Dnm1, Dnajc6, Tfr2, Tmem108, Clec9a, Ldlrad3, Cd14, Fpr2	14	1674	60	55267	0.2333	2.4414e-09	****	1.03288e-07	****
GO:0048661	positive regulation of smooth muscle cell proliferation	Biological Process	Pdgfb, Ccn4, Hmox1, Retn, Edn1, Bmp4, Tnf, Hdac4, Nr4a3, Orc1, Mmp2, Cx3cl1, Ptgs2, Myd88, Notch3, Il18	16	1674	81	55267	0.1975	2.45599e-09	****	1.03318e-07	****
GO:0002504	antigen processing and presentation of peptide or polysaccharide antigen via MHC class II	Biological Process	H2-Oa, H2-Aa, H2-DMb2, H2-Ob, H2-Eb1, H2-Eb2, H2-Ab1	7	1674	10	55267	0.7	2.55906e-09	****	1.07049e-07	****
GO:0034612	response to tumor necrosis factor	Biological Process	Insr, Ggt5, Ggt1, Cxcl16, Nmnat3, Ptgs2, Ubd, Ccl2, Aff3, Cd14, Sphk1	11	1674	34	55267	0.3235	2.87059e-09	****	1.1941e-07	****
GO:0032729	positive regulation of type II interferon production	Biological Process	Slamf6, App, Tnf, Tnfsf4, Rasgrp1, Il1b, Cd2, Pde4b, Tnfsf9, Tlr4, Il18, Zfpm1, Cd14, Bcl3, Tnfrsf13c	15	1674	71	55267	0.2113	2.89545e-09	****	1.19775e-07	****
GO:0019722	calcium-mediated signaling	Biological Process	Cacna1d, Edn1, Ednrb, App, Tnf, Ccr1, Cxcr2, Ccr9, Ccr7, Samd14, Cxcr5, Cxcr1, Agtr1a, Fpr2, Sphk1, Alms1	16	1674	82	55267	0.1951	2.96573e-09	****	1.22005e-07	****
GO:0005525	GTP binding	Molecular Function	Mx1, Tubb6, Rhoc, Insr, Thg1l, Septin8, Rab4a, Septin4, Dapk1, Septin3, Ciita, Mx2, Rhebl1, Gna14, Dnm1, Gbp2, Ak4, Rhoh, Rab20, Srprb, Rhov, Arl5c, Dnm3, Pck2, Rasl12, Rhod, Hcar2, H1f4, Rab7b, Gnai1, Irgm2, Mfhas1, Igtp, Tgtp1, Gm43302, Gimap1	36	1674	384	55267	0.0938	3.00814e-09	****	1.23069e-07	****
GO:0001701	in utero embryonic development	Biological Process	Acvrl1, Dnmt3l, Rpa1, Fkbp10, Gata3, Ada, Myh10, Edn1, Ptch1, Msh2, Ifitm5, Epb41l5, Hc, Coq7, Gata1, Slit2, Tmem231, Smarca4, Prdm1, Myh6, Sox5, Maff, Lig4, Ttn, Sox6, Junb, Zbtb18, Zfp568	28	1674	249	55267	0.1124	3.23923e-09	****	1.31799e-07	****
GO:0008233	peptidase activity	Molecular Function	Fap, Mmp11, Hpn, Ctse, Ggt5, Ggt1, Adamtsl4, Prep, Cpm, Plau, Adamts1, Adamts5, Cela1, Tmprss3, Capn10, Adam33, Enpep, Uchl1, Adamts9, Usp18, Pcsk6, Mmp2, Mmp15, Usp2, Adamts7, Casp4, Dpp4, Capn5, Cpe, C1rl, Josd2, Anpep, Prss23, Usp45, Pm20d1, Otud1, Adamts3, Prss50, Mmp13, Adamts14, Klk1b27, Klk1, Adam1a, Usp49, Cfb	45	1674	554	55267	0.0812	3.28444e-09	****	1.32913e-07	****
GO:0043235	receptor complex	Cellular Component	Acvrl1, Ramp2, Itga3, Nr1h3, Insr, Il13ra1, Plxdc1, Tshr, Gfra2, App, Gfra1, Cr2, P2rx3, Ltk, Ephb4, Ret, Caprin2, Il4ra, Ryk, Trpc1, Notch3, Tlr4, Itpr3, Il31ra, Acvr2b	25	1674	203	55267	0.1232	3.46036e-09	****	1.39275e-07	****
GO:0016477	cell migration	Biological Process	Rhoc, Lama5, Ccn2, Ntn4, Sdc2, Snai2, Igfbp6, Ptk7, Gfra1, Limd1, Cdc42bpa, Arpc5l, Enpep, Lurap1, Fscn1, Gpc4, Mmp2, Adgrg1, Bcar1, Rhov, Dchs1, Tgfb2, Strip2, Rhod, Snai1, Carmil2, Palld, Cass4	28	1674	250	55267	0.112	3.54346e-09	****	1.41853e-07	****
GO:0060271	cilium assembly	Biological Process	Bbs1, E2f4, Lama5, Cep290, Tmem107, Iqcb1, Celsr3, Rsph9, Rfx2, Wwtr1, Parva, Tmem231, Stk36, Ssx2ip, Cc2d2a, Wdr60, Dzip1, Dync2h1, Fam161a, Armc9, Alms1, Rab3ip, Celsr2, Wdr90	24	1674	190	55267	0.1263	4.25562e-09	****	1.69451e-07	****
GO:0050727	regulation of inflammatory response	Biological Process	Ggt1, Tnf, Xcl1, Tnfsf4, Zbp1, Bst1, Usp18, Myd88, Mgll, Casp4, Sbno2, Nlrp6, Tlr4, Clcf1, Lacc1, Fabp4	16	1674	84	55267	0.1905	4.28725e-09	****	1.69802e-07	****
GO:0006261	DNA-templated DNA replication	Biological Process	Rpa1, Pold2, Pole2, Rfc4, Gins4, Rfc3, Polq, Wdhd1, Pold1	9	1674	21	55267	0.4286	4.44338e-09	****	1.75055e-07	****
GO:0045599	negative regulation of fat cell differentiation	Biological Process	Mmp11, Ccn4, Gata3, Trib2, Id4, Wnt10b, Tnf, Jag1, E2f1, Wwtr1, Foxo1, Zfpm1, Arntl	13	1674	53	55267	0.2453	4.69473e-09	****	1.83984e-07	****
GO:0042113	B cell activation	Biological Process	Cd79a, Cd40, Ikzf3, Ms4a1, Rasgrp1, Cd22, Bank1, Cxcr5, Lax1, Blnk	10	1674	28	55267	0.3571	5.04678e-09	****	1.96745e-07	****
GO:0005244	voltage-gated monoatomic ion channel activity	Molecular Function	Scn4a, Cacnb3, Cacna1e, Cacna1d, Cacnb1, Cacna1i, Clcn2, Cacna1h, Kcnq5, Kcnj8, Kcnj5, Kcnh4, Kcna2, Kcnj2, Scn4b, Scn3b, Kcnb1, Tmem37, Kcnf1, Kcnh7	20	1674	135	55267	0.1481	5.19217e-09	****	2.01359e-07	****
GO:0000724	double-strand break repair via homologous recombination	Biological Process	Rpa1, Rec8, Rad51c, Brca1, Rad51, Mcm8, Rad54l, Rpa2, Rad51ap1, Blm, Helq, Brca2, Mms22l, Tonsl, Aunip	15	1674	74	55267	0.2027	5.30245e-09	****	2.03516e-07	****
GO:0030593	neutrophil chemotaxis	Biological Process	Cxcr2, Xcl1, Il1b, Pde4b, Spp1, Cxcl5, Cxcl9, Cx3cl1, Cxcl10, Ccl12, Ccl2, Tgfb2, Cxcr1, Jaml, Cxcl2	15	1674	74	55267	0.2027	5.30245e-09	****	2.03516e-07	****
GO:0072659	protein localization to plasma membrane	Biological Process	Ramp2, Tspan33, Cacnb3, Lama5, Ptch1, Epb41l3, Tnf, Atp1b1, Ank1, Dchs1, Tspan15, Tspan14, F11r, Mrap, Pacsin1, Pkp2, Scn3b, Kcnb1, Actn2, Flot1, Flot2	21	1674	149	55267	0.1409	5.42959e-09	****	2.06269e-07	****
GO:0031982	vesicle	Cellular Component	Ggt1, Bmp7, Myo1c, Slc2a4, Sparc, Rab4a, Bmp4, Il1rn, Snap25, Il1b, Dnajc6, Slc2a1, Spp1, Slc12a3, Pln, Myo15, H1f1, Kcnn4, Flot2, Bglap, Bglap2	21	1674	149	55267	0.1409	5.42959e-09	****	2.06269e-07	****
GO:0006897	endocytosis	Biological Process	Loxl3, Cd5l, Lrp11, Ston2, Scamp1, Scara5, Dab2, Lrp12, Enpp2, Endou, App, Tmprss3, Rin1, Msr1, Marco, Dnm1, Atp9a, Fchsd2, Cd209d, Loxl2, Rhov, Dnm3, Pacsin1, Stab1, Flot1, Fcho1	26	1674	224	55267	0.1161	5.99177e-09	****	2.26212e-07	****
GO:0071560	cellular response to transforming growth factor beta stimulus	Biological Process	Acvrl1, Col1a1, Dnmt1, Edn1, Creb1, Epb41l5, Parp1, Xcl1, Postn, Col4a2, Dbn1, Sox5, Id1, Sox6	14	1674	64	55267	0.2188	6.01532e-09	****	2.26212e-07	****
GO:0006813	potassium ion transport	Biological Process	Aqp1, Atp1a2, Slc12a5, Cpox, Kcnk5, Atp1b1, Kcnq5, Kcnj8, Abcc9, Kcnj5, Kcnh4, Slc9a7, Kcna2, Atp1b2, Kcnj2, Kcnb1, Kcnf1, Kcnn4, Gja5, Kcnh7	20	1674	137	55267	0.146	6.73002e-09	****	2.50559e-07	****
GO:0003823	antigen binding	Molecular Function	Cd40, Itga4, Spon2, Jchain, Igll1, Ighv14-4, Ighv6-3, Iglc2, Ighv1-34, Ighv1-81, Ighv1-9, Igha, Ighv14-2, Ighv5-4, Ighv1-75, Ighv1-78, Ighv2-5, Ighv1-5, Ighv1-31, Ighd	20	1674	137	55267	0.146	6.73002e-09	****	2.50559e-07	****
GO:0005912	adherens junction	Cellular Component	Arvcf, Efnb2, Tspan33, Cyth3, Ajuba, Limd1, Tmem47, Pard3, Epb41l5, Jag1, Ajm1, Synm, Cd99l2, Ssx2ip, Dchs1, Pkp2, Fmn1, Plekha7, Flot1, Flot2, Klhl24	21	1674	151	55267	0.1391	6.92329e-09	****	2.56472e-07	****
GO:0009887	animal organ morphogenesis	Biological Process	Efnb2, Insr, Gmnn, Bmp7, Pax5, E2f4, Lama5, Nek8, Ntn4, Ptch1, Wnt10b, Tnf, Prkar1b, Eya1, Jag1, Pdgfc, Pbx4, Pbx3, Sycp2	19	1674	124	55267	0.1532	7.04648e-09	****	2.59743e-07	****
GO:0003678	DNA helicase activity	Molecular Function	Mcm2, Mcm5, Xrcc6, Mcm4, Xrcc5, Mcm6, Mcm8, Mcm7, Blm, Recql4, Helq, Zranb3, Mcm3	13	1674	55	55267	0.2364	7.65395e-09	****	2.80745e-07	****
GO:0071260	cellular response to mechanical stimulus	Biological Process	Col1a1, Aqp1, Atp1a2, Cd40, Map3k1, Hdac4, Il1b, Slc2a1, Gclc, Ptgs2, Myd88, Ripor2, F11r, Tlr4, Kcnj2	15	1674	76	55267	0.1974	7.80245e-09	****	2.84789e-07	****
GO:0042393	histone binding	Molecular Function	Uhrf1, Mcm2, Dpf3, Dek, Atad2, Chaf1b, Gk, Hat1, Lef1, Mllt3, Nasp, Coprs, Smarca4, Sbno2, Kdm1b, Pygo2, Tonsl, Rag1, Brpf3, Samd1, Usp49	21	1674	153	55267	0.1373	8.79054e-09	****	3.1929e-07	****
GO:0043204	perikaryon	Cellular Component	Eno2, Neurl1a, Slc12a5, Clcn2, App, Cpne5, Cplx2, Itga8, Olfm1, Azin2, Sorcs2, Cryab, Ccl2, Cpe, Kcna2, Synpo, Rtn4r, Kcnb1, Amigo1, Map1b, Klhl24, Bglap, Bglap2, Ass1	24	1674	198	55267	0.1212	9.68769e-09	****	3.50168e-07	****
GO:0034987	immunoglobulin receptor binding	Molecular Function	Tarm1, Jchain, Igll1, Ighm, Ighv14-4, Ighv6-3, Iglc2, Ighv1-34, Ighv1-81, Ighv1-9, Igha, Ighv14-2, Ighv5-4, Ighv1-75, Ighv1-78, Ighv2-5, Ighv1-5, Ighv1-31, Ighd	19	1674	127	55267	0.1496	1.05585e-08	****	3.79799e-07	****
GO:0000792	heterochromatin	Cellular Component	Uhrf1, Dnmt1, Cbx5, Cbx2, Orc2, Wdr76, Smarca4, Pml, Cbx7, Zbtb18, Cbx6	11	1674	38	55267	0.2895	1.08011e-08	****	3.8666e-07	****
GO:0042771	intrinsic apoptotic signaling pathway in response to DNA damage by p53 class mediator	Biological Process	Bbc3, Atad5, Cdkn1a, Msh2, Pmaip1, Aen, Pml, Brca2, Phlda3, Bcl3	10	1674	30	55267	0.3333	1.09331e-08	****	3.87656e-07	****
GO:0010332	response to gamma radiation	Biological Process	Bax, Gata3, Prkdc, Parp1, Ccl2, Pml, Tigar, Brca2, Lig4, Cxcl2	10	1674	30	55267	0.3333	1.09331e-08	****	3.87656e-07	****
GO:0005901	caveola	Cellular Component	Fasl, Hck, Cavin1, Aqp1, Hmox1, Insr, Atp1a2, Ptch1, Atp1b1, Slc2a1, Ptgs2, Rangrf, Cavin3, Adtrp, Flot1, Flot2	16	1674	90	55267	0.1778	1.21476e-08	****	4.28679e-07	****
GO:1990830	cellular response to leukemia inhibitory factor	Biological Process	Mybl2, Syngr1, Enah, Rfx2, Hells, Creb1, Xrcc5, Trim2, Spp1, Dtx1, Abcg4, Gstt2, Sbno2, Rif1, Pml, Icam1, Socs3, Spock2	18	1674	115	55267	0.1565	1.23578e-08	****	4.34037e-07	****
GO:0016887	ATP hydrolysis activity	Molecular Function	Msh6, Atp1a2, Myh10, Ddx4, Atad2, Abca3, Msh2, Abcb6, Tnnt2, Atp1b1, Abcc9, Blm, Abcb10, Abcg4, Smarca4, Rfc3, Abcb1a, Myh6, Katnal1, Abca9, Abcb4, Abca6, Actc1, Hspa1b, Hspa1a	25	1674	217	55267	0.1152	1.35614e-08	****	4.74075e-07	****
GO:0030036	actin cytoskeleton organization	Biological Process	Rhoc, Arhgef18, Stard13, Pfn1, Rflnb, Myh10, Plek2, Dmtn, Mtss1, Enah, Spire1, Epb41l5, Cdc42bpa, Rhoh, Fscn1, Parva, Bcar1, Amotl2, Ccr7, Rhod, Smtnl2, Nrap, Palld	23	1674	187	55267	0.123	1.48e-08	****	5.14955e-07	****
GO:0006357	regulation of transcription by RNA polymerase II	Biological Process	Hif3a, Snai3, Fhl2, Spib, Hmgb3, Gata3, Brca1, Hnf4a, Pfn1, Lhx1, Tcf3, Jmy, App, Wnt10b, Rfx2, Tnf, Ldb1, Sp4, Atf3, Elp4, Zbtb46, Lef1, Tal1, Ezh2, Etv6, Maz, Hmgn5, Pbx4, Zbtb1, Klf16, Pknox2, Prdm1, Mlxip, Bach2, Inhba, Snai1, Foxo1, Zfp367, Npas4, Zfpm1, Foxd4, H1f4, Sox12, H1f3, Junb, Sp7, Hmgb1, Mafb, 2210418O10Rik, Yy2	50	1674	686	55267	0.0729	1.59682e-08	****	5.53018e-07	****
GO:0016874	ligase activity	Molecular Function	Hars, Vars, Ttll5, Mdm2, Acsl6, Mthfd1, Acss1, Uchl1, Paics, Asns, Tarsl2, Gclc, Pccb, Lars2, Mthfd1l, Acacb, Lig4, Lig1, Ass1	19	1674	131	55267	0.145	1.77615e-08	****	6.1228e-07	****
GO:0005604	basement membrane	Cellular Component	Egfl6, Timp1, Col18a1, Lama5, Sparc, Ntn4, Timp3, Col2a1, Ccdc80, Adamts1, Col4a1, Col4a2, Loxl2, Tgfb2, Mmrn2, Hmcn2, Col8a1	17	1674	105	55267	0.1619	1.8535e-08	****	6.35998e-07	****
GO:0003007	heart morphogenesis	Biological Process	Mybpc3, Insr, Epor, Aldh1a2, Myl2, Ptch1, Col2a1, Col11a1, Ephb4, Dchs1, Lefty1, Tgfb2, Ttn	13	1674	59	55267	0.2203	1.9075e-08	****	6.51523e-07	****
GO:0004386	helicase activity	Molecular Function	Mcm2, Mcm5, Ddx4, Xrcc6, Mcm4, Hells, Xrcc5, Mcm6, Ddx59, Mcm8, Rad54l, Mcm7, Blm, Smarca4, Recql4, Helq, Zranb3, Mcm3, Fancm	19	1674	132	55267	0.1439	2.01621e-08	****	6.80773e-07	****
GO:0006267	pre-replicative complex assembly involved in nuclear cell cycle DNA replication	Biological Process	Mcm2, Mcm5, Mcm4, Mcm6, Mcm7, Mcm3	6	1674	8	55267	0.75	2.03402e-08	****	6.80773e-07	****
GO:0033151	V(D)J recombination	Biological Process	Prkdc, Rag2, Dcaf1, Lig4, Rag1, Hmgb1	6	1674	8	55267	0.75	2.03402e-08	****	6.80773e-07	****
GO:0031298	replication fork protection complex	Cellular Component	Mcm10, Gins4, Gins2, Tipin, Wdhd1, Timeless	6	1674	8	55267	0.75	2.03402e-08	****	6.80773e-07	****
GO:0006911	phagocytosis, engulfment	Biological Process	Fcgr1, Msr1, Marco, Arhgap12, Igll1, Ighv14-4, Ighv6-3, Iglc2, Ighv1-34, Ighv1-81, Ighv1-9, Igha, Ighv14-2, Ighv5-4, Ighv1-75, Ighv1-78, Ighv2-5, Ighv1-5, Ighv1-31, Ighd	20	1674	146	55267	0.137	2.03884e-08	****	6.80773e-07	****
GO:0005789	endoplasmic reticulum membrane	Cellular Component	Hpn, Clgn, Bax, Hmox1, Smpd4, Cpt1c, Hmgcll1, Fads1, Kdelr3, Acsl6, Lpcat1, Dgat1, Soat2, Tmprss3, Cyp1b1, Fads2, Scd2, Jph3, Ptdss2, Abcb6, Mgst3, Dhrs9, Rasgrp1, Asph, Fmn2, Cyp4b1, Nsg1, Uchl1, Nup210, Plod2, Ptgs2, Srprb, Casp4, Pla2g4c, Gdpd5, Reep6, Gramd4, Ndrg4, Pml, Scd1, Pln, Mrap, Fmo2, Kcna2, Klhl14, Itpr3, Aqp11, Fmn1, Shisa2, Eif5a2, Flrt3, B3glct, Ugt1a6a, Ei24, Irgm2, Pgap1, Igtp,…	58	1674	863	55267	0.0672	2.12774e-08	****	7.07283e-07	****
GO:0001503	ossification	Biological Process	Acp5, Col1a1, Bmp7, Sparc, Ccn2, Bmp4, Col2a1, Ifitm1, Col5a2, Col11a1, Spp1, Gpm6b, Sbno2, Igsf10, Tapt1, Bglap, Bglap2	17	1674	106	55267	0.1604	2.14548e-08	****	7.10012e-07	****
GO:0032355	response to estradiol	Biological Process	Col1a1, Ggt5, Ggt1, Bmp7, Aldh1a2, Ccn2, Ptch1, Pcna, Postn, Ezh2, Mbd4, Mmp15, Cryab, Ptgs2, Map1b, Cxcl2, Ccnd1, Ass1	18	1674	120	55267	0.15	2.45096e-08	****	8.07516e-07	****
GO:0016604	nuclear body	Cellular Component	Bcl11a, Fancl, Cdt1, Brca1, Myo1c, Mdm2, Mknk2, Klf11, Pole2, Polk, Cdkn1a, Uqcc2, Eya1, Parp1, Pcna, Wwtr1, Rpa2, Nudt9, Dtx1, Zbtb1, Rif1, Smad6, Aff3, Ints7, Atp8b1, Exo1, Nsmce4a, Arntl, Tonsl, Gemin2	30	1674	308	55267	0.0974	2.5628e-08	****	8.40645e-07	****
GO:0006979	response to oxidative stress	Biological Process	Hmox1, Rrm2b, App, Sod1, Prdx3, Prdx4, Pcna, Car3, Alad, Psip1, Coq7, G6pdx, Gab1, Mmp2, Neil1, Gclc, Ptgs2, Tlr4, Msrb3	19	1674	135	55267	0.1407	2.92717e-08	****	9.55951e-07	****
GO:0009611	response to wounding	Biological Process	Pdgfb, Bax, Slc1a2, Sulf2, Gfap, Serpine2, Adm, Nmnat3, Ccl2, Inhbb, Tgfb2, Map1b, Gm49339, Lilrb4a	14	1674	72	55267	0.1944	2.99632e-08	****	9.74262e-07	****
GO:0032869	cellular response to insulin stimulus	Biological Process	Hdac9, Insr, Slc2a4, Gpld1, Slc39a14, Prkdc, Gpam, Capn10, Parp1, Errfi1, Gclc, Ccl2, Inhbb, Pck2, Pklr, Foxo1, Bglap2	17	1674	109	55267	0.156	3.29264e-08	****	1.0658e-06	****
GO:0034765	regulation of monoatomic ion transmembrane transport	Biological Process	Scn4a, Cacnb3, Cacna1e, Cacna1d, Cacnb1, Cacna1i, Clcn2, Kcnq5, Kcnj8, Kcnj5, Kcnh4, Kcna2, Kcnj2, Scn4b, Scn3b, Kcnb1, Tmem37, Kcnf1, Kcnh7	19	1674	136	55267	0.1397	3.30646e-08	****	1.0658e-06	****
GO:1990837	sequence-specific double-stranded DNA binding	Molecular Function	Tbx21, Snai3, Spib, E2f4, Gata3, Mybl2, Hnf4a, Lhx1, Klf11, Irf4, Snai2, Rfx2, Irf7, Creb1, Atf3, Gfi1b, Creb3l1, E2f1, Tbx15, Lef1, Bhlhe41, Gata1, Klf16, Pknox2, Prdm1, Bach2, Maff, Snai1, Hic1, E2f8, Tgif1, Sox12, Junb, Arntl, Zfp1, Tgif2, Zbtb18, Mafb, Sox4, Mef2b, Yy2	41	1674	520	55267	0.0788	3.68151e-08	****	1.18157e-06	****
GO:0007169	transmembrane receptor protein tyrosine kinase signaling pathway	Biological Process	Hck, Insr, Blk, Tom1l1, Gfra2, Gfra1, Ltk, Ephb4, Ret, Angpt2, Bcar1, Ryk, Styk1, Shc4, Flt3, Blnk, Cass4	17	1674	110	55267	0.1545	3.78508e-08	****	1.2096e-06	****
GO:0006783	heme biosynthetic process	Biological Process	Tmem14c, Cpox, Slc11a2, Alad, Uros, Alas1, Atpif1, Fxn	8	1674	19	55267	0.4211	3.90955e-08	****	1.24404e-06	****
GO:0003674	molecular_function	Molecular Function	Slfn4, Vpreb3, Vsig2, Epdr1, Tbccd1, Mtfp1, Scrn3, 4931428F04Rik, Lrrc27, Sertad4, Stac2, Cenpv, Mrnip, Septin4, Tmem132e, Tmem107, Lsm12, Fam161b, Tmem14c, Cenpp, Golm1, Lrp12, Cep97, Ccdc116, Donson, Pcdhgc4, Uqcc2, Spire1, Ms4a4d, Ifitm5, Ifitm1, Rftn2, Ccdc150, Slc35f5, Tmem9, Ralgps2, 1700007K13Rik, Zmynd19, Ccdc34, Prrg4, Cdan1, Nup210l, Gask1b, Ifi44, Tlcd4, Hemgn, 2610528J11Rik, Bend5, Lu…	170	1674	3695	55267	0.046	3.95694e-08	****	1.25376e-06	****
GO:0030308	negative regulation of cell growth	Biological Process	Acvrl1, Bbc3, Myl2, Hnf4a, Eaf2, Cdkn1a, Serpine2, Sesn2, Caprin2, Slit2, Cryab, Smarca4, Pml, Tgfb2, Inhba, Ei24, Psrc1, Hspa1a	18	1674	124	55267	0.1452	4.12861e-08	****	1.30261e-06	****
GO:0016746	acyltransferase activity	Molecular Function	Ggt5, Ggt1, Cpt1c, Mboat2, Lpcat1, Esco2, Ciita, Dgat1, Soat2, Acat2, Gpam, Osgepl1, Hat1, Tgm3, Qpctl, Alas1, Zdhhc15, Zdhhc14, Nags, Acat3, Cpt1b	21	1674	167	55267	0.1257	4.19219e-08	****	1.31709e-06	****
GO:0043209	myelin sheath	Cellular Component	Eno2, Cnp, Atp1a2, Cntnap1, Septin8, Septin4, Gfap, Serinc5, Sod1, Prdx3, Atp1b1, Dnm1, Snap25, Uchl1, Fscn1, Exoc4, Cryab, Gnb5, Syn1, Pacsin1, Itpr3, Ass1	22	1674	184	55267	0.1196	5.05162e-08	****	1.58044e-06	****
GO:0097512	cardiac myofibril	Cellular Component	Mybpc3, Myl2, Des, Tnnt2, Cryab, Tnni3	6	1674	9	55267	0.6667	5.94436e-08	****	1.85196e-06	****
GO:0019221	cytokine-mediated signaling pathway	Biological Process	Il7r, Epor, Il13ra1, Il9r, Il1rap, Cd74, Il1rl1, Il1r2, Ptprn, Il1b, Il1a, Il4ra, Cx3cl1, Myd88, Ccl12, Ccl2, Il31ra, Csf2rb, Csf2rb2	19	1674	141	55267	0.1348	5.97588e-08	****	1.85402e-06	****
GO:0005815	microtubule organizing center	Cellular Component	Tbccd1, Bbs1, Ttll12, Nek8, Cep290, Ajuba, Cep97, Ccdc116, Iqcb1, Rad51, Ubxn2b, Chek1, Neil1, Ccp110, Ssx2ip, Dtl, Zfp365, Rassf7, Brca2, Plekha7, Smtnl2, Tapt1, Gnai1, Flot1, Alms1, Ninl, 1700029J07Rik, Cep76, Aunip, Hspa1b, Hspa1a	31	1674	338	55267	0.0917	6.02268e-08	****	1.86078e-06	****
GO:0006298	mismatch repair	Biological Process	Rpa1, Msh6, Msh3, Msh2, Pcna, Rpa2, Exo1, Rnaseh2a	8	1674	20	55267	0.4	6.34194e-08	****	1.95132e-06	****
GO:0050830	defense response to Gram-positive bacterium	Biological Process	Acp5, Hck, Il7r, App, Tnf, Tlr2, Gbp2, Tnfsf8, Adm, Myd88, Scd1, Zg16, Krt6a, H2bc12, H2bc21, H2bc11, Gm43302, H2bc15	18	1674	128	55267	0.1406	6.80536e-08	****	2.0853e-06	****
GO:0006325	chromatin organization	Biological Process	Uhrf1, Dnmt1, Hdac9, Dpf3, Dek, Atad2, Cbx2, Eya1, Hdac4, Hat1, Cdan1, Ezh2, Hmgn5, Coprs, Smarca4, Rag2, Loxl2, Hdac11, Kdm1b, Alkbh4, Dcaf1, Cbx7, Nsd2, H1f5, Rag1, H2ac10, Brpf3, Cecr2, Cbx6, Usp49, Hist1h2ao	31	1674	340	55267	0.0912	6.88234e-08	****	2.10024e-06	****
GO:0016055	Wnt signaling pathway	Biological Process	Ccne1, Ccn4, Amer2, Wnt10b, Cela1, Ptk7, Ldb1, Mark1, Gid8, Lef1, Reck, Gpc4, Dixdc1, Amotl2, Ryk, Fermt2, Cpe, Frat2, Rspo2, Krt6a, Celsr2, Ccnd1, Apcdd1	23	1674	203	55267	0.1133	6.92186e-08	****	2.10368e-06	****
GO:0051384	response to glucocorticoid	Biological Process	Sparc, Cdkn1a, Abca3, Tnf, Tyms, Il1rn, Alad, Adm, Ptgs2, Ccl2, Cxcl2, Hmgb1, Ccnd1, Ass1	14	1674	77	55267	0.1818	7.31399e-08	****	2.21382e-06	****
GO:0043565	sequence-specific DNA binding	Molecular Function	Rpa1, Bcl11a, Tbx21, Nr1h3, Spib, E2f4, Gata3, Mybl2, Hnf4a, Ikzf3, Lhx1, Tcf3, Irf4, Snai2, Sp4, Creb1, Hdac4, E2f1, Lef1, Nr4a3, Ezh2, Etv6, Gata1, Pbx4, Rag2, Pknox2, Pbx3, Rere, Maff, Snai1, Hic1, Foxo1, E2f8, Cxxc5, Zfp2, Foxd4, Sox6, Zfp961, Junb, Arntl, Nsd2, Rag1, Zbtb18, Mafb, Zfp882, Yy2, Zfp383, A630089N07Rik	48	1674	678	55267	0.0708	7.40082e-08	****	2.23103e-06	****
GO:0005044	scavenger receptor activity	Molecular Function	Loxl3, Cd5l, Cxcl16, Scara5, Enpp2, Endou, Tmprss3, Msr1, Marco, Loxl2, Stab1	11	1674	45	55267	0.2444	7.49946e-08	****	2.25165e-06	****
GO:0032757	positive regulation of interleukin-8 production	Biological Process	Tnf, Cd74, Afap1l2, Il1b, Cd2, Tlr2, Myd88, Serpine1, Tlr4, Il18, Cd14, Hmgb1	12	1674	55	55267	0.2182	7.53366e-08	****	2.25284e-06	****
GO:0004252	serine-type endopeptidase activity	Molecular Function	Fap, Hpn, Cd5l, Prep, Dcbld1, Plau, Cela1, Tmprss3, Pcsk6, Hp, Mmp2, Apeh, Mst1, Prss35, Rhbdd3, Pik3ip1, Dpp4, C1rl, Prss23, Prss50, Klk1b27, Klk1, Cfb	23	1674	205	55267	0.1122	8.2953e-08	****	2.47067e-06	****
GO:0045766	positive regulation of angiogenesis	Biological Process	Acvrl1, Ramp2, Aqp1, Hmox1, Brca1, Cd40, Cela1, Cyp1b1, Cxcr2, Hc, Il1b, Il1a, Adm, Angpt2, Gab1, Cx3cl1, Lrg1, Serpine1, Sphk1	19	1674	144	55267	0.1319	8.41131e-08	****	2.48534e-06	****
GO:0071805	potassium ion transmembrane transport	Biological Process	Hpn, Aqp1, Atp1a2, Slc12a5, Kcnk5, Atp1b1, Snap25, Kcnq5, Kcnj8, Abcc9, Kcnj5, Kcnh4, Slc9a7, Kcna2, Kcnj2, Kcnb1, Kcnf1, Kcnn4, Kcnh7	19	1674	144	55267	0.1319	8.41131e-08	****	2.48534e-06	****
GO:0050840	extracellular matrix binding	Molecular Function	Sparc, Dcn, Adamts5, Ccn1, Spp1, Sparcl1, Adgrg1, Spock2, Fbln2	9	1674	28	55267	0.3214	8.62027e-08	****	2.53702e-06	****
GO:0009612	response to mechanical stimulus	Biological Process	Col1a1, Lrp11, Dcn, Ptch1, P2rx3, Postn, Asns, Angpt2, Mmp2, Acta1, Ccl2, Map1b, Junb	13	1674	67	55267	0.194	9.54963e-08	****	2.7992e-06	****
GO:0030218	erythrocyte differentiation	Biological Process	Gata3, Tmem14c, Bmp4, Tal1, Gata1, Slc25a38, Zfpm1, Sox6, Klf1, Atpif1, Mfhas1	11	1674	46	55267	0.2391	9.58631e-08	****	2.7992e-06	****
GO:0031672	A band	Cellular Component	Mybpc3, Myl2, Hdac4, Ank1, Ttn, Myh1, Myl3, Myl4	8	1674	21	55267	0.381	9.97123e-08	****	2.87774e-06	****
GO:0002026	regulation of the force of heart contraction	Biological Process	Atp1a2, Myl2, Adm, Apln, Pln, Myh6, Myl3, Myl4	8	1674	21	55267	0.381	9.97123e-08	****	2.87774e-06	****
GO:0010165	response to X-ray	Biological Process	Cdkn1a, Msh2, Pmaip1, Rad51, Blm, Brca2, Lig4, Ccnd1	8	1674	21	55267	0.381	9.97123e-08	****	2.87774e-06	****
GO:0000187	obsolete activation of MAPK activity	Biological Process	Insr, Map2k6, Tgfb3, App, Sod1, Igfbp6, Tnf, Cd74, Il1b, Prok2, Ret, Gab1, Gdf15, Lpar1, Tlr4	15	1674	92	55267	0.163	1.14357e-07	****	3.28765e-06	****
GO:0007166	cell surface receptor signaling pathway	Biological Process	Cd79a, Fcgr1, Cd274, Tshr, Edn1, Celsr3, 6030468B19Rik, Cxcr2, Artn, Adgrg1, Myd88, Fcrla, Cd79b, Clcf1, Rtn4r, Adgrd1, Cxcr1, Fpr2, Adgrf5, Celsr2, Cd80	21	1674	177	55267	0.1186	1.15247e-07	****	3.30049e-06	****
GO:0006268	DNA unwinding involved in DNA replication	Biological Process	Rpa1, Mcm2, Mcm4, Mcm6, Rad51, Mcm7, Blm	7	1674	15	55267	0.4667	1.20083e-07	****	3.3869e-06	****
GO:0043138	3'-5' DNA helicase activity	Molecular Function	Mcm2, Mcm5, Blm, Gins4, Gins2, Recql4, Fancm	7	1674	15	55267	0.4667	1.20083e-07	****	3.3869e-06	****
GO:0017116	single-stranded DNA helicase activity	Molecular Function	Chtf18, Dscc1, Rfc4, Rad51, Rfc3, Polq, Helq	7	1674	15	55267	0.4667	1.20083e-07	****	3.3869e-06	****
GO:0016064	immunoglobulin mediated immune response	Biological Process	Cd74, Irf7, Cd19, Il4ra, Myd88, Igha, Ighd	7	1674	15	55267	0.4667	1.20083e-07	****	3.3869e-06	****
GO:0000987	cis-regulatory region sequence-specific DNA binding	Molecular Function	Uhrf1, Gata3, Hnf4a, Tcf3, Ldb1, Irf7, E2f1, Lef1, Gata1, Sox5, E2f8, Sox6, Klf1, Yy2	14	1674	80	55267	0.175	1.20664e-07	****	3.39042e-06	****
GO:0042383	sarcolemma	Cellular Component	Sgce, Aqp1, Atp1a2, Cacna1d, Stac2, Slc2a4, Cacnb1, Popdc2, Dtna, Des, Atp1b1, Slc2a1, Kcnj8, Synm, Ank1, Dysf, Kcnb1, Flot1	18	1674	133	55267	0.1353	1.23555e-07	****	3.45861e-06	****
GO:0010033	response to organic substance	Biological Process	Timp1, Fads1, Pfn1, Timp3, Dnaaf2, Sod1, Cdkn1a, Tnf, Creb1, P2rx3, Alad, Spp1, Adm, Ptgs2, Junb, Ccnd1	16	1674	106	55267	0.1509	1.32429e-07	****	3.69313e-06	****
GO:0000981	DNA-binding transcription factor activity, RNA polymerase II-specific	Molecular Function	Hif3a, Snai3, Spib, E2f4, Gata3, Hnf4a, Lhx1, Klf11, Irf4, Snai2, Irf7, Creb1, Atf3, E2f1, Lef1, Nfia, Tal1, Etv6, Bhlhe41, Maz, Gata1, Klf16, Pknox2, Mlxip, Pbx3, Sox5, Foxo1, Zfp367, Npas4, E2f8, Foxd4, Sox12, Junb, Arntl, Sp7, Mafb, Sox4	37	1674	465	55267	0.0796	1.3302e-07	****	3.69576e-06	****
GO:1990573	potassium ion import across plasma membrane	Biological Process	Atp1a2, Slc12a5, Kcnk5, Atp1b1, Kcnj8, Abcc9, Slc12a3, Kcnj5, Atp1b2, Kcnj2	10	1674	38	55267	0.2632	1.37934e-07	****	3.81806e-06	****
GO:0019886	antigen processing and presentation of exogenous peptide antigen via MHC class II	Biological Process	Ctse, H2-Oa, Cd74, H2-Aa, H2-DMb2, H2-Ab1	6	1674	10	55267	0.6	1.44771e-07	****	3.99245e-06	****
GO:0008083	growth factor activity	Molecular Function	Fgf23, Pdgfb, Timp1, Bmp7, Ccn2, Tgfb3, Bmp4, Fgf7, Pdgfc, Artn, Lif, Inhbb, Nenf, Gdf15, Lefty1, Tgfb2, Inhba, Osm, Hspe1-rs1	19	1674	149	55267	0.1275	1.45649e-07	****	4.00186e-06	****
GO:0006271	DNA strand elongation involved in DNA replication	Biological Process	Pola1, Pold2, Mcm4, Mcm7, Mcm3	5	1674	6	55267	0.8333	1.48255e-07	****	4.05849e-06	****
GO:0009636	response to toxic substance	Biological Process	Bax, Cnp, Mdm2, Ephx2, Cdkn1a, Cyp1b1, Tyms, Rad51, Tlr2, Alad, Asns, Arhgap33, Maob, Mgmt, Ass1	15	1674	94	55267	0.1596	1.53309e-07	****	4.18146e-06	****
GO:0030336	negative regulation of cell migration	Biological Process	Acvrl1, Hnf4a, Cyp1b1, Cd74, Ifitm1, Igfbp5, Il1rn, Jag1, Reck, Podn, Slit2, Cx3cl1, Robo4, Serpine1, Cldn5, Pkp2, Krt16	17	1674	121	55267	0.1405	1.58384e-07	****	4.30411e-06	****
GO:0051216	cartilage development	Biological Process	Timp1, Bbs1, Sulf2, Bmp7, Edn1, Bmp4, Col2a1, Tyms, Col11a1, Lum, Sox5, Tapt1, Mmp13, Sox6	14	1674	82	55267	0.1707	1.66264e-07	****	4.50183e-06	****
GO:0030030	cell projection organization	Biological Process	Bbs1, E2f4, Cep290, Plek, Tmem107, Cep97, Iqcb1, Rfx2, Itga8, Parva, Tmem231, Stk36, Ccp110, Ssx2ip, Cc2d2a, Wdr60, Tapt1, Dync2h1, Fam161a, Armc9, Wdr90	21	1674	181	55267	0.116	1.69007e-07	****	4.54448e-06	****
GO:0001968	fibronectin binding	Molecular Function	Loxl3, Itga3, Ccn2, Ccdc80, Igfbp6, Igfbp5, Itga4, Mmp2, Mmp13	9	1674	30	55267	0.3	1.6906e-07	****	4.54448e-06	****
GO:0071230	cellular response to amino acid stimulus	Biological Process	Col1a1, Dnmt1, Neurl1a, Tnf, Col5a2, Pdgfc, Sesn2, Col1a2, Col4a1, Mmp2, Col16a1, Ass1	12	1674	59	55267	0.2034	1.71902e-07	****	4.60427e-06	****
GO:0042826	histone deacetylase binding	Molecular Function	Dnmt1, Hdac9, Gmnn, Cbx5, Ikzf3, Hdac4, Parp1, Lef1, Tal1, Bhlhe41, Prdm1, Hic1, Bex4, H1f5, Ccnd1, Mef2b, Hspa1a	17	1674	122	55267	0.1393	1.78862e-07	****	4.77351e-06	****
GO:0006749	glutathione metabolic process	Biological Process	Gstt1, Gstm5, Ggt5, Ggt1, Sod1, Hmgn5, G6pdx, Gsta4, Gclc, Gstt2, Gstm2	11	1674	49	55267	0.2245	1.92624e-07	****	5.10418e-06	****
GO:0030017	sarcomere	Cellular Component	Mybpc3, Hdac4, Tnnt2, Ak1, Abcc9, Mmp2, Acta1, Tnni3, Ttn, Actn2, Actc1	11	1674	49	55267	0.2245	1.92624e-07	****	5.10418e-06	****
GO:0043627	response to estrogen	Biological Process	Gstm5, Aqp1, Hmox1, Gata3, Brca1, Tgfb3, Ptprn, Mmp2, Smad6, Tgfb2, Agtr1a, Ccnd1, Cited4	13	1674	71	55267	0.1831	1.95465e-07	****	5.1611e-06	****
GO:0007204	positive regulation of cytosolic calcium ion concentration	Biological Process	Epor, Edn1, Ednrb, Ccr1, Cxcr2, Il1b, Ccr9, Adm, Ccr7, Cmklr1, Itpr3, Ffar1, Fpr1, Cxcr5, Cxcr1, Agtr1a, Fpr2, Cxcl2, Hmgb1, Fpr3	20	1674	167	55267	0.1198	1.96219e-07	****	5.1627e-06	****
GO:0004674	protein serine/threonine kinase activity	Molecular Function	Acvrl1, Srpk3, Nek8, Rps6kl1, Pdk4, Mknk2, Map2k6, Camkk1, Dapk1, Plk2, Prkdc, Pim1, Cdc42bpg, Fam20c, Pask, Cdk18, Cdc42bpa, Mark1, Dclk1, Plk3, Mylk3, Chek1, Stk36, Map3k13, Camk4, Pdk2, Dcaf1, Sbk1, Map3k19, Ttn, Mapk11, Acvr2b, Adam1a, Prkcg	34	1674	414	55267	0.0821	2.02516e-07	****	5.30964e-06	****
GO:0016323	basolateral plasma membrane	Cellular Component	Itga3, Aqp1, Atp7b, Slc13a3, Slc13a5, Tshr, Slc39a14, Slc7a8, Gpihbp1, Slc29a1, Vangl2, Atp1b1, Slc2a1, Ndrg4, Slc26a1, Rapgef4, Agtr1a, Slc39a8, Kcnn4, Dsp, Flot1, Flot2, Cnnm2, Hspa1a	24	1674	233	55267	0.103	2.19975e-07	****	5.74714e-06	****
GO:0000785	chromatin	Cellular Component	Mcm2, Pola1, Fancc, Plk2, Esco2, Dscc1, Creb1, Orc2, Rad51, Pcna, Rpa2, Orc5, Hmgn5, Chek1, Loxl2, Pml, Basp1, Nsd2, H3c3	19	1674	153	55267	0.1242	2.22039e-07	****	5.78078e-06	****
GO:0002020	protease binding	Molecular Function	Fap, Timp1, Col1a1, Itga3, Adamtsl4, Timp3, Tnfrsf10b, Tnf, Atp9a, Col1a2, Dpp4, Serpine1, Brca2, Ttn, Flot1, Flot2, Hspa1a	17	1674	124	55267	0.1371	2.27213e-07	****	5.89488e-06	****
GO:0071363	cellular response to growth factor stimulus	Biological Process	Pdgfb, Acvrl1, Insr, Pfn1, Sparc, Mdm2, Bmp4, Creb1, Angpt2, Tgif1, Map1b, Acvr2b, Sphk1	13	1674	72	55267	0.1806	2.31931e-07	****	5.99638e-06	****
GO:0014911	positive regulation of smooth muscle cell migration	Biological Process	Pdgfb, Ccn4, Retn, Plau, Has2, Cyp1b1, Hdac4, Postn, Il18, Rapgef4	10	1674	40	55267	0.25	2.3406e-07	****	6.0097e-06	****
GO:0000788	nucleosome	Cellular Component	Tcf3, Irf4, H1f4, H4c3, H4c8, H4c4, H4c6, H3c3, H4c14, H3c8	10	1674	40	55267	0.25	2.3406e-07	****	6.0097e-06	****
GO:0043547	positive regulation of GTPase activity	Biological Process	Stard13, Cd40, Arhgap28, Rin1, Rgs1, Xcl1, Rasgrp1, Rgs12, Rasal1, Ezh2, Agfg2, Cx3cl1, Gnb5, Ccl12, Ccl2, Arhgap33, Icam1, Ccr7, F11r, Sgsm2, Usp6nl, Tbc1d2, Arhgap12, Rtn4r, Plxnb1, Chn1, Rgs3, Rasgrp3	28	1674	304	55267	0.0921	2.36023e-07	****	6.03926e-06	****
GO:0001227	DNA-binding transcription repressor activity, RNA polymerase II-specific	Molecular Function	Bcl11a, Mxd1, Tbx21, Snai3, Gata3, Tcf3, Aebp1, Snai2, Atf3, Creb3l1, Tbx15, Etv6, Bhlhe41, Klf16, Prdm1, Bach2, Zfp239, Snai1, Hic1, Foxo1, E2f8, Tgif1, Zfpm1, Sox6, Chchd3, Zbtb18	26	1674	269	55267	0.0967	2.47044e-07	****	6.29962e-06	****
GO:0042025	host cell nucleus	Cellular Component	Ccne1, Nr1h3, Hnf4a, Ccne2, Nr4a3, Etv6, Mbd4, Bach2, Siah1b, Maff, H1f1, H1f4, H1f3, H1f5, H4c3, H4c8, H4c4, H4c6, Ccnd1, Mafb, H4c14	21	1674	186	55267	0.1129	2.68379e-07	****	6.82031e-06	****
GO:0031175	neuron projection development	Biological Process	Blk, Cntnap1, Myh10, Clmn, Lrp12, App, Gfra1, Prickle2, Gpm6b, Ryk, Gdpd5, Micall2, Psd, Bloc1s5, Camsap2, Tmem108, Samd14, Flrt3, Palld	19	1674	155	55267	0.1226	2.72632e-07	****	6.90481e-06	****
GO:0001934	positive regulation of protein phosphorylation	Biological Process	Insr, Cd40, Ccn2, Fam20a, Map2k6, Bmp4, Ednrb, Dab2, App, Tnf, Cd74, Marco, Rasgrp1, Il1b, Ccn1, Gpnmb, Fpr2, Adtrp, Flot1, Sphk1, Hmgb1, Irgm2, Ccnd1	23	1674	220	55267	0.1045	2.99215e-07	****	7.55e-06	****
GO:0003723	RNA binding	Molecular Function	Cavin1, Dnmt1, Slbp, Cnp, Pabpc4, Hmgb3, Brca1, Grb7, Zfp346, Dhfr, Ddx4, Endou, Eya1, Xrcc5, Bard1, Ddx59, Strbp, Zbp1, Oasl2, Ezh2, Igf2bp3, Caprin2, Rad51ap1, Smarca4, Oas3, Oas2, Rbfox2, Piwil2, Ifit1, Celf5, Lsm7, Nudt1, Tfb1m, Wdhd1, Rbm24, Rbms3, Aicda, Dnd1, Mex3d, Eif5a2, Zgrf1, Oas1a, Rnaseh2a, Cbx7, Mex3b, Hnrnpa3, Ifit3b, Jakmip1, Oas1g, Ifit1bl2, Msi2, Zcchc3, Ifit3, Rbm12, Snrpe, Rp…	57	1674	911	55267	0.0626	3.00912e-07	****	7.55e-06	****
GO:0030890	positive regulation of B cell proliferation	Biological Process	Atad5, Cd40, Ada, Tcf3, Cdkn1a, Cd74, Tlr4, Clcf1, Tnfrsf13c, Ighd	10	1674	41	55267	0.2439	3.01148e-07	****	7.55e-06	****
GO:0001843	neural tube closure	Biological Process	Pfn1, Mthfd1, Ptch1, Bmp4, Enah, Ptk7, Vangl2, Shroom3, Adm, Tgfb2, Cc2d2a, Mthfd1l, Tgif1, Cecr2	14	1674	86	55267	0.1628	3.066e-07	****	7.66089e-06	****
GO:0035025	positive regulation of Rho protein signal transduction	Biological Process	Adgrg1, F11r, Lpar1, Rtn4r, Gpr55, Gpr18, P2ry10, P2ry10b, Gpr174	9	1674	32	55267	0.2812	3.1381e-07	****	7.81482e-06	****
GO:0030183	B cell differentiation	Biological Process	Bcl11a, Cd79a, Polm, Tshr, Msh2, Ms4a1, Cr2, Rag2, Zbtb1, Dcaf1, Cd79b, Clcf1, Rag1	13	1674	74	55267	0.1757	3.23637e-07	****	8.03268e-06	****
GO:0072332	intrinsic apoptotic signaling pathway by p53 class mediator	Biological Process	Bbc3, Bax, Perp, Pmaip1, E2f1, Eda2r, Pml, Pdk2	8	1674	24	55267	0.3333	3.32314e-07	****	8.19341e-06	****
GO:0045582	positive regulation of T cell differentiation	Biological Process	Gata3, Ada, Cd74, Il2ra, Rhoh, Zbtb1, H2-Aa, Rag1	8	1674	24	55267	0.3333	3.32314e-07	****	8.19341e-06	****
GO:0098793	presynapse	Cellular Component	Kif1a, Pfn1, Septin8, Slc2a4, Cacnb1, Ston2, Septin3, App, Mx2, Slc29a1, Cplx2, Dnajc6, Slc2a1, Syn1, Dnm3, Itpr3, Rtn4r, Flot1, Sphk1	19	1674	157	55267	0.121	3.33559e-07	****	8.19696e-06	****
GO:0005198	structural molecule activity	Molecular Function	Col5a3, Hmox1, Insr, Cldn13, Krt10, Olfm4, Cldn10, Epb41l3, Tgm3, Add2, Cryab, Bfsp2, Cldn5, Krt14, Krt16, Dsp, AK157302, Cldn34c1	18	1674	142	55267	0.1268	3.36389e-07	****	8.21229e-06	****
GO:0042593	glucose homeostasis	Biological Process	Ccn4, Insr, Hnf4a, Slc2a4, Pdk4, Ptch1, Gk, Igfbp5, Sesn2, Pfkm, Pdk2, Foxo1, Ffar1, Kcnb1, Adgrf5, Alms1, Bglap2, Sox4	18	1674	142	55267	0.1268	3.36389e-07	****	8.21229e-06	****
GO:0000800	lateral element	Cellular Component	Rpa1, Rec8, Brca1, Rad51, Blm, Brca2, Sycp2	7	1674	17	55267	0.4118	3.4408e-07	****	8.37261e-06	****
GO:0006302	double-strand break repair	Biological Process	Rec8, Brca1, Esco2, Prkdc, Msh2, Eya1, Xrcc5, Parp1, Rad54l, Polq, Brca2, Lig4	12	1674	63	55267	0.1905	3.66445e-07	****	8.85408e-06	****
GO:1901224	positive regulation of non-canonical NF-kappaB signal transduction	Biological Process	Edn1, App, Tnf, Il1b, Tlr2, Tlr4, Il18, Cd14, Sphk1, Hmgb1, Nlrp12, Edaradd	12	1674	63	55267	0.1905	3.66445e-07	****	8.85408e-06	****
GO:0014704	intercalated disc	Cellular Component	Atp1a2, Des, Atp1b1, Slc2a1, Rangrf, Kcnj2, Pkp2, Scn4b, Dsp, Myh1, Gja5	11	1674	52	55267	0.2115	3.67434e-07	****	8.85408e-06	****
GO:0019882	antigen processing and presentation	Biological Process	Rab4a, H2-Oa, Cd74, H2-Aa, H2-DMb2, H2-Ob, H2-Eb1, H2-Eb2, H2-Ab1	9	1674	33	55267	0.2727	4.19863e-07	****	1.00524e-05	****
GO:0050715	positive regulation of cytokine production	Biological Process	Clec4n, Tnf, Il1a, Clec5a, Clec4e, Cd209d, Clec9a, Agtr1a, Cd14	9	1674	33	55267	0.2727	4.19863e-07	****	1.00524e-05	****
GO:0048146	positive regulation of fibroblast proliferation	Biological Process	Pdgfb, Aqp1, Cdc6, Prkdc, Cdkn1a, Cd74, E2f1, Pdgfc, Pml, Tgif1, Lig4, Sphk1	12	1674	64	55267	0.1875	4.38595e-07	****	1.04672e-05	****
GO:0019904	protein domain specific binding	Molecular Function	Itga3, Dnmt1, Insr, E2f4, Cd40, Mdm2, Trim9, Scamp1, Prkdc, Epb41l5, Snap25, Il1b, Etv6, Sorbs2, Bcar1, Dixdc1, Chek1, Shc4, Tnni3, Ssx2ip, Cpe, Whrn, Basp1, Actn2, H4c3, H4c8, H4c4, H4c6, H4c14	29	1674	332	55267	0.0873	4.40534e-07	****	1.04799e-05	****
GO:0032755	positive regulation of interleukin-6 production	Biological Process	Il1rap, App, Tnf, Cd74, Tnfsf4, Il1b, Il1a, Tlr2, Pou2af1, Myd88, Tnfsf9, Spon2, Tlr4, Rab7b, Hmgb1	15	1674	102	55267	0.1471	4.58843e-07	****	1.08807e-05	****
GO:0030099	myeloid cell differentiation	Biological Process	Prdx3, Ccr1, Tal1, Clec5a, Gata1, Pir, Plscr1, Pml	8	1674	25	55267	0.32	4.75671e-07	****	1.1244e-05	****
GO:0007015	actin filament organization	Biological Process	Rhoc, Myo1c, Enah, Spire1, Rhoh, Fscn1, Sorbs2, Bcar1, Casp4, Dbn1, Pacsin1, Arhgap12, Rhod, Myo15, Samd14, Actc1, Fat1	17	1674	131	55267	0.1298	5.04989e-07	****	1.18244e-05	****
GO:0055037	recycling endosome	Cellular Component	Dennd6b, Rab4a, App, Slc11a2, Tnf, Slc30a10, Atp9a, 2610528J11Rik, Cd22, Fchsd2, Atp11a, Amotl2, Micall2, Slc9a7, Ackr1, Dennd6a, Agtr1a	17	1674	131	55267	0.1298	5.04989e-07	****	1.18244e-05	****
GO:0050871	positive regulation of B cell activation	Biological Process	Tnfsf4, Igll1, Ighv14-4, Ighv6-3, Iglc2, Ighv1-34, Ighv1-81, Ighv1-9, Igha, Ighv14-2, Ighv5-4, Ighv1-75, Ighv1-78, Ighv2-5, Ighv1-5, Ighv1-31, Ighd	17	1674	131	55267	0.1298	5.04989e-07	****	1.18244e-05	****
GO:0045444	fat cell differentiation	Biological Process	Bbs1, Steap4, Retn, Aloxe3, Id4, Nr4a3, Dysf, Smad6, Inhbb, Mettl8, Tmem120b, Adgrf5, Ccnd1	13	1674	77	55267	0.1688	5.22357e-07	****	1.21927e-05	****
GO:0008289	lipid binding	Molecular Function	Epdr1, Sec14l2, Bax, Stard13, Cyth3, Grb7, Amer2, Gpihbp1, Pdia2, Snx24, Pard3, Pask, Mark1, Fabp3, Rph3a, Stard10, Fchsd2, Paqr5, Dysf, Fermt2, Mreg, Pacsin1, Ffar1, Cd300lf, Apol10a, Sphk1, Fabp4	27	1674	298	55267	0.0906	5.31564e-07	****	1.23688e-05	****
GO:0000400	four-way junction DNA binding	Molecular Function	Msh6, Rad51c, Hmgb3, Msh2, Blm, Fancm, Hmgb1	7	1674	18	55267	0.3889	5.48241e-07	****	1.27171e-05	****
GO:0072593	reactive oxygen species metabolic process	Biological Process	Pdgfb, Pdk4, Ccn2, Sod1, Prdx4, Ccn1, Sesn2, Gls2, Atpif1	9	1674	34	55267	0.2647	5.55632e-07	****	1.28486e-05	****
GO:0016525	negative regulation of angiogenesis	Biological Process	Fasl, Sparc, Dcn, Plk2, Adamts1, Angpt2, Col4a2, Lif, Cxcl10, Ccl2, Pml, Tgfb2, Cldn5, Stab1, Ecscr	15	1674	104	55267	0.1442	5.93078e-07	****	1.3672e-05	****
GO:0043596	nuclear replication fork	Cellular Component	Etaa1, Pcna, Zranb3, Wdhd1, Mms22l, Tonsl	6	1674	12	55267	0.5	6.04535e-07	****	1.38504e-05	****
GO:0006779	porphyrin-containing compound biosynthetic process	Biological Process	Cpox, Slc11a2, Abcb6, Alad, Uros, Ank1	6	1674	12	55267	0.5	6.04535e-07	****	1.38504e-05	****
GO:0016567	protein ubiquitination	Biological Process	Uhrf1, Fancl, Neurl1a, Brca1, Gid4, Fbxo5, Mdm2, Trim47, Trim9, Map3k1, Fbxo32, Bard1, Wwtr1, Trim2, Dtx1, Trim30a, Trim21, Klhl2, Cish, Rag2, Ubd, Ubac1, Pml, Dtl, Asb17, Fbxl5, Spsb1, Dcaf1, Siah1b, Enc1, Rnf149, Rnf24, Fbxl22, Trim30b, Fbxo31, Rnf157, Socs3, Trim30d, Klhl24	39	1674	536	55267	0.0728	6.08099e-07	****	1.38786e-05	****
GO:0032956	regulation of actin cytoskeleton organization	Biological Process	Rhoc, Dmtn, Arhgap28, Vangl2, Il1a, Bst1, Rhoh, Fscn1, Gpm6b, Dixdc1, F11r, Tgfb2, Rhod	13	1674	78	55267	0.1667	6.09496e-07	****	1.38786e-05	****
GO:0031234	extrinsic component of cytoplasmic side of plasma membrane	Cellular Component	Hck, Blk, Stac2, Cyth3, Dtna, Rgs1, Snap25, Tgm3, Errfi1, Styk1, Fermt2, Myzap	12	1674	66	55267	0.1818	6.2175e-07	****	1.41145e-05	****
GO:0006910	phagocytosis, recognition	Biological Process	Fcgr1, Igll1, Ighv14-4, Ighv6-3, Iglc2, Ighv1-34, Ighv1-81, Ighv1-9, Igha, Ighv14-2, Ighv5-4, Ighv1-75, Ighv1-78, Ighv2-5, Ighv1-5, Ighv1-31, Ighd	17	1674	133	55267	0.1278	6.27848e-07	****	1.42096e-05	****
GO:0010976	positive regulation of neuron projection development	Biological Process	Bcl11a, Itga3, Epor, Acsl6, Bmp4, Adamts1, Ptk7, Serpine2, Ltk, Cxcl5, Ret, Cx3cl1, Lif, Dbn1, Ndrg4, Atp1b2, Enc1, Amigo1, Sphk1	19	1674	164	55267	0.1159	6.57867e-07	****	1.48439e-05	****
GO:0048821	erythrocyte development	Biological Process	Dmtn, Slc11a2, Gata1, G6pdx, Ank1, Alas1, Sox6, Adgrf5	8	1674	26	55267	0.3077	6.68774e-07	****	1.50444e-05	****
GO:0005925	focal adhesion	Cellular Component	Hck, Fblim1, Grb7, Klf11, Ajuba, Enah, Sorbs1, Limd1, Il1rl1, Epb41l5, Parva, Sorbs2, Bcar1, Dixdc1, Fermt2, Abcb4, Flrt3, Actn2, Palld, Cass4	20	1674	181	55267	0.1105	7.23134e-07	****	1.62182e-05	****
GO:0071479	cellular response to ionizing radiation	Biological Process	Bbc3, Snai2, Cdkn1a, Rad51, Rad51ap1, Blm, Ints7, Lig4, Mgmt	9	1674	35	55267	0.2571	7.27825e-07	****	1.62257e-05	****
GO:0060976	coronary vasculature development	Biological Process	Myh10, Bmp4, Ptk7, Prok2, Smarca4, Smad6, Apln, Prdm1, Dync2h1	9	1674	35	55267	0.2571	7.27825e-07	****	1.62257e-05	****
GO:0001568	blood vessel development	Biological Process	Col1a1, Aldh1a2, Mdm2, Bmp4, Tnfsf4, Col1a2, Smarca4, Tgfb2, Foxo1, Agtr1a, Gja5, Sphk1	12	1674	67	55267	0.1791	7.36569e-07	****	1.63716e-05	****
GO:0031625	ubiquitin protein ligase binding	Molecular Function	Fancl, Brca1, Traf4, Cd40, Mdm2, Trib2, Per1, Cdkn1a, Xrcc5, Traf5, Traf1, Rpa2, Uchl1, Dtx1, Usp2, Srprb, Isg15, Smad6, Pml, Abcb1a, Aicda, Bag2, Foxo1, Mfhas1, H2-Ab1, Hspa1b, Hspa1a	27	1674	305	55267	0.0885	8.36447e-07	****	1.84394e-05	****
GO:0005658	alpha DNA polymerase:primase complex	Cellular Component	Pola1, Pola2, Prim1, Prim2	4	1674	4	55267	1	8.38779e-07	****	1.84394e-05	****
GO:0006297	nucleotide-excision repair, DNA gap filling	Biological Process	Pole, Polk, Pold1, Lig4	4	1674	4	55267	1	8.38779e-07	****	1.84394e-05	****
GO:0042571	immunoglobulin complex, circulating	Cellular Component	Igll1, Ighv14-4, Ighv6-3, Iglc2, Ighv1-34, Ighv1-81, Ighv1-9, Igha, Ighv14-2, Ighv5-4, Ighv1-75, Ighv1-78, Ighv2-5, Ighv1-5, Ighv1-31, Ighd	16	1674	121	55267	0.1322	8.39505e-07	****	1.84394e-05	****
GO:0006958	complement activation, classical pathway	Biological Process	Hc, C1rl, Igll1, Ighv14-4, Ighv6-3, Iglc2, Ighv1-34, Ighv1-81, Ighv1-9, Igha, Ighv14-2, Ighv5-4, Ighv1-75, Ighv1-78, Ighv2-5, Ighv1-5, Ighv1-31, Ighd	18	1674	151	55267	0.1192	8.43626e-07	****	1.84565e-05	****
GO:0060337	type I interferon-mediated signaling pathway	Biological Process	Ifitm1, Ifitm3, Irf7, Myd88, Oas2, Ifitm6, Ifitm2	7	1674	19	55267	0.3684	8.45242e-07	****	1.84565e-05	****
GO:0005923	bicellular tight junction	Cellular Component	Atp7b, Cldn13, Traf4, Plxdc1, Cyth3, Cldn10, Pard3, Epb41l4b, Amotl2, Micall2, F11r, Cldn5, Synpo, Jaml, Patj, Ccnd1, Cldn34c1	17	1674	136	55267	0.125	8.63341e-07	****	1.87135e-05	****
GO:0045471	response to ethanol	Biological Process	Gata3, Slc2a4, Sparc, Sod1, Gk, Tyms, Car3, Alad, G6pdx, Ccl2, Tlr4, Maob, Cldn5, Cd14, Mgmt, Actc1, Ccnd1	17	1674	136	55267	0.125	8.63341e-07	****	1.87135e-05	****
GO:0005730	nucleolus	Cellular Component	Slbp, Hmox1, Dnajb1, Pola1, Cbx5, Myo1c, Mdm2, Ston2, Cenpp, Zfp346, Xrcc6, Prkdc, Cdkn1a, Acat2, Pim1, Spata24, Fen1, Tyms, Xrcc5, Parp1, Atf3, Mcm10, Zmat3, Fmn2, Plk3, Rgs12, Etv6, Blm, Aen, Smarca4, Plscr1, Pml, Scd1, Dtl, Alkbh4, Enc1, Hirip3, Itpr3, 9930104L06Rik, Cenph, E2f8, Ppm1e, Ccdc137, Pcdh1, Pnma1, Gemin2, Acat3, Selenbp1, S100a16, Cerkl, Rps13	51	1674	805	55267	0.0634	8.64552e-07	****	1.87135e-05	****
GO:0001917	photoreceptor inner segment	Cellular Component	Eno2, Dnm1, Snap25, Slc2a1, Reep6, Whrn, Dnm3, Usp45, Atp1b2, Rapgef4, Fam161a, Cerkl	12	1674	68	55267	0.1765	8.69805e-07	****	1.87727e-05	****
GO:0005657	replication fork	Cellular Component	Uhrf1, Dnmt1, Rad51c, Donson, Pcna, Blm, Chek1, Primpol	8	1674	27	55267	0.2963	9.25051e-07	****	1.98499e-05	****
GO:0090023	positive regulation of neutrophil chemotaxis	Biological Process	Edn1, Cd74, Cxcr2, Xcl1, Il1b, Dysf, Ripor2, Ccr7	8	1674	27	55267	0.2963	9.25051e-07	****	1.98499e-05	****
GO:0001725	stress fiber	Cellular Component	Fblim1, Myh10, Enah, Vangl2, Fscn1, Klhl2, Acta1, Micall2, Fermt2, Myh6, Synpo, Palld, Myl9	13	1674	81	55267	0.1605	9.5395e-07	****	2.04112e-05	****
GO:0014068	obsolete positive regulation of phosphatidylinositol 3-kinase signaling	Biological Process	Pdgfb, Insr, Dcn, Unc5b, Tnf, Pdgfc, Maz, Il18, Tgfb2, Fpr2, Plxnb1, Osm	12	1674	69	55267	0.1739	1.02397e-06	****	2.18466e-05	****
GO:0003714	transcription corepressor activity	Molecular Function	Bcl11a, Dnajb1, Gmnn, Fhl2, Aebp1, Ajuba, Limd1, Hdac4, Wwtr1, Ezh2, Bhlhe41, Smarca4, Npat, Rbfox2, Rere, Basp1, Zfpm1, Ccnd1, Hspa1a	19	1674	169	55267	0.1124	1.04333e-06	****	2.21961e-05	****
GO:0007605	sensory perception of sound	Biological Process	Hpn, Col1a1, Cacna1d, Col2a1, Snai2, Sod1, Tmprss3, Eps8l2, Col11a1, Lrig1, Ripor2, Icam1, Whrn, Atp8b1, Myo15, Alms1, Pgap1	17	1674	138	55267	0.1232	1.06202e-06	****	2.25293e-05	****
GO:0035456	response to interferon-beta	Biological Process	Ifitm1, Ifitm3, Plscr1, Xaf1, Ifitm6, Ifitm2	6	1674	13	55267	0.4615	1.09376e-06	****	2.31367e-05	****
GO:0071347	cellular response to interleukin-1	Biological Process	Cd40, Edn1, Has2, Xcl1, Mylk3, Cx3cl1, Adamts7, Ccl12, Ccl2, Akap12, Saa3, Mapk11, Cxcl2	13	1674	82	55267	0.1585	1.10235e-06	****	2.32525e-05	****
GO:0031965	nuclear membrane	Cellular Component	Hpn, Aqp1, Ednrb, Dusp2, Nudt9, Prickle2, Nup210, Aen, Sh3bgrl2, Apeh, Zbtb1, Rif1, Nudt1, Pml, Dtl, Nlrp6, Phlpp1, Phf11a, Zfp354c, Txnl4a, Ei24, Ccnd1, Zfp383	23	1674	237	55267	0.097	1.11039e-06	****	2.33559e-05	****
GO:0008152	metabolic process	Biological Process	Dnmt1, Enpp3, Mthfd1, Ephx2, Ehhadh, Cemip2, Alad, Paics, Rrm1, Neil1, Pfkm, Upb1, Neu3, Zranb3, Pklr, Acacb, Bdh1, Rag1, Ganc, Mgam	20	1674	187	55267	0.107	1.21249e-06	****	2.54316e-05	****
GO:0035987	endodermal cell differentiation	Biological Process	Itga4, Col11a1, Col4a2, Mmp2, Mmp15, Col12a1, Inhba, Col8a1	8	1674	28	55267	0.2857	1.26059e-06	****	2.6336e-05	****
GO:0043292	contractile fiber	Cellular Component	Myl2, Dek, Des, Cryab, Tnni3, Smtnl2, Tnnc1	7	1674	20	55267	0.35	1.26622e-06	****	2.6336e-05	****
GO:0010039	response to iron ion	Biological Process	Mdm2, Cpox, Slc11a2, Alad, Tfr2, Fxn, Ccnd1	7	1674	20	55267	0.35	1.26622e-06	****	2.6336e-05	****
GO:0005664	nuclear origin of replication recognition complex	Cellular Component	Mcm2, Orc2, Orc1, Orc5, Orc6	5	1674	8	55267	0.625	1.31502e-06	****	2.70487e-05	****
GO:0035234	ectopic germ cell programmed cell death	Biological Process	Bax, Prkdc, Il1b, Il1a, Casp4	5	1674	8	55267	0.625	1.31502e-06	****	2.70487e-05	****
GO:0048478	obsolete replication fork protection	Biological Process	Donson, Tipin, Zranb3, Timeless, Brca2	5	1674	8	55267	0.625	1.31502e-06	****	2.70487e-05	****
GO:0001730	2'-5'-oligoadenylate synthetase activity	Molecular Function	Oasl2, Oas3, Oas2, Oas1a, Oas1g	5	1674	8	55267	0.625	1.31502e-06	****	2.70487e-05	****
GO:0005759	mitochondrial matrix	Cellular Component	Brca1, Pdk4, Dglucy, Uqcc2, Tyms, Creb1, Capn10, Rad51, Acss1, Hmgcs2, Ak4, Pccb, Alas1, Lars2, Nudt1, Primpol, Pdk2, Bdh1, Nags, Mterf2, Hspa1b, Hspe1-rs1	22	1674	222	55267	0.0991	1.32884e-06	****	2.72577e-05	****
GO:0006631	fatty acid metabolic process	Biological Process	Ggt5, Ggt1, Cpt1c, Fads1, Brca1, Acsl6, Aloxe3, Ehhadh, Acat2, Cyp1b1, Fads2, Gpam, Scd2, Fabp3, Ptgs2, Mgll, Scd1, Acacb, Fabp4, Cpt1b	20	1674	189	55267	0.1058	1.43305e-06	****	2.93144e-05	****
GO:1904707	positive regulation of vascular associated smooth muscle cell proliferation	Biological Process	Pdgfb, Dnmt1, Mdm2, Edn1, Adamts1, Tnf, Igfbp5, Nr4a3, Mmp2	9	1674	38	55267	0.2368	1.54829e-06	****	3.14987e-05	****
GO:0055072	obsolete iron ion homeostasis	Biological Process	Hmox1, Steap4, Scara5, Slc11a2, Steap3, Tfr2, Ank1, Fbxl5, Fxn	9	1674	38	55267	0.2368	1.54829e-06	****	3.14987e-05	****
GO:0048511	rhythmic process	Biological Process	Hnf4a, Per1, Prkdc, Creb1, Ezh2, Prok2, Bhlhe41, Usp2, Piwil2, Pml, Cavin3, Dtl, Timeless, Gpr176, Id1, Arntl, Prkcg	17	1674	142	55267	0.1197	1.58795e-06	****	3.22176e-05	****
GO:0090305	nucleic acid phosphodiester bond hydrolysis	Biological Process	Pole, Enpp3, Enpp2, Endou, Fen1, Aen, Piwil2, Polq, Zranb3, Endod1, Pold1, Exo1, Rnaseh2a, Fancm, Rag1, Pgap1	16	1674	127	55267	0.126	1.61702e-06	****	3.27183e-05	****
GO:0050821	protein stabilization	Biological Process	Pfn1, Tcf3, Stxbp4, Gpihbp1, Wnt10b, Pim1, Creb1, Atp1b1, Mcm8, Usp2, Cryab, Pml, Atp1b2, Bag2, H1f5, Flot1, Flot2, Irgm2, Sox4	19	1674	174	55267	0.1092	1.62423e-06	****	3.2775e-05	****
GO:0050776	regulation of immune response	Biological Process	Tbx21, Fcgr1, Cd40, Btnl10, 6030468B19Rik, Ermap, Siglecg, Phf11a, Tnfrsf13c, Btnl6, Ighd	11	1674	60	55267	0.1833	1.66995e-06	****	3.36067e-05	****
GO:0005938	cell cortex	Cellular Component	Rhoc, Pfn1, Ccn2, Myh10, Spire1, Pard3, Capn10, Fmn2, Rhoh, Fscn1, Bfsp2, BC034090, Pla2g4c, Dbn1, Fermt2, Rhod, Hmcn2, Gnai1, Khdc3	19	1674	175	55267	0.1086	1.77079e-06	****	3.55399e-05	****
GO:0035455	response to interferon-alpha	Biological Process	Ifitm1, Ifitm3, Plscr1, Ifitm6, Ifitm2, Tgtp1	6	1674	14	55267	0.4286	1.86474e-06	****	3.73249e-05	****
GO:0030509	BMP signaling pathway	Biological Process	Acvrl1, Bmp7, Fst, Bmp4, Lef1, Zcchc18, Smad6, Gdf15, Lefty1, Tgfb2, Id1, Acvr2b	12	1674	73	55267	0.1644	1.91039e-06	****	3.81361e-05	****
GO:0010811	positive regulation of cell-substrate adhesion	Biological Process	Egfl6, Itga3, Ccdc80, Ccn1, Spp1, Dbn1, Spock2, Fbln2, Col8a1	9	1674	39	55267	0.2308	1.95863e-06	****	3.89946e-05	****
GO:0050728	negative regulation of inflammatory response	Biological Process	Acp5, Nr1h3, Gata3, Ada, Enpp3, Sod1, C1qtnf12, Il2ra, Siglece, Slit2, Krt1, Fpr2, Socs3, Mfhas1, Nlrp12	15	1674	115	55267	0.1304	2.18392e-06	****	4.33639e-05	****
GO:0006633	fatty acid biosynthetic process	Biological Process	Nr1h3, Fads1, Brca1, Fads2, Scd2, Ptgs2, Pccb, Mgll, Scd1, Acacb, Liph, Lipg	12	1674	74	55267	0.1622	2.2175e-06	****	4.36813e-05	****
GO:0060041	retina development in camera-type eye	Biological Process	Bax, Ttll5, Lhx1, Cep290, Myh10, Lpcat1, Clcn2, Ret, Rrm1, Lif, Tgif1, Tgif2	12	1674	74	55267	0.1622	2.2175e-06	****	4.36813e-05	****
GO:0008092	cytoskeletal protein binding	Molecular Function	Epb41l3, Des, Capn10, Epb41l5, Epb41l4b, Fabp3, Cryab, Dbn1, Pacsin1, Actn2, Palld, Fcho1	12	1674	74	55267	0.1622	2.2175e-06	****	4.36813e-05	****
GO:0008022	obsolete protein C-terminus binding	Molecular Function	Myo1c, Ccn2, Dab2, Xrcc6, Ciita, Msh2, Prdx3, Xrcc5, Atp1b1, Dnm1, Rad51, Pcna, Procr, Psmd9, Pdzd3, Neil1, Npat, Pfkm, Syt1, Brca2, Id1, Lig4	22	1674	229	55267	0.0961	2.22651e-06	****	4.37429e-05	****
GO:0001837	epithelial to mesenchymal transition	Biological Process	Loxl3, Rflnb, Snai2, Epb41l5, Lef1, Loxl2, Tgfb2, Snai1, Aknad1	9	1674	40	55267	0.225	2.45932e-06	****	4.80632e-05	****
GO:0050919	negative chemotaxis	Biological Process	Sema6b, Sema3a, Sema4b, Slit2, Ryk, Sema3f, Dpp4, Rtn4r, Flrt3	9	1674	40	55267	0.225	2.45932e-06	****	4.80632e-05	****
GO:0007264	small GTPase mediated signal transduction	Biological Process	Rhoc, Arhgef18, Hmox1, Rab4a, Rhebl1, Ralgps2, Rasgrp1, Rhoh, Rhov, Arhgap33, Rapgefl1, Rhod, Rapgef4, Rasgrp3	14	1674	102	55267	0.1373	2.56055e-06	****	4.99105e-05	****
GO:0000228	nuclear chromosome	Cellular Component	Rad51, Blm, Timeless, H4c3, H4c8, H4c4, H4c6, H3c3, H4c14, H3c8	10	1674	51	55267	0.1961	2.6065e-06	****	5.06737e-05	****
GO:0005520	insulin-like growth factor binding	Molecular Function	Ccn4, Ccn2, Igfbp6, Crim1, Igfbp5, Ccn1, Esm1	7	1674	22	55267	0.3182	2.6414e-06	****	5.10853e-05	****
GO:0090026	positive regulation of monocyte chemotaxis	Biological Process	App, Ccr1, Cxcl10, Ccl2, Serpine1, Fpr2, Hmgb1	7	1674	22	55267	0.3182	2.6414e-06	****	5.10853e-05	****
GO:0003924	GTPase activity	Molecular Function	Mx1, Tubb6, Rhoc, Septin8, Rab4a, Septin4, Septin3, Mx2, Rhebl1, Gna14, Dnm1, Gbp2, Rhoh, Rab20, Gng11, Rhov, Nudt1, Dnm3, Rasl12, Rhod, Rab7b, Gnai1, Irgm2, Igtp, Tgtp1, Gm43302	26	1674	306	55267	0.085	2.82944e-06	****	5.45804e-05	****
GO:0005802	trans-Golgi network	Cellular Component	Smpd4, Atp7b, Ap1b1, Slc2a4, Scamp1, Slc11a2, Snap25, Atp9a, Postn, Azin2, Pi4k2b, Gga2, Atp11a, Slc9a7, Arl5c, Tgfb2, Atp8b1, Rab7b, Chst3, Scoc	20	1674	198	55267	0.101	2.95042e-06	****	5.66296e-05	****
GO:0008094	ATP-dependent activity, acting on DNA	Molecular Function	Msh6, Rad51c, Msh2, Rad51, Gtf2h3, Blm, Smarca4, Zranb3	8	1674	31	55267	0.2581	2.95088e-06	****	5.66296e-05	****
GO:0071549	cellular response to dexamethasone stimulus	Biological Process	Aqp1, Bmp4, Fbxo32, Errfi1, Ccl2, Pck2, Foxo1, Agtr1a, Ass1	9	1674	41	55267	0.2195	3.0663e-06	****	5.86933e-05	****
GO:0005975	carbohydrate metabolic process	Biological Process	Pdk4, Gpd1, Gk, Chst10, G6pdx, Phka1, Neu3, Pdk2, Dcxr, Pklr, Ppp1r3b, Ppp1r3d, Gpd1l, B3glct, B4galt6, Chst3, Ganc, Chil4, Mgam, Ovgp1	20	1674	199	55267	0.1005	3.18768e-06	****	6.08601e-05	****
GO:0090734	site of DNA damage	Cellular Component	Rpa1, Cbx5, Polk, Xrcc5, Parp1, Wdr76, Aunip	7	1674	23	55267	0.3043	3.69743e-06	****	7.02323e-05	****
GO:0002437	inflammatory response to antigenic stimulus	Biological Process	Il2ra, Il1rn, Rasgrp1, Pnma1, Gm49339, Hmgb1, Lilrb4a	7	1674	23	55267	0.3043	3.69743e-06	****	7.02323e-05	****
GO:0016459	myosin complex	Cellular Component	Myl2, Myo1c, Myh10, Mylpf, Bmf, Myh6, Myo15, Myh1, Myl3, Myl9	10	1674	53	55267	0.1887	3.76488e-06	****	7.12284e-05	****
GO:1902895	positive regulation of miRNA transcription	Biological Process	Pdgfb, Gata3, Bmp4, Tnf, Smarca4, Smad6, Apln, Atoh8, Tgfb2	9	1674	42	55267	0.2143	3.7977e-06	****	7.12284e-05	****
GO:0001657	ureteric bud development	Biological Process	Bmp7, Lhx1, Arg2, Bmp4, Eya1, Ret, Slit2, Smad6, Spry1	9	1674	42	55267	0.2143	3.7977e-06	****	7.12284e-05	****
GO:0030501	positive regulation of bone mineralization	Biological Process	Bmp7, Tgfb3, Bmp4, Wnt10b, Fam20c, Ccn1, Gpm6b, Isg15, Acvr2b	9	1674	42	55267	0.2143	3.7977e-06	****	7.12284e-05	****
GO:0001942	hair follicle development	Biological Process	Lama5, Lgr5, Ldb1, Vangl2, Tgfb2, Inhba, Cd109, Tnfrsf19, Apcdd1	9	1674	42	55267	0.2143	3.7977e-06	****	7.12284e-05	****
GO:0006284	base-excision repair	Biological Process	Rpa1, Fen1, Rpa2, Ung, Neil1, Polq, Lig1, Hmgb1	8	1674	32	55267	0.25	3.82991e-06	****	7.12937e-05	****
GO:0048872	homeostasis of number of cells	Biological Process	Bax, Il7r, Gata3, Ccr7, Zfpm1, Vpreb2, Vpreb1, Zbtb18	8	1674	32	55267	0.25	3.82991e-06	****	7.12937e-05	****
GO:2001240	negative regulation of extrinsic apoptotic signaling pathway in absence of ligand	Biological Process	Unc5b, Col2a1, Snai2, Tnf, Eya1, Il1b, Gata1, Cx3cl1	8	1674	32	55267	0.25	3.82991e-06	****	7.12937e-05	****
GO:0005929	cilium	Cellular Component	Bbs1, Ttll5, Nek8, Cep290, Septin4, Tmem107, Fam161b, Ptch1, Rsph9, Rsph1, Ajm1, Iqcd, Stard10, Pde4c, Tmem231, Pfkm, Ccp110, Pkhd1l1, Whrn, Cc2d2a, Wdr60, Dzip1, Pkd1l1, Tapt1, Dync2h1, Rapgef4, Fam161a, Armc9, Alms1	29	1674	370	55267	0.0784	3.88172e-06	****	7.2078e-05	****
GO:0007010	cytoskeleton organization	Biological Process	Tubb6, Cntnap1, Sptb, Dmtn, Ajuba, Epb41l3, Limd1, Cdc42bpa, Mark1, Bfsp2, Ccl12, Ccl2, Mybpc2, Strip2, Pacsin1, Nectin2	16	1674	136	55267	0.1176	4.01191e-06	****	7.43102e-05	****
GO:1902975	mitotic DNA replication initiation	Biological Process	Mcm2, Pola1, Mcm4, Mcm3	4	1674	5	55267	0.8	4.09251e-06	****	7.52415e-05	****
GO:0006269	DNA replication, synthesis of RNA primer	Biological Process	Pola1, Prim1, Prim2, Primpol	4	1674	5	55267	0.8	4.09251e-06	****	7.52415e-05	****
GO:0023026	MHC class II protein complex binding	Molecular Function	H2-Oa, Cd74, H2-DMb2, H2-Ob	4	1674	5	55267	0.8	4.09251e-06	****	7.52415e-05	****
GO:0043410	positive regulation of MAPK cascade	Biological Process	Pdgfb, Insr, App, Cd74, Ret, Gab1, Cx3cl1, Ryk, Lif, Nenf, Bank1, Gdf15, Lpar1, Osm, Hmgb1	15	1674	121	55267	0.124	4.15424e-06	****	7.61883e-05	****
GO:0005200	structural constituent of cytoskeleton	Molecular Function	Tubb6, Gfap, Sptb, Epb41l3, Des, Tnnt2, Add2, Synm, Mybpc2, Ttn, Krt16	11	1674	66	55267	0.1667	4.43301e-06	****	8.11012e-05	****
GO:0030659	cytoplasmic vesicle membrane	Cellular Component	Myo1c, Slc2a4, Rab4a, Scamp1, Spire1, Snx24, Syt13, Fmn2, Sorcs2, Nsg1, Dysf, Mreg, Pacsin1, Itpr3, Aqp11, Gpr18, Ahnak2	17	1674	153	55267	0.1111	4.45084e-06	****	8.12277e-05	****
GO:0050729	positive regulation of inflammatory response	Biological Process	Ccn4, Tnf, Il1rl1, Tnfsf4, Il1b, Zbp1, Tlr2, Cx3cl1, Serpine1, Tlr4, Osm, Fabp4	12	1674	79	55267	0.1519	4.50243e-06	****	8.19684e-05	****
GO:0051781	positive regulation of cell division	Biological Process	Pdgfb, Tgfb3, Fgf7, Il1b, Il1a, Pdgfc, Tal1, Tgfb2, Garem1	9	1674	43	55267	0.2093	4.67395e-06	****	8.44714e-05	****
GO:0070888	E-box binding	Molecular Function	Gata3, Tcf3, Per1, Snai2, Tal1, Bhlhe41, Atoh8, Snai1, Arntl	9	1674	43	55267	0.2093	4.67395e-06	****	8.44714e-05	****
GO:0042130	negative regulation of T cell proliferation	Biological Process	Cd274, Il2ra, Gpnmb, Ripor2, H2-Aa, Pla2g2d, H2-Ab1, Cd80, Slfn1	9	1674	43	55267	0.2093	4.67395e-06	****	8.44714e-05	****
GO:2000353	positive regulation of endothelial cell apoptotic process	Biological Process	Fasl, Col18a1, Cd40, Bmp4, Itga4, Ccl12, Ecscr	7	1674	24	55267	0.2917	5.08307e-06	****	9.13473e-05	****
GO:0005543	phospholipid binding	Molecular Function	Myo1c, Sptb, Jag1, Rasal1, Psd3, Dysf, Syt1, Psd, Lpar1, Pacsin1, Pla2g2d, Bdh1, Carmil2, Map1b	14	1674	108	55267	0.1296	5.08425e-06	****	9.13473e-05	****
GO:0015630	microtubule cytoskeleton	Cellular Component	Mcm2, Septin8, Cenpv, Map7, Septin4, Fam161b, Septin3, Iqcb1, Mx2, Cxcr2, Dnm1, Strbp, Cryab, Pknox2, Dnm3, Katnal1, Jakmip1, Psrc1	18	1674	171	55267	0.1053	5.09121e-06	****	9.13473e-05	****
GO:0005518	collagen binding	Molecular Function	Pdgfb, Itga3, Sparc, Dcn, Aebp1, Podn, Sparcl1, Adgrg1, Dpp4, Lum, Mmp13	11	1674	67	55267	0.1642	5.15909e-06	****	9.23428e-05	****
GO:0005764	lysosome	Cellular Component	Fasl, Acp5, Bbc3, Epdr1, Hck, Sgsh, Insr, Ada, Slc39a14, Litaf, App, Sod1, Slc11a2, Cd74, Slc15a3, Ifitm3, Tmem9, Il1b, Nsg1, Wdr59, H2-Aa, H2-DMb2, Mreg, H2-Ob, Mmp13, Rab7b, Slc39a8, Kxd1, Cd300ld3, Ass1	30	1674	396	55267	0.0758	5.24862e-06	****	9.372e-05	****
GO:0008217	regulation of blood pressure	Biological Process	Acvrl1, Ramp2, Hmox1, Atp1a2, Edn1, Ednrb, Sod1, Col1a2, Ptgs2, Myh6	10	1674	55	55267	0.1818	5.34548e-06	****	9.52211e-05	****
GO:1900264	positive regulation of DNA-directed DNA polymerase activity	Biological Process	Chtf18, Dscc1, Rfc4, Pcna, Rfc3	5	1674	10	55267	0.5	5.6242e-06	****	9.92364e-05	****
GO:0046599	regulation of centriole replication	Biological Process	Plk2, Stil, Spice1, Alms1, Cep76	5	1674	10	55267	0.5	5.6242e-06	****	9.92364e-05	****
GO:0048660	regulation of smooth muscle cell proliferation	Biological Process	Bmp4, Xrcc6, Prkdc, Xrcc5, Nr4a3	5	1674	10	55267	0.5	5.6242e-06	****	9.92364e-05	****
GO:0046581	intercellular canaliculus	Cellular Component	Stard10, Dpp4, Abcb1a, Abcb4, Mmp13	5	1674	10	55267	0.5	5.6242e-06	****	9.92364e-05	****
GO:0030016	myofibril	Cellular Component	Myl2, Tnnt2, Cald1, Kcnj8, Tnni3, Myh6, Nrap, Ttn, Myh1	9	1674	44	55267	0.2045	5.71803e-06	****	0.000100654	***
GO:0034451	centriolar satellite	Cellular Component	Bbs1, Cep290, Cep97, Cdc42bpg, Il4ra, G6pdx, Dysf, Ssx2ip, Zfp365, Rassf7, Dzip1, Flot1, Patj	13	1674	95	55267	0.1368	5.99339e-06	****	0.000105252	***
GO:0004222	metalloendopeptidase activity	Molecular Function	Mmp11, Adamtsl4, Adam11, Adamts1, Adamts5, Osgepl1, Adam33, Adamts9, Mmp2, Mmp15, Adamts7, Adamts3, Mmp13, Adamts14, Adam1a	15	1674	125	55267	0.12	6.23015e-06	****	0.000109152	***
GO:0005164	tumor necrosis factor receptor binding	Molecular Function	Fasl, Traf4, Tnf, Traf5, Tnfsf4, Traf1, Tnfsf8, Tnfsf9	8	1674	34	55267	0.2353	6.26435e-06	****	0.000109494	***
GO:0005891	voltage-gated calcium channel complex	Cellular Component	Cacnb3, Cacna1e, Cacna1d, Cacnb1, Cacna1i, Cacna1h, Pde4b	7	1674	25	55267	0.28	6.87483e-06	****	0.000118819	***
GO:0006303	double-strand break repair via nonhomologous end joining	Biological Process	Pola1, Polm, Xrcc6, Prkdc, Dntt, Xrcc5, Lig4	7	1674	25	55267	0.28	6.87483e-06	****	0.000118819	***
GO:0019957	C-C chemokine binding	Molecular Function	Ccr1, Cxcr2, Ccr9, Ackr1, Ccr7, Cxcr5, Cxcr1	7	1674	25	55267	0.28	6.87483e-06	****	0.000118819	***
GO:0006336	chromatin organization	Biological Process	Hat1, Nasp, H4c3, H4c8, H4c4, H4c6, H4c14	7	1674	25	55267	0.28	6.87483e-06	****	0.000118819	***
GO:0000977	RNA polymerase II transcription regulatory region sequence-specific DNA binding	Molecular Function	Tbx21, Nr1h3, Snai3, Gata3, Hnf4a, Ikzf3, Lhx1, Aebp1, Snai2, Eaf2, Rfx2, Parp1, Atf3, Tbx15, Lef1, Nr4a3, Tal1, Etv6, Bhlhe41, Gata1, Smarca4, Pknox2, Mlxip, Snai1, Npas4, Junb, 2210418O10Rik, Mef2b	28	1674	361	55267	0.0776	6.87766e-06	****	0.000118819	***
GO:0045165	cell fate commitment	Biological Process	Gata3, Bmp4, Wnt10b, Eya1, Tal1, Gata1, Pml, Prdm1, Sox5, Sox12, Sox6	11	1674	69	55267	0.1594	6.92809e-06	****	0.000119413	***
GO:0048813	dendrite morphogenesis	Biological Process	Sdc2, Slc11a2, Dclk1, Sema3a, Rbfox2, Rere, Map6, Btbd3, Celsr2	9	1674	45	55267	0.2	6.95565e-06	****	0.000119611	***
GO:0045190	isotype switching	Biological Process	Msh6, Msh2, Ung, Exo1, Aicda, Lig4	6	1674	17	55267	0.3529	7.10661e-06	****	0.000121926	***
GO:0071310	cellular response to organic substance	Biological Process	Tbx21, Bax, Timp3, Mdm2, Wnt10b, Il1b, Mcm7, Ccnd1	8	1674	35	55267	0.2286	7.9048e-06	****	0.000134689	***
GO:0086091	regulation of heart rate by cardiac conduction	Biological Process	Cacna1d, Kcnj5, Kcnj2, Pkp2, Scn4b, Scn3b, Dsp, Gja5	8	1674	35	55267	0.2286	7.9048e-06	****	0.000134689	***
GO:0050873	brown fat cell differentiation	Biological Process	Slc2a4, Mb, Ptgs2, Scd1, Lrg1, Mrap, Fabp4, Selenbp1	8	1674	35	55267	0.2286	7.9048e-06	****	0.000134689	***
GO:0048705	skeletal system morphogenesis	Biological Process	Col1a1, Rflnb, Col2a1, Col11a1, Mmp2, Ryk, Fmn1, Acvr2b, Spef2	9	1674	46	55267	0.1957	8.41548e-06	****	0.000142413	***
GO:0045429	positive regulation of nitric oxide biosynthetic process	Biological Process	Insr, App, Tnf, Il1b, Ptx3, Ptgs2, Icam1, Tlr4, Ass1	9	1674	46	55267	0.1957	8.41548e-06	****	0.000142413	***
GO:0008009	chemokine activity	Molecular Function	Cxcl16, Xcl1, Cxcl5, Cxcl9, Cx3cl1, Cxcl10, Ccl12, Ccl2, Cxcl2	9	1674	46	55267	0.1957	8.41548e-06	****	0.000142413	***
GO:0061844	antimicrobial humoral immune response mediated by antimicrobial peptide	Biological Process	App, Xcl1, Cxcl5, Cxcl9, Adm, Cxcl10, Ccl2, Krt6a, Cxcl2, H2bc12, H2bc21, H2bc11, H2bc15	13	1674	98	55267	0.1327	8.48704e-06	****	0.000143298	***
GO:0051260	protein homooligomerization	Biological Process	App, Kctd3, Alad, Blm, Upb1, Zbtb1, Kctd7, Polq, Ripor2, Kcna2, Aqp11, Tifa, Kcnb1, Kcnf1	14	1674	113	55267	0.1239	8.67135e-06	****	0.000146079	***
GO:0071353	cellular response to interleukin-4	Biological Process	Mcm2, Gata3, Xcl1, Lef1, Alad, Pml, Rufy4	7	1674	26	55267	0.2692	9.16127e-06	****	0.000153637	***
GO:0031674	I band	Cellular Component	Cryab, Fermt2, Myzap, Smtnl2, Ttn, Myl3, Actc1	7	1674	26	55267	0.2692	9.16127e-06	****	0.000153637	***
GO:0085029	extracellular matrix assembly	Biological Process	Fkbp10, Has2, Col1a2, Gpm6b, Qsox1	5	1674	11	55267	0.4545	1.00525e-05	****	0.000166705	***
GO:0038024	cargo receptor activity	Molecular Function	Insr, Dab2, Msr1, Marco, Fpr2	5	1674	11	55267	0.4545	1.00525e-05	****	0.000166705	***
GO:0003184	pulmonary valve morphogenesis	Biological Process	Bmp4, Jag1, Slit2, Smad6, Tgfb2	5	1674	11	55267	0.4545	1.00525e-05	****	0.000166705	***
GO:0031936	obsolete negative regulation of chromatin silencing	Biological Process	Atad2, H1f1, H1f4, H1f3, H1f5	5	1674	11	55267	0.4545	1.00525e-05	****	0.000166705	***
GO:0060700	regulation of ribonuclease activity	Biological Process	Oasl2, Oas3, Oas2, Oas1a, Oas1g	5	1674	11	55267	0.4545	1.00525e-05	****	0.000166705	***
GO:0045785	positive regulation of cell adhesion	Biological Process	Cyth3, Tnf, Ldb1, Epb41l4b, Cx3cl1, Adgrg1, Dysf, Ccl2, Rhod, Tnfrsf18	10	1674	59	55267	0.1695	1.02888e-05	****	0.000169491	***
GO:0031532	obsolete actin cytoskeleton reorganization	Biological Process	Plek, Plek2, Ptk7, Cdc42bpg, Capn10, Cdc42bpa, Fgf7, Parva, Gab1, Micall2	10	1674	59	55267	0.1695	1.02888e-05	****	0.000169491	***
GO:0032760	positive regulation of tumor necrosis factor production	Biological Process	Rasgrp1, Cd2, Myd88, Ccl2, Spon2, Ccr7, Tlr4, Il18, Cd14, Hmgb1	10	1674	59	55267	0.1695	1.02888e-05	****	0.000169491	***
GO:0005769	early endosome	Cellular Component	Snx31, App, Slc11a2, Prdx3, Ifitm1, Slc30a10, Atp9a, 2610528J11Rik, Nsg1, Ret, Cd22, Atp11a, Dysf, Tlr4, Rhod, Tmem108, Nipa1, Slc35d3, Lipg, Flot1, Hmgb1, Cd300ld3, H2-Ab1	23	1674	271	55267	0.0849	1.05311e-05	****	0.0001731	***
GO:0044297	cell body	Cellular Component	Slc1a2, Insr, Tmem132e, Gfap, App, Tlr2, Cx3cl1, Acta1, Gnb5, Ptpn13, Rnf157, Actg2, Actc1, Hspa1b	14	1674	115	55267	0.1217	1.06415e-05	****	0.00017453	***
GO:0000287	magnesium ion binding	Molecular Function	Eno2, Msh6, Thg1l, Septin4, Ephx2, Msh2, Nudt12, Fen1, Cdc42bpg, Clybl, Cdc42bpa, Mark1, Dut, Atp9a, Atp11a, Gclc, Atp8b1, Pklr, Gnai1, Sphk1	20	1674	217	55267	0.0922	1.17262e-05	****	0.000191897	***
GO:0090263	positive regulation of canonical Wnt signaling pathway	Biological Process	Col1a1, Sulf2, Lgr5, Wnt10b, Ptk7, Tmem9, Gid8, Reck, Caprin2, Rspo2, Arntl, Frat1, Sox4	13	1674	101	55267	0.1287	1.18529e-05	****	0.000193545	***
GO:0000808	origin recognition complex	Cellular Component	Orc2, Orc1, Orc5, Orc6	4	1674	6	55267	0.6667	1.1981e-05	****	0.000194111	***
GO:0000082	G1/S transition of mitotic cell cycle	Biological Process	Ccne1, Pole, Id4, Plk2, Cdkn1a, Ccne2, Plk3, Nasp, Inhba, Ccnd1	10	1674	60	55267	0.1667	1.20125e-05	****	0.000194111	***
GO:0014823	response to activity	Biological Process	Edn1, Prkdc, Gpam, Creb1, Alad, Angpt2, Col4a2, Gclc, Ccl2, Agtr1a	10	1674	60	55267	0.1667	1.20125e-05	****	0.000194111	***
GO:0008625	extrinsic apoptotic signaling pathway via death domain receptors	Biological Process	Fasl, Bax, Dapk1, Tnfrsf10b, Tnf, Dele1, Il18	7	1674	27	55267	0.2593	1.20439e-05	****	0.000194111	***
GO:0010575	positive regulation of vascular endothelial growth factor production	Biological Process	Sulf2, Brca1, Cyp1b1, Hc, Il1b, Il1a, Ptgs2	7	1674	27	55267	0.2593	1.20439e-05	****	0.000194111	***
GO:0019956	chemokine binding	Molecular Function	Ccr1, Cxcr2, Ccr9, Ackr1, Ccr7, Cxcr5, Cxcr1	7	1674	27	55267	0.2593	1.20439e-05	****	0.000194111	***
GO:0043525	positive regulation of neuron apoptotic process	Biological Process	Fasl, Bbc3, Bax, Mybl2, App, Tnf, Pmaip1, Hdac4, Il1b, Il18, Tgfb2	11	1674	73	55267	0.1507	1.21033e-05	****	0.000194646	***
GO:0010862	obsolete positive regulation of pathway-restricted SMAD protein phosphorylation	Biological Process	Acvrl1, Bmp7, Bmp4, Dab2, Inhbb, Gdf15, Lefty1, Tgfb2, Inhba	9	1674	48	55267	0.1875	1.21325e-05	****	0.000194696	***
GO:0003281	ventricular septum development	Biological Process	Gata3, Mdm2, Ptk7, Ccn1, Smarca4, Smad6, Prdm1, Gja5	8	1674	37	55267	0.2162	1.22878e-05	****	0.000196341	***
GO:0051482	obsolete positive regulation of cytosolic calcium ion concentration involved in phospholipase C-activating G protein-coupled signaling pathway	Biological Process	Edn1, Lpar1, Agtr1a, Gpr55, Gpr18, P2ry10, P2ry10b, Gpr174	8	1674	37	55267	0.2162	1.22878e-05	****	0.000196341	***
GO:0000784	chromosome, telomeric region	Cellular Component	Rpa1, Cbx5, Fen1, Orc2, Xrcc5, Rad51, Orc1, Pml, Pold1, Brca2, Zgrf1	11	1674	74	55267	0.1486	1.38294e-05	****	0.000220029	***
GO:0043433	negative regulation of DNA-binding transcription factor activity	Biological Process	Paxip1, Hmox1, Hnf4a, Trib2, Ptch1, Pim1, Hdac4, Xcl1, Tnfsf4, Ezh2, Id1	11	1674	74	55267	0.1486	1.38294e-05	****	0.000220029	***
GO:0051897	positive regulation of phosphatidylinositol 3-kinase/protein kinase B signal transduction	Biological Process	Insr, Gata3, C1qtnf12, Tnf, Igfbp5, Ret, Maz, Cx3cl1, Gdf15, Il18, Phlpp1, Fpr2, Osm, Mfhas1	14	1674	118	55267	0.1186	1.43391e-05	****	0.000227113	***
GO:0043524	negative regulation of neuron apoptotic process	Biological Process	Bax, Nes, Hmox1, Epor, Unc5b, Sod1, Msh2, Prdx3, Slc30a10, Nr4a3, Gclc, Ccl12, Clcf1, Lig4, Fpr2, Bhlhb9, Prkcg	17	1674	167	55267	0.1018	1.43661e-05	****	0.000227113	***
GO:0008021	synaptic vesicle	Cellular Component	Kif1a, Septin4, Ston2, Trim9, Scamp1, Syngr1, App, Dnm1, Snap25, Pde4b, Rph3a, Exoc4, Syt1, Syn1, Dgki, Dmxl2, Sphk1	17	1674	167	55267	0.1018	1.43661e-05	****	0.000227113	***
GO:0006612	protein targeting to membrane	Biological Process	Myo1c, Cacnb1, Pard3, Exoc4, Rtp4, Zdhhc15, Zdhhc14, Aqp11, Rab3ip	9	1674	49	55267	0.1837	1.44639e-05	****	0.000228173	***
GO:0001501	skeletal system development	Biological Process	Col1a1, Edn1, Fst, Bmp4, Col2a1, Fam20c, Col5a2, Hdac4, Col1a2, Tgfb2, Gja5, Acvr2b, Sox4	13	1674	103	55267	0.1262	1.47021e-05	****	0.000231442	***
GO:0002042	cell migration involved in sprouting angiogenesis	Biological Process	Efnb2, Gpld1, Ephb4, Slit2, Mmrn2, Adtrp	6	1674	19	55267	0.3158	1.47891e-05	****	0.00023232	***
GO:0001974	blood vessel remodeling	Biological Process	Acvrl1, Bax, Mdm2, Jag1, Angpt2, Lif, Tgfb2, Acvr2b	8	1674	38	55267	0.2105	1.51517e-05	****	0.000236518	***
GO:0033077	T cell differentiation in thymus	Biological Process	Gata3, Tcf3, Prkdc, Rag2, Zbtb1, Lig4, Rag1, Mafb	8	1674	38	55267	0.2105	1.51517e-05	****	0.000236518	***
GO:0045931	positive regulation of mitotic cell cycle	Biological Process	Mdm2, App, Tal1, Asns, Usp2, Brca2, Sphk1, Hmgb1	8	1674	38	55267	0.2105	1.51517e-05	****	0.000236518	***
GO:0045840	positive regulation of mitotic nuclear division	Biological Process	Pdgfb, Insr, Edn1, Tnf, Il1b, Il1a, Sphk1	7	1674	28	55267	0.25	1.56384e-05	****	0.000242086	***
GO:0045499	chemorepellent activity	Molecular Function	Sema6b, Sema3a, Sema4b, Slit2, Sema3f, Dpp4, Flrt3	7	1674	28	55267	0.25	1.56384e-05	****	0.000242086	***
GO:0003785	actin monomer binding	Molecular Function	Myl2, Pfn1, Mtss1, Cobll1, Pknox2, Myl3, Myl4	7	1674	28	55267	0.25	1.56384e-05	****	0.000242086	***
GO:0007163	establishment or maintenance of cell polarity	Biological Process	Cep290, Pard3, Fscn1, Parva, BC034090, Carmil2, Fat1	7	1674	28	55267	0.25	1.56384e-05	****	0.000242086	***
GO:0019233	sensory perception of pain	Biological Process	Aqp1, Aloxe3, Edn1, Ephx2, Ednrb, Il1rn, Uchl1, Ptgs2, Ccl2, Kcna2, Scn3b	11	1674	75	55267	0.1467	1.57651e-05	****	0.000243036	***
GO:0016328	lateral plasma membrane	Cellular Component	Cldn13, Myo1c, Vangl2, Atp1b1, Vangl1, Nsg1, Prickle2, Atp1b2, Cldn5, Kcnb1, Tacstd2	11	1674	75	55267	0.1467	1.57651e-05	****	0.000243036	***
GO:0005814	centriole	Cellular Component	Cep290, Plk2, Stil, Bccip, Ccp110, Cchcr1, Dzip1, Spice1, Cetn4, Fam161a, Armc9, Alms1, Wdr90, Cep76, Hspa1a	15	1674	135	55267	0.1111	1.59513e-05	****	0.0002454	***
GO:0007613	memory	Biological Process	Itga3, Plk2, App, Fen1, Rin1, Jph3, Creb1, Itga8, Il1rn, Il1b, Ptgs2, Hrh2, Itpr3	13	1674	104	55267	0.125	1.634e-05	****	0.000250861	***
GO:0048407	platelet-derived growth factor binding	Molecular Function	Pdgfb, Col1a1, Col2a1, Col1a2, Col4a1	5	1674	12	55267	0.4167	1.6801e-05	****	0.000254269	***
GO:0055003	cardiac myofibril assembly	Biological Process	Myl2, Myh10, Mylk3, Ttn, Actc1	5	1674	12	55267	0.4167	1.6801e-05	****	0.000254269	***
GO:2000810	regulation of bicellular tight junction assembly	Biological Process	Myo1c, Snai2, F11r, Pkp2, Snai1	5	1674	12	55267	0.4167	1.6801e-05	****	0.000254269	***
GO:0019985	translesion synthesis	Biological Process	Polk, Pcna, Zbtb1, Dtl, Primpol	5	1674	12	55267	0.4167	1.6801e-05	****	0.000254269	***
GO:0015643	toxic substance binding	Molecular Function	Ephx2, Cyp4b1, A4galt, H2-Ab1, Ass1	5	1674	12	55267	0.4167	1.6801e-05	****	0.000254269	***
GO:0045080	positive regulation of chemokine production	Biological Process	App, Tnf, Cd74, Il1b, Myd88	5	1674	12	55267	0.4167	1.6801e-05	****	0.000254269	***
GO:2000343	positive regulation of chemokine (C-X-C motif) ligand 2 production	Biological Process	Tnf, Cd74, Postn, Tlr4, Hmgb1	5	1674	12	55267	0.4167	1.6801e-05	****	0.000254269	***
GO:0098978	glutamatergic synapse	Cellular Component	Efnb2, Efnb3, Dnajb1, Pfn1, Sparc, Myh10, Il1rap, Prkar1b, Cplx2, Dnm1, Olfm1, Snap25, Nsg1, Sparcl1, Add2, Gpc4, Dbn1, Sema3f, Dgki, Dnm3, Pacsin1, Synpo, Rtn4r, Rapgef4, Flrt3, Actn2, Flot1, Flot2, Actc1	29	1674	401	55267	0.0723	1.78761e-05	****	0.000269991	***
GO:0032733	positive regulation of interleukin-10 production	Biological Process	Cd274, Irf4, Xcl1, Tnfsf4, Tlr2, Tlr4, Bcl3, Hmgb1	8	1674	39	55267	0.2051	1.85563e-05	****	0.00027808	***
GO:0005719	euchromatin	Cellular Component	Tcf3, Creb1, Smarca4, H1f1, H1f4, H1f3, H1f5, Cecr2	8	1674	39	55267	0.2051	1.85563e-05	****	0.00027808	***
GO:1904646	cellular response to amyloid-beta	Biological Process	Cacnb1, App, Parp1, Itga4, Casp4, Icam1, Tlr4, Fpr2	8	1674	39	55267	0.2051	1.85563e-05	****	0.00027808	***
GO:0007165	signal transduction	Biological Process	Pdgfb, Acvrl1, Timp1, Ccn4, Epor, Mc5r, Retn, Gata3, Stard13, Cd274, Traf4, Cxcl16, Grb7, Ccn2, Unc5b, Lgr5, Tom1l1, Tshr, Ptch1, Dapk1, Tnfrsf10b, Ednrb, Il1rap, Tnk2, Wnt10b, Celsr3, C1qtnf12, Rhebl1, Arhgap28, Tnf, Gna14, Rin1, Ccr1, Il1rl1, Cxcr2, Rgs1, Xcl1, Traf5, Tnfsf4, Traf1, Il1rn, Tlr2, Ccn1, Tnfsf8, Enho, Sit1, Pde4b, Rgs12, Spp1, Sparcl1, Ccr9, Rasal1, Gpnmb, Plxna1, Ank1, Gab1, Adgr…	124	1674	2803	55267	0.0442	1.85611e-05	****	0.00027808	***
GO:0005741	mitochondrial outer membrane	Cellular Component	Bax, Cnp, Cpt1c, Acsl6, Slc11a2, Gpam, Gk, Abcb6, Capn10, Miga2, Cisd1, Snn, Tigar, Maob, Ass1, Cpt1b, Bcl2a1b	17	1674	171	55267	0.0994	1.95782e-05	****	0.000292729	***
GO:0030334	regulation of cell migration	Biological Process	Tbccd1, Lama5, Ajuba, Enpp2, Ldb1, Plxna1, Gab1, Robo4, Smarca4, Amotl2, Bex4, Plxnb1	12	1674	91	55267	0.1319	1.98732e-05	****	0.000296544	***
GO:0034644	cellular response to UV	Biological Process	Bax, Aqp1, Polk, Parp1, Pcna, Ptgs2, Zbtb1, Pold1, Bmf	9	1674	51	55267	0.1765	2.0286e-05	****	0.000302099	***
GO:0034599	cellular response to oxidative stress	Biological Process	Fancc, Bmp4, Sod1, Slc11a2, Prdx3, Parp1, Sesn2, Coq7, G6pdx, Foxo1, Mgmt	11	1674	77	55267	0.1429	2.03504e-05	****	0.000302454	***
GO:0006275	regulation of DNA replication	Biological Process	Gmnn, Fbxo5, Esco2, Dscc1, Pcna, Orc5	6	1674	20	55267	0.3	2.05846e-05	****	0.000305325	***
GO:0042542	response to hydrogen peroxide	Biological Process	Col1a1, Hmox1, Ada, Mb, Sod1, Prdx3, Nr4a3, Hp, Mmp2, Cryab	10	1674	64	55267	0.1562	2.16285e-05	****	0.000318272	***
GO:0060348	bone development	Biological Process	Ccn4, Sulf2, Sparc, Bmp4, Col2a1, Miga2, Pdgfc, Nsd2, Bglap, Bglap2	10	1674	64	55267	0.1562	2.16285e-05	****	0.000318272	***
GO:0030315	T-tubule	Cellular Component	Atp1a2, Slc2a4, Cacnb1, Tgfb3, Atp1b1, Abcc9, Kcnj5, Dysf, Kcnj2, Ahnak2	10	1674	64	55267	0.1562	2.16285e-05	****	0.000318272	***
GO:0010508	positive regulation of autophagy	Biological Process	Dcn, Dapk1, Plk2, Trim30a, Trim21, Foxo1, Trim30b, Trim30d, Hmgb1, Irgm2	10	1674	64	55267	0.1562	2.16285e-05	****	0.000318272	***
GO:0000794	condensed nuclear chromosome	Cellular Component	Dnmt3l, Rpa1, Rec8, Brca1, Rsph1, Rad51, Chek1, Ttn	8	1674	40	55267	0.2	2.25805e-05	****	0.000330324	***
GO:0032781	positive regulation of ATP-dependent activity	Biological Process	Dnajb1, Pfn1, Rab4a, Dnajc9, Tnnt2, Atp1b1, Atp1b2, Myl4	8	1674	40	55267	0.2	2.25805e-05	****	0.000330324	***
GO:0045787	positive regulation of cell cycle	Biological Process	Tcf3, Mdm2, Tgm1, Nr4a3, Trim21, Chek1, Gdpd5, Tgfb2	8	1674	40	55267	0.2	2.25805e-05	****	0.000330324	***
GO:0034097	response to cytokine	Biological Process	Timp1, Acp5, Aldh1a2, Cd274, Sparc, Cxcl16, Timp3, Tyms, Ptgs2, Pml, Junb	11	1674	78	55267	0.141	2.30469e-05	****	0.000335913	***
GO:0017124	SH3 domain binding	Molecular Function	Cntnap1, Tom1l1, Enah, Afap1l2, Dnm1, Dnajc6, Errfi1, Dtx1, Bcar1, Sh3bgrl2, Plscr1, Plscr2, Fmn1, Ccdc6	14	1674	123	55267	0.1138	2.30528e-05	****	0.000335913	***
GO:0014070	response to organic cyclic compound	Biological Process	Gstt1, Fads1, Ccn2, Ptch1, Ednrb, Cdkn1a, Tyms, Rad51, Alad, Angpt2, Ptgs2, Lum, Acacb, Id1, Mgmt, Ccnd1	16	1674	156	55267	0.1026	2.3136e-05	****	0.000336466	***
GO:0045597	positive regulation of cell differentiation	Biological Process	Ccne1, Bmp7, Gata3, Ccn2, Bmp4, Ccn1, Smarca4, Junb, Socs3	9	1674	52	55267	0.1731	2.38747e-05	****	0.000345858	***
GO:0004896	cytokine receptor activity	Molecular Function	Il7r, Epor, Il13ra1, Il9r, Cd74, Il4ra, Il31ra, Csf2rb, Csf2rb2	9	1674	52	55267	0.1731	2.38747e-05	****	0.000345858	***
GO:0031214	biomineral tissue development	Biological Process	Fam20a, Fam20c, Slc20a1, Spp1, Fam83h, Bglap, Bglap2	7	1674	30	55267	0.2333	2.55004e-05	****	0.000368691	***
GO:0071407	cellular response to organic cyclic compound	Biological Process	Mdm2, Nos2, Wnt10b, Cyp1b1, Tnf, Igfbp5, Il1b, Ccl12, P2ry13, Il18, Mgmt	11	1674	79	55267	0.1392	2.60468e-05	****	0.000375861	***
GO:0048304	positive regulation of isotype switching to IgG isotypes	Biological Process	Tbx21, Paxip1, Atad5, Cd40, Msh2	5	1674	13	55267	0.3846	2.6618e-05	****	0.00037752	***
GO:0010248	establishment or maintenance of transmembrane electrochemical gradient	Biological Process	Bax, Atp1a2, Cpox, Atp1b1, Atp1b2	5	1674	13	55267	0.3846	2.6618e-05	****	0.00037752	***
GO:0003094	glomerular filtration	Biological Process	Aqp1, Sulf2, Mcam, Adgrf5, Jchain	5	1674	13	55267	0.3846	2.6618e-05	****	0.00037752	***
GO:0086002	cardiac muscle cell action potential involved in contraction	Biological Process	Cacna1d, Kcnj2, Pkp2, Scn4b, Scn3b	5	1674	13	55267	0.3846	2.6618e-05	****	0.00037752	***
GO:0071168	protein localization to chromatin	Biological Process	Mrnip, Esco2, Msh2, Mcm8, Ezh2	5	1674	13	55267	0.3846	2.6618e-05	****	0.00037752	***
GO:0010838	positive regulation of keratinocyte proliferation	Biological Process	Stxbp4, Tgm1, Has2, Fgf7, Tlr4	5	1674	13	55267	0.3846	2.6618e-05	****	0.00037752	***
GO:0002430	complement receptor mediated signaling pathway	Biological Process	Gpld1, Cmklr1, Fpr1, Fpr2, Fpr3	5	1674	13	55267	0.3846	2.6618e-05	****	0.00037752	***
GO:0032780	negative regulation of ATP-dependent activity	Biological Process	Tnnt2, Tnni3, Pln, Cnn3, Atpif1	5	1674	13	55267	0.3846	2.6618e-05	****	0.00037752	***
GO:0042633	hair cycle	Biological Process	Ptgs2, Krt14, Krt16, Krt83, Snrpe	5	1674	13	55267	0.3846	2.6618e-05	****	0.00037752	***
GO:0007189	adenylate cyclase-activating G protein-coupled receptor signaling pathway	Biological Process	Ramp2, Mc5r, Lgr5, Tshr, Adcy4, App, Adcy6, Cxcl9, Adm, Adgrg1, Cxcl10, Lpar1, Adgrd1	13	1674	109	55267	0.1193	2.71656e-05	****	0.000379697	***
GO:0000076	DNA replication checkpoint signaling	Biological Process	Cdt1, Tipin, Timeless, Clspn	4	1674	7	55267	0.5714	2.72812e-05	****	0.000379697	***
GO:2000562	negative regulation of CD4-positive, alpha-beta T cell proliferation	Biological Process	Cd274, Arg2, Xcl1, Tarm1	4	1674	7	55267	0.5714	2.72812e-05	****	0.000379697	***
GO:0070244	negative regulation of thymocyte apoptotic process	Biological Process	Ada, Bmp4, Blm, Rag1	4	1674	7	55267	0.5714	2.72812e-05	****	0.000379697	***
GO:0070419	nonhomologous end joining complex	Cellular Component	Xrcc6, Prkdc, Xrcc5, Lig4	4	1674	7	55267	0.5714	2.72812e-05	****	0.000379697	***
GO:0010573	vascular endothelial growth factor production	Biological Process	Tnf, Il1b, Adgrg1, Adamts3	4	1674	7	55267	0.5714	2.72812e-05	****	0.000379697	***
GO:0036310	ATP-dependent DNA/DNA annealing activity	Molecular Function	Rad54l, Blm, Recql4, Zranb3	4	1674	7	55267	0.5714	2.72812e-05	****	0.000379697	***
GO:0002455	humoral immune response mediated by circulating immunoglobulin	Biological Process	Exo1, Bcl3, H2-Ab1, Igha	4	1674	7	55267	0.5714	2.72812e-05	****	0.000379697	***
GO:0044295	axonal growth cone	Cellular Component	Ptch1, Pard3, Olfm1, Snap25, Dbn1, Rtn4r, Flrt3, Palld	8	1674	41	55267	0.1951	2.73113e-05	****	0.000379697	***
GO:0032142	single guanine insertion binding	Molecular Function	Msh6, Msh3, Msh2	3	1674	3	55267	1	2.77405e-05	****	0.000379697	***
GO:0006272	leading strand elongation	Biological Process	Pola1, Pole, Pcna	3	1674	3	55267	1	2.77405e-05	****	0.000379697	***
GO:0035799	ureter maturation	Biological Process	Aldh1a2, Gata3, Ret	3	1674	3	55267	1	2.77405e-05	****	0.000379697	***
GO:0032139	dinucleotide insertion or deletion binding	Molecular Function	Msh3, Msh2, Pcna	3	1674	3	55267	1	2.77405e-05	****	0.000379697	***
GO:0015137	citrate transmembrane transporter activity	Molecular Function	Slc13a3, Slc13a5, Sfxn5	3	1674	3	55267	1	2.77405e-05	****	0.000379697	***
GO:0015746	citrate transport	Biological Process	Slc13a3, Slc13a5, Sfxn5	3	1674	3	55267	1	2.77405e-05	****	0.000379697	***
GO:0004748	ribonucleoside-diphosphate reductase activity, thioredoxin disulfide as acceptor	Molecular Function	Rrm2, Rrm2b, Rrm1	3	1674	3	55267	1	2.77405e-05	****	0.000379697	***
GO:0009263	deoxyribonucleotide biosynthetic process	Biological Process	Rrm2, Rrm2b, Rrm1	3	1674	3	55267	1	2.77405e-05	****	0.000379697	***
GO:0002328	pro-B cell differentiation	Biological Process	Prkdc, Lig4, Sox4	3	1674	3	55267	1	2.77405e-05	****	0.000379697	***
GO:1990584	cardiac Troponin complex	Cellular Component	Tnnt2, Tnni3, Tnnc1	3	1674	3	55267	1	2.77405e-05	****	0.000379697	***
GO:0045668	negative regulation of osteoblast differentiation	Biological Process	Fgf23, Ptch1, Tnf, Limd1, Igfbp5, Hdac4, Smad6, Id1, Tmem64	9	1674	53	55267	0.1698	2.79881e-05	****	0.000380827	***
GO:0001540	amyloid-beta binding	Molecular Function	Insr, Cd74, Msr1, Marco, Tlr2, Cryab, Tgfb2, Ldlrad3, Fpr2	9	1674	53	55267	0.1698	2.79881e-05	****	0.000380827	***
GO:0031100	animal organ regeneration	Biological Process	Cdkn1a, Nr4a3, Cxcl5, Adm, Angpt2, Lif, Ccl2, Flt3, Ccnd1	9	1674	53	55267	0.1698	2.79881e-05	****	0.000380827	***
GO:0070182	DNA polymerase binding	Molecular Function	Cdt1, Rad51, Pcna, Smarca4, Fanci, Hmgb1	6	1674	21	55267	0.2857	2.80787e-05	****	0.000380827	***
GO:0045109	intermediate filament organization	Biological Process	Gfap, Des, Bfsp2, Dsp, Krt6a, Klhl24	6	1674	21	55267	0.2857	2.80787e-05	****	0.000380827	***
GO:0007179	transforming growth factor beta receptor signaling pathway	Biological Process	Acvrl1, Tgfb3, Creb1, Parp1, Col1a2, Ccl2, Smad6, Pml, Fermt2, Tgfb2, Cldn5	11	1674	80	55267	0.1375	2.93779e-05	****	0.000397723	***
GO:0030324	lung development	Biological Process	Loxl3, Itga3, Aldh1a2, Lama5, Ada, Sparc, Ccn2, Bmp4, Fgf7, Lif, Timeless, Acvr2b, Hmgb1	13	1674	110	55267	0.1182	2.99595e-05	****	0.000404861	***
GO:0007409	axonogenesis	Biological Process	Cnp, Myh10, App, Creb1, Dclk1, Uchl1, Slit2, Ryk, Rtn4r, Amigo1, Map1b, Flot1	12	1674	95	55267	0.1263	3.08126e-05	****	0.000414883	***
GO:0007623	circadian rhythm	Biological Process	Nos2, Per1, Id4, Tyms, Creb1, Prok2, Bhlhe41, Klf9, Timeless, Id1, Arntl, Ass1	12	1674	95	55267	0.1263	3.08126e-05	****	0.000414883	***
GO:0031638	zymogen activation	Biological Process	Ggt1, Cd5l, Dcbld1, Hp, C1rl, Klk1b27, Klk1	7	1674	31	55267	0.2258	3.20773e-05	****	0.000431133	***
GO:0010468	regulation of gene expression	Biological Process	Srpk3, Dnmt1, Lhx1, Mdm2, Tshz3, Bmp4, Col2a1, App, Irf7, Atp1b1, Gfi1b, 1700007K13Rik, Ezh2, Igf2bp3, Coq7, Trim30a, Chek1, Myd88, Npat, Shc4, Aff3, Prdm1, Zscan2, Tcf19, Sox6, Trim30b, Mapk11, Trim30d	28	1674	393	55267	0.0712	3.22423e-05	****	0.00043257	***
GO:0009725	response to hormone	Biological Process	Timp1, Aqp1, Fhl2, Mb, Timp3, Nos2, Alad, Gclc, Me1, Mmp13	10	1674	67	55267	0.1493	3.26184e-05	****	0.000436828	***
GO:0097191	extrinsic apoptotic signaling pathway	Biological Process	Fasl, Bax, Tnfrsf10b, Tnfrsf12a, Tnf, Pml, Tgfb2, Inhba	8	1674	42	55267	0.1905	3.28439e-05	****	0.000437523	***
GO:0005771	multivesicular body	Cellular Component	Cd79a, Slc2a4, Cd74, Gfra1, Prkar1b, Steap3, H2-DMb2, H2-Ab1	8	1674	42	55267	0.1905	3.28439e-05	****	0.000437523	***
GO:0030426	growth cone	Cellular Component	Itga3, Eno2, Myh10, App, Itga4, Snap25, Fscn1, Exoc4, Dbn1, Gdpd5, Cbarp, Whrn, Rtn4r, Basp1, Rapgef4, Map1b, Palld	17	1674	178	55267	0.0955	3.28465e-05	****	0.000437523	***
GO:0007219	Notch signaling pathway	Biological Process	Nrip2, Neurl1a, Perp, Snai2, App, Il2ra, Jag1, Dtx1, Sorbs2, Hp, Maml2, Notch3, Pln	13	1674	111	55267	0.1171	3.3001e-05	****	0.000438293	***
GO:0030175	filopodium	Cellular Component	Enah, Snap25, Fscn1, Acta1, Dbn1, Ripor2, Actn2, Palld, Actg2, Actc1, Fat1	11	1674	81	55267	0.1358	3.30701e-05	****	0.000438293	***
GO:0031901	early endosome membrane	Cellular Component	Steap4, Cd274, Rab4a, Slc39a14, Litaf, Tmem163, Atp9a, Sorcs2, Nsg1, Gpnmb, Gga2, Pml, Zfyve28, Sphk1	14	1674	127	55267	0.1102	3.30809e-05	****	0.000438293	***
GO:0004888	transmembrane signaling receptor activity	Molecular Function	Cd79a, Epor, Fcgr1, Lgr5, Celsr3, 6030468B19Rik, Tlr2, Cd72, Clec2i, Adgrg1, Ryk, Fcrla, Tlr4, Cd79b, Adgrd1, Adgrf5, Celsr2	17	1674	179	55267	0.095	3.52817e-05	****	0.00046662	***
GO:0032868	response to insulin	Biological Process	Fads1, Retn, Ptprn, Tlr2, Slc2a1, Fabp3, Sesn2, Adm, Pln, Foxo1, Epm2aip1	11	1674	82	55267	0.1341	3.71555e-05	****	0.000490196	***
GO:0001932	regulation of protein phosphorylation	Biological Process	Celsr3, Tnf, Prkar1b, Rad51, Sesn2, Ezh2, Pml, Phlpp1, Socs3, Cadm4	10	1674	68	55267	0.1471	3.721e-05	****	0.000490196	***
GO:0031225	obsolete anchored component of membrane	Cellular Component	Vnn3, Cpm, Gfra2, Gpihbp1, Ly6i, Gfra1, Reck, Gpc4, Ly6d, Enpp6, Rtn4r, Cd109, Cd14, Raet1e, Ly6g6c	15	1674	145	55267	0.1034	3.72617e-05	****	0.000490196	***
GO:0097193	intrinsic apoptotic signaling pathway	Biological Process	Bbc3, Bax, Msh6, Eaf2, Plscr1, Casp4	6	1674	22	55267	0.2727	3.76177e-05	****	0.00049227	***
GO:0001502	cartilage condensation	Biological Process	Ccn2, Col2a1, Col11a1, Tgfb2, Sox5, Sox6	6	1674	22	55267	0.2727	3.76177e-05	****	0.00049227	***
GO:0033198	response to ATP	Biological Process	Dntt, P2rx3, Il1b, Asph, Abcc9, Pklr	6	1674	22	55267	0.2727	3.76177e-05	****	0.00049227	***
GO:0000793	condensed chromosome	Cellular Component	Rpa1, Rec8, Brca1, Rad51, Rif1, Lig4, Hmgb1	7	1674	32	55267	0.2188	3.99866e-05	****	0.000522351	***
GO:0043240	Fanconi anaemia nuclear complex	Cellular Component	Fancl, Fancc, Fanci, Fancm, Cenps	5	1674	14	55267	0.3571	4.03698e-05	****	0.000522772	***
GO:0019829	ATPase-coupled monoatomic cation transmembrane transporter activity	Molecular Function	Atp7b, Atp1a2, Atp1b1, Kcnj8, Abcc9	5	1674	14	55267	0.3571	4.03698e-05	****	0.000522772	***
GO:0032736	positive regulation of interleukin-13 production	Biological Process	Gata3, Irf4, Il1rap, Tnfsf4, Tlr4	5	1674	14	55267	0.3571	4.03698e-05	****	0.000522772	***
GO:0032233	positive regulation of actin filament bundle assembly	Biological Process	Pfn1, Plek, Cx3cl1, Id1, Synpo	5	1674	14	55267	0.3571	4.03698e-05	****	0.000522772	***
GO:0005149	interleukin-1 receptor binding	Molecular Function	Il1rap, Il1rn, Il1b, Il1a, Myd88	5	1674	14	55267	0.3571	4.03698e-05	****	0.000522772	***
GO:0005546	phosphatidylinositol-4,5-bisphosphate binding	Molecular Function	Pfn1, Anxa8, Amer2, Pard3, Mark1, Rph3a, Rag2, Syt1, Kcnj2, Phlda3, Actn2	11	1674	83	55267	0.1325	4.16681e-05	****	0.000538647	***
GO:0042632	cholesterol homeostasis	Biological Process	Hpn, Nr1h3, Hdac9, Hnf4a, Ephx2, Gpihbp1, Soat2, Fabp3, Il18, Lipg, Fabp4, Alms1	12	1674	98	55267	0.1224	4.21388e-05	****	0.000543787	***
GO:0045669	positive regulation of osteoblast differentiation	Biological Process	Ccn4, Bmp7, Fbxo5, Bmp4, Wnt10b, Ifitm1, Fam20c, Jag1, Ccn1, Acvr2b	10	1674	69	55267	0.1449	4.23425e-05	****	0.000545471	***
GO:0008237	metallopeptidase activity	Molecular Function	Mmp11, Cpm, Adam11, Adamts1, Adamts5, Adam33, Enpep, Adamts9, Mmp2, Mmp15, Adamts7, Cpe, Anpep, Adamts3, Mmp13, Adamts14, Adam1a	17	1674	183	55267	0.0929	4.66984e-05	****	0.000599032	***
GO:0050918	positive chemotaxis	Biological Process	Pdgfb, Bmp4, App, Fgf7, Cx3cl1, Cxcl10, Saa3, Fpr2	8	1674	44	55267	0.1818	4.67415e-05	****	0.000599032	***
GO:0043966	histone H3 acetylation	Biological Process	Tcf3, Per1, Irf4, Lef1, Pole3, Smarca4, Brca2, Brpf3	8	1674	44	55267	0.1818	4.67415e-05	****	0.000599032	***
GO:0032689	negative regulation of type II interferon production	Biological Process	Gata3, Cd274, Il1rl1, Xcl1, Tnfsf4, Tlr4, Hmgb1	7	1674	33	55267	0.2121	4.94273e-05	****	0.000630109	***
GO:0042832	defense response to protozoan	Biological Process	Cd40, Irf4, Gbp2, Il4ra, Bcl3, Irgm2, Gm43302	7	1674	33	55267	0.2121	4.94273e-05	****	0.000630109	***
GO:0007131	reciprocal meiotic recombination	Biological Process	Rad51c, Psmc3ip, Rad51, Rad54l, Mnd1, Rnf212	6	1674	23	55267	0.2609	4.95896e-05	****	0.000630109	***
GO:0007095	mitotic G2 DNA damage checkpoint signaling	Biological Process	Ccng1, Mrnip, Donson, Cdkn1a, Blm, Clspn	6	1674	23	55267	0.2609	4.95896e-05	****	0.000630109	***
GO:0016493	C-C chemokine receptor activity	Molecular Function	Ccr1, Cxcr2, Ccr9, Ccr7, Cxcr5, Cxcr1	6	1674	23	55267	0.2609	4.95896e-05	****	0.000630109	***
GO:0051301	cell division	Biological Process	Ccne1, Syce2, Cdt1, Cdc6, Cenpv, Fbxo5, Ccng1, Septin4, Septin3, Hells, Pard3, Ccne2, Kntc1, Tipin, Klhdc8b, Ncapd3, Timeless, Ncapg2, Spice1, Lig4, Txnl4a, Gnai1, Sycp2, Psrc1, Ccnd1, Cenps	26	1674	362	55267	0.0718	5.30553e-05	****	0.000668601	***
GO:0031497	chromatin organization	Biological Process	Chaf1a, Chaf1b, Cdan1, Hmgb1	4	1674	8	55267	0.5	5.32475e-05	****	0.000668601	***
GO:0035860	glial cell-derived neurotrophic factor receptor signaling pathway	Biological Process	Sulf2, Gfra2, Ret, Gdf15	4	1674	8	55267	0.5	5.32475e-05	****	0.000668601	***
GO:0045839	negative regulation of mitotic nuclear division	Biological Process	Bmp7, Tom1l1, Bmp4, Chek1	4	1674	8	55267	0.5	5.32475e-05	****	0.000668601	***
GO:0051574	positive regulation of histone H3-K9 methylation	Biological Process	Brca1, Gfi1b, Rif1, H1f5	4	1674	8	55267	0.5	5.32475e-05	****	0.000668601	***
GO:0031390	Ctf18 RFC-like complex	Cellular Component	Chtf18, Dscc1, Rfc4, Rfc3	4	1674	8	55267	0.5	5.32475e-05	****	0.000668601	***
GO:0000733	obsolete DNA strand renaturation	Biological Process	Rad54l, Blm, Recql4, Zranb3	4	1674	8	55267	0.5	5.32475e-05	****	0.000668601	***
GO:0120163	negative regulation of cold-induced thermogenesis	Biological Process	Nr1h3, Map2k6, Adamts5, Wnt10b, Tlr4, Id1, Arntl, Acvr2b	8	1674	45	55267	0.1778	5.53439e-05	****	0.000693755	***
GO:0003713	transcription coactivator activity	Molecular Function	Gata3, Brca1, Jmy, Sp4, Wwtr1, Psip1, Psmd9, Maml2, Pou2af1, Smarca4, Npat, Pml, Rere, Sox12, Junb, Zbtb18, Hmgb1, Cited4	18	1674	204	55267	0.0882	5.58015e-05	****	0.000698316	***
GO:0004713	protein tyrosine kinase activity	Molecular Function	Hck, Insr, Blk, Map2k6, Tnk2, Ltk, Ephb4, Ret, Jak3, Ryk, Styk1, Flt3, Ttn	13	1674	117	55267	0.1111	5.7553e-05	****	0.000719026	***
GO:0035690	cellular response to xenobiotic stimulus	Biological Process	Nos2, Gpld1, Edn1, Il1b, Pde4b, Uchl1, Blm, Ccl2, Ppp1r14a, Ppm1e, Rnf149	11	1674	86	55267	0.1279	5.81442e-05	****	0.000725195	***
GO:0043116	negative regulation of vascular permeability	Biological Process	Ramp2, Adm, Slit2, Akap12, Cldn5	5	1674	15	55267	0.3333	5.90408e-05	****	0.000731478	***
GO:0070207	protein homotrimerization	Biological Process	Slc1a2, Steap4, Scara5, Clybl, P2rx3	5	1674	15	55267	0.3333	5.90408e-05	****	0.000731478	***
GO:0043518	negative regulation of DNA damage response, signal transduction by p53 class mediator	Biological Process	Pttg1ip, Mdm2, Snai2, Cd74, Snai1	5	1674	15	55267	0.3333	5.90408e-05	****	0.000731478	***
GO:0001833	inner cell mass cell proliferation	Biological Process	Gins1, Gins4, Chek1, Brca2, Ncapg2	5	1674	15	55267	0.3333	5.90408e-05	****	0.000731478	***
GO:0009314	response to radiation	Biological Process	Snai2, App, Plk3, Angpt2, Ptgs2, F11r, Junb	7	1674	34	55267	0.2059	6.06177e-05	****	0.000747284	***
GO:0031663	lipopolysaccharide-mediated signaling pathway	Biological Process	Tnf, Il1b, Myd88, Ccl12, Tlr4, Il18, Cd14	7	1674	34	55267	0.2059	6.06177e-05	****	0.000747284	***
GO:0006953	acute-phase response	Biological Process	Il1rn, Tfr2, Hp, Plscr1, Orm1, Saa3, Ass1	7	1674	34	55267	0.2059	6.06177e-05	****	0.000747284	***
GO:0019731	antibacterial humoral response	Biological Process	App, Adm, H2bc12, Jchain, H2bc21, H2bc11, Wfdc17, Wfdc3, Ighm, H2bc15	10	1674	72	55267	0.1389	6.15139e-05	****	0.000757079	***
GO:0045089	positive regulation of innate immune response	Biological Process	Hmgb3, Cd74, Xcl1, Plscr1, Fpr2, Hmgb1	6	1674	24	55267	0.25	6.44251e-05	****	0.000790295	***
GO:0050900	leukocyte migration	Biological Process	Tnf, Il1b, Pde4b, Add2, Icam1, Jaml	6	1674	24	55267	0.25	6.44251e-05	****	0.000790295	***
GO:0070062	extracellular exosome	Cellular Component	Fasl, Aqp1, Cd274, Slc2a4, Rab4a, Itga4, Slc12a3, Qsox1, Icam1, Serpine1, Anpep	11	1674	87	55267	0.1264	6.47528e-05	****	0.000790409	***
GO:0007229	integrin-mediated signaling pathway	Biological Process	Itga3, Lama5, Ccn2, Plek, Itga8, Itga4, Itgam, Bcar1, Isg15, Fermt2, Adamts14	11	1674	87	55267	0.1264	6.47528e-05	****	0.000790409	***
GO:0065003	protein-containing complex assembly	Biological Process	Clgn, Gmnn, Mdm2, Dmtn, Cd74, Slc2a1, Add2, Nup210, Pml, Chchd10, Jchain	11	1674	87	55267	0.1264	6.47528e-05	****	0.000790409	***
GO:0032420	stereocilium	Cellular Component	Rhoc, Myo1c, Eps8l2, Fchsd2, Ripor2, Whrn, Atp8b1, Myo15	8	1674	46	55267	0.1739	6.52236e-05	****	0.000794852	***
GO:0048545	response to steroid hormone	Biological Process	Col1a1, Mdm2, Spp1, Acta1, Maob, Ccnd1, Ass1	7	1674	35	55267	0.2	7.37959e-05	****	0.000894926	***
GO:0051281	positive regulation of release of sequestered calcium ion into cytosol	Biological Process	Bax, Xcl1, Cxcl9, Cd19, Cx3cl1, Trpc1, Cxcl10	7	1674	35	55267	0.2	7.37959e-05	****	0.000894926	***
GO:0051017	actin filament bundle assembly	Biological Process	Myh10, Dmtn, Fmn2, Fscn1, Cald1, Add2, Rhod	7	1674	35	55267	0.2	7.37959e-05	****	0.000894926	***
GO:0018108	peptidyl-tyrosine phosphorylation	Biological Process	Pdgfb, Hck, Insr, Blk, Map2k6, Tnk2, Ptk7, Ltk, Ephb4, Ret, Jak3, Ryk, Flt3, Ttn	14	1674	137	55267	0.1022	7.64465e-05	****	0.000925562	***
GO:0030500	regulation of bone mineralization	Biological Process	Fgf23, Ifitm5, Matn1, Phospho1, Bglap, Bglap2	6	1674	25	55267	0.24	8.25988e-05	****	0.000991985	***
GO:0031295	T cell costimulation	Biological Process	Efnb2, Efnb3, Cd274, Dpp4, Tnfrsf13c, Cd80	6	1674	25	55267	0.24	8.25988e-05	****	0.000991985	***
GO:0008361	regulation of cell size	Biological Process	Il7r, E2f4, Xk, Creb1, Vpreb2, Vpreb1	6	1674	25	55267	0.24	8.25988e-05	****	0.000991985	***
GO:0005539	glycosaminoglycan binding	Molecular Function	Sgsh, Sulf2, Dcn, Ccdc80, Serpine2, Spock2	6	1674	25	55267	0.24	8.25988e-05	****	0.000991985	***
GO:0006885	regulation of pH	Biological Process	Pdk4, Edn1, Ednrb, Slc9a7, Pdk2, Agtr1a	6	1674	25	55267	0.24	8.25988e-05	****	0.000991985	***
GO:0040037	negative regulation of fibroblast growth factor receptor signaling pathway	Biological Process	Sulf2, Creb3l1, Apln, Spry1, Shisa2	5	1674	16	55267	0.3125	8.37322e-05	****	0.00100236	**
GO:0050995	negative regulation of lipid catabolic process	Biological Process	Plin5, Tnf, Il1b, Acacb, Hcar2	5	1674	16	55267	0.3125	8.37322e-05	****	0.00100236	**
GO:0032091	negative regulation of protein binding	Biological Process	Pdgfb, Bax, Nes, Dab2, Cdkn1a, Epb41l5, Plscr1, Bag2, Id1, Zfpm1	10	1674	75	55267	0.1333	8.76127e-05	****	0.00104546	**
GO:0030097	hemopoiesis	Biological Process	Rpa1, Mknk2, Tal1, Add2, Angpt2, Tgfb2, Brca2, Flt3, Sox6, Vpreb1	10	1674	75	55267	0.1333	8.76127e-05	****	0.00104546	**
GO:0048666	neuron development	Biological Process	Pbx4, Lif, Syn1, Mturn, Pbx3, Tgfb2, Pacsin1, Map1b, Zbtb18	9	1674	61	55267	0.1475	8.81742e-05	****	0.00105047	**
GO:0042056	chemoattractant activity	Molecular Function	Pdgfb, Bmp4, App, Fgf7, Cx3cl1, Cxcl10, Saa3	7	1674	36	55267	0.1944	8.92206e-05	****	0.0010545	**
GO:0010634	positive regulation of epithelial cell migration	Biological Process	Itga3, Aqp1, Pfn1, Enpp2, Epb41l5, Glipr2, Tgfb2	7	1674	36	55267	0.1944	8.92206e-05	****	0.0010545	**
GO:0001656	metanephros development	Biological Process	Bmp7, Lhx1, Bmp4, Eya1, Itga8, Slit2, Spry1	7	1674	36	55267	0.1944	8.92206e-05	****	0.0010545	**
GO:0006730	one-carbon metabolic process	Biological Process	Mthfd1, Dhfr, Car1, Car3, Ahcy, Mthfd1l, Car15	7	1674	36	55267	0.1944	8.92206e-05	****	0.0010545	**
GO:0002218	activation of innate immune response	Biological Process	Xrcc6, Prkdc, Xrcc5, Zbp1, Tlr4, Hmgb1, Zcchc3	7	1674	36	55267	0.1944	8.92206e-05	****	0.0010545	**
GO:0032993	protein-DNA complex	Cellular Component	Xrcc6, Prkdc, Eya1, Xrcc5, Parp1, Lef1, Gata1, Sox12	8	1674	48	55267	0.1667	8.94034e-05	****	0.00105499	**
GO:0060429	epithelium development	Biological Process	Hpn, Lhx1, Bmp4, Snai2	4	1674	9	55267	0.4444	9.35378e-05	****	0.00108656	**
GO:0003689	DNA clamp loader activity	Molecular Function	Chtf18, Dscc1, Rfc4, Rfc3	4	1674	9	55267	0.4444	9.35378e-05	****	0.00108656	**
GO:0015187	glycine transmembrane transporter activity	Molecular Function	Slc36a2, Slc7a8, Slc38a5, Slc25a38	4	1674	9	55267	0.4444	9.35378e-05	****	0.00108656	**
GO:0035524	proline transmembrane transport	Biological Process	Slc36a2, Slc7a8, Slc6a20b, Slc6a20a	4	1674	9	55267	0.4444	9.35378e-05	****	0.00108656	**
GO:2000479	regulation of cAMP-dependent protein kinase activity	Biological Process	Nos2, Prkar1b, Sesn2, Mst1	4	1674	9	55267	0.4444	9.35378e-05	****	0.00108656	**
GO:0003149	membranous septum morphogenesis	Biological Process	Bmp4, Vangl2, Tgfb2, Nsd2	4	1674	9	55267	0.4444	9.35378e-05	****	0.00108656	**
GO:0061626	pharyngeal arch artery morphogenesis	Biological Process	Bmp4, Smarca4, Tgfb2, Adgrf5	4	1674	9	55267	0.4444	9.35378e-05	****	0.00108656	**
GO:0006782	protoporphyrinogen IX biosynthetic process	Biological Process	Cpox, Alad, Uros, Alas1	4	1674	9	55267	0.4444	9.35378e-05	****	0.00108656	**
GO:0006072	glycerol-3-phosphate metabolic process	Biological Process	Gpd1, Gpam, Gk, Gpd1l	4	1674	9	55267	0.4444	9.35378e-05	****	0.00108656	**
GO:0045906	negative regulation of vasoconstriction	Biological Process	Adm, Mmp2, Cx3cl1, Apln	4	1674	9	55267	0.4444	9.35378e-05	****	0.00108656	**
GO:0001726	ruffle	Cellular Component	Eps8l1, Myo1c, Cyth3, Tnfrsf12a, Eps8l2, Fscn1, Klhl2, Bcar1, Psd, Tlr4, Carmil2, Palld	12	1674	107	55267	0.1121	0.000100226	***	0.00116244	**
GO:0009411	response to UV	Biological Process	Msh6, Cdkn1a, Pmaip1, Tipin, Zranb3, Pml, Dtl, Primpol	8	1674	49	55267	0.1633	0.000104026	***	0.00120276	**
GO:0050714	positive regulation of protein secretion	Biological Process	Myh10, Tgfb3, Il1a, Tgfb2, Golph3l, Rapgef4, Ttn, Kcnn4	8	1674	49	55267	0.1633	0.000104026	***	0.00120276	**
GO:0051726	regulation of cell cycle	Biological Process	Ccne1, Bax, E2f4, Ccng1, Cdkn1a, Cdk18, E2f1, Ccne2, Dtl, E2f8, Fbxl22, Junb, Arntl, Ccnd1	14	1674	141	55267	0.0993	0.00010437	***	0.00120486	**
GO:0042104	positive regulation of activated T cell proliferation	Biological Process	Gpam, Tnfsf4, Il2ra, Tnfsf9, Il18, Hmgb1	6	1674	26	55267	0.2308	0.00010463	***	0.0012052	**
GO:0046983	protein dimerization activity	Molecular Function	Mxd1, Hif3a, E2f4, Tcf3, Id4, App, E2f1, Tal1, Bhlhe41, Atoh8, Mlxip, Id1, Npas4, Arntl, Ebf1, Mef2b	16	1674	177	55267	0.0904	0.000106484	***	0.0012052	**
GO:0031623	receptor internalization	Biological Process	Ramp2, Mx2, Cxcr2, Dnm1, Adm, Dnm3, Cxcr1	7	1674	37	55267	0.1892	0.000107172	***	0.0012052	**
GO:0008283	cell population proliferation	Biological Process	Bax, Myh10, Cd74, Xrcc5, Mcm10, Ltk, Enpep, Uchl1, Mcm7, Il18, Brca2, E2f8, Lig4, Lipg, Cfb	15	1674	159	55267	0.0943	0.000107324	***	0.0012052	**
GO:2000173	negative regulation of branching morphogenesis of a nerve	Biological Process	Bcl11a, Il1b, Cpe	3	1674	4	55267	0.75	0.000108445	***	0.0012052	**
GO:0010693	negative regulation of alkaline phosphatase activity	Biological Process	Hpn, Tnf, Tgfb2	3	1674	4	55267	0.75	0.000108445	***	0.0012052	**
GO:0006304	DNA modification	Biological Process	Gstt1, Cyp1b1, Dntt	3	1674	4	55267	0.75	0.000108445	***	0.0012052	**
GO:0032376	positive regulation of cholesterol transport	Biological Process	Nr1h3, Abcb4, Lipg	3	1674	4	55267	0.75	0.000108445	***	0.0012052	**
GO:0005588	collagen type V trimer	Cellular Component	Col5a3, Col5a2, Col16a1	3	1674	4	55267	0.75	0.000108445	***	0.0012052	**
GO:0016447	somatic recombination of immunoglobulin gene segments	Biological Process	Msh6, Msh2, Ung	3	1674	4	55267	0.75	0.000108445	***	0.0012052	**
GO:0033044	regulation of chromosome organization	Biological Process	Cdt1, Cenpv, Wdhd1	3	1674	4	55267	0.75	0.000108445	***	0.0012052	**
GO:0002768	immune response-regulating cell surface receptor signaling pathway	Biological Process	Cd40, Btla, Fpr2	3	1674	4	55267	0.75	0.000108445	***	0.0012052	**
GO:0033152	immunoglobulin V(D)J recombination	Biological Process	Tcf3, Prkdc, Lig4	3	1674	4	55267	0.75	0.000108445	***	0.0012052	**
GO:0043625	delta DNA polymerase complex	Cellular Component	Pold2, Pold3, Pold1	3	1674	4	55267	0.75	0.000108445	***	0.0012052	**
GO:0060279	positive regulation of ovulation	Biological Process	Plau, Inhbb, Inhba	3	1674	4	55267	0.75	0.000108445	***	0.0012052	**
GO:0015086	cadmium ion transmembrane transporter activity	Molecular Function	Slc39a14, Slc11a2, Slc39a8	3	1674	4	55267	0.75	0.000108445	***	0.0012052	**
GO:0032642	regulation of chemokine production	Biological Process	Snai2, Cxcl5, Zfpm1	3	1674	4	55267	0.75	0.000108445	***	0.0012052	**
GO:0098844	postsynaptic endocytic zone membrane	Cellular Component	Mx2, Dnm1, Dnm3	3	1674	4	55267	0.75	0.000108445	***	0.0012052	**
GO:0070236	negative regulation of activation-induced cell death of T cells	Biological Process	Gpam, Tnfsf4, Tsc22d3	3	1674	4	55267	0.75	0.000108445	***	0.0012052	**
GO:2000525	positive regulation of T cell costimulation	Biological Process	Tnfsf4, Ephb4, Ccr7	3	1674	4	55267	0.75	0.000108445	***	0.0012052	**
GO:0001660	fever generation	Biological Process	Il1rn, Il1b, Il1a	3	1674	4	55267	0.75	0.000108445	***	0.0012052	**
GO:0000811	GINS complex	Cellular Component	Gins1, Gins4, Gins2	3	1674	4	55267	0.75	0.000108445	***	0.0012052	**
GO:0050851	antigen receptor-mediated signaling pathway	Biological Process	Cd19, Bcar1, Lax1	3	1674	4	55267	0.75	0.000108445	***	0.0012052	**
GO:0010724	regulation of definitive erythrocyte differentiation	Biological Process	Gata1, Rbfox2, Zfpm1	3	1674	4	55267	0.75	0.000108445	***	0.0012052	**
GO:0035101	FACT complex	Cellular Component	Supt16, Mms22l, Tonsl	3	1674	4	55267	0.75	0.000108445	***	0.0012052	**
GO:0005882	intermediate filament	Cellular Component	Nes, Krt10, Gfap, Krt6b, Des, Synm, Mns1, Bfsp2, Pkp2, Krt14, Krt1, Krt16, Dsp, Krt6a, Krt5, Krt77, Krt83	17	1674	196	55267	0.0867	0.000109482	***	0.00121285	**
GO:0030246	carbohydrate binding	Molecular Function	Fcer2a, Vcan, Clec4n, Cd72, Clec5a, Clec4e, Clec2i, Siglecg, Siglece, G6pdx, Cd209d, Pfkm, Clec9a, Krt1, Zg16, Emcn, Ganc, Mgam	18	1674	215	55267	0.0837	0.000109561	***	0.00121285	**
GO:0050731	positive regulation of peptidyl-tyrosine phosphorylation	Biological Process	Pdgfb, Enpp2, Cd74, Gfra1, Fgf7, Gata1, Lif, Icam1, Bank1, Tlr4, Osm, Cd80	12	1674	108	55267	0.1111	0.000109679	***	0.00121285	**
GO:0007368	determination of left/right symmetry	Biological Process	Ap1b1, Nek8, Cep290, 1700007K13Rik, Pcsk6, Lefty1, Cc2d2a, Dync2h1, Tgif1, Acvr2b	10	1674	77	55267	0.1299	0.000109785	***	0.00121285	**
GO:0044319	wound healing, spreading of cells	Biological Process	Rhoc, Snai2, Pard3, Ccn1, Carmil2	5	1674	17	55267	0.2941	0.00011566	***	0.00127208	**
GO:0061036	positive regulation of cartilage development	Biological Process	Bmp4, Ccn1, Sox5, Tapt1, Sox6	5	1674	17	55267	0.2941	0.00011566	***	0.00127208	**
GO:0045653	negative regulation of megakaryocyte differentiation	Biological Process	H4c3, H4c8, H4c4, H4c6, H4c14	5	1674	17	55267	0.2941	0.00011566	***	0.00127208	**
GO:0070491	DNA-binding transcription factor binding	Molecular Function	Hdac9, Gmnn, Cbx5, Hnf4a, Tcf3, Hdac4, Arntl, Hmgb1	8	1674	50	55267	0.16	0.00012057	***	0.00132219	**
GO:0032024	positive regulation of insulin secretion	Biological Process	Blk, Capn10, Psmd9, Pfkm, Pck2, Ffar1, Bglap2, Sox4	8	1674	50	55267	0.16	0.00012057	***	0.00132219	**
GO:0030141	secretory granule	Cellular Component	Col1a1, Tgfb3, Sod1, Tnf, Ptprn, Il1b, Rph3a, Cbarp, Syt1, Cpe, Tgfb2, Brca2, Klk1b27, Klk1	14	1674	143	55267	0.0979	0.000121382	***	0.00132913	**
GO:0071773	cellular response to BMP stimulus	Biological Process	Acvrl1, Bmp7, Gata3, Bmp4, Col2a1, Adamts7, Bglap	7	1674	38	55267	0.1842	0.00012795	***	0.00139695	**
GO:0032735	positive regulation of interleukin-12 production	Biological Process	Cd40, Tnfsf4, Tnfsf9, Ccr7, Tlr4, Mapk11, Hmgb1	7	1674	38	55267	0.1842	0.00012795	***	0.00139695	**
GO:0043542	endothelial cell migration	Biological Process	Fap, Paxip1, Stard13, Cyp1b1, Loxl2, Dpp4	6	1674	27	55267	0.2222	0.000131083	***	0.00142074	**
GO:0010971	positive regulation of G2/M transition of mitotic cell cycle	Biological Process	Rad51c, Fbxo5, App, Wnt10b, Dtl, Ccnd1	6	1674	27	55267	0.2222	0.000131083	***	0.00142074	**
GO:2000378	negative regulation of reactive oxygen species metabolic process	Biological Process	Plin5, Brca1, Trim30a, G6pdx, Cryab, Tigar	6	1674	27	55267	0.2222	0.000131083	***	0.00142074	**
GO:0030595	leukocyte chemotaxis	Biological Process	Ccr1, Cxcl5, Cxcl9, Cxcl10, Cxcr5, Cxcl2	6	1674	27	55267	0.2222	0.000131083	***	0.00142074	**
GO:0045332	phospholipid translocation	Biological Process	Atp9a, Atp11a, Atp8b1, Abcb1a, Abcb4, Kcnn4	6	1674	27	55267	0.2222	0.000131083	***	0.00142074	**
GO:0005085	guanyl-nucleotide exchange factor activity	Molecular Function	Arhgef18, Dennd6b, Cyth3, Arhgef25, Ralgps2, Rasgrp1, Dennd5b, Psd3, Rangrf, Arhgef26, Psd, Rapgefl1, Dennd6a, Arhgef37, Rapgef4, Rab3ip, Rasgrp3	17	1674	199	55267	0.0854	0.000131695	***	0.00142529	**
GO:0007584	response to nutrient	Biological Process	Col1a1, Fads1, Hat1, Ahcy, Alad, Gclc, Pklr, Suox, Lipg, Ass1	10	1674	79	55267	0.1266	0.000136526	***	0.00147543	**
GO:0005544	calcium-dependent phospholipid binding	Molecular Function	Anxa8, Cpne5, Syt13, Rph3a, Dysf, Pla2g4c, Syt1, Cpne8	8	1674	51	55267	0.1569	0.000139228	***	0.00150245	**
GO:0060395	SMAD protein signal transduction	Biological Process	Bmp7, Hnf4a, Bmp4, Inhbb, Atoh8, Gdf15, Lefty1, Tgfb2, Inhba	9	1674	65	55267	0.1385	0.000145868	***	0.00157183	**
GO:0022857	transmembrane transporter activity	Molecular Function	Aqp1, Slc12a5, Slc13a3, Slc2a4, Slc13a5, Slc7a8, Slc15a2, Slc15a3, Slco5a1, Slc2a1, Slc46a3, Abcc9, Slc12a3, Sfxn5, Slc35e2, Slc35d3, Mfsd4a, Cnnm2	18	1674	220	55267	0.0818	0.000146355	***	0.00157479	**
GO:0043200	response to amino acid	Biological Process	Slc1a2, Ccn2, Edn1, Alad, Asns, Ccl2, Ass1	7	1674	39	55267	0.1795	0.00015188	***	0.0016161	**
GO:0030282	bone mineralization	Biological Process	Ifitm5, Col1a2, Gpnmb, Ptgs2, Sbno2, Mmp13, Rspo2	7	1674	39	55267	0.1795	0.00015188	***	0.0016161	**
GO:0043281	regulation of cysteine-type endopeptidase activity involved in apoptotic process	Biological Process	Bax, Dele1, Mgmt, Nlrp12	4	1674	10	55267	0.4	0.000152147	***	0.0016161	**
GO:0005391	P-type sodium:potassium-exchanging transporter activity	Molecular Function	Atp1a2, Cpox, Atp1b1, Atp1b2	4	1674	10	55267	0.4	0.000152147	***	0.0016161	**
GO:0030098	lymphocyte differentiation	Biological Process	Tcf3, Prkdc, Hells, Ly6d	4	1674	10	55267	0.4	0.000152147	***	0.0016161	**
GO:0006977	DNA damage response, signal transduction by p53 class mediator resulting in cell cycle arrest	Biological Process	Mdm2, Cdkn1a, Pml, Sox4	4	1674	10	55267	0.4	0.000152147	***	0.0016161	**
GO:0015816	glycine transport	Biological Process	Slc36a2, Slc7a8, Slc38a5, Slc6a20a	4	1674	10	55267	0.4	0.000152147	***	0.0016161	**
GO:0001780	neutrophil homeostasis	Biological Process	Mthfd1, Pde4b, Gm49339, Lilrb4a	4	1674	10	55267	0.4	0.000152147	***	0.0016161	**
GO:0050803	regulation of synapse structure or activity	Biological Process	App, Mx2, Dnm1, Dnm3	4	1674	10	55267	0.4	0.000152147	***	0.0016161	**
GO:0019900	kinase binding	Molecular Function	Cdc6, Per1, Gfap, Prdx3, Sit1, Slc2a1, Errfi1, Pfkm, Igsf9b, Snai1, Jakmip1, Rasgrp3	12	1674	112	55267	0.1071	0.00015554	***	0.0016492	**
GO:0032740	positive regulation of interleukin-17 production	Biological Process	Slamf6, Myd88, Il18, Osm, Sphk1	5	1674	18	55267	0.2778	0.000156149	***	0.0016492	**
GO:0009948	anterior/posterior axis specification	Biological Process	Lhx1, Bmp4, Ldb1, Lefty1, Pgap1	5	1674	18	55267	0.2778	0.000156149	***	0.0016492	**
GO:0060707	trophoblast giant cell differentiation	Biological Process	Lif, Prdm1, Snai1, E2f8, Socs3	5	1674	18	55267	0.2778	0.000156149	***	0.0016492	**
GO:0097060	synaptic membrane	Cellular Component	Itga3, Eno2, Olfm1, Cryab, Cpe, Dgki, Flrt3, Prkcg	8	1674	52	55267	0.1538	0.000160201	***	0.00167536	**
GO:0031334	positive regulation of protein-containing complex assembly	Biological Process	Bbc3, Rhoc, Bax, Cdt1, Ajuba, Tnf, Tal1, Bmf	8	1674	52	55267	0.1538	0.000160201	***	0.00167536	**
GO:0071320	cellular response to cAMP	Biological Process	Aqp1, Dmtn, App, Wnt10b, Gpd1, Igfbp5, Itpr3, Ass1	8	1674	52	55267	0.1538	0.000160201	***	0.00167536	**
GO:0007389	pattern specification process	Biological Process	Bmp7, Lhx1, Ptch1, Fst, Eya1, Asph, Dchs1, Acvr2b	8	1674	52	55267	0.1538	0.000160201	***	0.00167536	**
GO:0042626	ATPase-coupled transmembrane transporter activity	Molecular Function	Abca3, Abcb6, Abcc9, Abcb10, Abcb1a, Abca9, Abcb4, Abca6	8	1674	52	55267	0.1538	0.000160201	***	0.00167536	**
GO:0009968	negative regulation of signal transduction	Biological Process	Rgs1, Cish, Ripor2, Ddit4l, Socs3, Rgs3, Mfhas1, Nlrp12	8	1674	52	55267	0.1538	0.000160201	***	0.00167536	**
GO:0006936	muscle contraction	Biological Process	Tnnt2, Cald1, Tnni3, Mybpc2, Myh6, Ttn, Actn2, Myh1	8	1674	52	55267	0.1538	0.000160201	***	0.00167536	**
GO:0000307	cyclin-dependent protein kinase holoenzyme complex	Cellular Component	Ccne1, Ccng1, Cdkn1a, Pcna, Ccne2, Ccnd1	6	1674	28	55267	0.2143	0.000162568	***	0.00168356	**
GO:0036297	interstrand cross-link repair	Biological Process	Fancl, Msh6, Fancc, Rad51, Rad51ap1, Fancm	6	1674	28	55267	0.2143	0.000162568	***	0.00168356	**
GO:0035023	regulation of Rho protein signal transduction	Biological Process	Arhgef18, Eps8l1, Stard13, Arhgef25, Eps8l2, Flot1	6	1674	28	55267	0.2143	0.000162568	***	0.00168356	**
GO:0043325	phosphatidylinositol-3,4-bisphosphate binding	Molecular Function	Plek, Plek2, Anxa8, Fchsd2, Rag2, Phlda3	6	1674	28	55267	0.2143	0.000162568	***	0.00168356	**
GO:0045765	regulation of angiogenesis	Biological Process	Enpp2, Tnfrsf12a, Reck, Prok2, Angpt2, Id1	6	1674	28	55267	0.2143	0.000162568	***	0.00168356	**
GO:0001816	cytokine production	Biological Process	Tnfsf4, Rasgrp1, Cxcl5, G6pdx, Zg16, Fabp4	6	1674	28	55267	0.2143	0.000162568	***	0.00168356	**
GO:0030261	chromosome condensation	Biological Process	Ncapd3, Ncapg2, H1f1, H1f4, H1f3, H1f5	6	1674	28	55267	0.2143	0.000162568	***	0.00168356	**
GO:0032147	activation of protein kinase activity	Biological Process	Pdgfb, Insr, Rplp1, Tom1l1, Camkk1, Tgfb2, Clspn, Acvr2b, Hmgb1	9	1674	66	55267	0.1364	0.000164397	***	0.00169778	**
GO:0043621	protein self-association	Molecular Function	Dmtn, Ldb1, Ahcy, Cd2, Slc2a1, Myd88, Id1, Flt3, Ttn	9	1674	66	55267	0.1364	0.000164397	***	0.00169778	**
GO:0008017	microtubule binding	Molecular Function	Kif1a, Mx2, Dnm1, Strbp, Fmn2, Svbp, Cryab, Dysf, Dnm3, Katnal1, Camsap2, Fmn1, Fam161a, Map1b, Cnn3, Map6, Jakmip1, Alms1, Psrc1	19	1674	243	55267	0.0782	0.000175328	***	0.00180816	**
GO:0097421	liver regeneration	Biological Process	Hmox1, Sulf2, Ptch1, Tyms, Pcna, Ezh2, Ccnd1	7	1674	40	55267	0.175	0.000179307	***	0.00184409	**
GO:0045786	negative regulation of cell cycle	Biological Process	Gmnn, Bmp7, Gata3, Bmp4, Ptgs2, Inhba, Camk2n1	7	1674	40	55267	0.175	0.000179307	***	0.00184409	**
GO:0070373	negative regulation of ERK1 and ERK2 cascade	Biological Process	Timp3, Atf3, Errfi1, Lif, Spry1, Nlrp6, Tlr4, Phlpp1, Camk2n1, Nlrp12	10	1674	82	55267	0.122	0.00018681	***	0.00191596	**
GO:0071277	cellular response to calcium ion	Biological Process	Gpld1, Edn1, Dmtn, Cpne5, Syt13, Asph, Rasal1, Syt1, Cpne8, Junb	10	1674	82	55267	0.122	0.00018681	***	0.00191596	**
GO:0016605	PML body	Cellular Component	Rpa1, Cbx5, Mknk2, Ciita, Rad51, Rpa2, Blm, Pml, Rere, Basp1, Arntl	11	1674	98	55267	0.1122	0.000191483	***	0.00196118	**
GO:0015031	protein transport	Biological Process	Ramp2, Col1a1, Ap1m2, Bbs1, Ap1b1, Kdelr3, Snx31, Myo1c, Rab4a, Cep290, Tom1l1, Scamp1, Ktn1, Spire1, Snx24, Slc15a3, Fmn2, Nasp, Rph3a, Exoc4, Nup210, Fchsd2, Gga2, Gpm6b, Rab20, Rangrf, Arhgap33, Ranbp17, Zg16, Eif5a2, Rab7b, Jakmip1, Rab3ip, Selenbp1, Pgap1, Gm43064	36	1674	621	55267	0.058	0.00019477	***	0.00199211	**
GO:0005720	heterochromatin	Cellular Component	Dnmt3l, Uhrf1, Cbx5, Psip1, H1f4, H1f5	6	1674	29	55267	0.2069	0.00019974	***	0.00203178	**
GO:0051085	chaperone cofactor-dependent protein refolding	Biological Process	Dnajb1, Cd74, H2-DMb2, Hspa1b, Hspa1a, Hspe1-rs1	6	1674	29	55267	0.2069	0.00019974	***	0.00203178	**
GO:0071398	cellular response to fatty acid	Biological Process	Pdk4, Edn1, Creb1, Xrcc5, E2f1, Ccl2	6	1674	29	55267	0.2069	0.00019974	***	0.00203178	**
GO:0001530	lipopolysaccharide binding	Molecular Function	Tlr2, Spon2, Tlr4, Cd14, Hmgb1, H2bc21	6	1674	29	55267	0.2069	0.00019974	***	0.00203178	**
GO:0000266	mitochondrial fission	Biological Process	Mtfp1, Mx2, Dnm1, Mtfr1, Dnm3	5	1674	19	55267	0.2632	0.000206635	***	0.00208824	**
GO:0051770	positive regulation of nitric-oxide synthase biosynthetic process	Biological Process	Fcer2a, Map2k6, Ccl2, Akap12, Tlr4	5	1674	19	55267	0.2632	0.000206635	***	0.00208824	**
GO:0032609	type II interferon production	Biological Process	Gata3, Isg15, Tlr4, Il18, Zg16	5	1674	19	55267	0.2632	0.000206635	***	0.00208824	**
GO:0010569	regulation of double-strand break repair via homologous recombination	Biological Process	Rad51, Rpa2, Rad51ap1, Chek1, Zfp365	5	1674	19	55267	0.2632	0.000206635	***	0.00208824	**
GO:0032092	positive regulation of protein binding	Biological Process	Ramp2, Plk2, Bmp4, App, Epb41l5, Cald1, Add2, Caprin2, Cldn5, Flot1	10	1674	83	55267	0.1205	0.000206693	***	0.00208824	**
GO:0035091	phosphatidylinositol binding	Molecular Function	Snx31, Grb7, Snx24, Pard3, Pask, Rag2, Arhgap33, Mreg, Snx22, Itpr3, Snx29	11	1674	99	55267	0.1111	0.000209588	***	0.00211462	**
GO:0042531	positive regulation of tyrosine phosphorylation of STAT protein	Biological Process	Cd40, Tnf, Lif, Il18, Clcf1, Tnfrsf18, Il31ra, Osm	8	1674	54	55267	0.1481	0.00020997	***	0.00211561	**
GO:0060076	excitatory synapse	Cellular Component	Itga3, Pde4b, Dbn1, Syt1, Dgki, Rapgef4, Palld	7	1674	41	55267	0.1707	0.000210601	***	0.00211624	**
GO:0001658	branching involved in ureteric bud morphogenesis	Biological Process	Lama5, Lhx1, Ptch1, Bmp4, Eya1, Dchs1, Timeless	7	1674	41	55267	0.1707	0.000210601	***	0.00211624	**
GO:0005575	cellular_component	Cellular Component	Slfn4, Mcemp1, 4931428F04Rik, Sertad4, Natd1, Lrp11, Mrnip, Zfp607a, Septin4, Lsm12, St3gal6, Paqr4, Snx24, Ms4a4d, Ccdc150, Slc35f5, Ralgps2, Ccdc34, Tlcd4, Ajm1, Bcl7a, Tmem116, Fam234b, Zfp273, Ceacam18, Xkrx, Gse1, Shf, Ccdc122, Fam124a, Sbno2, Sapcd1, Arhgef26, Lrrc20, Fam13a, Bank1, Mturn, Parp12, Josd2, Nlrp6, Asb17, Fn3krp, Snx22, Micu3, Capsl, Cercam, 9430038I01Rik, Tmem273, Fam169a, Fam…	110	1674	2578	55267	0.0427	0.000218532	***	0.00219297	**
GO:0005267	potassium channel activity	Molecular Function	Aqp1, Kcnk5, Kcnq5, Abcc9, Kcnh4, Kcna2, Kcnb1, Kcnf1, Kcnn4, Kcnh7	10	1674	84	55267	0.119	0.000228321	***	0.00228813	**
GO:0048333	mesodermal cell differentiation	Biological Process	Itga3, Bmp4, Itga8, Inhba	4	1674	11	55267	0.3636	0.000233344	***	0.00231973	**
GO:0070201	regulation of establishment of protein localization	Biological Process	Cep290, Epb41l5, Snap25, Nsd2	4	1674	11	55267	0.3636	0.000233344	***	0.00231973	**
GO:1905168	positive regulation of double-strand break repair via homologous recombination	Biological Process	Mrnip, Parp1, Blm, Timeless	4	1674	11	55267	0.3636	0.000233344	***	0.00231973	**
GO:0032308	positive regulation of prostaglandin secretion	Biological Process	Map2k6, Edn1, Il1b, Il1a	4	1674	11	55267	0.3636	0.000233344	***	0.00231973	**
GO:0050777	negative regulation of immune response	Biological Process	Olfm4, Il2ra, Nlrp6, Tgfb2	4	1674	11	55267	0.3636	0.000233344	***	0.00231973	**
GO:0032982	myosin filament	Cellular Component	Mybpc2, Myh6, Myh1, Actg2	4	1674	11	55267	0.3636	0.000233344	***	0.00231973	**
GO:0030326	embryonic limb morphogenesis	Biological Process	Bmp7, Aldh1a2, Ptch1, Bmp4, Lef1, Tgfb2, Dync2h1, Gja5	8	1674	55	55267	0.1455	0.000239236	***	0.00236881	**
GO:0034446	substrate adhesion-dependent cell spreading	Biological Process	Lama5, Ntn4, Itga8, Itga4, Parva, Akip1, Micall2, Fermt2	8	1674	55	55267	0.1455	0.000239236	***	0.00236881	**
GO:0007200	phospholipase C-activating G protein-coupled receptor signaling pathway	Biological Process	Ednrb, Cxcr2, P2ry2, Cmklr1, Fpr1, Agtr1a, Fpr2, Fpr3	8	1674	55	55267	0.1455	0.000239236	***	0.00236881	**
GO:0048514	blood vessel morphogenesis	Biological Process	Acvrl1, Efnb2, Edn1, Cyp1b1, Angpt2, Col4a1	6	1674	30	55267	0.2	0.0002433	***	0.00239315	**
GO:0048754	branching morphogenesis of an epithelial tube	Biological Process	Bmp7, Lama5, Bmp4, Slit2, Timeless, Rasip1	6	1674	30	55267	0.2	0.0002433	***	0.00239315	**
GO:0032967	positive regulation of collagen biosynthetic process	Biological Process	Ccn2, Tgfb3, Bmp4, Creb3l1, Ccl2, Il18	6	1674	30	55267	0.2	0.0002433	***	0.00239315	**
GO:0001774	microglial cell activation	Biological Process	App, Tnf, Tlr2, Cx3cl1, Tlr4, Fpr2	6	1674	30	55267	0.2	0.0002433	***	0.00239315	**
GO:0043029	T cell homeostasis	Biological Process	Pmaip1, Il2ra, Sit1, Chst3, Rag1, Gpr174	6	1674	30	55267	0.2	0.0002433	***	0.00239315	**
GO:0005547	phosphatidylinositol-3,4,5-trisphosphate binding	Molecular Function	Cyth3, Anxa8, Pard3, Fchsd2, Rag2, Fermt2, Phlda3	7	1674	42	55267	0.1667	0.000246152	***	0.00241482	**
GO:0002062	chondrocyte differentiation	Biological Process	Bmp4, Slc39a14, Col2a1, Wnt10b, Matn1, Sox5, Sox6	7	1674	42	55267	0.1667	0.000246152	***	0.00241482	**
GO:0043087	regulation of GTPase activity	Biological Process	Ajuba, Sod1, Rasal1, Plxna1, Dgki, Arhgap12, Rasip1, Plxnb1, Chn1, Rasgrp3	10	1674	85	55267	0.1176	0.000251814	***	0.00246712	**
GO:0031252	cell leading edge	Cellular Component	Jmy, Cdc42bpg, Ldb1, Epb41l5, Cdc42bpa, Exoc4, Ssx2ip, Carmil2, Cadm4	9	1674	70	55267	0.1286	0.000259275	***	0.00252302	**
GO:0071438	obsolete invadopodium membrane	Cellular Component	Fap, Itga3, Dpp4	3	1674	5	55267	0.6	0.000264975	***	0.00252302	**
GO:0060205	cytoplasmic vesicle lumen	Cellular Component	Fasl, Ada, Zg16	3	1674	5	55267	0.6	0.000264975	***	0.00252302	**
GO:0072178	nephric duct morphogenesis	Biological Process	Efnb2, Gata3, Lhx1	3	1674	5	55267	0.6	0.000264975	***	0.00252302	**
GO:0006942	regulation of striated muscle contraction	Biological Process	Mybpc3, Atp1a2, Myl3	3	1674	5	55267	0.6	0.000264975	***	0.00252302	**
GO:0033363	secretory granule organization	Biological Process	Aqp1, Creb1, Serpine2	3	1674	5	55267	0.6	0.000264975	***	0.00252302	**
GO:0043570	maintenance of DNA repeat elements	Biological Process	Msh6, Msh3, Msh2	3	1674	5	55267	0.6	0.000264975	***	0.00252302	**
GO:0072719	cellular response to cisplatin	Biological Process	Hmox1, Rad51, Timeless	3	1674	5	55267	0.6	0.000264975	***	0.00252302	**
GO:0017076	purine nucleotide binding	Molecular Function	Pola1, Rrm1, Pck2	3	1674	5	55267	0.6	0.000264975	***	0.00252302	**
GO:0008622	epsilon DNA polymerase complex	Cellular Component	Pole, Pole2, Pole3	3	1674	5	55267	0.6	0.000264975	***	0.00252302	**
GO:0016717	oxidoreductase activity, acting on paired donors, with oxidation of a pair of donors resulting in the reduction of molecular oxygen to two molecules of water	Molecular Function	Fads1, Scd2, Scd1	3	1674	5	55267	0.6	0.000264975	***	0.00252302	**
GO:0002326	B cell lineage commitment	Biological Process	Tcf3, Prkdc, Rag2	3	1674	5	55267	0.6	0.000264975	***	0.00252302	**
GO:0070574	cadmium ion transmembrane transport	Biological Process	Slc39a14, Slc11a2, Slc39a8	3	1674	5	55267	0.6	0.000264975	***	0.00252302	**
GO:0033153	T cell receptor V(D)J recombination	Biological Process	Prkdc, Lef1, Lig4	3	1674	5	55267	0.6	0.000264975	***	0.00252302	**
GO:0016185	synaptic vesicle budding from presynaptic endocytic zone membrane	Biological Process	Mx2, Dnm1, Dnm3	3	1674	5	55267	0.6	0.000264975	***	0.00252302	**
GO:0004768	stearoyl-CoA 9-desaturase activity	Molecular Function	Fads2, Scd2, Scd1	3	1674	5	55267	0.6	0.000264975	***	0.00252302	**
GO:0071466	cellular response to xenobiotic stimulus	Biological Process	Pcna, E2f1, Mcm7	3	1674	5	55267	0.6	0.000264975	***	0.00252302	**
GO:0033014	tetrapyrrole biosynthetic process	Biological Process	Alad, Uros, Alas1	3	1674	5	55267	0.6	0.000264975	***	0.00252302	**
GO:0009991	response to extracellular stimulus	Biological Process	Acta1, Gm49339, Lilrb4a	3	1674	5	55267	0.6	0.000264975	***	0.00252302	**
GO:0090131	mesenchyme migration	Biological Process	Acta1, Actg2, Actc1	3	1674	5	55267	0.6	0.000264975	***	0.00252302	**
GO:0003289	atrial septum primum morphogenesis	Biological Process	Tgfb2, Nsd2, Sox4	3	1674	5	55267	0.6	0.000264975	***	0.00252302	**
GO:0005859	muscle myosin complex	Cellular Component	Myh6, Ttn, Myh1	3	1674	5	55267	0.6	0.000264975	***	0.00252302	**
GO:1904754	positive regulation of vascular associated smooth muscle cell migration	Biological Process	Pdgfb, Mdm2, Adamts1, Igfbp5, Nr4a3	5	1674	20	55267	0.25	0.000268652	***	0.00253856	**
GO:0006884	cell volume homeostasis	Biological Process	Aqp1, E2f4, Slc12a5, Slc12a3, Kcnn4	5	1674	20	55267	0.25	0.000268652	***	0.00253856	**
GO:0045987	positive regulation of smooth muscle contraction	Biological Process	Ada, Edn1, Prok2, Ptgs2, Sphk1	5	1674	20	55267	0.25	0.000268652	***	0.00253856	**
GO:0018149	peptide cross-linking	Biological Process	Krt10, Tgm1, Tgm3, Krt1, Dsp	5	1674	20	55267	0.25	0.000268652	***	0.00253856	**
GO:0140326	ATPase-coupled intramembrane lipid transporter activity	Molecular Function	Atp9a, Atp11a, Atp8b1, Abcb1a, Abcb4	5	1674	20	55267	0.25	0.000268652	***	0.00253856	**
GO:0045104	intermediate filament cytoskeleton organization	Biological Process	Synm, Bfsp2, Fam83h, Krt16, Dsp	5	1674	20	55267	0.25	0.000268652	***	0.00253856	**
GO:0071300	cellular response to retinoic acid	Biological Process	Col1a1, Aqp1, Aldh1a2, Ptk7, Creb1, Ltk, Ret, Ccl2	8	1674	56	55267	0.1429	0.000271757	***	0.00256464	**
GO:0030217	T cell differentiation	Biological Process	Bcl11a, Tbx21, Il7r, Gata3, Rhoh, Rag2, Sox4	7	1674	43	55267	0.1628	0.000286377	***	0.00269578	**
GO:0071345	cellular response to cytokine stimulus	Biological Process	Gata3, Nos2, Itga4, Lef1, Plscr1, Ccr7, Nlrp12	7	1674	43	55267	0.1628	0.000286377	***	0.00269578	**
GO:0042981	regulation of apoptotic process	Biological Process	Bax, Traf4, Ikzf3, Tnfrsf10b, Snai2, Pmaip1, Creb1, Traf5, Traf1, Casp4, Cxcl10, Tgfb2, Gls2, Phlpp1, Bcl3, Bcl2a1b	16	1674	193	55267	0.0829	0.000287964	***	0.0027073	**
GO:0051865	protein autoubiquitination	Biological Process	Uhrf1, Brca1, Mdm2, Trim30a, Trim21, Rnf122, Rnf157, Rag1, Klhl24	9	1674	71	55267	0.1268	0.00028901	***	0.0027137	**
GO:0051497	negative regulation of stress fiber assembly	Biological Process	Arhgef18, Pfn1, Arhgap28, F11r, Kank3, Tacstd2	6	1674	31	55267	0.1935	0.000293994	***	0.0027501	**
GO:0071480	cellular response to gamma radiation	Biological Process	Mdm2, Xrcc6, Cdkn1a, Xrcc5, Rad51, Cryab	6	1674	31	55267	0.1935	0.000293994	***	0.0027501	**
GO:0000077	DNA damage checkpoint signaling	Biological Process	Donson, E2f1, Chek1, Tipin, Ints7, Clspn	6	1674	31	55267	0.1935	0.000293994	***	0.0027501	**
GO:0006814	sodium ion transport	Biological Process	Scn4a, Atp1a2, Slc13a3, Slc13a5, Cpox, Atp1b1, Slc20a1, Slc12a3, Slc9a7, Atp1b2, Scn4b, Scn3b	12	1674	120	55267	0.1	0.000297713	***	0.00277791	**
GO:0070588	calcium ion transmembrane transport	Biological Process	Cacnb3, Cacna1e, Cacna1d, Cacnb1, Cacna1i, Cacna1h, Asph, Trpc1, Itpr3, Pkd1l1, Tmem37, Xndc1	12	1674	120	55267	0.1	0.000297713	***	0.00277791	**
GO:0002377	immunoglobulin production	Biological Process	Vpreb3, Il7r, Atad5, Prkdc, Vpreb2, Vpreb1, Igkv4-90, Igkv1-88, Igkv4-57, Igkv4-50, Igkv8-24, Igkv6-13, Iglv3, Iglv2	14	1674	156	55267	0.0897	0.000302235	***	0.00281657	**
GO:0030414	peptidase inhibitor activity	Molecular Function	Timp1, Timp3, App, Serpine2, Serpinb8, Reck, Tfpi2, Cd109, Stfa3, Serpina3b, Wfdc17, Wfdc3	12	1674	121	55267	0.0992	0.000321503	***	0.00298865	**
GO:0071456	cellular response to hypoxia	Biological Process	Aqp1, Hmox1, Slc2a4, Mdm2, Edn1, Slc29a1, E2f1, Fmn2, Ak4, Ptgs2, Mst1, Tigar	12	1674	121	55267	0.0992	0.000321503	***	0.00298865	**
GO:0016363	nuclear matrix	Cellular Component	Uhrf1, Paxip1, Pola1, Sparc, Dntt, Gfi1b, Hat1, Blm, Pml, Enc1, Basp1	11	1674	104	55267	0.1058	0.000323358	***	0.00300215	**
GO:0046034	ATP metabolic process	Biological Process	Atp1a2, Enpp3, Fam20c, Atp1b1, Ak1, Ak4, Myh6	7	1674	44	55267	0.1591	0.000331713	***	0.00307589	**
GO:0008150	biological_process	Biological Process	Vsig2, Epdr1, Myl10, Mcemp1, 4931428F04Rik, Sertad4, Mrnip, Septin4, Cenpp, Ccdc116, Spata24, Snx24, Ms4a4d, Ccdc150, Kansl1l, Tmem163, Tmem9, Ralgps2, Kctd3, Arl6ip6, Zmynd19, Ccdc34, Prrg4, Gask1b, Tlcd4, Ajm1, Bcl7a, Tmem116, Iqcd, Slc46a3, Agfg2, Fam234b, Ceacam18, Xkrx, Mfap3l, Gse1, 2310022B05Rik, Sh3bgrl2, Ccdc122, Fam167a, Fam124a, Sapcd1, Ubac1, Lrrc20, Endod1, Fam13a, Snn, Rassf7, Pkhd1…	125	1674	3033	55267	0.0412	0.000333375	***	0.00308745	**
GO:0031594	neuromuscular junction	Cellular Component	Lama5, Myh10, Syngr1, App, Des, Serpine2, Hdac4, Postn, Rph3a, Fchsd2	10	1674	88	55267	0.1136	0.00033476	***	0.00309643	**
GO:0001775	cell activation	Biological Process	Timp1, Gata3, Tnf, Tlr2	4	1674	12	55267	0.3333	0.000341615	***	0.00310582	**
GO:0033197	response to vitamin E	Biological Process	Gstt1, Ada, Alad, Ccnd1	4	1674	12	55267	0.3333	0.000341615	***	0.00310582	**
GO:0001823	mesonephros development	Biological Process	Bmp7, Gata3, Lhx1, Bmp4	4	1674	12	55267	0.3333	0.000341615	***	0.00310582	**
GO:0003215	cardiac right ventricle morphogenesis	Biological Process	Gata3, Jag1, Tgfb2, Sox4	4	1674	12	55267	0.3333	0.000341615	***	0.00310582	**
GO:0036038	MKS complex	Cellular Component	Cep290, Tmem107, Tmem231, Cc2d2a	4	1674	12	55267	0.3333	0.000341615	***	0.00310582	**
GO:0032635	interleukin-6 production	Biological Process	Nos2, Il1b, Il18, Zg16	4	1674	12	55267	0.3333	0.000341615	***	0.00310582	**
GO:0042641	actomyosin	Cellular Component	Myh10, Hdac4, Cdc42bpa, Lurap1	4	1674	12	55267	0.3333	0.000341615	***	0.00310582	**
GO:0051382	kinetochore assembly	Biological Process	Cenpk, Cenpn, Cenph, Cenps	4	1674	12	55267	0.3333	0.000341615	***	0.00310582	**
GO:0071421	manganese ion transmembrane transport	Biological Process	Slc39a14, Slc11a2, Slc30a10, Slc39a8	4	1674	12	55267	0.3333	0.000341615	***	0.00310582	**
GO:0030431	sleep	Biological Process	Cacna1i, Slc29a1, Snap25, Il18	4	1674	12	55267	0.3333	0.000341615	***	0.00310582	**
GO:2000781	positive regulation of double-strand break repair	Biological Process	Spire1, Fmn2, Timeless, Mgmt	4	1674	12	55267	0.3333	0.000341615	***	0.00310582	**
GO:1902287	semaphorin-plexin signaling pathway involved in axon guidance	Biological Process	Sema3a, Plxna1, Sema3f, Plxnb1	4	1674	12	55267	0.3333	0.000341615	***	0.00310582	**
GO:0045236	CXCR chemokine receptor binding	Molecular Function	Cxcl5, Cxcl9, Cxcl10, Cxcl2	4	1674	12	55267	0.3333	0.000341615	***	0.00310582	**
GO:0004875	complement receptor activity	Molecular Function	Cmklr1, Fpr1, Fpr2, Fpr3	4	1674	12	55267	0.3333	0.000341615	***	0.00310582	**
GO:0046597	negative regulation of viral entry into host cell	Biological Process	Ifitm1, Ifitm3, Ptx3, Ifitm6, Ifitm2	5	1674	21	55267	0.2381	0.000343831	***	0.00311835	**
GO:0031492	nucleosomal DNA binding	Molecular Function	Hmgn5, H1f1, H1f4, H1f3, H1f5	5	1674	21	55267	0.2381	0.000343831	***	0.00311835	**
GO:0010466	negative regulation of peptidase activity	Biological Process	Timp1, Timp3, App, Serpine2, Serpinb8, Reck, Tfpi2, Cd109, Stfa3, Serpina3b, Wfdc17, Wfdc3	12	1674	122	55267	0.0984	0.000346882	***	0.00312939	**
GO:0000278	mitotic cell cycle	Biological Process	Tubb6, Cdt1, Pole, E2f4, Cdc6, Mybl2, Plk2, Orc1, Rrm1, Wdhd1, Cetn4, Cenph	12	1674	122	55267	0.0984	0.000346882	***	0.00312939	**
GO:0043406	positive regulation of MAP kinase activity	Biological Process	Pdgfb, Cd40, Edn1, Ajuba, Tnf, Rasgrp1, Pdgfc, Ezh2	8	1674	58	55267	0.1379	0.000347655	***	0.00312939	**
GO:0001102	RNA polymerase II-specific DNA-binding transcription factor binding	Molecular Function	Tbx21, Hnf4a, Tcf3, Ldb1, Creb1, Tbx15, Bhlhe41, Zfpm1	8	1674	58	55267	0.1379	0.000347655	***	0.00312939	**
GO:0043280	positive regulation of cysteine-type endopeptidase activity involved in apoptotic process	Biological Process	Bbc3, Ccn2, Dapk1, App, Tnf, Ccn1, Gramd4, Hmgb1	8	1674	58	55267	0.1379	0.000347655	***	0.00312939	**
GO:0008654	phospholipid biosynthetic process	Biological Process	Acsl6, Mboat2, Lpcat1, Serinc5, Gpam, Ptdss2, Fgf7, Pcyt1b	8	1674	58	55267	0.1379	0.000347655	***	0.00312939	**
GO:0010951	negative regulation of endopeptidase activity	Biological Process	Timp1, Timp3, App, Crim1, Serpine2, Serpinb8, Hc, Reck, Tfpi2, Serpine1, Cd109, Stfa3, Serpina3b, Wfdc17, Wfdc3	15	1674	177	55267	0.0847	0.000347991	***	0.00312939	**
GO:0007267	cell-cell signaling	Biological Process	Lhx1, Edn1, Wnt10b, Ccr1, Xcl1, Gpnmb, Gata1, Stab1, Gja5	9	1674	73	55267	0.1233	0.000356968	***	0.00320625	**
GO:0008236	serine-type peptidase activity	Molecular Function	Fap, Hpn, Prep, Plau, Endou, Cela1, Tmprss3, Pcsk6, Apeh, Dpp4, C1rl, Prss23, Klk1b27, Klk1, Cfb	15	1674	178	55267	0.0843	0.000369546	***	0.00331523	**
GO:0031090	organelle membrane	Cellular Component	Atp1a2, Acsl6, Cyp1b1, Scd2, Atp1b1, Mgst3, Dhrs9, Cyp4b1, Ptgs2, Scd1, Fmo2, Slc39a8	12	1674	123	55267	0.0976	0.000373937	***	0.00335058	**
GO:0000079	regulation of cyclin-dependent protein serine/threonine kinase activity	Biological Process	Ccne1, Ccng1, Cdkn1a, Ccne2, Blm, Bccip, Ccnd1	7	1674	45	55267	0.1556	0.000382623	***	0.0034243	**
GO:0007517	muscle organ development	Biological Process	Srpk3, Lama5, Des, Coprs, Usp2, Cryab, Ripor2, H1f5	8	1674	59	55267	0.1356	0.00039161	***	0.00348795	**
GO:0010942	obsolete positive regulation of cell death	Biological Process	Bmp7, Ccn2, Bmp4, Cdkn1a, Il1b, Hp, Ptgs2, Lpar1	8	1674	59	55267	0.1356	0.00039161	***	0.00348795	**
GO:0050766	positive regulation of phagocytosis	Biological Process	Fcgr1, Pros1, Sod1, Tnf, Il1b, Ptx3, Ccr7, Fpr2	8	1674	59	55267	0.1356	0.00039161	***	0.00348795	**
GO:0032922	circadian regulation of gene expression	Biological Process	Per1, Id4, Bhlhe41, Usp2, Pml, Cavin3, Id1, Arntl	8	1674	59	55267	0.1356	0.00039161	***	0.00348795	**
GO:0005903	brush border	Cellular Component	Aqp1, Myo1c, Myh10, Soat2, Enpep, Pdzd3, Dcxr, Itpr3, Rapgef4	9	1674	74	55267	0.1216	0.00039559	***	0.00351919	**
GO:0000165	MAPK cascade	Biological Process	Fgf23, Srpk3, Map2k6, Tnf, Il1b, Ppm1l, Ret, Rhbdd3, Ccl12, Il18	10	1674	90	55267	0.1111	0.000401824	***	0.00356613	**
GO:0000902	cell morphogenesis	Biological Process	Il7r, Tbccd1, Gata3, Shroom3, Smarca4, Dchs1, Tgfb2, Sox6, Vpreb2, Vpreb1	10	1674	90	55267	0.1111	0.000401824	***	0.00356613	**
GO:0047485	obsolete protein N-terminus binding	Molecular Function	Dcn, Mdm2, Parp1, Snap25, Rpa2, Gtf2h3, Exoc4, Smarca4, Tgfb2, Id1, Kcnb1, Hspa1a	12	1674	124	55267	0.0968	0.000402752	***	0.00357011	**
GO:0000775	chromosome, centromeric region	Cellular Component	Rec8, Cdt1, Cbx5, Cenpv, Cenpp, Cenpk, Dscc1, Hells, Kntc1, Cenpn, Wdhd1, Cenph, Cenps	13	1674	142	55267	0.0915	0.000404128	***	0.00357805	**
GO:0002040	sprouting angiogenesis	Biological Process	Ramp2, Lef1, Parva, Loxl2, Esm1, E2f8	6	1674	33	55267	0.1818	0.000419985	***	0.00370084	**
GO:0004364	glutathione transferase activity	Molecular Function	Gstt1, Gstm5, Mgst3, Gsta4, Gstt2, Gstm2	6	1674	33	55267	0.1818	0.000419985	***	0.00370084	**
GO:0000118	histone deacetylase complex	Cellular Component	Hdac9, Cbx5, Hdac4, Tal1, Hdac11, Rere	6	1674	33	55267	0.1818	0.000419985	***	0.00370084	**
GO:0001819	positive regulation of cytokine production	Biological Process	Gata3, Sod1, Tnf, Tnfsf4, Lurap1, Flot1	6	1674	33	55267	0.1818	0.000419985	***	0.00370084	**
GO:0031258	lamellipodium membrane	Cellular Component	Fap, Plek2, Dpp4, Fermt2, Kcna2	5	1674	22	55267	0.2273	0.000433894	***	0.00377427	**
GO:0044255	cellular lipid metabolic process	Biological Process	Abhd15, Nr1h3, Bbs1, Gpam, Pm20d1	5	1674	22	55267	0.2273	0.000433894	***	0.00377427	**
GO:0007141	male meiosis I	Biological Process	Dnmt3l, Rec8, Rad51c, Ddx4, Brca2	5	1674	22	55267	0.2273	0.000433894	***	0.00377427	**
GO:0090103	cochlea morphogenesis	Biological Process	Hpn, Tshr, Ptk7, Eya1, Vangl2	5	1674	22	55267	0.2273	0.000433894	***	0.00377427	**
GO:0060384	innervation	Biological Process	Sulf2, Serpine2, Lrig1, Ret, Prkcg	5	1674	22	55267	0.2273	0.000433894	***	0.00377427	**
GO:0008023	transcription elongation factor complex	Cellular Component	Elof1, Eaf2, Elp4, Mllt3, Aff3	5	1674	22	55267	0.2273	0.000433894	***	0.00377427	**
GO:0050998	nitric-oxide synthase binding	Molecular Function	Nos2, Arg2, Cd74, Dnm1, Dnm3	5	1674	22	55267	0.2273	0.000433894	***	0.00377427	**
GO:0060122	inner ear receptor cell stereocilium organization	Biological Process	Tshr, Vangl2, Whrn, Alms1, Cecr2	5	1674	22	55267	0.2273	0.000433894	***	0.00377427	**
GO:0044782	cilium organization	Biological Process	Fam161b, Mns1, Dzip1, Fam161a, Nectin2	5	1674	22	55267	0.2273	0.000433894	***	0.00377427	**
GO:0032930	positive regulation of superoxide anion generation	Biological Process	App, Sod1, Il18, Agtr1a, Fpr2	5	1674	22	55267	0.2273	0.000433894	***	0.00377427	**
GO:1901741	positive regulation of myoblast fusion	Biological Process	Cxcl9, Il4ra, Ripor2, Gdf15, Flot1	5	1674	22	55267	0.2273	0.000433894	***	0.00377427	**
GO:0005884	actin filament	Cellular Component	Hck, Dmtn, Fmn2, Cald1, Acta1, Dbn1, Whrn, Fmn1, Palld, Actc1	10	1674	91	55267	0.1099	0.00043933	***	0.00381381	**
GO:0007566	embryo implantation	Biological Process	Tppp3, Sod1, Reck, Mmp2, Ptgs2, Mst1, Lif	7	1674	46	55267	0.1522	0.000439593	***	0.00381381	**
GO:0007519	skeletal muscle tissue development	Biological Process	Srpk3, Neurl1a, Dcn, Popdc2, Mylpf, Mettl8, Myl3, Zbtb18	8	1674	60	55267	0.1333	0.000439976	***	0.00381381	**
GO:0021670	lateral ventricle development	Biological Process	Aqp1, Pax5, Myh10, Atp1b2	4	1674	13	55267	0.3077	0.000481614	***	0.00410779	**
GO:0006536	glutamate metabolic process	Biological Process	Ggt1, Dglucy, Gclc, Nags	4	1674	13	55267	0.3077	0.000481614	***	0.00410779	**
GO:0030007	intracellular potassium ion homeostasis	Biological Process	Atp1a2, Atp1b1, Kctd7, Atp1b2	4	1674	13	55267	0.3077	0.000481614	***	0.00410779	**
GO:0030955	potassium ion binding	Molecular Function	Atp1a2, Hdac4, Atp1b1, Pklr	4	1674	13	55267	0.3077	0.000481614	***	0.00410779	**
GO:0000083	obsolete regulation of transcription involved in G1/S transition of mitotic cell cycle	Biological Process	E2f4, Klf11, Cdk18, Npat	4	1674	13	55267	0.3077	0.000481614	***	0.00410779	**
GO:0061337	cardiac conduction	Biological Process	Cacna1d, Abcc9, Scn3b, Gja5	4	1674	13	55267	0.3077	0.000481614	***	0.00410779	**
GO:0032421	stereocilium bundle	Cellular Component	Myo1c, Eps8l2, Whrn, Myo15	4	1674	13	55267	0.3077	0.000481614	***	0.00410779	**
GO:0055091	phospholipid homeostasis	Biological Process	Hnf4a, Gpam, Fabp3, Lipg	4	1674	13	55267	0.3077	0.000481614	***	0.00410779	**
GO:2001241	positive regulation of extrinsic apoptotic signaling pathway in absence of ligand	Biological Process	Unc5b, Ret, Tgfb2, Inhba	4	1674	13	55267	0.3077	0.000481614	***	0.00410779	**
GO:1900025	negative regulation of substrate adhesion-dependent cell spreading	Biological Process	Dmtn, Postn, Bcar1, Tacstd2	4	1674	13	55267	0.3077	0.000481614	***	0.00410779	**
GO:0048246	macrophage chemotaxis	Biological Process	Ednrb, Cx3cl1, Ccl12, Ccl2	4	1674	13	55267	0.3077	0.000481614	***	0.00410779	**
GO:0005865	striated muscle thin filament	Cellular Component	Tnnt2, Acta1, Ttn, Actn2	4	1674	13	55267	0.3077	0.000481614	***	0.00410779	**
GO:0035589	G protein-coupled purinergic nucleotide receptor signaling pathway	Biological Process	P2ry2, P2ry13, P2ry10, P2ry10b	4	1674	13	55267	0.3077	0.000481614	***	0.00410779	**
GO:0045028	G protein-coupled purinergic nucleotide receptor activity	Molecular Function	P2ry2, P2ry13, P2ry10, P2ry10b	4	1674	13	55267	0.3077	0.000481614	***	0.00410779	**
GO:0006919	activation of cysteine-type endopeptidase activity involved in apoptotic process	Biological Process	Fasl, Bbc3, Bax, Tnfrsf10b, Slc11a2, Tnf, Pmaip1, Ret, Pml	9	1674	76	55267	0.1184	0.00048318	***	0.00411643	**
GO:0042475	odontogenesis of dentin-containing tooth	Biological Process	Bax, Bmp7, Lama5, Fst, Bmp4, Lef1, Adm, Acvr2b	8	1674	61	55267	0.1311	0.000493078	***	0.00419595	**
GO:0060325	face morphogenesis	Biological Process	Col1a1, Tgfb3, Lef1, Asph, Mmp2, Tgfb2	6	1674	34	55267	0.1765	0.000496992	***	0.00421962	**
GO:0031640	killing of cells of another organism	Biological Process	Xcl1, Cxcl10, Ccl2, Cxcl2, H2bc12, H2bc21	6	1674	34	55267	0.1765	0.000496992	***	0.00421962	**
GO:0001755	neural crest cell migration	Biological Process	Sema6b, Lama5, Ednrb, Sema3a, Ret, Sema4b, Sema3f	7	1674	47	55267	0.1489	0.000503129	***	0.004262	**
GO:0042100	B cell proliferation	Biological Process	Cd79a, Il7r, Cr2, Rasgrp1, Lef1, Vpreb2, Vpreb1	7	1674	47	55267	0.1489	0.000503129	***	0.004262	**
GO:0019815	B cell receptor complex	Cellular Component	Cd79a, Cd79b, Ighd	3	1674	6	55267	0.5	0.000517969	***	0.0042901	**
GO:0051573	negative regulation of histone H3-K9 methylation	Biological Process	Dnmt1, Pax5, Brca1	3	1674	6	55267	0.5	0.000517969	***	0.0042901	**
GO:0032357	oxidized purine DNA binding	Molecular Function	Msh6, Msh2, Recql4	3	1674	6	55267	0.5	0.000517969	***	0.0042901	**
GO:0032405	MutLalpha complex binding	Molecular Function	Msh6, Msh2, Pcna	3	1674	6	55267	0.5	0.000517969	***	0.0042901	**
GO:0051096	positive regulation of helicase activity	Biological Process	Msh6, Msh3, Msh2	3	1674	6	55267	0.5	0.000517969	***	0.0042901	**
GO:0006287	base-excision repair, gap-filling	Biological Process	Pole, Pcna, Pold1	3	1674	6	55267	0.5	0.000517969	***	0.0042901	**
GO:0035666	TRIF-dependent toll-like receptor signaling pathway	Biological Process	Cd40, Tlr4, Cd300lf	3	1674	6	55267	0.5	0.000517969	***	0.0042901	**
GO:0002934	desmosome organization	Biological Process	Perp, Pkp2, Dsp	3	1674	6	55267	0.5	0.000517969	***	0.0042901	**
GO:0071494	cellular response to UV-C	Biological Process	Mdm2, 1700007K13Rik, Ei24	3	1674	6	55267	0.5	0.000517969	***	0.0042901	**
GO:0014731	spectrin-associated cytoskeleton	Cellular Component	Sptb, Dmtn, Ank1	3	1674	6	55267	0.5	0.000517969	***	0.0042901	**
GO:0032651	regulation of interleukin-1 beta production	Biological Process	Arg2, Ccr7, Sphk1	3	1674	6	55267	0.5	0.000517969	***	0.0042901	**
GO:1900076	regulation of cellular response to insulin stimulus	Biological Process	Gpld1, Bglap, Bglap2	3	1674	6	55267	0.5	0.000517969	***	0.0042901	**
GO:0004908	interleukin-1 receptor activity	Molecular Function	Il1rap, Il1rl1, Il1r2	3	1674	6	55267	0.5	0.000517969	***	0.0042901	**
GO:0048285	organelle fission	Biological Process	Mx2, Dnm1, Dnm3	3	1674	6	55267	0.5	0.000517969	***	0.0042901	**
GO:1904938	planar cell polarity pathway involved in axon guidance	Biological Process	Celsr3, Vangl2, Ryk	3	1674	6	55267	0.5	0.000517969	***	0.0042901	**
GO:0031622	positive regulation of fever generation	Biological Process	Tnf, Il1b, Ptgs2	3	1674	6	55267	0.5	0.000517969	***	0.0042901	**
GO:2000556	positive regulation of T-helper 1 cell cytokine production	Biological Process	Xcl1, Il1b, Il18	3	1674	6	55267	0.5	0.000517969	***	0.0042901	**
GO:0032613	interleukin-10 production	Biological Process	Tlr2, G6pdx, Isg15	3	1674	6	55267	0.5	0.000517969	***	0.0042901	**
GO:0000405	bubble DNA binding	Molecular Function	Blm, Recql4, Hmgb1	3	1674	6	55267	0.5	0.000517969	***	0.0042901	**
GO:0030240	skeletal muscle thin filament assembly	Biological Process	Acta1, Ttn, Actc1	3	1674	6	55267	0.5	0.000517969	***	0.0042901	**
GO:0051091	positive regulation of DNA-binding transcription factor activity	Biological Process	Tcf3, Edn1, App, Wnt10b, Tnf, Hdac4, Traf5, Il1b, Trim21, Smarca4, Tlr4	11	1674	110	55267	0.1	0.000524472	***	0.00433913	**
GO:0006119	oxidative phosphorylation	Biological Process	Msh2, Cox6a2, Chchd10, Cox6b2, Fxn	5	1674	23	55267	0.2174	0.000540645	***	0.00446798	**
GO:0005507	copper ion binding	Molecular Function	Loxl3, Atp7b, Sod1, Slc11a2, Il1a, Ahcy, Loxl2, Lacc1	8	1674	62	55267	0.129	0.000551254	***	0.00452052	**
GO:0005080	protein kinase C binding	Molecular Function	Hdac9, Plek, Adcy4, Adcy6, BC034090, Cavin3, Pkp2, Dsp	8	1674	62	55267	0.129	0.000551254	***	0.00452052	**
GO:0008542	visual learning	Biological Process	Atp1a2, App, Creb1, Hrh2, Ndrg4, Synpo, Lrrn4, Rag1	8	1674	62	55267	0.129	0.000551254	***	0.00452052	**
GO:0042472	inner ear morphogenesis	Biological Process	Gata3, Col2a1, Eya1, Itga8, Col11a1, Nr4a3, Myo15, Mafb	8	1674	62	55267	0.129	0.000551254	***	0.00452052	**
GO:0042102	positive regulation of T cell proliferation	Biological Process	Cd274, Tnfsf4, Il2ra, Il1b, Ccr7, Adk, Tnfrsf13c, Cd80	8	1674	62	55267	0.129	0.000551254	***	0.00452052	**
GO:0042752	regulation of circadian rhythm	Biological Process	Hnf4a, Per1, Prkdc, Creb1, Ezh2, Pml, Timeless, Prkcg	8	1674	62	55267	0.129	0.000551254	***	0.00452052	**
GO:0019005	SCF ubiquitin ligase complex	Cellular Component	Fbxo32, Trim21, Fbxl5, Spsb1, Fbxo48, Fbxl22, Fbxo31, Dmac2	8	1674	62	55267	0.129	0.000551254	***	0.00452052	**
GO:0009791	post-embryonic development	Biological Process	Bax, Myl2, Gata3, Lhx1, Bmp4, Cela1, Stk36, Prdm1, Sox6, Acvr2b	10	1674	94	55267	0.1064	0.000569688	***	0.00466656	**
GO:0048856	anatomical structure development	Biological Process	Insr, Hnf4a, Sparc, Eya1, Sparcl1, Tapt1, Pygo2	7	1674	48	55267	0.1458	0.000573766	***	0.00468964	**
GO:0007193	adenylate cyclase-inhibiting G protein-coupled receptor signaling pathway	Biological Process	Edn1, App, Marco, Akap12, Lpar1, Gpr176, Fpr2	7	1674	48	55267	0.1458	0.000573766	***	0.00468964	**
GO:0032570	response to progesterone	Biological Process	Nr1h3, Tgfb3, Tyms, Tlr2, Ccl2, Tgfb2	6	1674	35	55267	0.1714	0.00058455	***	0.00477254	**
GO:0043154	negative regulation of cysteine-type endopeptidase activity involved in apoptotic process	Biological Process	Aqp1, Mdm2, Tnf, Prdx3, Lef1, Cryab, Ptgs2, Rag1, Hspa1b	9	1674	78	55267	0.1154	0.000586086	***	0.00477984	**
GO:0005635	nuclear envelope	Cellular Component	Clgn, Bax, Fancl, Insr, Smpd4, Pola1, Rrm2, Parp1, Mgst3, Nup210, Rrm1, Mns1, Pla2g4c, Fam169a, Itpr3	15	1674	186	55267	0.0806	0.000587127	***	0.0047831	**
GO:0030855	epithelial cell differentiation	Biological Process	Bmp7, Fn3k, Pcna, Col4a1, Tagln, F11r, Krt14, Cnn3	8	1674	63	55267	0.127	0.000614854	***	0.00499804	**
GO:0031490	chromatin DNA binding	Molecular Function	Per1, Ezh2, Gata1, Sbno2, H1f1, H1f4, H1f3, H1f5	8	1674	63	55267	0.127	0.000614854	***	0.00499804	**
GO:0000226	microtubule cytoskeleton organization	Biological Process	Tubb6, Bbs1, Cnp, Ttll5, Cep290, Map7, Pard3, Cdc42bpa, Mark1, Bccip, Camsap2, Map1b, Map6	13	1674	149	55267	0.0872	0.000639706	***	0.00519438	**
GO:0098869	cellular oxidant detoxification	Biological Process	Txnrd3, Gstt1, Prdx3, Prdx4, Mgst3, Sesn2, Hp, Ptgs2, Gstt2	9	1674	79	55267	0.1139	0.000643886	***	0.00519997	**
GO:0098655	monoatomic cation transmembrane transport	Biological Process	Aqp1, Atp7b, Atp1a2, Cacna1i, Cacna1h, Atp1b1, Slc30a10, P2rx3, Abcc9	9	1674	79	55267	0.1139	0.000643886	***	0.00519997	**
GO:0030900	forebrain development	Biological Process	Cnp, Aldh1a2, Bmp4, App, E2f1, Dclk1, Smarca4, Notch3, Dync2h1	9	1674	79	55267	0.1139	0.000643886	***	0.00519997	**
GO:0009749	response to glucose	Biological Process	Hnf4a, Ccn2, Gpld1, Gpam, Ptprn, Sesn2, Angpt2, Pklr, Acvr2b	9	1674	79	55267	0.1139	0.000643886	***	0.00519997	**
GO:0003725	double-stranded RNA binding	Molecular Function	Zfp346, Strbp, Zbp1, Oasl2, Oas3, Oas2, Oas1a, Hmgb1, Oas1g	9	1674	79	55267	0.1139	0.000643886	***	0.00519997	**
GO:0010529	obsolete negative regulation of transposition	Biological Process	Dnmt3l, Ddx4, Piwil2, Aicda	4	1674	14	55267	0.2857	0.000658111	***	0.00522977	**
GO:0010839	negative regulation of keratinocyte proliferation	Biological Process	Efnb2, Snai2, Klf9, Cd109	4	1674	14	55267	0.2857	0.000658111	***	0.00522977	**
GO:0035909	aorta morphogenesis	Biological Process	Fkbp10, Eya1, Jag1, Adamts9	4	1674	14	55267	0.2857	0.000658111	***	0.00522977	**
GO:0034116	positive regulation of heterotypic cell-cell adhesion	Biological Process	Bmp7, Tnf, Il1b, Flot1	4	1674	14	55267	0.2857	0.000658111	***	0.00522977	**
GO:0035457	cellular response to interferon-alpha	Biological Process	Gata3, Ifit1, Ifit3b, Ifit3	4	1674	14	55267	0.2857	0.000658111	***	0.00522977	**
GO:0051290	protein heterotetramerization	Biological Process	Krt10, Rrm2, Rrm1, Krt1	4	1674	14	55267	0.2857	0.000658111	***	0.00522977	**
GO:0003181	atrioventricular valve morphogenesis	Biological Process	Mdm2, Ccn1, Tgfb2, Zfpm1	4	1674	14	55267	0.2857	0.000658111	***	0.00522977	**
GO:0040015	negative regulation of multicellular organism growth	Biological Process	Ptch1, Gdf15, Fxn, Alms1	4	1674	14	55267	0.2857	0.000658111	***	0.00522977	**
GO:0033673	negative regulation of kinase activity	Biological Process	Ajuba, Prdx3, Rhoh, Tigar	4	1674	14	55267	0.2857	0.000658111	***	0.00522977	**
GO:0071498	cellular response to fluid shear stress	Biological Process	Has2, Spp1, Tfpi2, Ptgs2	4	1674	14	55267	0.2857	0.000658111	***	0.00522977	**
GO:0046685	response to arsenic-containing substance	Biological Process	Cpox, Cdkn1a, Alad, Gclc	4	1674	14	55267	0.2857	0.000658111	***	0.00522977	**
GO:0014912	negative regulation of smooth muscle cell migration	Biological Process	Igfbp5, Slit2, Ndrg4, Serpine1	4	1674	14	55267	0.2857	0.000658111	***	0.00522977	**
GO:0048711	positive regulation of astrocyte differentiation	Biological Process	Serpine2, Il1b, Lif, Clcf1	4	1674	14	55267	0.2857	0.000658111	***	0.00522977	**
GO:0060413	atrial septum morphogenesis	Biological Process	Ccn1, Tgfb2, Zfpm1, Gja5	4	1674	14	55267	0.2857	0.000658111	***	0.00522977	**
GO:0016584	obsolete nucleosome positioning	Biological Process	H1f1, H1f4, H1f3, H1f5	4	1674	14	55267	0.2857	0.000658111	***	0.00522977	**
GO:0008584	male gonad development	Biological Process	Bax, Insr, Gata3, Msh2, Prdx4, Nasp, Rrm1, Gata1, Nudt1, Tgfb2, Inhba	11	1674	113	55267	0.0973	0.000658874	***	0.00523025	**
GO:0008340	determination of adult lifespan	Biological Process	Bbc3, Msh6, Msh2, Rad54l, Coq7	5	1674	24	55267	0.2083	0.000665967	***	0.0052641	**
GO:0030865	cortical cytoskeleton organization	Biological Process	Rhoc, Epb41l3, Rhoh, Rhod, Synpo	5	1674	24	55267	0.2083	0.000665967	***	0.0052641	**
GO:0048593	camera-type eye morphogenesis	Biological Process	Aqp1, Bmp7, Bmp4, Col8a1, Fat1	5	1674	24	55267	0.2083	0.000665967	***	0.0052641	**
GO:0031430	M band	Cellular Component	Fhl2, Ank1, Cryab, Smtnl2, Ttn	5	1674	24	55267	0.2083	0.000665967	***	0.0052641	**
GO:0071526	semaphorin-plexin signaling pathway	Biological Process	Sema6b, Sema3a, Plxna1, Sema4b, Sema3f, Plxnb1	6	1674	36	55267	0.1667	0.000683616	***	0.00537436	**
GO:0030177	positive regulation of Wnt signaling pathway	Biological Process	Ccn4, Sulf2, Tlr2, Dixdc1, Smarca4, Rspo2	6	1674	36	55267	0.1667	0.000683616	***	0.00537436	**
GO:0030073	insulin secretion	Biological Process	Dgat1, Ptprn, Il1rn, Ffar1, Rapgef4, Acvr2b	6	1674	36	55267	0.1667	0.000683616	***	0.00537436	**
GO:0008286	insulin receptor signaling pathway	Biological Process	Insr, Pdk4, Stxbp4, Gpld1, Slc39a14, Bcar1, Pdk2, Foxo1	8	1674	64	55267	0.125	0.000684246	***	0.00537436	**
GO:0045860	positive regulation of protein kinase activity	Biological Process	Traf4, Mrnip, Camkk1, Xrcc6, Cdkn1a, Tnf, Xrcc5, Ccn1	8	1674	64	55267	0.125	0.000684246	***	0.00537436	**
GO:0005249	voltage-gated potassium channel activity	Molecular Function	Kcnk5, Snap25, Kcnq5, Kcnh4, Kcna2, Kcnb1, Kcnf1, Kcnh7	8	1674	64	55267	0.125	0.000684246	***	0.00537436	**
GO:0005096	GTPase activator activity	Molecular Function	Stard13, Arhgap28, Rin1, Rgs1, Rgs12, Rasal1, Agfg2, Gnb5, Arhgap33, Sgsm2, Usp6nl, Tbc1d2, Arhgap12, Arhgap42, Chn1, Rgs3, Rasgrp3	17	1674	231	55267	0.0736	0.000746406	***	0.00585642	**
GO:0038023	signaling receptor activity	Molecular Function	Nr1h3, Cd40, Tshr, Gfra2, Paqr4, Gfra1, Procr, Clec4e, Robo4, Paqr5, Eda2r, Notch3, Tlr4, Rtn4r, Btla, Fpr2, Vpreb1, Tnfrsf19, Tnfrsf13c, Fpr3	20	1674	295	55267	0.0678	0.000759282	***	0.00594903	**
GO:0001570	vasculogenesis	Biological Process	Ramp2, Paxip1, Has2, Adm, Smarca4, Tnni3, Rasip1, Junb	8	1674	65	55267	0.1231	0.000759807	***	0.00594903	**
GO:0001889	liver development	Biological Process	Aldh1a2, Ada, Ak4, Asns, Hp, Smarca4, Upb1, Rhbdd3, Ccnd1, Ass1	10	1674	98	55267	0.102	0.000791753	***	0.00619264	**
GO:0006289	nucleotide-excision repair	Biological Process	Rpa1, Fancc, Rpa2, Gtf2h3, Neil1, Brca2	6	1674	37	55267	0.1622	0.000795186	***	0.00620645	**
GO:1900026	positive regulation of substrate adhesion-dependent cell spreading	Biological Process	Olfm4, Dmtn, Has2, Enpp2, Dbn1, Cass4	6	1674	37	55267	0.1622	0.000795186	***	0.00620645	**
GO:0010596	negative regulation of endothelial cell migration	Biological Process	Acvrl1, Dcn, Svbp, Adamts9, Slit2	5	1674	25	55267	0.2	0.000811808	***	0.00630973	**
GO:0048843	negative regulation of axon extension involved in axon guidance	Biological Process	Sema6b, Sema3a, Sema4b, Ryk, Sema3f	5	1674	25	55267	0.2	0.000811808	***	0.00630973	**
GO:0006520	amino acid metabolic process	Biological Process	Ggt5, Ggt1, Hdc, Asns, Pm20d1	5	1674	25	55267	0.2	0.000811808	***	0.00630973	**
GO:0003148	outflow tract septum morphogenesis	Biological Process	Bmp4, Vangl2, Parva, Smad6, Tgfb2	5	1674	25	55267	0.2	0.000811808	***	0.00630973	**
GO:0006644	phospholipid metabolic process	Biological Process	Mboat2, Lpcat1, Enpp2, Pla2g12a, Plb1, Plppr2, Pla2g2d	7	1674	51	55267	0.1373	0.000833927	***	0.00645915	**
GO:0031397	negative regulation of protein ubiquitination	Biological Process	Ivns1abp, Svbp, Gclc, Isg15, Bag2, Sox4, Prkcg	7	1674	51	55267	0.1373	0.000833927	***	0.00645915	**
GO:0000149	SNARE binding	Molecular Function	Septin8, Trim9, Cplx2, Capn10, Syt13, Snap25, Syt1, Kcnb1	8	1674	66	55267	0.1212	0.000841933	***	0.00645915	**
GO:0004518	nuclease activity	Molecular Function	Endou, Fen1, Aen, Piwil2, Zranb3, Endod1, Pold1, Exo1, Rnaseh2a, Fancm, Rag1, Pgap1	12	1674	135	55267	0.0889	0.000864203	***	0.00645915	**
GO:0032026	response to magnesium ion	Biological Process	Fgf23, Mdm2, Cd14, Ccnd1	4	1674	15	55267	0.2667	0.000875955	***	0.00645915	**
GO:0046888	negative regulation of hormone secretion	Biological Process	Fgf23, Edn1, Lif, Osm	4	1674	15	55267	0.2667	0.000875955	***	0.00645915	**
GO:0050678	regulation of epithelial cell proliferation	Biological Process	Uhrf1, Ednrb, Prkdc, Tacstd2	4	1674	15	55267	0.2667	0.000875955	***	0.00645915	**
GO:0001886	endothelial cell morphogenesis	Biological Process	Col18a1, Arhgef26, Id1, Col22a1	4	1674	15	55267	0.2667	0.000875955	***	0.00645915	**
GO:0010524	positive regulation of calcium ion transport into cytosol	Biological Process	Bax, Bmp4, Asph, Ffar1	4	1674	15	55267	0.2667	0.000875955	***	0.00645915	**
GO:1900029	positive regulation of ruffle assembly	Biological Process	Eps8l1, Pfn1, Eps8l2, Carmil2	4	1674	15	55267	0.2667	0.000875955	***	0.00645915	**
GO:0043196	varicosity	Cellular Component	Cd40, Dnm1, Mgll, Map1b	4	1674	15	55267	0.2667	0.000875955	***	0.00645915	**
GO:0031253	cell projection membrane	Cellular Component	Dmtn, Fscn1, Ndrg4, Atp1b2	4	1674	15	55267	0.2667	0.000875955	***	0.00645915	**
GO:0007212	dopamine receptor signaling pathway	Biological Process	Adcy6, Nsg1, Gnb5, Klf16	4	1674	15	55267	0.2667	0.000875955	***	0.00645915	**
GO:0060218	hematopoietic stem cell differentiation	Biological Process	Xrcc5, Mllt3, Tal1, Sp7	4	1674	15	55267	0.2667	0.000875955	***	0.00645915	**
GO:0043171	peptide catabolic process	Biological Process	Enpep, Cpe, Anpep, Mmp13	4	1674	15	55267	0.2667	0.000875955	***	0.00645915	**
GO:0045724	positive regulation of cilium assembly	Biological Process	Mns1, Ccp110, Dzip1, Tapt1	4	1674	15	55267	0.2667	0.000875955	***	0.00645915	**
GO:0044691	tooth eruption	Biological Process	Col1a1, Fam20a, Adamts5	3	1674	7	55267	0.4286	0.000885985	***	0.00645915	**
GO:0070192	chromosome organization involved in meiotic cell cycle	Biological Process	Ccne1, Rad51, Ccne2	3	1674	7	55267	0.4286	0.000885985	***	0.00645915	**
GO:0036151	phosphatidylcholine acyl-chain remodeling	Biological Process	Nr1h3, Lpcat1, Pla2g4c	3	1674	7	55267	0.4286	0.000885985	***	0.00645915	**
GO:0071474	cellular hyperosmotic response	Biological Process	Aqp1, Slc2a1, Errfi1	3	1674	7	55267	0.4286	0.000885985	***	0.00645915	**
GO:0071599	otic vesicle development	Biological Process	Gata3, Col2a1, Eya1	3	1674	7	55267	0.4286	0.000885985	***	0.00645915	**
GO:0032534	regulation of microvillus assembly	Biological Process	Hnf4a, Fscn1, Atp8b1	3	1674	7	55267	0.4286	0.000885985	***	0.00645915	**
GO:0045835	negative regulation of meiotic nuclear division	Biological Process	Fbxo5, Lif, Osm	3	1674	7	55267	0.4286	0.000885985	***	0.00645915	**
GO:0009931	calcium-dependent protein serine/threonine kinase activity	Molecular Function	Mknk2, Adam1a, Gm42878	3	1674	7	55267	0.4286	0.000885985	***	0.00645915	**
GO:2001032	regulation of double-strand break repair via nonhomologous end joining	Biological Process	Mrnip, Dek, Nsd2	3	1674	7	55267	0.4286	0.000885985	***	0.00645915	**
GO:0042276	error-prone translesion synthesis	Biological Process	Pole2, Polk, Primpol	3	1674	7	55267	0.4286	0.000885985	***	0.00645915	**
GO:0086100	endothelin receptor signaling pathway	Biological Process	Edn1, Ednrb, Bcar1	3	1674	7	55267	0.4286	0.000885985	***	0.00645915	**
GO:0034755	iron ion transmembrane transport	Biological Process	Scara5, Slc39a14, Slc11a2	3	1674	7	55267	0.4286	0.000885985	***	0.00645915	**
GO:0005384	manganese ion transmembrane transporter activity	Molecular Function	Slc39a14, Slc11a2, Slc39a8	3	1674	7	55267	0.4286	0.000885985	***	0.00645915	**
GO:2000096	positive regulation of Wnt signaling pathway, planar cell polarity pathway	Biological Process	Dab2, Mllt3, Ankrd6	3	1674	7	55267	0.4286	0.000885985	***	0.00645915	**
GO:0051575	5'-deoxyribose-5-phosphate lyase activity	Molecular Function	Xrcc6, Xrcc5, Polq	3	1674	7	55267	0.4286	0.000885985	***	0.00645915	**
GO:0003374	obsolete dynamin family protein polymerization involved in mitochondrial fission	Biological Process	Mx2, Dnm1, Dnm3	3	1674	7	55267	0.4286	0.000885985	***	0.00645915	**
GO:0098884	postsynaptic neurotransmitter receptor internalization	Biological Process	Mx2, Dnm1, Dnm3	3	1674	7	55267	0.4286	0.000885985	***	0.00645915	**
GO:0098662	inorganic cation transmembrane transport	Biological Process	Cacna1h, Kcnj8, Abcc9	3	1674	7	55267	0.4286	0.000885985	***	0.00645915	**
GO:0002830	positive regulation of type 2 immune response	Biological Process	Cd74, Tnfsf4, Clcf1	3	1674	7	55267	0.4286	0.000885985	***	0.00645915	**
GO:0042609	CD4 receptor binding	Molecular Function	Cd74, Plscr1, Plscr4	3	1674	7	55267	0.4286	0.000885985	***	0.00645915	**
GO:0010882	regulation of cardiac muscle contraction by calcium ion signaling	Biological Process	Hdac4, Atp1b1, Tnni3	3	1674	7	55267	0.4286	0.000885985	***	0.00645915	**
GO:1901018	positive regulation of potassium ion transmembrane transporter activity	Biological Process	Atp1b1, Atp1b2, Actn2	3	1674	7	55267	0.4286	0.000885985	***	0.00645915	**
GO:0045630	positive regulation of T-helper 2 cell differentiation	Biological Process	Tnfsf4, Il4ra, Il18	3	1674	7	55267	0.4286	0.000885985	***	0.00645915	**
GO:0008430	selenium binding	Molecular Function	Rph3a, Selenbp1, Selenbp2	3	1674	7	55267	0.4286	0.000885985	***	0.00645915	**
GO:0001765	membrane raft assembly	Biological Process	Clec2i, Flot1, Flot2	3	1674	7	55267	0.4286	0.000885985	***	0.00645915	**
GO:0034711	inhibin binding	Molecular Function	Inhbb, Inhba, Acvr2b	3	1674	7	55267	0.4286	0.000885985	***	0.00645915	**
GO:0043462	regulation of ATP-dependent activity	Biological Process	Myh6, Tmem64, Tnnc1	3	1674	7	55267	0.4286	0.000885985	***	0.00645915	**
GO:0004982	N-formyl peptide receptor activity	Molecular Function	Fpr1, Fpr2, Fpr3	3	1674	7	55267	0.4286	0.000885985	***	0.00645915	**
GO:0010716	negative regulation of extracellular matrix disassembly	Biological Process	Fap, Dpp4	2	1674	2	55267	1	0.000916912	***	0.00645915	**
GO:0046666	retinal cell programmed cell death	Biological Process	Fasl, Bax	2	1674	2	55267	1	0.000916912	***	0.00645915	**
GO:0048388	endosomal lumen acidification	Biological Process	Fasl, Aqp11	2	1674	2	55267	1	0.000916912	***	0.00645915	**
GO:0005584	collagen type I trimer	Cellular Component	Col1a1, Col1a2	2	1674	2	55267	1	0.000916912	***	0.00645915	**
GO:0002358	B cell homeostatic proliferation	Biological Process	Bax, Rag2	2	1674	2	55267	1	0.000916912	***	0.00645915	**
GO:0030185	nitric oxide transport	Biological Process	Aqp1, Edn1	2	1674	2	55267	1	0.000916912	***	0.00645915	**
GO:0032143	single thymine insertion binding	Molecular Function	Msh6, Msh2	2	1674	2	55267	1	0.000916912	***	0.00645915	**
GO:0002951	leukotriene-C(4) hydrolase	Molecular Function	Ggt5, Ggt1	2	1674	2	55267	1	0.000916912	***	0.00645915	**
GO:1901750	leukotriene D4 biosynthetic process	Biological Process	Ggt5, Ggt1	2	1674	2	55267	1	0.000916912	***	0.00645915	**
GO:0071163	DNA replication preinitiation complex assembly	Biological Process	Cdt1, Gmnn	2	1674	2	55267	1	0.000916912	***	0.00645915	**
GO:0045004	DNA replication proofreading	Biological Process	Pole, Pold1	2	1674	2	55267	1	0.000916912	***	0.00645915	**
GO:1903170	negative regulation of calcium ion transmembrane transport	Biological Process	Atp1a2, Cbarp	2	1674	2	55267	1	0.000916912	***	0.00645915	**
GO:0016213	linoleoyl-CoA desaturase activity	Molecular Function	Fads1, Fads2	2	1674	2	55267	1	0.000916912	***	0.00645915	**
GO:0032181	dinucleotide repeat insertion binding	Molecular Function	Msh3, Msh2	2	1674	2	55267	1	0.000916912	***	0.00645915	**
GO:0032302	MutSbeta complex	Cellular Component	Msh3, Msh2	2	1674	2	55267	1	0.000916912	***	0.00645915	**
GO:0035772	interleukin-13-mediated signaling pathway	Biological Process	Il13ra1, Cd300lf	2	1674	2	55267	1	0.000916912	***	0.00645915	**
GO:0031436	BRCA1-BARD1 complex	Cellular Component	Brca1, Bard1	2	1674	2	55267	1	0.000916912	***	0.00645915	**
GO:0038089	positive regulation of cell migration by vascular endothelial growth factor signaling pathway	Biological Process	Myo1c, Gab1	2	1674	2	55267	1	0.000916912	***	0.00645915	**
GO:0017153	sodium:dicarboxylate symporter activity	Molecular Function	Slc13a3, Slc13a5	2	1674	2	55267	1	0.000916912	***	0.00645915	**
GO:0070560	protein secretion by platelet	Biological Process	Plek, Dmtn	2	1674	2	55267	1	0.000916912	***	0.00645915	**
GO:0005971	ribonucleoside-diphosphate reductase complex	Cellular Component	Rrm2, Rrm1	2	1674	2	55267	1	0.000916912	***	0.00645915	**
GO:0004329	formate-tetrahydrofolate ligase activity	Molecular Function	Mthfd1, Mthfd1l	2	1674	2	55267	1	0.000916912	***	0.00645915	**
GO:0009257	10-formyltetrahydrofolate biosynthetic process	Biological Process	Mthfd1, Mthfd1l	2	1674	2	55267	1	0.000916912	***	0.00645915	**
GO:0090191	negative regulation of branching involved in ureteric bud morphogenesis	Biological Process	Bmp4, Tacstd2	2	1674	2	55267	1	0.000916912	***	0.00645915	**
GO:0015296	monoatomic anion:monoatomic cation symporter activity	Molecular Function	Slc39a14, Slc39a8	2	1674	2	55267	1	0.000916912	***	0.00645915	**
GO:0033212	iron import into cell	Biological Process	Slc39a14, Slc11a2	2	1674	2	55267	1	0.000916912	***	0.00645915	**
GO:0002114	interleukin-33 receptor activity	Molecular Function	Il1rap, Il1rl1	2	1674	2	55267	1	0.000916912	***	0.00645915	**
GO:0010957	negative regulation of vitamin D biosynthetic process	Biological Process	Snai2, Snai1	2	1674	2	55267	1	0.000916912	***	0.00645915	**
GO:0061903	obsolete positive regulation of 1-phosphatidylinositol-3-kinase activity	Biological Process	App, Fpr2	2	1674	2	55267	1	0.000916912	***	0.00645915	**
GO:0070206	protein trimerization	Biological Process	App, Cd74	2	1674	2	55267	1	0.000916912	***	0.00645915	**
GO:1904022	positive regulation of G protein-coupled receptor internalization	Biological Process	App, Apln	2	1674	2	55267	1	0.000916912	***	0.00645915	**
GO:0046168	glycerol-3-phosphate catabolic process	Biological Process	Gpd1, Gpd1l	2	1674	2	55267	1	0.000916912	***	0.00645915	**
GO:0070557	PCNA-p21 complex	Cellular Component	Cdkn1a, Pcna	2	1674	2	55267	1	0.000916912	***	0.00645915	**
GO:0002587	negative regulation of antigen processing and presentation of peptide antigen via MHC class II	Biological Process	H2-Oa, H2-Ob	2	1674	2	55267	1	0.000916912	***	0.00645915	**
GO:0102193	protein-ribulosamine 3-kinase activity	Molecular Function	Fn3k, Fn3krp	2	1674	2	55267	1	0.000916912	***	0.00645915	**
GO:0003896	DNA primase activity	Molecular Function	Prim1, Primpol	2	1674	2	55267	1	0.000916912	***	0.00645915	**
GO:2000558	positive regulation of immunoglobulin production in mucosal tissue	Biological Process	6030468B19Rik, Xcl1	2	1674	2	55267	1	0.000916912	***	0.00645915	**
GO:0004918	interleukin-8 receptor activity	Molecular Function	Cxcr2, Cxcr1	2	1674	2	55267	1	0.000916912	***	0.00645915	**
GO:0038112	interleukin-8-mediated signaling pathway	Biological Process	Cxcr2, Cxcr1	2	1674	2	55267	1	0.000916912	***	0.00645915	**
GO:0032972	regulation of muscle filament sliding speed	Biological Process	Tnnt2, Tnnc1	2	1674	2	55267	1	0.000916912	***	0.00645915	**
GO:0045626	negative regulation of T-helper 1 cell differentiation	Biological Process	Tnfsf4, Il4ra	2	1674	2	55267	1	0.000916912	***	0.00645915	**
GO:1990426	mitotic recombination-dependent replication fork processing	Biological Process	Rad51, Brca2	2	1674	2	55267	1	0.000916912	***	0.00645915	**
GO:1903974	positive regulation of cellular response to macrophage colony-stimulating factor stimulus	Biological Process	Tlr2, Tlr4	2	1674	2	55267	1	0.000916912	***	0.00645915	**
GO:0030221	basophil differentiation	Biological Process	Tal1, Gata1	2	1674	2	55267	1	0.000916912	***	0.00645915	**
GO:0071073	positive regulation of phospholipid biosynthetic process	Biological Process	Fabp3, Adgrf5	2	1674	2	55267	1	0.000916912	***	0.00645915	**
GO:0002305	CD8-positive, gamma-delta intraepithelial T cell differentiation	Biological Process	Ccr9, Gpr18	2	1674	2	55267	1	0.000916912	***	0.00645915	**
GO:2000522	positive regulation of immunological synapse formation	Biological Process	Clec2i, Ccr7	2	1674	2	55267	1	0.000916912	***	0.00645915	**
GO:0043111	replication fork arrest	Biological Process	Tipin, Timeless	2	1674	2	55267	1	0.000916912	***	0.00645915	**
GO:0097519	DNA recombinase complex	Cellular Component	Rag2, Rag1	2	1674	2	55267	1	0.000916912	***	0.00645915	**
GO:0098905	regulation of bundle of His cell action potential	Biological Process	Rangrf, Gja5	2	1674	2	55267	1	0.000916912	***	0.00645915	**
GO:1990963	establishment of blood-retinal barrier	Biological Process	Abcb1a, Cldn5	2	1674	2	55267	1	0.000916912	***	0.00645915	**
GO:2000426	negative regulation of apoptotic cell clearance	Biological Process	Cd300lf, Hmgb1	2	1674	2	55267	1	0.000916912	***	0.00645915	**
GO:0035739	CD4-positive, alpha-beta T cell proliferation	Biological Process	Gm49339, Lilrb4a	2	1674	2	55267	1	0.000916912	***	0.00645915	**
GO:0035740	CD8-positive, alpha-beta T cell proliferation	Biological Process	Gm49339, Lilrb4a	2	1674	2	55267	1	0.000916912	***	0.00645915	**
GO:0071756	pentameric IgM immunoglobulin complex	Cellular Component	Jchain, Ighm	2	1674	2	55267	1	0.000916912	***	0.00645915	**
GO:0070059	intrinsic apoptotic signaling pathway in response to endoplasmic reticulum stress	Biological Process	Bbc3, Bax, Tnfrsf10b, Pmaip1, Casp4, Pml	6	1674	38	55267	0.1579	0.000920293	***	0.00646462	**
GO:0043491	phosphatidylinositol 3-kinase/protein kinase B signal transduction	Biological Process	Cd40, Tnf, Il1b, Sesn2, Ccl12, Adtrp	6	1674	38	55267	0.1579	0.000920293	***	0.00646462	**
GO:0046677	response to antibiotic	Biological Process	Mdm2, Ciita, Sod1, Uros, Ccl2, Id1	6	1674	38	55267	0.1579	0.000920293	***	0.00646462	**
GO:0010977	negative regulation of neuron projection development	Biological Process	Bcl11a, Efnb2, Mdm2, Gfap, Ptprg, Sema3a, Zfp365, Lpar1, Rtn4r	9	1674	83	55267	0.1084	0.000923529	***	0.00647514	**
GO:0071944	cell periphery	Cellular Component	Itga3, Bax, Slc12a5, Vangl2, Pde4b, Inhbb, Atp1b2, Krt14, Actg2	9	1674	83	55267	0.1084	0.000923529	***	0.00647514	**
GO:0044183	protein folding chaperone	Molecular Function	Clgn, Dnajb1, Cd74, Hspa1b, Hspa1a	5	1674	26	55267	0.1923	0.000980184	***	0.00684658	**
GO:0045859	regulation of protein kinase activity	Biological Process	Sod1, Prkar1b, Elp4, Ttn, Hmgb1	5	1674	26	55267	0.1923	0.000980184	***	0.00684658	**
GO:0017016	small GTPase binding	Molecular Function	Rin1, Dgki, Rasip1, Rapgef4, Rasgrp3	5	1674	26	55267	0.1923	0.000980184	***	0.00684658	**
GO:0003073	regulation of systemic arterial blood pressure	Biological Process	Postn, Adm, Gja5, Klk1b27, Klk1	5	1674	26	55267	0.1923	0.000980184	***	0.00684658	**
GO:0005262	calcium channel activity	Molecular Function	Cacnb3, Cacna1e, Cacna1d, Cacnb1, Cacna1i, Trpc1, Itpr3, Pkd1l1, Tmem37	9	1674	84	55267	0.1071	0.00100695	**	0.00702697	**
GO:0035725	sodium ion transmembrane transport	Biological Process	Scn4a, Atp1a2, Cacna1i, Atp1b1, Slc20a1, Slc12a3, Scn4b, Scn3b	8	1674	68	55267	0.1176	0.00102752	**	0.00715706	**
GO:0051592	response to calcium ion	Biological Process	Sparc, Tnnt2, Trpc1, Syt1, Itpr3, Ttn, Ccnd1, S100a16	8	1674	68	55267	0.1176	0.00102752	**	0.00715706	**
GO:0001541	ovarian follicle development	Biological Process	Bax, Bmp4, Sod1, Fgf7, Mmp2, Pcyt1b, Inhba	7	1674	53	55267	0.1321	0.00105362	**	0.00733204	**
GO:0005089	guanyl-nucleotide exchange factor activity	Molecular Function	Arhgef18, Eps8l1, Arhgef25, Eps8l2, Arhgef26, Arhgef37	6	1674	39	55267	0.1538	0.00106	**	0.00735582	**
GO:0043967	histone H4 acetylation	Biological Process	Tcf3, Per1, Irf4, Hat1, Lef1, Brca2	6	1674	39	55267	0.1538	0.00106	**	0.00735582	**
GO:0042177	negative regulation of protein catabolic process	Biological Process	Nos2, Serpine2, Fmn2, Azin2, Dysf, Prkcg	6	1674	39	55267	0.1538	0.00106	**	0.00735582	**
GO:0004867	serine-type endopeptidase inhibitor activity	Molecular Function	App, Crim1, Serpine2, Serpinb8, Reck, Tfpi2, Serpine1, Cd109, Serpina3b, Wfdc17, Wfdc3	11	1674	120	55267	0.0917	0.0010866	**	0.00753335	**
GO:0061630	ubiquitin protein ligase activity	Molecular Function	Uhrf1, Fancl, Neurl1a, Gid4, Mdm2, Trim9, Map3k1, Trim2, Dtx1, Trim30a, Rag2, Rnf122, Rnf149, Rnf24, Fbxl22, Trim30b, Rnf157, Trim30d, Rag1	19	1674	282	55267	0.0674	0.00109152	**	0.0075604	**
GO:0120162	positive regulation of cold-induced thermogenesis	Biological Process	Tshr, Irf4, Pdgfc, Il4ra, Scd1, Il18, Cmklr1, Fabp4, Alms1	9	1674	85	55267	0.1059	0.00109638	**	0.00758702	**
GO:0000781	chromosome, telomeric region	Cellular Component	Hat1, Rpa2, Ezh2, Blm, Chek1, Recql4, Rif1, Nsmce4a	8	1674	69	55267	0.1159	0.00113183	**	0.00770296	**
GO:0007283	spermatogenesis	Biological Process	Dnmt3l, Clgn, Bax, Pafah1b3, Ggt5, Ggt1, Rad51c, Ttll5, Pax5, Septin4, Ddx4, Sod1, Rfx2, Spata24, Prdx4, Strbp, E2f1, Prok2, Mns1, Mst1, Piwil2, Pcyt1b, Zfp39, Zscan2, Brca2, Katnal1, Dzip1, H1f1, Arntl, Spef2	30	1674	537	55267	0.0559	0.00113622	**	0.00770296	**
GO:0070528	protein kinase C signaling	Biological Process	Pdgfb, Plek, Adgrg1, Flot1	4	1674	16	55267	0.25	0.00114003	**	0.00770296	**
GO:1902894	negative regulation of miRNA transcription	Biological Process	Pdgfb, Bmp4, App, Hdac4	4	1674	16	55267	0.25	0.00114003	**	0.00770296	**
GO:0001518	voltage-gated sodium channel complex	Cellular Component	Scn4a, Cacna1i, Scn4b, Scn3b	4	1674	16	55267	0.25	0.00114003	**	0.00770296	**
GO:0045580	regulation of T cell differentiation	Biological Process	Tbx21, Ada, H2-Oa, Rag1	4	1674	16	55267	0.25	0.00114003	**	0.00770296	**
GO:0010867	positive regulation of triglyceride biosynthetic process	Biological Process	Nr1h3, Plin5, Dgat1, Gpam	4	1674	16	55267	0.25	0.00114003	**	0.00770296	**
GO:0050710	negative regulation of cytokine production	Biological Process	Hdac9, Tnfsf4, Cx3cl1, Nlrp12	4	1674	16	55267	0.25	0.00114003	**	0.00770296	**
GO:0097449	astrocyte projection	Cellular Component	Slc1a2, Gfap, App, Atp1b2	4	1674	16	55267	0.25	0.00114003	**	0.00770296	**
GO:0055008	cardiac muscle tissue morphogenesis	Biological Process	Epor, Zfpm1, Ttn, Actc1	4	1674	16	55267	0.25	0.00114003	**	0.00770296	**
GO:0001895	retina homeostasis	Biological Process	Bbs1, Sod1, Whrn, Atp1b2	4	1674	16	55267	0.25	0.00114003	**	0.00770296	**
GO:0006636	unsaturated fatty acid biosynthetic process	Biological Process	Fads1, Fads2, Scd2, Scd1	4	1674	16	55267	0.25	0.00114003	**	0.00770296	**
GO:0003180	aortic valve morphogenesis	Biological Process	Gata3, Bmp4, Slit2, Smad6	4	1674	16	55267	0.25	0.00114003	**	0.00770296	**
GO:0051298	centrosome duplication	Biological Process	Brca1, Stil, Ccp110, Brca2	4	1674	16	55267	0.25	0.00114003	**	0.00770296	**
GO:0050862	positive regulation of T cell receptor signaling pathway	Biological Process	Ada, Ccr7, Kcnn4, Nectin2	4	1674	16	55267	0.25	0.00114003	**	0.00770296	**
GO:0060322	head development	Biological Process	Lhx1, Ldb1, Flrt3, Pgap1	4	1674	16	55267	0.25	0.00114003	**	0.00770296	**
GO:0004683	calmodulin-dependent protein kinase activity	Molecular Function	Camkk1, Dapk1, Mylk3, Camk4	4	1674	16	55267	0.25	0.00114003	**	0.00770296	**
GO:0005160	transforming growth factor beta receptor binding	Molecular Function	Tgfb3, Lrg1, Lefty1, Tgfb2	4	1674	16	55267	0.25	0.00114003	**	0.00770296	**
GO:0051044	positive regulation of membrane protein ectodomain proteolysis	Biological Process	Gpld1, App, Tnf, Il1b	4	1674	16	55267	0.25	0.00114003	**	0.00770296	**
GO:0050135	NAD(P)+ nucleosidase activity	Molecular Function	Il1rap, Il1rl1, Bst1, Tlr4	4	1674	16	55267	0.25	0.00114003	**	0.00770296	**
GO:0061809	NAD+ nucleotidase, cyclic ADP-ribose generating	Molecular Function	Il1rap, Il1rl1, Bst1, Tlr4	4	1674	16	55267	0.25	0.00114003	**	0.00770296	**
GO:0071318	cellular response to ATP	Biological Process	Sod1, P2rx3, Ptgs2, Ccl2	4	1674	16	55267	0.25	0.00114003	**	0.00770296	**
GO:0097623	potassium ion export across plasma membrane	Biological Process	Kcnk5, Kcna2, Kcnb1, Kcnn4	4	1674	16	55267	0.25	0.00114003	**	0.00770296	**
GO:0004089	carbonate dehydratase activity	Molecular Function	Car1, Car3, Car12, Car15	4	1674	16	55267	0.25	0.00114003	**	0.00770296	**
GO:0016298	lipase activity	Molecular Function	Plb1, Mgll, Liph, Lipg	4	1674	16	55267	0.25	0.00114003	**	0.00770296	**
GO:0019433	triglyceride catabolic process	Biological Process	Mgll, Pnpla1, Liph, Lipg	4	1674	16	55267	0.25	0.00114003	**	0.00770296	**
GO:0060135	maternal process involved in female pregnancy	Biological Process	Itga3, Angpt2, Lif, Ccl2, Klf1	5	1674	27	55267	0.1852	0.00117316	**	0.00789102	**
GO:0043425	bHLH transcription factor binding	Molecular Function	Fhl2, Tcf3, Psmd9, Bhlhe41, Arntl	5	1674	27	55267	0.1852	0.00117316	**	0.00789102	**
GO:0036120	cellular response to platelet-derived growth factor stimulus	Biological Process	Has2, Snai2, Creb1, Errfi1, Ccl2	5	1674	27	55267	0.1852	0.00117316	**	0.00789102	**
GO:0045648	positive regulation of erythrocyte differentiation	Biological Process	Prkdc, Tal1, Gata1, Isg15, Inhba	5	1674	27	55267	0.1852	0.00117316	**	0.00789102	**
GO:0017080	sodium channel regulator activity	Molecular Function	Tmprss3, Rangrf, Scn4b, Scn3b, Gpd1l	5	1674	27	55267	0.1852	0.00117316	**	0.00789102	**
GO:0030864	cortical actin cytoskeleton	Cellular Component	Slc2a1, Dbn1, Myzap, Cldn5, Actn2, Flot1, Flot2	7	1674	54	55267	0.1296	0.00117927	**	0.00792498	**
GO:0012505	endomembrane system	Cellular Component	Slc2a4, Dmtn, Rhebl1, Pard3, Cdan1, Rab20, Gdpd5, Nenf, Rnf122, Rnf24, Agtr1a, Cdc42ep1	12	1674	140	55267	0.0857	0.00118735	**	0.00797203	**
GO:0005245	voltage-gated calcium channel activity	Molecular Function	Cacnb3, Cacna1e, Cacna1d, Cacnb1, Cacna1i, Cacna1h	6	1674	40	55267	0.15	0.00121542	**	0.0081239	**
GO:0043531	ADP binding	Molecular Function	Msh6, Myh10, Msh2, Coq8a, Gclc, H1f4	6	1674	40	55267	0.15	0.00121542	**	0.0081239	**
GO:0006605	protein targeting	Biological Process	Myo1c, Stxbp4, Syngr1, Pml, Akap12, Rhod	6	1674	40	55267	0.15	0.00121542	**	0.0081239	**
GO:0050796	regulation of insulin secretion	Biological Process	Hnf4a, Nos2, Uqcc2, Tnf, Il1b, Arntl	6	1674	40	55267	0.15	0.00121542	**	0.0081239	**
GO:0045184	establishment of protein localization	Biological Process	Mdm2, Itga8, Zdhhc15, Ripor2, Whrn, Dzip1	6	1674	40	55267	0.15	0.00121542	**	0.0081239	**
GO:0001764	neuron migration	Biological Process	Itga3, Bax, Bbs1, Gata3, Myh10, Lrp12, Celsr3, Mark1, Dclk1, Sema3a, Celsr2	11	1674	122	55267	0.0902	0.001244	**	0.00830744	**
GO:0006457	protein folding	Biological Process	Clgn, Dnajb1, Pdia2, Cd74, Cryab, Gm7879, Qsox1, Hspa1b, Hspa1a, Hspe1-rs1	10	1674	104	55267	0.0962	0.00125424	**	0.00836833	**
GO:0030672	synaptic vesicle membrane	Cellular Component	Septin8, Scamp1, Syngr1, Tmem163, Rph3a, Cbarp, Syt1, Syn1, Dmxl2	9	1674	87	55267	0.1034	0.00129449	**	0.00862913	**
GO:0044325	transmembrane transporter binding	Molecular Function	Snap25, Pde4b, Abcc9, Ank1, Rangrf, Cbarp, Bag2, Scn4b, Scn3b, Kcnb1, Gpd1l, Actn2	12	1674	142	55267	0.0845	0.00134194	**	0.00893745	**
GO:0006887	exocytosis	Biological Process	Hck, Myh10, Scamp1, Ccr1, Cplx2, Snap25, Exoc4, Rapgef4, Kcnb1, Rab3ip	10	1674	105	55267	0.0952	0.00134927	**	0.00894054	**
GO:0051321	meiotic cell cycle	Biological Process	Rpa1, Clgn, Rec8, Syce2, Zfp318, Psmc3ip, Ddx4, Rsph1, Rad51, Mns1, Piwil2, Mnd1, Exo1, Rnf212, Sycp2	15	1674	202	55267	0.0743	0.00135911	**	0.00894054	**
GO:0016192	vesicle-mediated transport	Biological Process	Ap1m2, Ap1b1, Kdelr3, Ston2, Dab2, Spire1, Syt13, Fmn2, Gga2, Syt1, Arl5c, Bloc1s5, Stxbp6, Kxd1, Hspa1b, Hspa1a, Gm43064	17	1674	244	55267	0.0697	0.00135916	**	0.00894054	**
GO:0007281	germ cell development	Biological Process	Bax, Fancc, Bmp4, Msh2, Angpt2, Prdm1, Dzip1, Dnd1	8	1674	71	55267	0.1127	0.00136574	**	0.00894054	**
GO:0045665	negative regulation of neuron differentiation	Biological Process	Bmp7, Id4, App, Jag1, Il1b, Dtx1, Dixdc1, Notch3	8	1674	71	55267	0.1127	0.00136574	**	0.00894054	**
GO:0071333	cellular response to glucose stimulus	Biological Process	Slc39a14, Slc29a1, Gclc, Ccl2, Icam1, Pck2, Kcnb1, Sox4	8	1674	71	55267	0.1127	0.00136574	**	0.00894054	**
GO:0008076	voltage-gated potassium channel complex	Cellular Component	Snap25, Kcnq5, Kcnj5, Kcna2, Kcnj2, Kcnb1, Amigo1, Kcnf1	8	1674	71	55267	0.1127	0.00136574	**	0.00894054	**
GO:0045602	negative regulation of endothelial cell differentiation	Biological Process	Acvrl1, Jag1, Id1	3	1674	8	55267	0.375	0.00138563	**	0.00894054	**
GO:0061298	retina vasculature development in camera-type eye	Biological Process	Acvrl1, Cyp1b1, Acvr2b	3	1674	8	55267	0.375	0.00138563	**	0.00894054	**
GO:0010216	obsolete negative regulation of gene expression via chromosomal DNA cytosine methylation	Biological Process	Uhrf1, Dnmt1, Hells	3	1674	8	55267	0.375	0.00138563	**	0.00894054	**
GO:0015696	ammonium transmembrane transport	Biological Process	Aqp1, Slc12a5, Rhd	3	1674	8	55267	0.375	0.00138563	**	0.00894054	**
GO:0072488	ammonium transmembrane transport	Biological Process	Aqp1, Slc12a5, Rhd	3	1674	8	55267	0.375	0.00138563	**	0.00894054	**
GO:0071243	cellular response to arsenic-containing substance	Biological Process	Hmox1, Mknk2, Uros	3	1674	8	55267	0.375	0.00138563	**	0.00894054	**
GO:0031995	insulin-like growth factor II binding	Molecular Function	Insr, Igfbp6, Igfbp5	3	1674	8	55267	0.375	0.00138563	**	0.00894054	**
GO:0060710	chorio-allantoic fusion	Biological Process	Bmp7, Lef1, Ccn1	3	1674	8	55267	0.375	0.00138563	**	0.00894054	**
GO:1902254	negative regulation of intrinsic apoptotic signaling pathway by p53 class mediator	Biological Process	Pttg1ip, Mdm2, Rrm2b	3	1674	8	55267	0.375	0.00138563	**	0.00894054	**
GO:0015193	L-proline transmembrane transporter activity	Molecular Function	Slc36a2, Slc6a20b, Slc6a20a	3	1674	8	55267	0.375	0.00138563	**	0.00894054	**
GO:0060119	inner ear receptor cell development	Biological Process	Tshr, Vangl2, Atp8b1	3	1674	8	55267	0.375	0.00138563	**	0.00894054	**
GO:0000050	urea cycle	Biological Process	Arg2, Nags, Ass1	3	1674	8	55267	0.375	0.00138563	**	0.00894054	**
GO:0060137	maternal process involved in parturition	Biological Process	Edn1, Ccl2, Arntl	3	1674	8	55267	0.375	0.00138563	**	0.00894054	**
GO:0051782	negative regulation of cell division	Biological Process	Ptch1, Blm, Orc6	3	1674	8	55267	0.375	0.00138563	**	0.00894054	**
GO:0033629	negative regulation of cell adhesion mediated by integrin	Biological Process	Snai2, Cyp1b1, Serpine1	3	1674	8	55267	0.375	0.00138563	**	0.00894054	**
GO:0060907	positive regulation of macrophage cytokine production	Biological Process	Cd74, Spon2, Tlr4	3	1674	8	55267	0.375	0.00138563	**	0.00894054	**
GO:0017108	5'-flap endonuclease activity	Molecular Function	Fen1, Exo1, Zgrf1	3	1674	8	55267	0.375	0.00138563	**	0.00894054	**
GO:0098693	regulation of synaptic vesicle cycle	Biological Process	Prkar1b, Syn1, Rapgef4	3	1674	8	55267	0.375	0.00138563	**	0.00894054	**
GO:0016494	C-X-C chemokine receptor activity	Molecular Function	Cxcr2, Cxcr5, Cxcr1	3	1674	8	55267	0.375	0.00138563	**	0.00894054	**
GO:0005861	troponin complex	Cellular Component	Tnnt2, Tnni3, Tnnc1	3	1674	8	55267	0.375	0.00138563	**	0.00894054	**
GO:0030854	positive regulation of granulocyte differentiation	Biological Process	Gfi1b, Lef1, Evi2	3	1674	8	55267	0.375	0.00138563	**	0.00894054	**
GO:0006348	subtelomeric heterochromatin formation	Biological Process	Hat1, Ezh2, Rif1	3	1674	8	55267	0.375	0.00138563	**	0.00894054	**
GO:0044406	adhesion of symbiont to host	Biological Process	Gbp2, Icam1, Nectin2	3	1674	8	55267	0.375	0.00138563	**	0.00894054	**
GO:0031571	mitotic G1 DNA damage checkpoint signaling	Biological Process	Rpa2, Fbxo31, Ccnd1	3	1674	8	55267	0.375	0.00138563	**	0.00894054	**
GO:0060426	lung vasculature development	Biological Process	Errfi1, Lif, Id1	3	1674	8	55267	0.375	0.00138563	**	0.00894054	**
GO:0098532	histone H3-K27 trimethylation	Biological Process	Ezh2, H1f4, H1f3	3	1674	8	55267	0.375	0.00138563	**	0.00894054	**
GO:0043615	astrocyte cell migration	Biological Process	Ccl12, Ccl2, Apcdd1	3	1674	8	55267	0.375	0.00138563	**	0.00894054	**
GO:0003183	mitral valve morphogenesis	Biological Process	Dchs1, Smad6, Sox4	3	1674	8	55267	0.375	0.00138563	**	0.00894054	**
GO:0008378	galactosyltransferase activity	Molecular Function	C1galt1, A4galt, B4galt6	3	1674	8	55267	0.375	0.00138563	**	0.00894054	**
GO:0030833	regulation of actin filament polymerization	Biological Process	Pfn1, Arhgap28, Arpc5l, Clec2i, Fchsd2, Dbn1	6	1674	41	55267	0.1463	0.00138768	**	0.0089407	**
GO:0007043	cell-cell junction assembly	Biological Process	Arvcf, Fscn1, Dchs1, Cldn5, Pkp2	5	1674	28	55267	0.1786	0.00139286	**	0.0089407	**
GO:0017022	myosin binding	Molecular Function	Mybpc3, Snap25, Trim2, Cald1, Actc1	5	1674	28	55267	0.1786	0.00139286	**	0.0089407	**
GO:0030001	metal ion transport	Biological Process	Atp7b, Slc39a14, Slc11a2, Atp1b1, Slc39a8	5	1674	28	55267	0.1786	0.00139286	**	0.0089407	**
GO:0043122	regulation of canonical NF-kappaB signal transduction	Biological Process	Traf4, Tnf, Traf1, Il1b, Nlrp12	5	1674	28	55267	0.1786	0.00139286	**	0.0089407	**
GO:0016811	hydrolase activity, acting on carbon-nitrogen (but not peptide) bonds, in linear amides	Molecular Function	Vnn3, Upb1, Pm20d1, Klk1b27, Klk1	5	1674	28	55267	0.1786	0.00139286	**	0.0089407	**
GO:0045178	basal part of cell	Cellular Component	Fap, Edn1, Slc11a2, Krt14	4	1674	17	55267	0.2353	0.00145522	**	0.00922962	**
GO:0006306	DNA methylation	Biological Process	Dnmt3l, Dnmt1, Hells, Ezh2	4	1674	17	55267	0.2353	0.00145522	**	0.00922962	**
GO:0032270	positive regulation of protein metabolic process	Biological Process	Uhrf1, Nr1h3, Inhba, Agtr1a	4	1674	17	55267	0.2353	0.00145522	**	0.00922962	**
GO:0046688	response to copper ion	Biological Process	Atp7b, Sod1, Il1a, Loxl2	4	1674	17	55267	0.2353	0.00145522	**	0.00922962	**
GO:0006883	intracellular sodium ion homeostasis	Biological Process	Atp1a2, Tmprss3, Atp1b1, Atp1b2	4	1674	17	55267	0.2353	0.00145522	**	0.00922962	**
GO:0086004	regulation of cardiac muscle cell contraction	Biological Process	Atp1a2, Pde4b, Pln, Kcnj2	4	1674	17	55267	0.2353	0.00145522	**	0.00922962	**
GO:0035162	embryonic hemopoiesis	Biological Process	Gata3, Tal1, Gata1, Zfpm1	4	1674	17	55267	0.2353	0.00145522	**	0.00922962	**
GO:0010633	negative regulation of epithelial cell migration	Biological Process	Ptprg, Sema3a, Tacstd2, Pbld1	4	1674	17	55267	0.2353	0.00145522	**	0.00922962	**
GO:0050732	negative regulation of peptidyl-tyrosine phosphorylation	Biological Process	Dmtn, Errfi1, Il18, Cadm4	4	1674	17	55267	0.2353	0.00145522	**	0.00922962	**
GO:0042834	peptidoglycan binding	Molecular Function	Tlr2, Zg16, Jchain, Ighm	4	1674	17	55267	0.2353	0.00145522	**	0.00922962	**
GO:0070679	inositol 1,4,5 trisphosphate binding	Molecular Function	Rph3a, Trpc1, Itpr3, Xndc1	4	1674	17	55267	0.2353	0.00145522	**	0.00922962	**
GO:0035634	response to stilbenoid	Biological Process	Usp18, Ly6d, Saa3, Ifit3	4	1674	17	55267	0.2353	0.00145522	**	0.00922962	**
GO:2000649	regulation of sodium ion transmembrane transporter activity	Biological Process	Rangrf, Scn4b, Scn3b, Gpd1l	4	1674	17	55267	0.2353	0.00145522	**	0.00922962	**
GO:0086005	ventricular cardiac muscle cell action potential	Biological Process	Pkp2, Scn3b, Gpd1l, Gja5	4	1674	17	55267	0.2353	0.00145522	**	0.00922962	**
GO:0005216	monoatomic ion channel activity	Molecular Function	Scn4a, Cacna1e, Cacna1d, Cacna1i, Cacna1h, P2rx3, Kcnq5, Trpc1, Kcnh4, Kcna2, Itpr3, Kcnb1, Kcnf1, Kcnh7	14	1674	183	55267	0.0765	0.00146181	**	0.00926354	**
GO:0046332	SMAD binding	Molecular Function	Acvrl1, Dab2, Col5a2, Parp1, Creb3l1, Col1a2, Pml	7	1674	56	55267	0.125	0.00146559	**	0.00927171	**
GO:0051289	protein homotetramerization	Biological Process	Thg1l, Aldh1a2, Tk1, Pfkm, Upb1, Kcnj2, Acacb	7	1674	56	55267	0.125	0.00146559	**	0.00927171	**
GO:0045171	intercellular bridge	Cellular Component	Gstm5, Olfm4, Iqcb1, Klhdc8b, Qsox1, Pknox2, Gstm2, Ninl	8	1674	72	55267	0.1111	0.00149627	**	0.00944973	**
GO:0048812	neuron projection morphogenesis	Biological Process	Bmp7, Cntnap1, Epb41l3, Dclk1, Slit2, Dbn1, Pacsin1, Plxnb1	8	1674	72	55267	0.1111	0.00149627	**	0.00944973	**
GO:0090090	negative regulation of canonical Wnt signaling pathway	Biological Process	Amer2, Dab2, Snai2, App, Limd1, Wwtr1, Mllt3, Rbms3, Ankrd6, Tmem64, Foxo1	11	1674	125	55267	0.088	0.00151482	**	0.00955878	**
GO:0032587	ruffle membrane	Cellular Component	Fap, Eps8l1, Myo1c, Plek, Eps8l2, Epb41l5, Psd3, Psd, Pacsin1	9	1674	89	55267	0.1011	0.00152046	**	0.00958625	**
GO:0035094	response to nicotine	Biological Process	Hmox1, Atp1a2, Edn1, Dhfr, Creb1, Gsta4	6	1674	42	55267	0.1429	0.00157793	**	0.00993175	**
GO:0048568	embryonic organ development	Biological Process	Pole, Gata3, Ptch1, Pdgfc, Pbx4, Pbx3	6	1674	42	55267	0.1429	0.00157793	**	0.00993175	**
GO:0050885	neuromuscular process controlling balance	Biological Process	Cntnap1, Myh10, App, Jph3, Nr4a3, Rbfox2, Ei24	7	1674	57	55267	0.1228	0.00162768	**	0.0102276	*
GO:0030216	keratinocyte differentiation	Biological Process	Krt10, Tgm1, Tgm3, Smarca4, Ptgs2, Krt16, Dsp	7	1674	57	55267	0.1228	0.00162768	**	0.0102276	*
GO:0060021	roof of mouth development	Biological Process	Loxl3, Col2a1, Snai2, Asph, Inhba, Snai1, Pygo2, Acvr2b	8	1674	73	55267	0.1096	0.00163649	**	0.010257	*
GO:0031526	brush border membrane	Cellular Component	Aqp1, Slc11a2, Slc6a20b, Enpep, Plb1, Anpep, Atp8b1, Abcb1a	8	1674	73	55267	0.1096	0.00163649	**	0.010257	*
GO:0001664	G protein-coupled receptor binding	Molecular Function	App, Gna14, Marco, Prok2, Ccl2, Fpr1, Gnai1, Hspa1a	8	1674	73	55267	0.1096	0.00163649	**	0.010257	*
GO:0001958	endochondral ossification	Biological Process	Col1a1, Bmp4, Col2a1, Mmp13, Phospho1	5	1674	29	55267	0.1724	0.00164142	**	0.0102706	*
GO:0046697	decidualization	Biological Process	Epor, Tppp3, Ptgs2, Lif, Junb	5	1674	29	55267	0.1724	0.00164142	**	0.0102706	*
GO:0070301	cellular response to hydrogen peroxide	Biological Process	Aqp1, Mdm2, Cyp1b1, Pcna, Ezh2, Foxo1, Fxn, Sphk1	8	1674	74	55267	0.1081	0.00178691	**	0.0111277	*
GO:0000086	G2/M transition of mitotic cell cycle	Biological Process	Nes, Wnt10b, Cdkn1a, Chek1, Abcb1a, Fbxl22	6	1674	43	55267	0.1395	0.00178737	**	0.0111277	*
GO:0030276	clathrin binding	Molecular Function	Ap1b1, Tom1l1, Syt13, Dnajc6, Syt1, Gm43064	6	1674	43	55267	0.1395	0.00178737	**	0.0111277	*
GO:0007346	regulation of mitotic cell cycle	Biological Process	Ttll12, Fbxo5, Ptch1, Cdkn1a, Afap1l2, Bex4	6	1674	43	55267	0.1395	0.00178737	**	0.0111277	*
GO:0045773	positive regulation of axon extension	Biological Process	Tnfrsf12a, Map3k13, Dbn1, Islr2, Map1b, Fxn	6	1674	43	55267	0.1395	0.00178737	**	0.0111277	*
GO:0045907	positive regulation of vasoconstriction	Biological Process	Ptgs2, Hrh2, Smad6, Icam1, Smtnl2, Gja5	6	1674	43	55267	0.1395	0.00178737	**	0.0111277	*
GO:0017053	transcription repressor complex	Cellular Component	Cbx5, Hdac4, Bhlhe41, Gata1, Zfpm1, Hmgb1, Ccnd1	7	1674	58	55267	0.1207	0.00180337	**	0.0112086	*
GO:0001085	RNA polymerase II-specific DNA-binding transcription factor binding	Molecular Function	Id4, Hdac4, Gfi1b, Tal1, Gata1, Rere, Zfpm1	7	1674	58	55267	0.1207	0.00180337	**	0.0112086	*
GO:0031954	positive regulation of protein autophosphorylation	Biological Process	Pdgfb, Tom1l1, Pdgfc, Gpnmb	4	1674	18	55267	0.2222	0.00182638	**	0.0112483	*
GO:0032924	activin receptor signaling pathway	Biological Process	Acvrl1, Inhbb, Inhba, Acvr2b	4	1674	18	55267	0.2222	0.00182638	**	0.0112483	*
GO:0060037	pharyngeal system development	Biological Process	Bmp7, Gata3, Ptch1, Eya1	4	1674	18	55267	0.2222	0.00182638	**	0.0112483	*
GO:0048566	embryonic digestive tract development	Biological Process	Aldh1a2, Ada, Tnf, Tgfb2	4	1674	18	55267	0.2222	0.00182638	**	0.0112483	*
GO:0060047	heart contraction	Biological Process	Myl2, Sod1, Tnni3, Actc1	4	1674	18	55267	0.2222	0.00182638	**	0.0112483	*
GO:1901673	regulation of mitotic spindle assembly	Biological Process	Cep97, Ripor2, Hspa1b, Hspa1a	4	1674	18	55267	0.2222	0.00182638	**	0.0112483	*
GO:0097503	sialylation	Biological Process	St3gal6, St6gal1, St3gal3, St6galnac3	4	1674	18	55267	0.2222	0.00182638	**	0.0112483	*
GO:0097746	blood vessel diameter maintenance	Biological Process	Adcy6, Gclc, P2ry2, Gja5	4	1674	18	55267	0.2222	0.00182638	**	0.0112483	*
GO:0001736	establishment of planar polarity	Biological Process	Ptk7, Vangl2, Dchs1, Alms1	4	1674	18	55267	0.2222	0.00182638	**	0.0112483	*
GO:0002687	positive regulation of leukocyte migration	Biological Process	Itga4, Ccl12, Ccl2, Tnfrsf18	4	1674	18	55267	0.2222	0.00182638	**	0.0112483	*
GO:0046596	regulation of viral entry into host cell	Biological Process	Trim30a, Trim30b, Trim30d, Nectin2	4	1674	18	55267	0.2222	0.00182638	**	0.0112483	*
GO:0016042	lipid catabolic process	Biological Process	Pafah1b3, Enpp2, Pla2g12a, Ces2e, Mgll, Neu3, Enpp6, Pla2g2d, Pnpla1, Liph, Lipg	11	1674	128	55267	0.0859	0.00183207	**	0.0112741	*
GO:0015293	symporter activity	Molecular Function	Slc1a2, Slc12a5, Slc13a3, Slc13a5, Slc15a2, Slc15a3, Slc6a20b, Slc20a1, Slc12a3, Slc6a20a	10	1674	110	55267	0.0909	0.00191625	**	0.0117343	*
GO:0046875	ephrin receptor binding	Molecular Function	Efnb2, Efnb3, Aqp1, App, Chn1	5	1674	30	55267	0.1667	0.00192105	**	0.0117343	*
GO:0016032	viral process	Biological Process	Bax, Epor, Zbp1, Pml, Dcaf1	5	1674	30	55267	0.1667	0.00192105	**	0.0117343	*
GO:0016239	positive regulation of macroautophagy	Biological Process	Hmox1, Dcn, Sesn2, Rufy4, Scoc	5	1674	30	55267	0.1667	0.00192105	**	0.0117343	*
GO:0048247	lymphocyte chemotaxis	Biological Process	Cxcl16, Xcl1, Cx3cl1, Ccl12, Ccl2	5	1674	30	55267	0.1667	0.00192105	**	0.0117343	*
GO:0030100	regulation of endocytosis	Biological Process	Rab4a, Ston2, Cd22, Pacsin1, Sphk1	5	1674	30	55267	0.1667	0.00192105	**	0.0117343	*
GO:0030332	cyclin binding	Molecular Function	Ptch1, Xrcc6, Cdkn1a, Usp2, Fbxo31	5	1674	30	55267	0.1667	0.00192105	**	0.0117343	*
GO:0031069	hair follicle morphogenesis	Biological Process	Fst, Igfbp5, Fgf7, Tgfb2, Snai1	5	1674	30	55267	0.1667	0.00192105	**	0.0117343	*
GO:0004620	phospholipase activity	Molecular Function	Plb1, Pla2g4c, Liph, Lipg, Smpd5	5	1674	30	55267	0.1667	0.00192105	**	0.0117343	*
GO:0007596	blood coagulation	Biological Process	Hnf4a, Anxa8, Pros1, Serpine2, Procr, Tfpi2, Gm49339, Lilrb4a	8	1674	75	55267	0.1067	0.00194802	**	0.0118893	*
GO:0005743	mitochondrial inner membrane	Cellular Component	Mtfp1, Cnp, Pdk4, Tmem14c, Cpox, Uqcc2, Dele1, Gpam, Tyms, Cyp27a1, Capn10, Hmgcs2, Coq7, Cox6a2, Abcb10, Slc25a38, Sfxn5, Slc25a21, Maob, Bdh1, Cox6b2, Chchd3, Ugt1a6a, mt-Atp6	24	1674	412	55267	0.0583	0.00196626	**	0.0119908	*
GO:0009953	dorsal/ventral pattern formation	Biological Process	Acvrl1, Lhx1, Edn1, Ptch1, Dync2h1, Tgif1	6	1674	44	55267	0.1364	0.00201721	**	0.0121217	*
GO:0045494	photoreceptor cell maintenance	Biological Process	Bbs1, Cep290, Iqcb1, Slc2a1, Usp45, Atp1b2	6	1674	44	55267	0.1364	0.00201721	**	0.0121217	*
GO:0032266	phosphatidylinositol-3-phosphate binding	Molecular Function	Plek2, Snx24, Pard3, Zfyve28, Phlda3, Rufy4	6	1674	44	55267	0.1364	0.00201721	**	0.0121217	*
GO:0098794	postsynapse	Cellular Component	Dnajb1, Kif1a, Pfn1, App, Slc29a1, Cplx2, P2rx3, Snap25, Add2, Cx3cl1, Zdhhc15, Npas4	12	1674	149	55267	0.0805	0.00201956	**	0.0121217	*
GO:0071374	cellular response to parathyroid hormone stimulus	Biological Process	Fgf23, Wnt10b, Hdac4	3	1674	9	55267	0.3333	0.00203167	**	0.0121217	*
GO:0060346	bone trabecula formation	Biological Process	Col1a1, Wnt10b, Mmp2	3	1674	9	55267	0.3333	0.00203167	**	0.0121217	*
GO:1901386	negative regulation of voltage-gated calcium channel activity	Biological Process	Cacnb3, Gnb5, Cbarp	3	1674	9	55267	0.3333	0.00203167	**	0.0121217	*
GO:0019215	intermediate filament binding	Molecular Function	Nes, Synm, Pkp2	3	1674	9	55267	0.3333	0.00203167	**	0.0121217	*
GO:0006750	glutathione biosynthetic process	Biological Process	Ggt5, Ggt1, Gclc	3	1674	9	55267	0.3333	0.00203167	**	0.0121217	*
GO:0000722	telomere maintenance via recombination	Biological Process	Rad51c, Rad51, Brca2	3	1674	9	55267	0.3333	0.00203167	**	0.0121217	*
GO:0032633	interleukin-4 production	Biological Process	Gata3, Il1rap, Zg16	3	1674	9	55267	0.3333	0.00203167	**	0.0121217	*
GO:2000617	positive regulation of histone H3-K9 acetylation	Biological Process	Gata3, Brca1, Piwil2	3	1674	9	55267	0.3333	0.00203167	**	0.0121217	*
GO:0048702	embryonic neurocranium morphogenesis	Biological Process	Tgfb3, Tgfb2, Mthfd1l	3	1674	9	55267	0.3333	0.00203167	**	0.0121217	*
GO:0005381	iron ion transmembrane transporter activity	Molecular Function	Slc39a14, Slc11a2, Slc39a8	3	1674	9	55267	0.3333	0.00203167	**	0.0121217	*
GO:0090527	obsolete actin filament reorganization	Biological Process	Dmtn, Bcar1, Cass4	3	1674	9	55267	0.3333	0.00203167	**	0.0121217	*
GO:0031394	positive regulation of prostaglandin biosynthetic process	Biological Process	Cd74, Il1b, Ptgs2	3	1674	9	55267	0.3333	0.00203167	**	0.0121217	*
GO:0032835	glomerulus development	Biological Process	Vangl2, Wwtr1, Enpep	3	1674	9	55267	0.3333	0.00203167	**	0.0121217	*
GO:0032725	positive regulation of granulocyte macrophage colony-stimulating factor production	Biological Process	Rasgrp1, Il1b, Il18	3	1674	9	55267	0.3333	0.00203167	**	0.0121217	*
GO:0071223	cellular response to lipoteichoic acid	Biological Process	Tlr2, Tlr4, Cd14	3	1674	9	55267	0.3333	0.00203167	**	0.0121217	*
GO:0030219	megakaryocyte differentiation	Biological Process	Tal1, Gata1, Zfpm1	3	1674	9	55267	0.3333	0.00203167	**	0.0121217	*
GO:0048846	axon extension involved in axon guidance	Biological Process	Sema3a, Slit2, Sema3f	3	1674	9	55267	0.3333	0.00203167	**	0.0121217	*
GO:0033622	integrin activation	Biological Process	Cx3cl1, Fermt2, Col16a1	3	1674	9	55267	0.3333	0.00203167	**	0.0121217	*
GO:0010226	response to lithium ion	Biological Process	Acta1, Ptgs2, Pklr	3	1674	9	55267	0.3333	0.00203167	**	0.0121217	*
GO:0017121	plasma membrane phospholipid scrambling	Biological Process	Plscr1, Plscr2, Plscr4	3	1674	9	55267	0.3333	0.00203167	**	0.0121217	*
GO:0035633	maintenance of blood-brain barrier	Biological Process	Ptgs2, Abcb1a, Cldn5	3	1674	9	55267	0.3333	0.00203167	**	0.0121217	*
GO:2000738	positive regulation of stem cell differentiation	Biological Process	Rbm24, Tacstd2, Sp7	3	1674	9	55267	0.3333	0.00203167	**	0.0121217	*
GO:0060373	regulation of ventricular cardiac muscle cell membrane depolarization	Biological Process	Scn3b, Gpd1l, Gja5	3	1674	9	55267	0.3333	0.00203167	**	0.0121217	*
GO:0033674	positive regulation of kinase activity	Biological Process	Insr, Ajuba, Cd74, Ltk, Ephb4, Ret, Ryk	7	1674	60	55267	0.1167	0.00219859	**	0.0131071	*
GO:0002244	hematopoietic progenitor cell differentiation	Biological Process	Plek, Ston2, Fst, Bmp4, Esco2, Dhtkd1, Siglecg, Inhba, 4930430F08Rik	9	1674	94	55267	0.0957	0.00222572	**	0.0132541	*
GO:0045737	positive regulation of cyclin-dependent protein serine/threonine kinase activity	Biological Process	Pdgfb, Cdc6, Pim1, Psrc1, Ccnd1	5	1674	31	55267	0.1613	0.00223394	**	0.0132541	*
GO:0016925	protein sumoylation	Biological Process	Bcl11a, Mdm2, Eya1, Hdac4, Rnf212	5	1674	31	55267	0.1613	0.00223394	**	0.0132541	*
GO:0051491	positive regulation of filopodium assembly	Biological Process	Neurl1a, Fscn1, Ripor2, Ccr7, Dnm3	5	1674	31	55267	0.1613	0.00223394	**	0.0132541	*
GO:0046686	response to cadmium ion	Biological Process	Sparc, Pcna, Alad, Gclc, Nudt1	5	1674	31	55267	0.1613	0.00223394	**	0.0132541	*
GO:0008045	motor neuron axon guidance	Biological Process	Lhx1, Sema3a, Rhoh, Slit2, Chn1	5	1674	31	55267	0.1613	0.00223394	**	0.0132541	*
GO:0071354	cellular response to interleukin-6	Biological Process	Fgf23, St3gal6, Ccl2, Sbno2	4	1674	19	55267	0.2105	0.00225832	**	0.0132823	*
GO:0043046	obsolete DNA methylation involved in gamete generation	Biological Process	Dnmt3l, Ddx4, Piwil2, Kdm1b	4	1674	19	55267	0.2105	0.00225832	**	0.0132823	*
GO:0070932	histone H3 deacetylation	Biological Process	Hdac9, Per1, Hdac4, Hdac11	4	1674	19	55267	0.2105	0.00225832	**	0.0132823	*
GO:0042325	regulation of phosphorylation	Biological Process	Bmp7, Bard1, Mcm7, Ppp1r14a	4	1674	19	55267	0.2105	0.00225832	**	0.0132823	*
GO:0048646	anatomical structure formation involved in morphogenesis	Biological Process	Bmp7, Gata3, Lhx1, Bmp4	4	1674	19	55267	0.2105	0.00225832	**	0.0132823	*
GO:1900006	positive regulation of dendrite development	Biological Process	Bmp7, Ezh2, Zdhhc15, Pacsin1	4	1674	19	55267	0.2105	0.00225832	**	0.0132823	*
GO:0048747	muscle cell development	Biological Process	Myl2, Uchl1, Dysf, Nrap	4	1674	19	55267	0.2105	0.00225832	**	0.0132823	*
GO:0071397	cellular response to cholesterol	Biological Process	Gpld1, Ptch1, Inhbb, Inhba	4	1674	19	55267	0.2105	0.00225832	**	0.0132823	*
GO:0071360	cellular response to exogenous dsRNA	Biological Process	Ciita, Flot1, Ifit1bl2, Zcchc3	4	1674	19	55267	0.2105	0.00225832	**	0.0132823	*
GO:2000406	positive regulation of T cell migration	Biological Process	App, Tnfsf4, Itga4, Cxcl10	4	1674	19	55267	0.2105	0.00225832	**	0.0132823	*
GO:0045197	establishment or maintenance of epithelial cell apical/basal polarity	Biological Process	Pard3, Vangl2, Prickle2, Fat1	4	1674	19	55267	0.2105	0.00225832	**	0.0132823	*
GO:0006635	fatty acid beta-oxidation	Biological Process	Cpt1c, Ehhadh, Acat2, Sesn2, Acat3, Cpt1b	6	1674	45	55267	0.1333	0.00226869	**	0.0133328	*
GO:0005905	clathrin-coated pit	Cellular Component	Slc2a4, Dab2, Lrp12, App, Fchsd2, Sphk1, Fcho1	7	1674	61	55267	0.1148	0.00241968	**	0.0141865	*
GO:0016485	protein processing	Biological Process	Cpm, Aebp1, Ptch1, Pcsk6, Cpe, Adamts3, Dync2h1	7	1674	61	55267	0.1148	0.00241968	**	0.0141865	*
GO:0030145	manganese ion binding	Molecular Function	Arg2, Slc11a2, Pim1, Fam20c, Me1, Primpol, Pck2	7	1674	61	55267	0.1148	0.00241968	**	0.0141865	*
GO:0004175	endopeptidase activity	Molecular Function	Fap, Prep, Adamts9, Pcsk6, Mmp2, Rhbdd3, Adamts3, Mmp13, Klk1b27, Klk1	10	1674	114	55267	0.0877	0.00249643	**	0.014625	*
GO:0007050	regulation of cell cycle	Biological Process	Wnt10b, Cdkn1a, Msh2, Ak1, Pml, Tgfb2, Inhba, Slfn1	8	1674	78	55267	0.1026	0.00250082	**	0.0146393	*
GO:0032809	neuronal cell body membrane	Cellular Component	Aqp1, Insr, Kcna2, Kcnb1, Amigo1	5	1674	32	55267	0.1562	0.00258234	**	0.0146917	*
GO:0032743	positive regulation of interleukin-2 production	Biological Process	Irf4, Tnfsf4, Il1b, Il1a, Pde4b	5	1674	32	55267	0.1562	0.00258234	**	0.0146917	*
GO:0070372	regulation of ERK1 and ERK2 cascade	Biological Process	Bmp4, Rasgrp1, Il1b, Ccn1, Clcf1	5	1674	32	55267	0.1562	0.00258234	**	0.0146917	*
GO:0000922	spindle pole	Cellular Component	Tbccd1, Cdc6, Plk2, Kntc1, Bccip, Katnal1, Wdr60, Bex4, Alms1, Psrc1, Aunip	11	1674	134	55267	0.0821	0.00262902	**	0.0146917	*
GO:2000329	negative regulation of T-helper 17 cell lineage commitment	Biological Process	Loxl3, Tbx21	2	1674	3	55267	0.6667	0.00269525	**	0.0146917	*
GO:0070008	serine-type exopeptidase activity	Molecular Function	Hpn, Prep	2	1674	3	55267	0.6667	0.00269525	**	0.0146917	*
GO:1990812	growth cone filopodium	Cellular Component	Itga3, App	2	1674	3	55267	0.6667	0.00269525	**	0.0146917	*
GO:0097134	cyclin E1-CDK2 complex	Cellular Component	Ccne1, Ccne2	2	1674	3	55267	0.6667	0.00269525	**	0.0146917	*
GO:1900740	positive regulation of protein insertion into mitochondrial membrane involved in apoptotic signaling pathway	Biological Process	Bbc3, Pmaip1	2	1674	3	55267	0.6667	0.00269525	**	0.0146917	*
GO:0060193	positive regulation of lipase activity	Biological Process	Rhoc, Plin5	2	1674	3	55267	0.6667	0.00269525	**	0.0146917	*
GO:0033186	CAF-1 complex	Cellular Component	Chaf1a, Chaf1b	2	1674	3	55267	0.6667	0.00269525	**	0.0146917	*
GO:0070458	cellular detoxification of nitrogen compound	Biological Process	Gstm5, Gstm2	2	1674	3	55267	0.6667	0.00269525	**	0.0146917	*
GO:0010424	DNA methylation on cytosine within a CG sequence	Biological Process	Dnmt1, Smarca4	2	1674	3	55267	0.6667	0.00269525	**	0.0146917	*
GO:0020003	symbiont-containing vacuole	Cellular Component	Aqp1, Irgm2	2	1674	3	55267	0.6667	0.00269525	**	0.0146917	*
GO:0030201	heparan sulfate proteoglycan metabolic process	Biological Process	Sgsh, Sulf2	2	1674	3	55267	0.6667	0.00269525	**	0.0146917	*
GO:0032137	guanine/thymine mispair binding	Molecular Function	Msh6, Msh2	2	1674	3	55267	0.6667	0.00269525	**	0.0146917	*
GO:0032301	MutSalpha complex	Cellular Component	Msh6, Msh2	2	1674	3	55267	0.6667	0.00269525	**	0.0146917	*
GO:0051425	PTB domain binding	Molecular Function	Insr, App	2	1674	3	55267	0.6667	0.00269525	**	0.0146917	*
GO:0000048	peptidyltransferase activity	Molecular Function	Ggt5, Ggt1	2	1674	3	55267	0.6667	0.00269525	**	0.0146917	*
GO:0005119	smoothened binding	Molecular Function	Bbs1, Ptch1	2	1674	3	55267	0.6667	0.00269525	**	0.0146917	*
GO:0070487	monocyte aggregation	Biological Process	Bmp7, Il1b	2	1674	3	55267	0.6667	0.00269525	**	0.0146917	*
GO:0072125	negative regulation of glomerular mesangial cell proliferation	Biological Process	Bmp7, Bmp4	2	1674	3	55267	0.6667	0.00269525	**	0.0146917	*
GO:1905312	positive regulation of cardiac neural crest cell migration involved in outflow tract morphogenesis	Biological Process	Bmp7, Bmp4	2	1674	3	55267	0.6667	0.00269525	**	0.0146917	*
GO:0061515	myeloid cell development	Biological Process	Pabpc4, Evi2	2	1674	3	55267	0.6667	0.00269525	**	0.0146917	*
GO:0070667	negative regulation of mast cell proliferation	Biological Process	Blk, Enpp3	2	1674	3	55267	0.6667	0.00269525	**	0.0146917	*
GO:0032392	DNA geometric change	Biological Process	Hmgb3, Hmgb1	2	1674	3	55267	0.6667	0.00269525	**	0.0146917	*
GO:0031391	Elg1 RFC-like complex	Cellular Component	Atad5, Rfc4	2	1674	3	55267	0.6667	0.00269525	**	0.0146917	*
GO:0002636	positive regulation of germinal center formation	Biological Process	Ada, Tnfrsf13c	2	1674	3	55267	0.6667	0.00269525	**	0.0146917	*
GO:0046061	dATP catabolic process	Biological Process	Ada, Nudt1	2	1674	3	55267	0.6667	0.00269525	**	0.0146917	*
GO:0046103	inosine biosynthetic process	Biological Process	Ada, Ak1	2	1674	3	55267	0.6667	0.00269525	**	0.0146917	*
GO:0006591	ornithine metabolic process	Biological Process	Hnf4a, Azin2	2	1674	3	55267	0.6667	0.00269525	**	0.0146917	*
GO:0030888	regulation of B cell proliferation	Biological Process	Ikzf3, Siglecg	2	1674	3	55267	0.6667	0.00269525	**	0.0146917	*
GO:0005343	organic acid:sodium symporter activity	Molecular Function	Slc13a3, Slc13a5	2	1674	3	55267	0.6667	0.00269525	**	0.0146917	*
GO:0015744	succinate transport	Biological Process	Slc13a3, Slc13a5	2	1674	3	55267	0.6667	0.00269525	**	0.0146917	*
GO:1903984	positive regulation of TRAIL-activated apoptotic signaling pathway	Biological Process	Timp3, Atf3	2	1674	3	55267	0.6667	0.00269525	**	0.0146917	*
GO:2000779	regulation of double-strand break repair	Biological Process	Dek, Pml	2	1674	3	55267	0.6667	0.00269525	**	0.0146917	*
GO:0072104	glomerular capillary formation	Biological Process	Bmp4, Notch3	2	1674	3	55267	0.6667	0.00269525	**	0.0146917	*
GO:0004591	oxoglutarate dehydrogenase (succinyl-transferring) activity	Molecular Function	Ogdhl, Dhtkd1	2	1674	3	55267	0.6667	0.00269525	**	0.0146917	*
GO:0034421	post-translational protein acetylation	Biological Process	Esco2, Dscc1	2	1674	3	55267	0.6667	0.00269525	**	0.0146917	*
GO:1900625	positive regulation of monocyte aggregation	Biological Process	Has2, Nr4a3	2	1674	3	55267	0.6667	0.00269525	**	0.0146917	*
GO:0008332	low voltage-gated calcium channel activity	Molecular Function	Cacna1i, Cacna1h	2	1674	3	55267	0.6667	0.00269525	**	0.0146917	*
GO:0043564	Ku70:Ku80 complex	Cellular Component	Xrcc6, Xrcc5	2	1674	3	55267	0.6667	0.00269525	**	0.0146917	*
GO:0038172	interleukin-33-mediated signaling pathway	Biological Process	Il1rap, Il1rl1	2	1674	3	55267	0.6667	0.00269525	**	0.0146917	*
GO:0005958	DNA-dependent protein kinase-DNA ligase 4 complex	Cellular Component	Prkdc, Lig4	2	1674	3	55267	0.6667	0.00269525	**	0.0146917	*
GO:0034462	small-subunit processome assembly	Biological Process	Prkdc, Xrcc5	2	1674	3	55267	0.6667	0.00269525	**	0.0146917	*
GO:0060693	regulation of branching involved in salivary gland morphogenesis	Biological Process	Snai2, Tnf	2	1674	3	55267	0.6667	0.00269525	**	0.0146917	*
GO:0004367	glycerol-3-phosphate dehydrogenase [NAD(P)+] activity	Molecular Function	Gpd1, Gpd1l	2	1674	3	55267	0.6667	0.00269525	**	0.0146917	*
GO:0009331	glycerol-3-phosphate dehydrogenase complex	Cellular Component	Gpd1, Gpd1l	2	1674	3	55267	0.6667	0.00269525	**	0.0146917	*
GO:0036514	dopaminergic neuron axon guidance	Biological Process	Celsr3, Vangl2	2	1674	3	55267	0.6667	0.00269525	**	0.0146917	*
GO:0036515	serotonergic neuron axon guidance	Biological Process	Celsr3, Vangl2	2	1674	3	55267	0.6667	0.00269525	**	0.0146917	*
GO:0006931	substrate-dependent cell migration, cell attachment to substrate	Biological Process	Tnfrsf12a, Epb41l5	2	1674	3	55267	0.6667	0.00269525	**	0.0146917	*
GO:0002439	chronic inflammatory response to antigenic stimulus	Biological Process	Tnf, Ahcy	2	1674	3	55267	0.6667	0.00269525	**	0.0146917	*
GO:0060559	positive regulation of calcidiol 1-monooxygenase activity	Biological Process	Tnf, Il1b	2	1674	3	55267	0.6667	0.00269525	**	0.0146917	*
GO:0070649	formin-nucleated actin cable assembly	Biological Process	Spire1, Fmn2	2	1674	3	55267	0.6667	0.00269525	**	0.0146917	*
GO:0043137	DNA replication, removal of RNA primer	Biological Process	Fen1, Rnaseh2a	2	1674	3	55267	0.6667	0.00269525	**	0.0146917	*
GO:0048256	flap endonuclease activity	Molecular Function	Fen1, Exo1	2	1674	3	55267	0.6667	0.00269525	**	0.0146917	*
GO:0060319	primitive erythrocyte differentiation	Biological Process	Ldb1, Zfpm1	2	1674	3	55267	0.6667	0.00269525	**	0.0146917	*
GO:0006206	pyrimidine nucleobase metabolic process	Biological Process	Tyms, Rrm1	2	1674	3	55267	0.6667	0.00269525	**	0.0146917	*
GO:0046683	response to organophosphorus	Biological Process	Tyms, Rfc3	2	1674	3	55267	0.6667	0.00269525	**	0.0146917	*
GO:0071895	odontoblast differentiation	Biological Process	Fam20c, Lef1	2	1674	3	55267	0.6667	0.00269525	**	0.0146917	*
GO:0019959	interleukin-8 binding	Molecular Function	Cxcr2, Cxcr1	2	1674	3	55267	0.6667	0.00269525	**	0.0146917	*
GO:0033030	negative regulation of neutrophil apoptotic process	Biological Process	Cxcr2, Il18	2	1674	3	55267	0.6667	0.00269525	**	0.0146917	*
GO:1990518	single-stranded 3'-5' DNA helicase activity	Molecular Function	Mcm6, Mcm7	2	1674	3	55267	0.6667	0.00269525	**	0.0146917	*
GO:0030172	troponin C binding	Molecular Function	Tnnt2, Tnni3	2	1674	3	55267	0.6667	0.00269525	**	0.0146917	*
GO:2000412	positive regulation of thymocyte migration	Biological Process	Xcl1, Ccr7	2	1674	3	55267	0.6667	0.00269525	**	0.0146917	*
GO:0051654	establishment of mitochondrion localization	Biological Process	Mark1, Nectin2	2	1674	3	55267	0.6667	0.00269525	**	0.0146917	*
GO:0002891	positive regulation of immunoglobulin mediated immune response	Biological Process	Tnfsf4, Nectin2	2	1674	3	55267	0.6667	0.00269525	**	0.0146917	*
GO:1903423	positive regulation of synaptic vesicle recycling	Biological Process	Dnm1, Dnm3	2	1674	3	55267	0.6667	0.00269525	**	0.0146917	*
GO:0071727	cellular response to triacyl bacterial lipopeptide	Biological Process	Tlr2, Cd14	2	1674	3	55267	0.6667	0.00269525	**	0.0146917	*
GO:0070541	response to platinum ion	Biological Process	Alad, Uros	2	1674	3	55267	0.6667	0.00269525	**	0.0146917	*
GO:0061146	Peyer's patch morphogenesis	Biological Process	Artn, Ret	2	1674	3	55267	0.6667	0.00269525	**	0.0146917	*
GO:0045003	double-strand break repair via synthesis-dependent strand annealing	Biological Process	Rad54l, Fancm	2	1674	3	55267	0.6667	0.00269525	**	0.0146917	*
GO:0008242	omega peptidase activity	Molecular Function	Uchl1, Apeh	2	1674	3	55267	0.6667	0.00269525	**	0.0146917	*
GO:0032474	otolith morphogenesis	Biological Process	Lrig1, Bloc1s5	2	1674	3	55267	0.6667	0.00269525	**	0.0146917	*
GO:0071418	cellular response to amine stimulus	Biological Process	Uros, Ass1	2	1674	3	55267	0.6667	0.00269525	**	0.0146917	*
GO:0002689	negative regulation of leukocyte chemotaxis	Biological Process	Slit2, Gpr18	2	1674	3	55267	0.6667	0.00269525	**	0.0146917	*
GO:0048769	sarcomerogenesis	Biological Process	Mylk3, Ttn	2	1674	3	55267	0.6667	0.00269525	**	0.0146917	*
GO:0032387	negative regulation of intracellular transport	Biological Process	Cryab, Map1b	2	1674	3	55267	0.6667	0.00269525	**	0.0146917	*
GO:0060318	definitive erythrocyte differentiation	Biological Process	Smarca4, Zfpm1	2	1674	3	55267	0.6667	0.00269525	**	0.0146917	*
GO:0019371	cyclooxygenase pathway	Biological Process	Ptgs2, Sphk1	2	1674	3	55267	0.6667	0.00269525	**	0.0146917	*
GO:0003989	acetyl-CoA carboxylase activity	Molecular Function	Pccb, Acacb	2	1674	3	55267	0.6667	0.00269525	**	0.0146917	*
GO:0002331	pre-B cell allelic exclusion	Biological Process	Rag2, Rag1	2	1674	3	55267	0.6667	0.00269525	**	0.0146917	*
GO:0010643	cell communication by chemical coupling	Biological Process	Dbn1, Gja5	2	1674	3	55267	0.6667	0.00269525	**	0.0146917	*
GO:0034164	negative regulation of toll-like receptor 9 signaling pathway	Biological Process	Gramd4, Rab7b	2	1674	3	55267	0.6667	0.00269525	**	0.0146917	*
GO:2000813	negative regulation of barbed-end actin filament capping	Biological Process	C530008M17Rik, Carmil2	2	1674	3	55267	0.6667	0.00269525	**	0.0146917	*
GO:0043291	RAVE complex	Cellular Component	Dmxl1, Dmxl2	2	1674	3	55267	0.6667	0.00269525	**	0.0146917	*
GO:0045125	bioactive lipid receptor activity	Molecular Function	Ffar1, Gpr174	2	1674	3	55267	0.6667	0.00269525	**	0.0146917	*
GO:0086097	phospholipase C-activating angiotensin-activated signaling pathway	Biological Process	Agtr1a, Actn2	2	1674	3	55267	0.6667	0.00269525	**	0.0146917	*
GO:0003909	DNA ligase activity	Molecular Function	Lig4, Lig1	2	1674	3	55267	0.6667	0.00269525	**	0.0146917	*
GO:0003910	DNA ligase (ATP) activity	Molecular Function	Lig4, Lig1	2	1674	3	55267	0.6667	0.00269525	**	0.0146917	*
GO:0071932	replication fork reversal	Biological Process	Zgrf1, Fancm	2	1674	3	55267	0.6667	0.00269525	**	0.0146917	*
GO:0071821	FANCM-MHF complex	Cellular Component	Fancm, Cenps	2	1674	3	55267	0.6667	0.00269525	**	0.0146917	*
GO:0032425	positive regulation of mismatch repair	Biological Process	Hmgb1, Prkcg	2	1674	3	55267	0.6667	0.00269525	**	0.0146917	*
GO:0008147	structural constituent of bone	Molecular Function	Bglap, Bglap2	2	1674	3	55267	0.6667	0.00269525	**	0.0146917	*
GO:0050773	regulation of dendrite development	Biological Process	Bcl11a, Mark1, Camsap2, Rapgef4	4	1674	20	55267	0.2	0.00275573	**	0.0149014	*
GO:0008307	structural constituent of muscle	Molecular Function	Mybpc3, Synm, Mylpf, Ttn	4	1674	20	55267	0.2	0.00275573	**	0.0149014	*
GO:0050966	detection of mechanical stimulus involved in sensory perception of pain	Biological Process	Cacnb3, Tnf, Tlr4, Il18	4	1674	20	55267	0.2	0.00275573	**	0.0149014	*
GO:2000773	negative regulation of cellular senescence	Biological Process	Fbxo5, Plk2, Prkdc, Slc30a10	4	1674	20	55267	0.2	0.00275573	**	0.0149014	*
GO:0043395	heparan sulfate proteoglycan binding	Molecular Function	Fst, App, Slit2, Pla2g2d	4	1674	20	55267	0.2	0.00275573	**	0.0149014	*
GO:0008374	O-acyltransferase activity	Molecular Function	Dgat1, Soat2, Gpam, Pla2g4c	4	1674	20	55267	0.2	0.00275573	**	0.0149014	*
GO:0008373	sialyltransferase activity	Molecular Function	St3gal6, St6gal1, St3gal3, St6galnac3	4	1674	20	55267	0.2	0.00275573	**	0.0149014	*
GO:0032481	positive regulation of type I interferon production	Biological Process	Irf7, Myd88, Cd14, Zcchc3	4	1674	20	55267	0.2	0.00275573	**	0.0149014	*
GO:0003382	epithelial cell morphogenesis	Biological Process	Epb41l5, Hrh2, Palld, Fat1	4	1674	20	55267	0.2	0.00275573	**	0.0149014	*
GO:0035329	hippo signaling	Biological Process	Wwtr1, Amotl2, Dchs1, Tead1	4	1674	20	55267	0.2	0.00275573	**	0.0149014	*
GO:0005242	inward rectifier potassium channel activity	Molecular Function	Kcnj8, Kcnj5, Kcnj2, Kcnh7	4	1674	20	55267	0.2	0.00275573	**	0.0149014	*
GO:0044320	cellular response to leptin stimulus	Biological Process	Fgf23, Nr4a3, Inhbb	3	1674	10	55267	0.3	0.00283718	**	0.0150379	*
GO:0097197	tetraspanin-enriched microdomain	Cellular Component	Tspan33, Tspan15, Tspan14	3	1674	10	55267	0.3	0.00283718	**	0.0150379	*
GO:0050764	regulation of phagocytosis	Biological Process	Hck, Sphk1, Prkcg	3	1674	10	55267	0.3	0.00283718	**	0.0150379	*
GO:0008331	high voltage-gated calcium channel activity	Molecular Function	Cacnb3, Cacna1d, Cacnb1	3	1674	10	55267	0.3	0.00283718	**	0.0150379	*
GO:0008519	ammonium transmembrane transporter activity	Molecular Function	Aqp1, Slc12a5, Rhd	3	1674	10	55267	0.3	0.00283718	**	0.0150379	*
GO:0032940	secretion by cell	Biological Process	Aqp1, Serpine2, Pcsk6	3	1674	10	55267	0.3	0.00283718	**	0.0150379	*
GO:0032041	NAD-dependent histone H3K14 deacetylase activity	Molecular Function	Hdac9, Hdac4, Hdac11	3	1674	10	55267	0.3	0.00283718	**	0.0150379	*
GO:0050707	regulation of cytokine production	Biological Process	Ccn4, Gpam, Tlr2	3	1674	10	55267	0.3	0.00283718	**	0.0150379	*
GO:1903589	positive regulation of blood vessel endothelial cell proliferation involved in sprouting angiogenesis	Biological Process	Hmox1, Ppp1r16b, Agtr1a	3	1674	10	55267	0.3	0.00283718	**	0.0150379	*
GO:0000731	DNA synthesis involved in DNA repair	Biological Process	Pola1, Pole, Pold1	3	1674	10	55267	0.3	0.00283718	**	0.0150379	*
GO:0040011	locomotion	Biological Process	Atp1a2, Jph3, Sema3f	3	1674	10	55267	0.3	0.00283718	**	0.0150379	*
GO:0060272	embryonic skeletal joint morphogenesis	Biological Process	Bmp7, Bmp4, Col2a1	3	1674	10	55267	0.3	0.00283718	**	0.0150379	*
GO:2000001	regulation of DNA damage checkpoint	Biological Process	Etaa1, Wdr76, Rpa2	3	1674	10	55267	0.3	0.00283718	**	0.0150379	*
GO:0033314	mitotic DNA replication checkpoint signaling	Biological Process	Cdc6, Orc1, Clspn	3	1674	10	55267	0.3	0.00283718	**	0.0150379	*
GO:0055064	chloride ion homeostasis	Biological Process	Slc12a5, Slc12a3, Car12	3	1674	10	55267	0.3	0.00283718	**	0.0150379	*
GO:0030021	extracellular matrix structural constituent conferring compression resistance	Molecular Function	Dcn, Lum, Spock2	3	1674	10	55267	0.3	0.00283718	**	0.0150379	*
GO:0003170	heart valve development	Biological Process	Mdm2, Smad6, Prdm1	3	1674	10	55267	0.3	0.00283718	**	0.0150379	*
GO:0032432	actin filament bundle	Cellular Component	Rflnb, Cryab, Micall2	3	1674	10	55267	0.3	0.00283718	**	0.0150379	*
GO:0050786	RAGE receptor binding	Molecular Function	App, Fpr1, Fpr2	3	1674	10	55267	0.3	0.00283718	**	0.0150379	*
GO:0050897	cobalt ion binding	Molecular Function	Slc11a2, Pml, Cpe	3	1674	10	55267	0.3	0.00283718	**	0.0150379	*
GO:0046598	positive regulation of viral entry into host cell	Biological Process	Cd74, Trim30a, Trim21	3	1674	10	55267	0.3	0.00283718	**	0.0150379	*
GO:1990907	beta-catenin-TCF complex	Cellular Component	Ldb1, Lef1, Pygo2	3	1674	10	55267	0.3	0.00283718	**	0.0150379	*
GO:0002438	acute inflammatory response to antigenic stimulus	Biological Process	Cxcr2, Icam1, Il31ra	3	1674	10	55267	0.3	0.00283718	**	0.0150379	*
GO:0001931	uropod	Cellular Component	Bst1, Flot1, Flot2	3	1674	10	55267	0.3	0.00283718	**	0.0150379	*
GO:0006739	NADP metabolic process	Biological Process	G6pdx, Dcxr, Fmo2	3	1674	10	55267	0.3	0.00283718	**	0.0150379	*
GO:0090557	establishment of endothelial intestinal barrier	Biological Process	Myd88, Icam1, F11r	3	1674	10	55267	0.3	0.00283718	**	0.0150379	*
GO:0140052	cellular response to oxidised low-density lipoprotein particle stimulus	Biological Process	Myd88, Tlr4, Adtrp	3	1674	10	55267	0.3	0.00283718	**	0.0150379	*
GO:0001654	eye development	Biological Process	Bmp7, Pbx4, Inhbb, Pbx3, Tgfb2, Hmgb1	6	1674	47	55267	0.1277	0.00284158	**	0.0150379	*
GO:0031146	SCF-dependent proteasomal ubiquitin-dependent protein catabolic process	Biological Process	Wwtr1, Fbxl5, Fbxo48, Fbxl22, Fbxo31, Dmac2	6	1674	47	55267	0.1277	0.00284158	**	0.0150379	*
GO:0035458	cellular response to interferon-beta	Biological Process	Gbp2, Ifit1, Irgm2, Ifit3, Igtp, Tgtp1	6	1674	47	55267	0.1277	0.00284158	**	0.0150379	*
GO:0090102	cochlea development	Biological Process	Mcm2, Gata3, Vangl2, Dchs1, Cecr2	5	1674	33	55267	0.1515	0.00296847	**	0.0156649	*
GO:0043539	protein serine/threonine kinase activator activity	Molecular Function	Etaa1, Fam20a, Pim1, Dele1, Irgm2	5	1674	33	55267	0.1515	0.00296847	**	0.0156649	*
GO:0002027	regulation of heart rate	Biological Process	Mdm2, Popdc2, Sema3a, Myh6, Gpd1l	5	1674	33	55267	0.1515	0.00296847	**	0.0156649	*
GO:0030507	spectrin binding	Molecular Function	Dmtn, Ptprn, Add2, Ank1, Camsap2	5	1674	33	55267	0.1515	0.00296847	**	0.0156649	*
GO:0036064	ciliary basal body	Cellular Component	Bbs1, Cep290, Dnaaf2, Iqcd, Ssx2ip, Whrn, Dzip1, Cetn4, Tapt1, Fam161a, Armc9, Alms1	12	1674	157	55267	0.0764	0.00311298	**	0.0164159	*
GO:0006816	calcium ion transport	Biological Process	Ramp2, Cacnb3, Cacna1e, Cacna1d, Cacnb1, Cacna1i, Ccr1, Pln, Itpr3, Tmem37, Kcnn4	11	1674	137	55267	0.0803	0.00312122	**	0.0164477	*
GO:0030331	nuclear estrogen receptor binding	Molecular Function	Dnmt1, Psmc3ip, Parp1, Pcna, Lef1, Dcaf1	6	1674	48	55267	0.125	0.00316555	**	0.0166695	*
GO:1990841	promoter-specific chromatin binding	Molecular Function	Dnmt1, E2f4, Ikzf3, Hdac4, Ezh2, Prdm1, Zfp750	7	1674	64	55267	0.1094	0.00318648	**	0.0167679	*
GO:0007178	transmembrane receptor protein serine/threonine kinase signaling pathway	Biological Process	Acvrl1, Ppm1l, Myd88, Acvr2b	4	1674	21	55267	0.1905	0.00332324	**	0.017377	*
GO:0035066	positive regulation of histone acetylation	Biological Process	Paxip1, Brca1, Snai2, App	4	1674	21	55267	0.1905	0.00332324	**	0.017377	*
GO:0032331	negative regulation of chondrocyte differentiation	Biological Process	Ccn4, Bmp4, Snai2, Adamts7	4	1674	21	55267	0.1905	0.00332324	**	0.017377	*
GO:1904706	negative regulation of vascular associated smooth muscle cell proliferation	Biological Process	Hmox1, Tgfb3, Cdkn1a, Apln	4	1674	21	55267	0.1905	0.00332324	**	0.017377	*
GO:0030898	microfilament motor activity	Molecular Function	Myo1c, Myh10, Myh6, Myo15	4	1674	21	55267	0.1905	0.00332324	**	0.017377	*
GO:0006164	purine nucleotide biosynthetic process	Biological Process	Mthfd1, Paics, Oasl2, Oas1a	4	1674	21	55267	0.1905	0.00332324	**	0.017377	*
GO:0043011	myeloid dendritic cell differentiation	Biological Process	Irf4, Ubd, Tnfsf9, Camk4	4	1674	21	55267	0.1905	0.00332324	**	0.017377	*
GO:0004950	chemokine receptor activity	Molecular Function	Ccr1, Cxcr2, Ccr9, Ccr7	4	1674	21	55267	0.1905	0.00332324	**	0.017377	*
GO:0036477	somatodendritic compartment	Cellular Component	Snap25, Nsg1, Tmem108, Map1b	4	1674	21	55267	0.1905	0.00332324	**	0.017377	*
GO:0001937	negative regulation of endothelial cell proliferation	Biological Process	Acvrl1, Sparc, Tnf, Atoh8, Atpif1	5	1674	34	55267	0.1471	0.00339459	**	0.0176756	*
GO:0051276	chromosome organization	Biological Process	Rpa1, Rad54l, Blm, Brca2, Lig4	5	1674	34	55267	0.1471	0.00339459	**	0.0176756	*
GO:0030316	osteoclast differentiation	Biological Process	Ccn4, Tnf, Sbno2, Cd300lf, Junb	5	1674	34	55267	0.1471	0.00339459	**	0.0176756	*
GO:0005504	fatty acid binding	Molecular Function	Hnf4a, Dgat1, Fabp3, Ffar1, Fabp4	5	1674	34	55267	0.1471	0.00339459	**	0.0176756	*
GO:0010043	response to zinc ion	Biological Process	Alad, Gsta4, Pln, Krt14, Ass1	5	1674	34	55267	0.1471	0.00339459	**	0.0176756	*
GO:0008180	COP9 signalosome	Cellular Component	Dcaf1, Basp1, Flot1, Hspa1b, Hspa1a	5	1674	34	55267	0.1471	0.00339459	**	0.0176756	*
GO:0032880	regulation of protein localization	Biological Process	Ptch1, Ddx4, Celsr3, Trim30a, Tmem231, Trim30b, Trim30d, Celsr2	8	1674	82	55267	0.0976	0.00342052	**	0.0177982	*
GO:0030136	clathrin-coated vesicle	Cellular Component	Slc2a4, Ston2, Scamp1, Dab2, Gga2, Abcb4, Fcho1	7	1674	65	55267	0.1077	0.00347936	**	0.0180917	*
GO:0034220	monoatomic ion transmembrane transport	Biological Process	Aqp1, Cacna1d, Cacna1i, Clcn2, Cacna1h, Kcnq5, Kcnj8, Kcnj5, Sfxn5, Tmc7, Scn3b, Tmem120b, Kcnh7	13	1674	180	55267	0.0722	0.00349615	**	0.0181663	*
GO:0043588	skin development	Biological Process	Col1a1, Itga3, Col5a2, Abcb6, Tgm3, Dsp	6	1674	49	55267	0.1224	0.00351627	**	0.0182454	*
GO:0009653	anatomical structure morphogenesis	Biological Process	Lhx1, Gfra1, Ret, Foxd4, Sox12, Sox4	6	1674	49	55267	0.1224	0.00351627	**	0.0182454	*
GO:0007005	mitochondrion organization	Biological Process	Prdx3, Capn10, Parp1, Mtfr1, Sesn2, Xaf1, Chchd10, Fxn	8	1674	83	55267	0.0964	0.00368687	**	0.0191173	*
GO:0070830	bicellular tight junction assembly	Biological Process	Ramp2, Cldn13, Cldn10, Pard3, Micall2, Cldn5, Cldn34c1	7	1674	66	55267	0.1061	0.00379227	**	0.0193699	*
GO:0050680	negative regulation of epithelial cell proliferation	Biological Process	Hpn, Ptch1, Bmp4, Wnt10b, Tgfb2, Aqp11, Pbld1	7	1674	66	55267	0.1061	0.00379227	**	0.0193699	*
GO:0043198	dendritic shaft	Cellular Component	Slc1a2, App, Exoc4, Dbn1, Lpar1, Whrn, Rtn4r	7	1674	66	55267	0.1061	0.00379227	**	0.0193699	*
GO:0030971	receptor tyrosine kinase binding	Molecular Function	Pcna, Cd2, Artn, Angpt2, Mst1, Shc4, Cadm4	7	1674	66	55267	0.1061	0.00379227	**	0.0193699	*
GO:0000791	euchromatin	Cellular Component	Uhrf1, Dntt, Cbx2	3	1674	11	55267	0.2727	0.00381362	**	0.0193699	*
GO:0043589	skin morphogenesis	Biological Process	Col1a1, Errfi1, Col1a2	3	1674	11	55267	0.2727	0.00381362	**	0.0193699	*
GO:0030510	regulation of BMP signaling pathway	Biological Process	Itga3, Fst, Fstl1	3	1674	11	55267	0.2727	0.00381362	**	0.0193699	*
GO:0002262	myeloid cell homeostasis	Biological Process	Bax, Fancc, Sod1	3	1674	11	55267	0.2727	0.00381362	**	0.0193699	*
GO:0070233	negative regulation of T cell apoptotic process	Biological Process	Il7r, Tnfsf4, Rag1	3	1674	11	55267	0.2727	0.00381362	**	0.0193699	*
GO:0030983	mismatched DNA binding	Molecular Function	Msh6, Msh3, Msh2	3	1674	11	55267	0.2727	0.00381362	**	0.0193699	*
GO:0097242	amyloid-beta clearance	Biological Process	Insr, Msr1, Marco	3	1674	11	55267	0.2727	0.00381362	**	0.0193699	*
GO:0031996	thioesterase binding	Molecular Function	Traf4, Traf5, Traf1	3	1674	11	55267	0.2727	0.00381362	**	0.0193699	*
GO:0010470	regulation of gastrulation	Biological Process	Hnf4a, Tgif1, Tgif2	3	1674	11	55267	0.2727	0.00381362	**	0.0193699	*
GO:0070166	enamel mineralization	Biological Process	Fam20a, Fam20c, Foxo1	3	1674	11	55267	0.2727	0.00381362	**	0.0193699	*
GO:0006941	striated muscle contraction	Biological Process	Arg2, Tnni3, Myh6	3	1674	11	55267	0.2727	0.00381362	**	0.0193699	*
GO:0006171	cAMP biosynthetic process	Biological Process	Adcy2, Adcy4, Adcy6	3	1674	11	55267	0.2727	0.00381362	**	0.0193699	*
GO:0051549	positive regulation of keratinocyte migration	Biological Process	Has2, Fgf7, Epb41l4b	3	1674	11	55267	0.2727	0.00381362	**	0.0193699	*
GO:0045010	actin nucleation	Biological Process	Spire1, Fmn2, Fmn1	3	1674	11	55267	0.2727	0.00381362	**	0.0193699	*
GO:0090197	positive regulation of chemokine production	Biological Process	Il1rl1, Hc, Il4ra	3	1674	11	55267	0.2727	0.00381362	**	0.0193699	*
GO:0042119	neutrophil activation	Biological Process	Cxcr2, Cxcl5, Il18	3	1674	11	55267	0.2727	0.00381362	**	0.0193699	*
GO:0044342	type B pancreatic cell proliferation	Biological Process	Igfbp5, Adk, Bglap2	3	1674	11	55267	0.2727	0.00381362	**	0.0193699	*
GO:0005916	fascia adherens	Cellular Component	Des, Nrap, Dsp	3	1674	11	55267	0.2727	0.00381362	**	0.0193699	*
GO:0046641	positive regulation of alpha-beta T cell proliferation	Biological Process	Tnfsf4, Blm, Cd80	3	1674	11	55267	0.2727	0.00381362	**	0.0193699	*
GO:0014066	obsolete regulation of phosphatidylinositol 3-kinase signaling	Biological Process	Rasgrp1, Ptpn13, Ppp1r16b	3	1674	11	55267	0.2727	0.00381362	**	0.0193699	*
GO:0050805	negative regulation of synaptic transmission	Biological Process	Il1b, Rapgef4, Gnai1	3	1674	11	55267	0.2727	0.00381362	**	0.0193699	*
GO:0034204	lipid translocation	Biological Process	Atp9a, Atp11a, Atp8b1	3	1674	11	55267	0.2727	0.00381362	**	0.0193699	*
GO:0009410	response to xenobiotic stimulus	Biological Process	Gclc, Rhbdd3, Tigar	3	1674	11	55267	0.2727	0.00381362	**	0.0193699	*
GO:0017128	phospholipid scramblase activity	Molecular Function	Plscr1, Plscr2, Plscr4	3	1674	11	55267	0.2727	0.00381362	**	0.0193699	*
GO:0051926	negative regulation of calcium ion transport	Biological Process	Ptgs2, Icam1, Pln	3	1674	11	55267	0.2727	0.00381362	**	0.0193699	*
GO:0060576	intestinal epithelial cell development	Biological Process	Tigar, Prdm1, C1galt1	3	1674	11	55267	0.2727	0.00381362	**	0.0193699	*
GO:1990904	ribonucleoprotein complex	Cellular Component	Slbp, Cbx5, Pabpc4, Brca1, Ddx4, Xrcc5, Celf5, Lsm7, Rbms3, Jakmip1, Rbm12, Hspa1a	12	1674	161	55267	0.0745	0.00381644	**	0.019371	*
GO:0002548	monocyte chemotaxis	Biological Process	Pdgfb, Xcl1, Cx3cl1, Ccl12, Ccl2	5	1674	35	55267	0.1429	0.00386293	**	0.019527	*
GO:0021510	spinal cord development	Biological Process	Loxl3, Plxdc1, Lhx1, Sox12, Sox4	5	1674	35	55267	0.1429	0.00386293	**	0.019527	*
GO:0032870	cellular response to hormone stimulus	Biological Process	Ramp2, Cacna1h, Asns, Slit2, Junb	5	1674	35	55267	0.1429	0.00386293	**	0.019527	*
GO:0070328	triglyceride homeostasis	Biological Process	Nr1h3, Hnf4a, Gpihbp1, Sesn2, Il18	5	1674	35	55267	0.1429	0.00386293	**	0.019527	*
GO:0045739	positive regulation of DNA repair	Biological Process	Brca1, Eya1, Pcna, Tigar, Mgmt	5	1674	35	55267	0.1429	0.00386293	**	0.019527	*
GO:0060412	ventricular septum morphogenesis	Biological Process	Slit2, Tgfb2, Zfpm1, Gja5, Sox4	5	1674	35	55267	0.1429	0.00386293	**	0.019527	*
GO:0007265	Ras protein signal transduction	Biological Process	Dnmt1, Plk2, Cdkn1a, Rasgrp3, Adam1a, Gm42878	6	1674	50	55267	0.12	0.00389504	**	0.0196627	*
GO:0030838	positive regulation of actin filament polymerization	Biological Process	Myo1c, Pfn1, Fchsd2, C530008M17Rik, Icam1, Fmn1	6	1674	50	55267	0.12	0.00389504	**	0.0196627	*
GO:0030215	semaphorin receptor binding	Molecular Function	Sema6b, Sema3a, Sema4b, Sema3f	4	1674	22	55267	0.1818	0.00396532	**	0.0198559	*
GO:0035024	negative regulation of Rho protein signal transduction	Biological Process	Itga3, Ripor2, Rasip1, Arhgap42	4	1674	22	55267	0.1818	0.00396532	**	0.0198559	*
GO:0044772	mitotic cell cycle phase transition	Biological Process	Ccne1, Ccng1, Ccne2, Ccnd1	4	1674	22	55267	0.1818	0.00396532	**	0.0198559	*
GO:0090050	positive regulation of cell migration involved in sprouting angiogenesis	Biological Process	Hdac9, Hmox1, Plk2, Ptgs2	4	1674	22	55267	0.1818	0.00396532	**	0.0198559	*
GO:0006882	intracellular zinc ion homeostasis	Biological Process	Atp7b, Slc39a14, Slc30a10, Slc39a8	4	1674	22	55267	0.1818	0.00396532	**	0.0198559	*
GO:0006937	regulation of muscle contraction	Biological Process	Atp1a2, Tnnt2, Tnni3, Tnnc1	4	1674	22	55267	0.1818	0.00396532	**	0.0198559	*
GO:0033189	response to vitamin A	Biological Process	Fads1, Aldh1a2, Tyms, Map1b	4	1674	22	55267	0.1818	0.00396532	**	0.0198559	*
GO:0061001	regulation of dendritic spine morphogenesis	Biological Process	Kif1a, Zdhhc15, Arhgap33, Dnm3	4	1674	22	55267	0.1818	0.00396532	**	0.0198559	*
GO:0007585	respiratory gaseous exchange by respiratory system	Biological Process	Traf4, Edn1, Pbx3, Mafb	4	1674	22	55267	0.1818	0.00396532	**	0.0198559	*
GO:0060252	positive regulation of glial cell proliferation	Biological Process	Gfap, Tnf, Il1b, E2f1	4	1674	22	55267	0.1818	0.00396532	**	0.0198559	*
GO:0016079	synaptic vesicle exocytosis	Biological Process	Trim9, Cplx2, Snap25, Syt1	4	1674	22	55267	0.1818	0.00396532	**	0.0198559	*
GO:0032722	positive regulation of chemokine production	Biological Process	Tnf, Tlr2, Tlr4, Il18	4	1674	22	55267	0.1818	0.00396532	**	0.0198559	*
GO:0018105	peptidyl-serine phosphorylation	Biological Process	Pdgfb, Mknk2, Plk2, Prkdc, Dclk1, Map3k13, Pdk2, Clspn, Sbk1, Adam1a, Prkcg, Gm42878	12	1674	162	55267	0.0741	0.00401089	**	0.0200706	*
GO:0051536	iron-sulfur cluster binding	Molecular Function	Pola1, Pole, Cmah, Prim2, Cisd1, Pold1, AK157302	7	1674	67	55267	0.1045	0.00412609	**	0.0206332	*
GO:0031667	response to nutrient levels	Biological Process	Col1a1, Insr, Cd40, Sod1, Capn10, Alad, Asns, Acacb, Map1b	9	1674	103	55267	0.0874	0.00413026	**	0.0206402	*
GO:0097190	apoptotic signaling pathway	Biological Process	Fasl, Bbc3, Bax, Dapk1, Tnf, Ifi27l2a	6	1674	51	55267	0.1176	0.00430319	**	0.0214612	*
GO:0007266	Rho protein signal transduction	Biological Process	Eps8l1, Eps8l2, Vangl2, Col1a2, Adgrg1, Agtr1a	6	1674	51	55267	0.1176	0.00430319	**	0.0214612	*
GO:1905515	non-motile cilium assembly	Biological Process	Bbs1, Cep290, Tmem107, Vangl2, Cc2d2a, Dync2h1	6	1674	51	55267	0.1176	0.00430319	**	0.0214612	*
GO:0048008	platelet-derived growth factor receptor signaling pathway	Biological Process	Pdgfb, Pdgfc, Nr4a3, Gab1, Bcar1	5	1674	36	55267	0.1389	0.00437572	**	0.0217646	*
GO:0070555	response to interleukin-1	Biological Process	App, Hdac4, Il1b, Gclc, Myd88	5	1674	36	55267	0.1389	0.00437572	**	0.0217646	*
GO:2000134	negative regulation of G1/S transition of mitotic cell cycle	Biological Process	Cdkn1a, Ezh2, Gpnmb, Ccl12, Slfn1	5	1674	36	55267	0.1389	0.00437572	**	0.0217646	*
GO:0045214	sarcomere organization	Biological Process	Tnnt2, Mylk3, Myh6, Ttn, Actn2	5	1674	36	55267	0.1389	0.00437572	**	0.0217646	*
GO:0001938	positive regulation of endothelial cell proliferation	Biological Process	Pdgfb, Acvrl1, Bmp4, Dysf, Ccl2, Lrg1, Ppp1r16b	7	1674	68	55267	0.1029	0.00448166	**	0.0222767	*
GO:0030307	positive regulation of cell growth	Biological Process	Hpn, Cxcl16, Il9r, Lef1, Tgfb2, H1f5, Fxn, Sphk1	8	1674	86	55267	0.093	0.00458283	**	0.0227643	*
GO:0007156	homophilic cell adhesion via plasma membrane adhesion molecules	Biological Process	Pcdhgc4, Celsr3, Ret, Igsf9b, Dchs1, Ccdc141, Amigo1, Pcdh1, Palld, Nectin2, Celsr2, Fat1	12	1674	165	55267	0.0727	0.00464238	**	0.0230448	*
GO:0005721	pericentric heterochromatin	Cellular Component	Dnmt1, Cbx5, Hells, Snai1	4	1674	23	55267	0.1739	0.0046863	**	0.0231701	*
GO:0014032	neural crest cell development	Biological Process	Aldh1a2, Edn1, Snai2, Tapt1	4	1674	23	55267	0.1739	0.0046863	**	0.0231701	*
GO:0045954	positive regulation of natural killer cell mediated cytotoxicity	Biological Process	Slamf6, Rasgrp1, Raet1e, Nectin2	4	1674	23	55267	0.1739	0.0046863	**	0.0231701	*
GO:0000146	microfilament motor activity	Molecular Function	Myo1c, Myh10, Myh6, Myo15	4	1674	23	55267	0.1739	0.0046863	**	0.0231701	*
GO:0021522	spinal cord motor neuron differentiation	Biological Process	Ptch1, Gdpd5, Dync2h1, Sox4	4	1674	23	55267	0.1739	0.0046863	**	0.0231701	*
GO:0030552	cAMP binding	Molecular Function	Popdc2, Prkar1b, Pde4b, Rapgef4	4	1674	23	55267	0.1739	0.0046863	**	0.0231701	*
GO:0032720	negative regulation of tumor necrosis factor production	Biological Process	Acp5, Arg2, Gpnmb, Trim30a, Tlr4, Gpr18	6	1674	52	55267	0.1154	0.00474204	**	0.0234146	*
GO:0071364	cellular response to epidermal growth factor stimulus	Biological Process	Col1a1, Snai2, Errfi1, Mcm7, Garem1, Id1	6	1674	52	55267	0.1154	0.00474204	**	0.0234146	*
GO:0034504	protein localization to nucleus	Biological Process	Col1a1, Bmp7, Mdm2, Bmp4, Gbp2	5	1674	37	55267	0.1351	0.00493518	**	0.0238944	*
GO:2001234	negative regulation of apoptotic signaling pathway	Biological Process	Bax, Tnf, Maz, Cx3cl1, Bmf	5	1674	37	55267	0.1351	0.00493518	**	0.0238944	*
GO:0001707	mesoderm formation	Biological Process	Bmp7, Bmp4, Nr4a3, Inhba, Snai1	5	1674	37	55267	0.1351	0.00493518	**	0.0238944	*
GO:0048016	obsolete inositol phosphate-mediated signaling	Biological Process	Pdgfb, Edn1, Itpr3	3	1674	12	55267	0.25	0.00497096	**	0.0238944	*
GO:0045603	positive regulation of endothelial cell differentiation	Biological Process	Acvrl1, Bmp4, Atoh8	3	1674	12	55267	0.25	0.00497096	**	0.0238944	*
GO:0005662	DNA replication factor A complex	Cellular Component	Rpa1, Rpa2, Tonsl	3	1674	12	55267	0.25	0.00497096	**	0.0238944	*
GO:0072006	nephron development	Biological Process	Itga3, Jag1, Dchs1	3	1674	12	55267	0.25	0.00497096	**	0.0238944	*
GO:0010269	response to selenium ion	Biological Process	Gstt1, Alad, Maob	3	1674	12	55267	0.25	0.00497096	**	0.0238944	*
GO:0033089	positive regulation of T cell differentiation in thymus	Biological Process	Il7r, Ada, Rasgrp1	3	1674	12	55267	0.25	0.00497096	**	0.0238944	*
GO:0043394	proteoglycan binding	Molecular Function	Col5a3, Col2a1, Slit2	3	1674	12	55267	0.25	0.00497096	**	0.0238944	*
GO:0005890	sodium:potassium-exchanging ATPase complex	Cellular Component	Atp1a2, Atp1b1, Atp1b2	3	1674	12	55267	0.25	0.00497096	**	0.0238944	*
GO:0036376	sodium ion export across plasma membrane	Biological Process	Atp1a2, Atp1b1, Atp1b2	3	1674	12	55267	0.25	0.00497096	**	0.0238944	*
GO:0007435	salivary gland morphogenesis	Biological Process	Bmp7, Tgfb3, Tgfb2	3	1674	12	55267	0.25	0.00497096	**	0.0238944	*
GO:0032754	positive regulation of interleukin-5 production	Biological Process	Gata3, Il1rap, Il1rl1	3	1674	12	55267	0.25	0.00497096	**	0.0238944	*
GO:0072425	mitotic G2 DNA damage checkpoint signaling	Biological Process	Brca1, Chek1, Dtl	3	1674	12	55267	0.25	0.00497096	**	0.0238944	*
GO:0005940	septin ring	Cellular Component	Septin8, Septin4, Septin3	3	1674	12	55267	0.25	0.00497096	**	0.0238944	*
GO:0032153	cell division site	Cellular Component	Septin8, Septin4, Septin3	3	1674	12	55267	0.25	0.00497096	**	0.0238944	*
GO:0010955	negative regulation of protein processing	Biological Process	Mdm2, Il1r2, Serpine2	3	1674	12	55267	0.25	0.00497096	**	0.0238944	*
GO:0071679	commissural neuron axon guidance	Biological Process	Ptch1, Robo3, Ryk	3	1674	12	55267	0.25	0.00497096	**	0.0238944	*
GO:0004016	adenylate cyclase activity	Molecular Function	Adcy2, Adcy4, Adcy6	3	1674	12	55267	0.25	0.00497096	**	0.0238944	*
GO:0031953	negative regulation of protein autophosphorylation	Biological Process	Gfra2, Errfi1, Nlrp12	3	1674	12	55267	0.25	0.00497096	**	0.0238944	*
GO:0008409	5'-3' exonuclease activity	Molecular Function	Fen1, Polq, Exo1	3	1674	12	55267	0.25	0.00497096	**	0.0238944	*
GO:0002690	positive regulation of leukocyte chemotaxis	Biological Process	Cxcr2, Xcl1, Cxcl10	3	1674	12	55267	0.25	0.00497096	**	0.0238944	*
GO:0090136	epithelial cell-cell adhesion	Biological Process	Serpinb8, Plekha7, Dsp	3	1674	12	55267	0.25	0.00497096	**	0.0238944	*
GO:0072711	cellular response to hydroxyurea	Biological Process	Rad51, Blm, Timeless	3	1674	12	55267	0.25	0.00497096	**	0.0238944	*
GO:0002237	response to molecule of bacterial origin	Biological Process	Tlr2, Cd14, Cxcl2	3	1674	12	55267	0.25	0.00497096	**	0.0238944	*
GO:0050848	regulation of calcium-mediated signaling	Biological Process	Bst1, Pdk2, Cmklr1	3	1674	12	55267	0.25	0.00497096	**	0.0238944	*
GO:0090091	positive regulation of extracellular matrix disassembly	Biological Process	Fscn1, Tgfb2, Carmil2	3	1674	12	55267	0.25	0.00497096	**	0.0238944	*
GO:0022038	corpus callosum development	Biological Process	Ryk, Lpar1, Rtn4r	3	1674	12	55267	0.25	0.00497096	**	0.0238944	*
GO:0001650	fibrillar center	Cellular Component	Fblim1, Pax5, Dab2, Orc6, Ptpn13, Ubd, Camk4, Dcaf1, Ccdc137, Selenbp1	10	1674	126	55267	0.0794	0.00511715	**	0.0238944	*
GO:0003151	outflow tract morphogenesis	Biological Process	Bmp4, Eya1, Smarca4, Tgfb2, Zfpm1, Gja5	6	1674	53	55267	0.1132	0.0052129	**	0.0238944	*
GO:0032731	positive regulation of interleukin-1 beta production	Biological Process	App, Tnf, Casp4, Ccr7, Tlr4, Hmgb1	6	1674	53	55267	0.1132	0.0052129	**	0.0238944	*
GO:0005637	nuclear inner membrane	Cellular Component	Arl6ip6, Ptgs2, Fam169a, Dpy19l1, Tmem120b, Ifi27l2a	6	1674	53	55267	0.1132	0.0052129	**	0.0238944	*
GO:0043010	camera-type eye development	Biological Process	Aldh1a2, Bmp4, Jag1, Tmem231, Cryab, Cc2d2a, Fat1	7	1674	70	55267	0.1	0.00526158	**	0.0238944	*
GO:0005819	spindle	Cellular Component	Ttll12, Cdc6, Cenpv, Fbxo5, Myh10, Pard3, Fmn2, Kntc1, Pla2g4c, Rif1, Katnal1, Spice1, Psrc1	13	1674	189	55267	0.0688	0.00526427	**	0.0238944	*
GO:0043679	axon terminus	Cellular Component	Aqp1, Ptprn, Dixdc1, Ccl2, Dgki, Pacsin1, Kcna2, Flrt3	8	1674	88	55267	0.0909	0.00526702	**	0.0238944	*
GO:0060841	venous blood vessel development	Biological Process	Acvrl1, Acvr2b	2	1674	4	55267	0.5	0.00528206	**	0.0238944	*
GO:0032776	DNA methylation on cytosine	Biological Process	Dnmt3l, Dnmt1	2	1674	4	55267	0.5	0.00528206	**	0.0238944	*
GO:1990410	adrenomedullin receptor signaling pathway	Biological Process	Ramp2, Adm	2	1674	4	55267	0.5	0.00528206	**	0.0238944	*
GO:2000611	positive regulation of thyroid hormone generation	Biological Process	Hpn, Gata3	2	1674	4	55267	0.5	0.00528206	**	0.0238944	*
GO:1903849	positive regulation of aorta morphogenesis	Biological Process	Efnb2, Ephb4	2	1674	4	55267	0.5	0.00528206	**	0.0238944	*
GO:0072676	lymphocyte migration	Biological Process	Tbx21, Gata3	2	1674	4	55267	0.5	0.00528206	**	0.0238944	*
GO:1902617	response to fluoride	Biological Process	Col1a1, Foxo1	2	1674	4	55267	0.5	0.00528206	**	0.0238944	*
GO:1902462	positive regulation of mesenchymal stem cell proliferation	Biological Process	Ccne1, Bmp4	2	1674	4	55267	0.5	0.00528206	**	0.0238944	*
GO:0060058	positive regulation of apoptotic process involved in mammary gland involution	Biological Process	Bax, Pml	2	1674	4	55267	0.5	0.00528206	**	0.0238944	*
GO:0018916	nitrobenzene metabolic process	Biological Process	Gstm5, Gstm2	2	1674	4	55267	0.5	0.00528206	**	0.0238944	*
GO:0008449	N-acetylglucosamine-6-sulfatase activity	Molecular Function	Sgsh, Sulf2	2	1674	4	55267	0.5	0.00528206	**	0.0238944	*
GO:0042167	heme catabolic process	Biological Process	Hmox1, Blvrb	2	1674	4	55267	0.5	0.00528206	**	0.0238944	*
GO:0097201	negative regulation of transcription from RNA polymerase II promoter in response to stress	Biological Process	Dnajb1, Hspa1a	2	1674	4	55267	0.5	0.00528206	**	0.0238944	*
GO:0060267	positive regulation of respiratory burst	Biological Process	Insr, Jchain	2	1674	4	55267	0.5	0.00528206	**	0.0238944	*
GO:0036374	glutathione hydrolase activity	Molecular Function	Ggt5, Ggt1	2	1674	4	55267	0.5	0.00528206	**	0.0238944	*
GO:0102953	hypoglycin A gamma-glutamyl transpeptidase activity	Molecular Function	Ggt5, Ggt1	2	1674	4	55267	0.5	0.00528206	**	0.0238944	*
GO:0103068	leukotriene C4 gamma-glutamyl transferase activity	Molecular Function	Ggt5, Ggt1	2	1674	4	55267	0.5	0.00528206	**	0.0238944	*
GO:2000345	regulation of hepatocyte proliferation	Biological Process	Sulf2, Plau	2	1674	4	55267	0.5	0.00528206	**	0.0238944	*
GO:0045988	negative regulation of striated muscle contraction	Biological Process	Atp1a2, Arg2	2	1674	4	55267	0.5	0.00528206	**	0.0238944	*
GO:0004095	carnitine O-palmitoyltransferase activity	Molecular Function	Cpt1c, Cpt1b	2	1674	4	55267	0.5	0.00528206	**	0.0238944	*
GO:0046951	ketone body biosynthetic process	Biological Process	Hmgcll1, Hmgcs2	2	1674	4	55267	0.5	0.00528206	**	0.0238944	*
GO:0060393	obsolete regulation of pathway-restricted SMAD protein phosphorylation	Biological Process	Bmp7, Bmp4	2	1674	4	55267	0.5	0.00528206	**	0.0238944	*
GO:0060686	negative regulation of prostatic bud formation	Biological Process	Bmp7, Bmp4	2	1674	4	55267	0.5	0.00528206	**	0.0238944	*
GO:0002576	platelet degranulation	Biological Process	Blk, Plek	2	1674	4	55267	0.5	0.00528206	**	0.0238944	*
GO:0050855	regulation of B cell receptor signaling pathway	Biological Process	Blk, Cd19	2	1674	4	55267	0.5	0.00528206	**	0.0238944	*
GO:0045064	T-helper 2 cell differentiation	Biological Process	Gata3, Bcl3	2	1674	4	55267	0.5	0.00528206	**	0.0238944	*
GO:1904879	positive regulation of calcium ion transmembrane transport via high voltage-gated calcium channel	Biological Process	Cacna1d, G6pdx	2	1674	4	55267	0.5	0.00528206	**	0.0238944	*
GO:0035330	regulation of hippo signaling	Biological Process	Nek8, Mob3b	2	1674	4	55267	0.5	0.00528206	**	0.0238944	*
GO:0002906	negative regulation of mature B cell apoptotic process	Biological Process	Ada, Cd74	2	1674	4	55267	0.5	0.00528206	**	0.0238944	*
GO:0033632	regulation of cell-cell adhesion mediated by integrin	Biological Process	Ada, Dpp4	2	1674	4	55267	0.5	0.00528206	**	0.0238944	*
GO:0004740	pyruvate dehydrogenase (acetyl-transferring) kinase activity	Molecular Function	Pdk4, Pdk2	2	1674	4	55267	0.5	0.00528206	**	0.0238944	*
GO:0010510	regulation of acetyl-CoA biosynthetic process from pyruvate	Biological Process	Pdk4, Pdk2	2	1674	4	55267	0.5	0.00528206	**	0.0238944	*
GO:0010565	regulation of cellular ketone metabolic process	Biological Process	Pdk4, Pdk2	2	1674	4	55267	0.5	0.00528206	**	0.0238944	*
GO:0046320	regulation of fatty acid oxidation	Biological Process	Pdk4, Fabp3	2	1674	4	55267	0.5	0.00528206	**	0.0238944	*
GO:0060903	positive regulation of meiosis I	Biological Process	Fbxo5, Piwil2	2	1674	4	55267	0.5	0.00528206	**	0.0238944	*
GO:0006220	pyrimidine nucleotide metabolic process	Biological Process	Enpp3, Upp1	2	1674	4	55267	0.5	0.00528206	**	0.0238944	*
GO:0034061	DNA polymerase activity	Molecular Function	Polm, Dntt	2	1674	4	55267	0.5	0.00528206	**	0.0238944	*
GO:0031102	neuron projection regeneration	Biological Process	Gfap, Adm	2	1674	4	55267	0.5	0.00528206	**	0.0238944	*
GO:0051580	regulation of neurotransmitter uptake	Biological Process	Gfap, Flot1	2	1674	4	55267	0.5	0.00528206	**	0.0238944	*
GO:0098574	cytoplasmic side of lysosomal membrane	Cellular Component	Gfap, Litaf	2	1674	4	55267	0.5	0.00528206	**	0.0238944	*
GO:0004477	methenyltetrahydrofolate cyclohydrolase activity	Molecular Function	Mthfd1, Mthfd1l	2	1674	4	55267	0.5	0.00528206	**	0.0238944	*
GO:0004488	methylenetetrahydrofolate dehydrogenase (NADP+) activity	Molecular Function	Mthfd1, Mthfd1l	2	1674	4	55267	0.5	0.00528206	**	0.0238944	*
GO:0034714	type III transforming growth factor beta receptor binding	Molecular Function	Tgfb3, Tgfb2	2	1674	4	55267	0.5	0.00528206	**	0.0238944	*
GO:0014826	vein smooth muscle contraction	Biological Process	Edn1, Ednrb	2	1674	4	55267	0.5	0.00528206	**	0.0238944	*
GO:0060512	prostate gland morphogenesis	Biological Process	Id4, Bmp4	2	1674	4	55267	0.5	0.00528206	**	0.0238944	*
GO:0009597	detection of virus	Biological Process	Serinc5, Zcchc3	2	1674	4	55267	0.5	0.00528206	**	0.0238944	*
GO:0031427	response to methotrexate	Biological Process	Dhfr, Asns	2	1674	4	55267	0.5	0.00528206	**	0.0238944	*
GO:1990511	piRNA processing	Biological Process	Ddx4, Piwil2	2	1674	4	55267	0.5	0.00528206	**	0.0238944	*
GO:0015093	ferrous iron transmembrane transporter activity	Molecular Function	Slc39a14, Slc11a2	2	1674	4	55267	0.5	0.00528206	**	0.0238944	*
GO:1901731	positive regulation of platelet aggregation	Biological Process	Dmtn, F11r	2	1674	4	55267	0.5	0.00528206	**	0.0238944	*
GO:0071475	cellular hyperosmotic salinity response	Biological Process	Xrcc6, Xrcc5	2	1674	4	55267	0.5	0.00528206	**	0.0238944	*
GO:0003273	cell migration involved in endocardial cushion formation	Biological Process	Snai2, Dchs1	2	1674	4	55267	0.5	0.00528206	**	0.0238944	*
GO:0032783	super elongation complex	Cellular Component	Eaf2, Aff3	2	1674	4	55267	0.5	0.00528206	**	0.0238944	*
GO:0016199	axon midline choice point recognition	Biological Process	App, Robo3	2	1674	4	55267	0.5	0.00528206	**	0.0238944	*
GO:0015087	cobalt ion transmembrane transporter activity	Molecular Function	Slc11a2, Slc39a8	2	1674	4	55267	0.5	0.00528206	**	0.0238944	*
GO:0034435	obsolete cholesterol esterification	Biological Process	Soat2, Scd1	2	1674	4	55267	0.5	0.00528206	**	0.0238944	*
GO:0060574	intestinal epithelial cell maturation	Biological Process	Cdkn1a, Tyms	2	1674	4	55267	0.5	0.00528206	**	0.0238944	*
GO:0030730	sequestering of triglyceride	Biological Process	Tnf, Il1b	2	1674	4	55267	0.5	0.00528206	**	0.0238944	*
GO:0061044	negative regulation of vascular wound healing	Biological Process	Tnf, Serpine1	2	1674	4	55267	0.5	0.00528206	**	0.0238944	*
GO:0051295	establishment of meiotic spindle localization	Biological Process	Spire1, Fmn2	2	1674	4	55267	0.5	0.00528206	**	0.0238944	*
GO:0032896	palmitoyl-CoA 9-desaturase activity	Molecular Function	Scd2, Scd1	2	1674	4	55267	0.5	0.00528206	**	0.0238944	*
GO:1903966	monounsaturated fatty acid biosynthetic process	Biological Process	Scd2, Scd1	2	1674	4	55267	0.5	0.00528206	**	0.0238944	*
GO:0006659	phosphatidylserine biosynthetic process	Biological Process	Ptdss2, Plscr1	2	1674	4	55267	0.5	0.00528206	**	0.0238944	*
GO:0070033	synaptobrevin 2-SNAP-25-syntaxin-1a-complexin II complex	Cellular Component	Cplx2, Snap25	2	1674	4	55267	0.5	0.00528206	**	0.0238944	*
GO:2000660	negative regulation of interleukin-1-mediated signaling pathway	Biological Process	Il1r2, Il1rn	2	1674	4	55267	0.5	0.00528206	**	0.0238944	*
GO:0097050	type B pancreatic cell apoptotic process	Biological Process	Capn10, Psmd9	2	1674	4	55267	0.5	0.00528206	**	0.0238944	*
GO:0032042	mitochondrial DNA metabolic process	Biological Process	Parp1, Sesn2	2	1674	4	55267	0.5	0.00528206	**	0.0238944	*
GO:0022007	convergent extension involved in neural plate elongation	Biological Process	Vangl2, Zfp568	2	1674	4	55267	0.5	0.00528206	**	0.0238944	*
GO:1903278	positive regulation of sodium ion export across plasma membrane	Biological Process	Atp1b1, Atp1b2	2	1674	4	55267	0.5	0.00528206	**	0.0238944	*
GO:0006172	ADP biosynthetic process	Biological Process	Ak1, Ak4	2	1674	4	55267	0.5	0.00528206	**	0.0238944	*
GO:0016776	phosphotransferase activity, phosphate group as acceptor	Molecular Function	Ak1, Ak4	2	1674	4	55267	0.5	0.00528206	**	0.0238944	*
GO:0023041	neuronal signal transduction	Biological Process	Olfm1, Rtn4r	2	1674	4	55267	0.5	0.00528206	**	0.0238944	*
GO:0099026	obsolete anchored component of presynaptic membrane	Cellular Component	Snap25, Gpc4	2	1674	4	55267	0.5	0.00528206	**	0.0238944	*
GO:0051106	positive regulation of DNA ligation	Biological Process	Rad51, Hmgb1	2	1674	4	55267	0.5	0.00528206	**	0.0238944	*
GO:0072757	cellular response to camptothecin	Biological Process	Rad51, Blm	2	1674	4	55267	0.5	0.00528206	**	0.0238944	*
GO:0071726	cellular response to diacyl bacterial lipopeptide	Biological Process	Tlr2, Cd14	2	1674	4	55267	0.5	0.00528206	**	0.0238944	*
GO:1904466	positive regulation of matrix metallopeptidase secretion	Biological Process	Tlr2, Tlr4	2	1674	4	55267	0.5	0.00528206	**	0.0238944	*
GO:0071284	cellular response to lead ion	Biological Process	Alad, Ptgs2	2	1674	4	55267	0.5	0.00528206	**	0.0238944	*
GO:0036486	ventral trunk neural crest cell migration	Biological Process	Sema3a, Sema3f	2	1674	4	55267	0.5	0.00528206	**	0.0238944	*
GO:0097490	sympathetic neuron projection extension	Biological Process	Sema3a, Sema3f	2	1674	4	55267	0.5	0.00528206	**	0.0238944	*
GO:0097491	sympathetic neuron projection guidance	Biological Process	Sema3a, Sema3f	2	1674	4	55267	0.5	0.00528206	**	0.0238944	*
GO:1902285	semaphorin-plexin signaling pathway involved in neuron projection guidance	Biological Process	Sema3a, Sema3f	2	1674	4	55267	0.5	0.00528206	**	0.0238944	*
GO:0030035	microspike assembly	Biological Process	Fscn1, Actn2	2	1674	4	55267	0.5	0.00528206	**	0.0238944	*
GO:0008282	inward rectifying potassium channel	Cellular Component	Kcnj8, Abcc9	2	1674	4	55267	0.5	0.00528206	**	0.0238944	*
GO:0061821	telomeric D-loop binding	Molecular Function	Blm, Recql4	2	1674	4	55267	0.5	0.00528206	**	0.0238944	*
GO:0071733	obsolete transcriptional activation by promoter-enhancer looping	Biological Process	Gata1, Zfpm1	2	1674	4	55267	0.5	0.00528206	**	0.0238944	*
GO:0005095	GTPase inhibitor activity	Molecular Function	Slit2, Dgki	2	1674	4	55267	0.5	0.00528206	**	0.0238944	*
GO:0090024	negative regulation of neutrophil chemotaxis	Biological Process	Slit2, Dpp4	2	1674	4	55267	0.5	0.00528206	**	0.0238944	*
GO:1900825	regulation of membrane depolarization during cardiac muscle cell action potential	Biological Process	Rangrf, Gja5	2	1674	4	55267	0.5	0.00528206	**	0.0238944	*
GO:0008889	glycerophosphodiester phosphodiesterase activity	Molecular Function	Gdpd5, Enpp6	2	1674	4	55267	0.5	0.00528206	**	0.0238944	*
GO:2000427	positive regulation of apoptotic cell clearance	Biological Process	Ccl2, Cd300lf	2	1674	4	55267	0.5	0.00528206	**	0.0238944	*
GO:0031014	troponin T binding	Molecular Function	Tnni3, Tnnc1	2	1674	4	55267	0.5	0.00528206	**	0.0238944	*
GO:0051466	positive regulation of corticotropin-releasing hormone secretion	Biological Process	Apln, Clcf1	2	1674	4	55267	0.5	0.00528206	**	0.0238944	*
GO:0034499	late endosome to Golgi transport	Biological Process	Sgsm2, Rab7b	2	1674	4	55267	0.5	0.00528206	**	0.0238944	*
GO:0035910	ascending aorta morphogenesis	Biological Process	Tgfb2, Sox4	2	1674	4	55267	0.5	0.00528206	**	0.0238944	*
GO:2000741	positive regulation of mesenchymal stem cell differentiation	Biological Process	Sox5, Sox6	2	1674	4	55267	0.5	0.00528206	**	0.0238944	*
GO:0086001	cardiac muscle cell action potential	Biological Process	Kcnj2, Pkp2	2	1674	4	55267	0.5	0.00528206	**	0.0238944	*
GO:1990254	keratin filament binding	Molecular Function	Krt14, Fam83h	2	1674	4	55267	0.5	0.00528206	**	0.0238944	*
GO:0005124	scavenger receptor binding	Molecular Function	Fpr1, Fpr2	2	1674	4	55267	0.5	0.00528206	**	0.0238944	*
GO:0005981	regulation of glycogen catabolic process	Biological Process	Ppp1r3b, Ppp1r3d	2	1674	4	55267	0.5	0.00528206	**	0.0238944	*
GO:0006526	arginine biosynthetic process	Biological Process	Nags, Ass1	2	1674	4	55267	0.5	0.00528206	**	0.0238944	*
GO:0032571	response to vitamin K	Biological Process	Bglap, Bglap2	2	1674	4	55267	0.5	0.00528206	**	0.0238944	*
GO:0043537	negative regulation of blood vessel endothelial cell migration	Biological Process	Acvrl1, Tnf, Angpt2, Hmgb1	4	1674	24	55267	0.1667	0.00549037	**	0.0246719	*
GO:0001671	ATPase activator activity	Molecular Function	Dnajb1, Rab4a, Atp1b1, Atp1b2	4	1674	24	55267	0.1667	0.00549037	**	0.0246719	*
GO:0030902	hindbrain development	Biological Process	Bmp7, Aldh1a2, Cep290, Smarca4	4	1674	24	55267	0.1667	0.00549037	**	0.0246719	*
GO:0048741	skeletal muscle fiber development	Biological Process	Xk, Wnt10b, Acta1, Ripor2	4	1674	24	55267	0.1667	0.00549037	**	0.0246719	*
GO:0010288	response to lead ion	Biological Process	Sparc, Cpox, App, Alad	4	1674	24	55267	0.1667	0.00549037	**	0.0246719	*
GO:0071375	cellular response to peptide hormone stimulus	Biological Process	Mdm2, Edn1, Il18, Map1b	4	1674	24	55267	0.1667	0.00549037	**	0.0246719	*
GO:0031683	G-protein beta/gamma-subunit complex binding	Molecular Function	Adcy4, Gna14, Cetn4, Gnai1	4	1674	24	55267	0.1667	0.00549037	**	0.0246719	*
GO:0005796	Golgi lumen	Cellular Component	Sdc2, Gpc4, Zg16, Hs3st1	4	1674	24	55267	0.1667	0.00549037	**	0.0246719	*
GO:0051894	positive regulation of focal adhesion assembly	Biological Process	Enpp2, Epb41l5, Col16a1, Fmn1	4	1674	24	55267	0.1667	0.00549037	**	0.0246719	*
GO:0009987	cellular process	Biological Process	App, Map1b, Junb, Psrc1	4	1674	24	55267	0.1667	0.00549037	**	0.0246719	*
GO:0032874	positive regulation of stress-activated MAPK cascade	Biological Process	Il1b, Il1a, Tlr4, Tgfb2	4	1674	24	55267	0.1667	0.00549037	**	0.0246719	*
GO:0001817	regulation of cytokine production	Biological Process	Btnl10, Litaf, Ermap, F11r, Btnl6	5	1674	38	55267	0.1316	0.00554349	**	0.0248656	*
GO:0010243	response to organonitrogen compound	Biological Process	Cdkn1a, Mgst3, Ptgs2, Flt3, Ccnd1	5	1674	38	55267	0.1316	0.00554349	**	0.0248656	*
GO:0006352	DNA-templated transcription initiation	Biological Process	H4c3, H4c8, H4c4, H4c6, H4c14	5	1674	38	55267	0.1316	0.00554349	**	0.0248656	*
GO:0031966	mitochondrial membrane	Cellular Component	Bax, Stard13, Tmem14c, Mx2, Gpam, Dnm1, Sfxn5, Pla2g4c, Gramd4, Pln, Dnm3, Nat8l	12	1674	169	55267	0.071	0.00560527	**	0.0251275	*
GO:0007059	chromosome segregation	Biological Process	Rec8, Cdt1, Brca1, Nek8, Esco2, Cenpn, Cenph, Bex4	8	1674	89	55267	0.0899	0.00563705	**	0.0252245	*
GO:0060548	obsolete negative regulation of cell death	Biological Process	Ccn4, Bmp7, Ccn2, Bmp4, Ccn1, Abcb1a, Mgmt, Sox4	8	1674	89	55267	0.0899	0.00563705	**	0.0252245	*
GO:0004519	endonuclease activity	Molecular Function	Endou, Fen1, Piwil2, Zranb3, Endod1, Exo1, Rnaseh2a, Rag1	8	1674	89	55267	0.0899	0.00563705	**	0.0252245	*
GO:0002039	p53 binding	Molecular Function	Pttg1ip, Mdm2, Plk3, Blm, Gata1, Smarca4, Adam1a	7	1674	71	55267	0.0986	0.00568769	**	0.0254205	*
GO:0048306	calcium-dependent protein binding	Molecular Function	Cplx2, Snap25, Tnni3, Syt1, Syn1, Mmp13, Tnnc1	7	1674	71	55267	0.0986	0.00568769	**	0.0254205	*
GO:0051591	response to cAMP	Biological Process	Col1a1, Sparc, Per1, Ptprn, Pklr, Junb	6	1674	54	55267	0.1111	0.0057171	**	0.025506	*
GO:0009566	fertilization	Biological Process	Rec8, Bax, Bbs1, Ttll5, Sycp2, Nectin2	6	1674	54	55267	0.1111	0.0057171	**	0.025506	*
GO:0010595	positive regulation of endothelial cell migration	Biological Process	Gata3, Sparc, Gpld1, Bmp4, Bcar1, Atoh8	6	1674	54	55267	0.1111	0.0057171	**	0.025506	*
GO:0032436	positive regulation of proteasomal ubiquitin-dependent protein catabolic process	Biological Process	Mdm2, Trib2, Plk2, Dab2, Gclc, Hspa1b, Hspa1a	7	1674	72	55267	0.0972	0.00613907	**	0.0273722	*
GO:0016311	dephosphorylation	Biological Process	Acp5, Ptprg, Ephx2, Minpp1, Ptprn, Dusp2, Car3, Ptpn13, Tigar, Plppr2, Entpd3, Phospho1	12	1674	171	55267	0.0702	0.00614277	**	0.0273723	*
GO:0097192	extrinsic apoptotic signaling pathway in absence of ligand	Biological Process	Bax, Mknk2, Il1b, Il1a, Bcl2a1b	5	1674	39	55267	0.1282	0.00620283	**	0.0275246	*
GO:0032590	dendrite membrane	Cellular Component	Sgce, Insr, Cacna1d, Slc12a5, Kcnb1	5	1674	39	55267	0.1282	0.00620283	**	0.0275246	*
GO:0043507	positive regulation of JUN kinase activity	Biological Process	Edn1, Tnf, Vangl2, Il1rn, Il1b	5	1674	39	55267	0.1282	0.00620283	**	0.0275246	*
GO:0009966	regulation of signal transduction	Biological Process	Afap1l2, Gpc4, Mgll, Spry1, Acvr2b	5	1674	39	55267	0.1282	0.00620283	**	0.0275246	*
GO:0097009	energy homeostasis	Biological Process	Pask, Nr4a3, Acacb, Pm20d1, Slc35d3	5	1674	39	55267	0.1282	0.00620283	**	0.0275246	*
GO:0004806	triglyceride lipase activity	Molecular Function	Plb1, Ces2e, Pnpla1, Liph, Lipg	5	1674	39	55267	0.1282	0.00620283	**	0.0275246	*
GO:0050772	positive regulation of axonogenesis	Biological Process	Plxna1, Dixdc1, Amigo1, Plxnb1, Map6	5	1674	39	55267	0.1282	0.00620283	**	0.0275246	*
GO:0071902	positive regulation of protein serine/threonine kinase activity	Biological Process	Etaa1, Fam20a, Pim1, Dele1, Ezh2, Irgm2	6	1674	55	55267	0.1091	0.00625597	**	0.0276881	*
GO:0060291	long-term synaptic potentiation	Biological Process	Gfap, Plk2, App, Serpine2, Snap25, Itpr3	6	1674	55	55267	0.1091	0.00625597	**	0.0276881	*
GO:2000347	positive regulation of hepatocyte proliferation	Biological Process	Hpn, Tnf, Il18	3	1674	13	55267	0.2308	0.00631776	**	0.0276881	*
GO:0038063	collagen-activated tyrosine kinase receptor signaling pathway	Biological Process	Col1a1, Col4a1, Col4a2	3	1674	13	55267	0.2308	0.00631776	**	0.0276881	*
GO:0046930	pore complex	Cellular Component	Tspan33, Bax, Plekha7	3	1674	13	55267	0.2308	0.00631776	**	0.0276881	*
GO:0060402	calcium ion transport into cytosol	Biological Process	Cacnb3, Cacna1i, Itpr3	3	1674	13	55267	0.2308	0.00631776	**	0.0276881	*
GO:0020005	symbiont-containing vacuole membrane	Cellular Component	Aqp1, Gbp2, Gm43302	3	1674	13	55267	0.2308	0.00631776	**	0.0276881	*
GO:0031994	insulin-like growth factor I binding	Molecular Function	Insr, Igfbp6, Igfbp5	3	1674	13	55267	0.2308	0.00631776	**	0.0276881	*
GO:0060411	cardiac septum morphogenesis	Biological Process	Bmp7, Mdm2, Jag1	3	1674	13	55267	0.2308	0.00631776	**	0.0276881	*
GO:0060445	branching involved in salivary gland morphogenesis	Biological Process	Bmp7, Lama5, Fgf7	3	1674	13	55267	0.2308	0.00631776	**	0.0276881	*
GO:0002064	epithelial cell development	Biological Process	E2f4, Adamtsl4, Shroom3	3	1674	13	55267	0.2308	0.00631776	**	0.0276881	*
GO:0031105	septin complex	Cellular Component	Septin8, Septin4, Septin3	3	1674	13	55267	0.2308	0.00631776	**	0.0276881	*
GO:0006518	peptide metabolic process	Biological Process	Cpm, Aebp1, Cpe	3	1674	13	55267	0.2308	0.00631776	**	0.0276881	*
GO:0035999	tetrahydrofolate interconversion	Biological Process	Mthfd1, Tyms, Mthfd1l	3	1674	13	55267	0.2308	0.00631776	**	0.0276881	*
GO:0043129	surfactant homeostasis	Biological Process	Lpcat1, Fgf7, Adgrf5	3	1674	13	55267	0.2308	0.00631776	**	0.0276881	*
GO:1990825	sequence-specific mRNA binding	Molecular Function	Dhfr, Tyms, Rbm24	3	1674	13	55267	0.2308	0.00631776	**	0.0276881	*
GO:0015175	neutral L-amino acid transmembrane transporter activity	Molecular Function	Slc7a8, Slc38a5, Slc6a20a	3	1674	13	55267	0.2308	0.00631776	**	0.0276881	*
GO:0031915	positive regulation of synaptic plasticity	Biological Process	Cplx2, Ptgs2, Dbn1	3	1674	13	55267	0.2308	0.00631776	**	0.0276881	*
GO:0060993	kidney morphogenesis	Biological Process	Vangl2, Wwtr1, Sox4	3	1674	13	55267	0.2308	0.00631776	**	0.0276881	*
GO:0007252	I-kappaB phosphorylation	Biological Process	Tlr2, Tlr4, Saa3	3	1674	13	55267	0.2308	0.00631776	**	0.0276881	*
GO:0015909	long-chain fatty acid transport	Biological Process	Fabp3, Fabp4, Cpt1b	3	1674	13	55267	0.2308	0.00631776	**	0.0276881	*
GO:0045861	negative regulation of proteolysis	Biological Process	Nr1h3, Timp3, Serpine2, Camk2n1	4	1674	25	55267	0.16	0.00638152	**	0.0277227	*
GO:0035108	limb morphogenesis	Biological Process	Bax, Ptch1, Col2a1, Asph	4	1674	25	55267	0.16	0.00638152	**	0.0277227	*
GO:0090303	positive regulation of wound healing	Biological Process	Ccn4, Dmtn, Ccl2, Hmgb1	4	1674	25	55267	0.16	0.00638152	**	0.0277227	*
GO:0051233	spindle midzone	Cellular Component	Cdc6, Cenpv, App, Rif1	4	1674	25	55267	0.16	0.00638152	**	0.0277227	*
GO:0045216	cell-cell junction organization	Biological Process	Hnf4a, Tgfb3, Ajm1, Tgfb2	4	1674	25	55267	0.16	0.00638152	**	0.0277227	*
GO:0034113	heterotypic cell-cell adhesion	Biological Process	Perp, Itga4, Cd2, Parva	4	1674	25	55267	0.16	0.00638152	**	0.0277227	*
GO:0035904	aorta development	Biological Process	Myh10, Smarca4, Smad6, Prdm1	4	1674	25	55267	0.16	0.00638152	**	0.0277227	*
GO:0008652	amino acid biosynthetic process	Biological Process	Mthfd1, Asns, Bcat1, Ass1	4	1674	25	55267	0.16	0.00638152	**	0.0277227	*
GO:0006094	gluconeogenesis	Biological Process	Slc39a14, Gpd1, Atf3, Pck2	4	1674	25	55267	0.16	0.00638152	**	0.0277227	*
GO:0042629	mast cell granule	Cellular Component	Cplx2, Cxcr2, Rasgrp1, Nr4a3	4	1674	25	55267	0.16	0.00638152	**	0.0277227	*
GO:0102567	phospholipase A2 activity	Molecular Function	Pla2g12a, Plb1, Pla2g4c, Pla2g2d	4	1674	25	55267	0.16	0.00638152	**	0.0277227	*
GO:0102568	phospholipase A2 activity	Molecular Function	Pla2g12a, Plb1, Pla2g4c, Pla2g2d	4	1674	25	55267	0.16	0.00638152	**	0.0277227	*
GO:0010759	positive regulation of macrophage chemotaxis	Biological Process	Cx3cl1, Ccl2, Ccr7, Cmklr1	4	1674	25	55267	0.16	0.00638152	**	0.0277227	*
GO:0072657	protein localization to membrane	Biological Process	Zdhhc15, Fermt2, Cpe, Pacsin1	4	1674	25	55267	0.16	0.00638152	**	0.0277227	*
GO:0044291	cell-cell contact zone	Cellular Component	Cadm4, Flot1, Flot2, Nectin2	4	1674	25	55267	0.16	0.00638152	**	0.0277227	*
GO:0050829	defense response to Gram-negative bacterium	Biological Process	App, Adm, Serpine1, Tlr4, H2bc12, H2bc21, Irgm2, Ighm	8	1674	91	55267	0.0879	0.00643614	**	0.0279437	*
GO:0031398	positive regulation of protein ubiquitination	Biological Process	Paxip1, Pttg1ip, Brca1, Septin4, Fanci, Sphk1, Cd300ld3	7	1674	73	55267	0.0959	0.00661662	**	0.0286605	*
GO:0055038	recycling endosome membrane	Cellular Component	Insr, Cd274, Rab4a, Scamp1, Sorcs2, Nsg1, Slc9a7	7	1674	73	55267	0.0959	0.00661662	**	0.0286605	*
GO:0030674	protein-macromolecule adaptor activity	Molecular Function	Cbx5, Tnnt2, Fscn1, Col1a2, Synm, Actn2, Jchain	7	1674	73	55267	0.0959	0.00661662	**	0.0286605	*
GO:0045732	positive regulation of protein catabolic process	Biological Process	Lpcat1, Plk2, Tnf, Trim30a, Rhbdd3, Dtl, Foxo1	7	1674	73	55267	0.0959	0.00661662	**	0.0286605	*
GO:0004842	ubiquitin-protein transferase activity	Molecular Function	Uhrf1, Fancl, Neurl1a, Brca1, Mdm2, Trim47, Bard1, Trim2, Trim30a, Trim21, Pml, Dtl, Trim30b, Trim30d, Rag1	15	1674	240	55267	0.0625	0.00686379	**	0.0297138	*
GO:0033209	tumor necrosis factor-mediated signaling pathway	Biological Process	Traf4, Tnf, Traf1, Tnfrsf18, Tnfrsf13c	5	1674	40	55267	0.125	0.00691531	**	0.0298847	*
GO:0007616	long-term memory	Biological Process	Slc2a4, Snap25, Camk4, Lrrn4, Npas4	5	1674	40	55267	0.125	0.00691531	**	0.0298847	*
GO:0061025	membrane fusion	Biological Process	Mx2, Dnm1, Ubxn2b, Dysf, Dnm3	5	1674	40	55267	0.125	0.00691531	**	0.0298847	*
GO:0006886	intracellular protein transport	Biological Process	Ramp2, Ap1m2, Ap1b1, Snx31, Tom1l1, Gpihbp1, Cd74, Sorcs2, Rph3a, Gga2, Rab20, Sgsm2, Arl5c, Usp6nl, Tbc1d2, Ranbp17, Gm43064	17	1674	287	55267	0.0592	0.00705922	**	0.030489	*
GO:0001933	negative regulation of protein phosphorylation	Biological Process	Insr, Prkdc, Wwtr1, Slit2, Ptpn13, Cd109, Cadm4, Slfn1	8	1674	93	55267	0.086	0.00731816	**	0.031589	*
GO:0010800	positive regulation of peptidyl-threonine phosphorylation	Biological Process	Bmp7, App, Sphk1, Irgm2	4	1674	26	55267	0.1538	0.00736358	**	0.0316383	*
GO:0010906	regulation of glucose metabolic process	Biological Process	Pdk4, C1qtnf12, Pdk2, Acacb	4	1674	26	55267	0.1538	0.00736358	**	0.0316383	*
GO:0030057	desmosome	Cellular Component	Perp, Pkp2, Dsp, Klhl24	4	1674	26	55267	0.1538	0.00736358	**	0.0316383	*
GO:0006259	DNA metabolic process	Biological Process	Polm, Dntt, Rad51, Helq	4	1674	26	55267	0.1538	0.00736358	**	0.0316383	*
GO:0048041	focal adhesion assembly	Biological Process	Ajuba, Fermt2, Rhod, Actn2	4	1674	26	55267	0.1538	0.00736358	**	0.0316383	*
GO:0016209	antioxidant activity	Molecular Function	Sod1, Prdx3, Prdx4, Hp	4	1674	26	55267	0.1538	0.00736358	**	0.0316383	*
GO:0005319	lipid transporter activity	Molecular Function	Abca3, Atp8b1, Abca9, Abca6	4	1674	26	55267	0.1538	0.00736358	**	0.0316383	*
GO:0048020	CCR chemokine receptor binding	Molecular Function	Xcl1, Cx3cl1, Ccl12, Ccl2	4	1674	26	55267	0.1538	0.00736358	**	0.0316383	*
GO:0051496	positive regulation of stress fiber assembly	Biological Process	Rhoc, Pfn1, Ccn2, Tgfb3, Lpar1, Ppm1e	6	1674	57	55267	0.1053	0.00744294	**	0.0319609	*
GO:0031902	late endosome membrane	Cellular Component	Anxa8, Slc39a14, Litaf, Slc11a2, Ifitm3, Tmem9, Nsg1, Tspan15, Mreg	9	1674	113	55267	0.0796	0.00753181	**	0.0323238	*
GO:0046777	protein autophosphorylation	Biological Process	Hck, Insr, Mknk2, Dapk1, Pim1, Pask, Ephb4, Map3k13, Phka1, Adam1a, Prkcg, Gm42878	12	1674	176	55267	0.0682	0.00766572	**	0.0328796	*
GO:0043473	pigmentation	Biological Process	Sparc, Ednrb, Snai2, Vangl1, Mreg	5	1674	41	55267	0.122	0.00768304	**	0.032916	*
GO:0050661	NADP binding	Molecular Function	Nos2, Dhfr, G6pdx, Me1, Fmo2	5	1674	41	55267	0.122	0.00768304	**	0.032916	*
GO:0048185	activin binding	Molecular Function	Acvrl1, Fst, Acvr2b	3	1674	14	55267	0.2143	0.0078613	**	0.0332587	*
GO:0008191	metalloendopeptidase inhibitor activity	Molecular Function	Timp1, Timp3, Reck	3	1674	14	55267	0.2143	0.0078613	**	0.0332587	*
GO:0030131	clathrin adaptor complex	Cellular Component	Ap1m2, Ap1b1, Gm43064	3	1674	14	55267	0.2143	0.0078613	**	0.0332587	*
GO:0035563	positive regulation of chromatin binding	Biological Process	Cdt1, Gmnn, Pygo2	3	1674	14	55267	0.2143	0.0078613	**	0.0332587	*
GO:0060347	heart trabecula formation	Biological Process	Fhl2, Adamts1, Smarca4	3	1674	14	55267	0.2143	0.0078613	**	0.0332587	*
GO:0070700	BMP receptor binding	Molecular Function	Bmp7, Bmp4, Gdf15	3	1674	14	55267	0.2143	0.0078613	**	0.0332587	*
GO:0008301	DNA binding, bending	Molecular Function	Hmgb3, Lef1, Hmgb1	3	1674	14	55267	0.2143	0.0078613	**	0.0332587	*
GO:0070365	hepatocyte differentiation	Biological Process	Hnf4a, Pck2, E2f8	3	1674	14	55267	0.2143	0.0078613	**	0.0332587	*
GO:0090162	establishment of epithelial cell polarity	Biological Process	Cyth3, Pard3, Vangl2	3	1674	14	55267	0.2143	0.0078613	**	0.0332587	*
GO:0061640	cytoskeleton-dependent cytokinesis	Biological Process	Septin8, Septin4, Septin3	3	1674	14	55267	0.2143	0.0078613	**	0.0332587	*
GO:0005355	glucose transmembrane transporter activity	Molecular Function	Slc2a4, Slc2a1, Mfsd4a	3	1674	14	55267	0.2143	0.0078613	**	0.0332587	*
GO:0035810	positive regulation of urine volume	Biological Process	Edn1, Ednrb, Has2	3	1674	14	55267	0.2143	0.0078613	**	0.0332587	*
GO:0140416	transcription regulator inhibitor activity	Molecular Function	Id4, Smad6, Id1	3	1674	14	55267	0.2143	0.0078613	**	0.0332587	*
GO:0005542	folic acid binding	Molecular Function	Dhfr, Tyms, Uros	3	1674	14	55267	0.2143	0.0078613	**	0.0332587	*
GO:0033391	chromatoid body	Cellular Component	Ddx4, Piwil2, Arntl	3	1674	14	55267	0.2143	0.0078613	**	0.0332587	*
GO:0046486	glycerolipid metabolic process	Biological Process	Dgat1, Gpd1, Dgki	3	1674	14	55267	0.2143	0.0078613	**	0.0332587	*
GO:0030195	negative regulation of blood coagulation	Biological Process	Pros1, Serpine2, Adtrp	3	1674	14	55267	0.2143	0.0078613	**	0.0332587	*
GO:0006828	manganese ion transport	Biological Process	Slc11a2, Slc30a10, Xndc1	3	1674	14	55267	0.2143	0.0078613	**	0.0332587	*
GO:0071803	positive regulation of podosome assembly	Biological Process	Tnf, Fscn1, Palld	3	1674	14	55267	0.2143	0.0078613	**	0.0332587	*
GO:0035497	cAMP response element binding	Molecular Function	Creb1, Creb3l1, Nr4a3	3	1674	14	55267	0.2143	0.0078613	**	0.0332587	*
GO:0009743	response to carbohydrate	Biological Process	P2rx3, Il1b, Map1b	3	1674	14	55267	0.2143	0.0078613	**	0.0332587	*
GO:0097756	obsolete negative regulation of blood vessel diameter	Biological Process	Ptgs2, Mgll, Smad6	3	1674	14	55267	0.2143	0.0078613	**	0.0332587	*
GO:0030879	mammary gland development	Biological Process	Ptch1, Creb1, Lef1, Mst1, Brca2, Pygo2	6	1674	58	55267	0.1034	0.00809366	**	0.0342223	*
GO:0010592	positive regulation of lamellipodium assembly	Biological Process	Aqp1, Hdac4, Fscn1, Carmil2	4	1674	27	55267	0.1481	0.00844017	**	0.0342953	*
GO:0050806	positive regulation of synaptic transmission	Biological Process	Retn, Tnf, Ccl2, Syt1	4	1674	27	55267	0.1481	0.00844017	**	0.0342953	*
GO:0010460	positive regulation of heart rate	Biological Process	Ada, Edn1, Adm, Scn3b	4	1674	27	55267	0.1481	0.00844017	**	0.0342953	*
GO:0017075	syntaxin-1 binding	Molecular Function	Dapk1, Cplx2, Snap25, Syt1	4	1674	27	55267	0.1481	0.00844017	**	0.0342953	*
GO:0045662	negative regulation of myoblast differentiation	Biological Process	Bmp4, Tnf, Cxcl10, Il18	4	1674	27	55267	0.1481	0.00844017	**	0.0342953	*
GO:0010666	positive regulation of cardiac muscle cell apoptotic process	Biological Process	Fbxo32, Cxcr2, Ltk, Tigar	4	1674	27	55267	0.1481	0.00844017	**	0.0342953	*
GO:2000377	regulation of reactive oxygen species metabolic process	Biological Process	Cyp1b1, Tnf, Coq7, Foxo1	4	1674	27	55267	0.1481	0.00844017	**	0.0342953	*
GO:0045672	positive regulation of osteoclast differentiation	Biological Process	Tnf, Ccr1, Creb1, Tmem64	4	1674	27	55267	0.1481	0.00844017	**	0.0342953	*
GO:1900017	positive regulation of cytokine production involved in inflammatory response	Biological Process	Tnf, Myd88, Tlr4, Tarm1	4	1674	27	55267	0.1481	0.00844017	**	0.0342953	*
GO:1990138	neuron projection extension	Biological Process	Itga4, Postn, Plxna1, Flrt3	4	1674	27	55267	0.1481	0.00844017	**	0.0342953	*
GO:0007269	neurotransmitter secretion	Biological Process	Snap25, Syt1, Syn1, Dgki	4	1674	27	55267	0.1481	0.00844017	**	0.0342953	*
GO:0031210	phosphatidylcholine binding	Molecular Function	Rasgrp1, Pcyt1b, Jchain, Ighm	4	1674	27	55267	0.1481	0.00844017	**	0.0342953	*
GO:0061098	positive regulation of protein tyrosine kinase activity	Biological Process	Pdgfb, Fcgr1, App, Afap1l2, Cass4	5	1674	42	55267	0.119	0.00850806	**	0.0342953	*
GO:0043021	ribonucleoprotein complex binding	Molecular Function	Rplp1, Cbx5, Mdm2, Ezh2, Gm7879	5	1674	42	55267	0.119	0.00850806	**	0.0342953	*
GO:0043407	negative regulation of MAP kinase activity	Biological Process	Bmp7, Bmp4, Il1b, Uchl1, Spry1	5	1674	42	55267	0.119	0.00850806	**	0.0342953	*
GO:0048286	lung alveolus development	Biological Process	Ada, Bmp4, Igfbp5, Errfi1, Lif	5	1674	42	55267	0.119	0.00850806	**	0.0342953	*
GO:0035655	interleukin-18-mediated signaling pathway	Biological Process	Pdgfb, Il18	2	1674	5	55267	0.4	0.00862679	**	0.0342953	*
GO:1900127	positive regulation of hyaluronan biosynthetic process	Biological Process	Pdgfb, Has2	2	1674	5	55267	0.4	0.00862679	**	0.0342953	*
GO:0060836	lymphatic endothelial cell differentiation	Biological Process	Acvrl1, Acvr2b	2	1674	5	55267	0.4	0.00862679	**	0.0342953	*
GO:0004720	protein-lysine 6-oxidase activity	Molecular Function	Loxl3, Loxl2	2	1674	5	55267	0.4	0.00862679	**	0.0342953	*
GO:0016641	oxidoreductase activity, acting on the CH-NH2 group of donors, oxygen as acceptor	Molecular Function	Loxl3, Loxl2	2	1674	5	55267	0.4	0.00862679	**	0.0342953	*
GO:0018057	peptidyl-lysine oxidation	Biological Process	Loxl3, Loxl2	2	1674	5	55267	0.4	0.00862679	**	0.0342953	*
GO:0051025	negative regulation of immunoglobulin production	Biological Process	Vpreb3, Siglecg	2	1674	5	55267	0.4	0.00862679	**	0.0342953	*
GO:0002248	connective tissue replacement involved in inflammatory response wound healing	Biological Process	Timp1, Il1a	2	1674	5	55267	0.4	0.00862679	**	0.0342953	*
GO:0033599	regulation of mammary gland epithelial cell proliferation	Biological Process	Bax, Pygo2	2	1674	5	55267	0.4	0.00862679	**	0.0342953	*
GO:0030104	obsolete water homeostasis	Biological Process	Aqp1, Aqp11	2	1674	5	55267	0.4	0.00862679	**	0.0342953	*
GO:0004630	phospholipase D activity	Molecular Function	Hmox1, Gpld1	2	1674	5	55267	0.4	0.00862679	**	0.0342953	*
GO:0043243	positive regulation of protein-containing complex disassembly	Biological Process	Insr, Tnf	2	1674	5	55267	0.4	0.00862679	**	0.0342953	*
GO:0015677	copper ion import	Biological Process	Atp7b, Steap4	2	1674	5	55267	0.4	0.00862679	**	0.0342953	*
GO:0033262	regulation of nuclear cell cycle DNA replication	Biological Process	Cdt1, Aicda	2	1674	5	55267	0.4	0.00862679	**	0.0342953	*
GO:0001936	regulation of endothelial cell proliferation	Biological Process	Aldh1a2, Bmp4	2	1674	5	55267	0.4	0.00862679	**	0.0342953	*
GO:0042035	regulation of cytokine production	Biological Process	Gata3, Adam33	2	1674	5	55267	0.4	0.00862679	**	0.0342953	*
GO:0071442	obsolete positive regulation of histone H3-K14 acetylation	Biological Process	Gata3, Piwil2	2	1674	5	55267	0.4	0.00862679	**	0.0342953	*
GO:0002175	protein localization to paranode region of axon	Biological Process	Cntnap1, Epb41l3	2	1674	5	55267	0.4	0.00862679	**	0.0342953	*
GO:0071205	protein localization to juxtaparanode region of axon	Biological Process	Cntnap1, Epb41l3	2	1674	5	55267	0.4	0.00862679	**	0.0342953	*
GO:0051023	regulation of immunoglobulin production	Biological Process	Cd40, Tnf	2	1674	5	55267	0.4	0.00862679	**	0.0342953	*
GO:0035542	regulation of SNARE complex assembly	Biological Process	Septin8, Stxbp6	2	1674	5	55267	0.4	0.00862679	**	0.0342953	*
GO:0031508	pericentric heterochromatin formation	Biological Process	Cenpv, Hells	2	1674	5	55267	0.4	0.00862679	**	0.0342953	*
GO:0021871	forebrain regionalization	Biological Process	Lhx1, Pgap1	2	1674	5	55267	0.4	0.00862679	**	0.0342953	*
GO:0048793	pronephros development	Biological Process	Lhx1, Cep290	2	1674	5	55267	0.4	0.00862679	**	0.0342953	*
GO:1904183	negative regulation of pyruvate dehydrogenase activity	Biological Process	Pdk4, Pdk2	2	1674	5	55267	0.4	0.00862679	**	0.0342953	*
GO:0070318	positive regulation of G0 to G1 transition	Biological Process	Ccn2, Orc1	2	1674	5	55267	0.4	0.00862679	**	0.0342953	*
GO:0006547	histidine metabolic process	Biological Process	Hal, Hdc	2	1674	5	55267	0.4	0.00862679	**	0.0342953	*
GO:0006548	histidine catabolic process	Biological Process	Hal, Hdc	2	1674	5	55267	0.4	0.00862679	**	0.0342953	*
GO:1904684	negative regulation of metalloendopeptidase activity	Biological Process	Timp3, Reck	2	1674	5	55267	0.4	0.00862679	**	0.0342953	*
GO:0010572	positive regulation of platelet activation	Biological Process	Plek, Tlr4	2	1674	5	55267	0.4	0.00862679	**	0.0342953	*
GO:0030382	sperm mitochondrion organization	Biological Process	Septin4, Nectin2	2	1674	5	55267	0.4	0.00862679	**	0.0342953	*
GO:0021678	third ventricle development	Biological Process	Myh10, Atp1b2	2	1674	5	55267	0.4	0.00862679	**	0.0342953	*
GO:0006525	arginine metabolic process	Biological Process	Arg2, Slc39a8	2	1674	5	55267	0.4	0.00862679	**	0.0342953	*
GO:0010936	negative regulation of macrophage cytokine production	Biological Process	Tgfb3, Tgfb2	2	1674	5	55267	0.4	0.00862679	**	0.0342953	*
GO:0030072	peptide hormone secretion	Biological Process	Edn1, Cpe	2	1674	5	55267	0.4	0.00862679	**	0.0342953	*
GO:0042045	epithelial fluid transport	Biological Process	Edn1, Ednrb	2	1674	5	55267	0.4	0.00862679	**	0.0342953	*
GO:0034080	CENP-A containing chromatin assembly	Biological Process	Cenpp, Nasp	2	1674	5	55267	0.4	0.00862679	**	0.0342953	*
GO:0071866	negative regulation of apoptotic process in bone marrow cell	Biological Process	Plk2, Lef1	2	1674	5	55267	0.4	0.00862679	**	0.0342953	*
GO:0045345	positive regulation of MHC class I biosynthetic process	Biological Process	Ciita, Nlrp12	2	1674	5	55267	0.4	0.00862679	**	0.0342953	*
GO:0048496	maintenance of animal organ identity	Biological Process	Iqcb1, Pkp2	2	1674	5	55267	0.4	0.00862679	**	0.0342953	*
GO:0005663	DNA replication factor C complex	Cellular Component	Rfc4, Rfc3	2	1674	5	55267	0.4	0.00862679	**	0.0342953	*
GO:0032640	tumor necrosis factor production	Biological Process	App, Zg16	2	1674	5	55267	0.4	0.00862679	**	0.0342953	*
GO:0034121	regulation of toll-like receptor signaling pathway	Biological Process	App, Mfhas1	2	1674	5	55267	0.4	0.00862679	**	0.0342953	*
GO:1903223	obsolete positive regulation of oxidative stress-induced neuron death	Biological Process	App, Tlr4	2	1674	5	55267	0.4	0.00862679	**	0.0342953	*
GO:0071870	cellular response to catecholamine stimulus	Biological Process	Adcy6, Nr4a3	2	1674	5	55267	0.4	0.00862679	**	0.0342953	*
GO:0006116	NADH oxidation	Biological Process	Gpd1, Pck2	2	1674	5	55267	0.4	0.00862679	**	0.0342953	*
GO:0016151	nickel cation binding	Molecular Function	Slc11a2, Car3	2	1674	5	55267	0.4	0.00862679	**	0.0342953	*
GO:1904030	negative regulation of cyclin-dependent protein kinase activity	Biological Process	Cdkn1a, Camk2n1	2	1674	5	55267	0.4	0.00862679	**	0.0342953	*
GO:0061041	regulation of wound healing	Biological Process	Tnfrsf12a, Cadm4	2	1674	5	55267	0.4	0.00862679	**	0.0342953	*
GO:0006725	cellular aromatic compound metabolic process	Biological Process	Cyp1b1, Cyp4b1	2	1674	5	55267	0.4	0.00862679	**	0.0342953	*
GO:0061304	retinal blood vessel morphogenesis	Biological Process	Cyp1b1, Col4a1	2	1674	5	55267	0.4	0.00862679	**	0.0342953	*
GO:0045581	negative regulation of T cell differentiation	Biological Process	Cd74, Dtx1	2	1674	5	55267	0.4	0.00862679	**	0.0342953	*
GO:0004523	RNA-DNA hybrid ribonuclease activity	Molecular Function	Fen1, Rnaseh2a	2	1674	5	55267	0.4	0.00862679	**	0.0342953	*
GO:1903670	regulation of sprouting angiogenesis	Biological Process	Cemip2, Ppp1r16b	2	1674	5	55267	0.4	0.00862679	**	0.0342953	*
GO:0003383	apical constriction	Biological Process	Pard3, Epb41l5	2	1674	5	55267	0.4	0.00862679	**	0.0342953	*
GO:0097187	dentinogenesis	Biological Process	Fam20c, Serpine1	2	1674	5	55267	0.4	0.00862679	**	0.0342953	*
GO:0048752	semicircular canal morphogenesis	Biological Process	Eya1, Nr4a3	2	1674	5	55267	0.4	0.00862679	**	0.0342953	*
GO:0033227	dsRNA transport	Biological Process	Rftn2, Flot1	2	1674	5	55267	0.4	0.00862679	**	0.0342953	*
GO:0032690	negative regulation of interleukin-1 alpha production	Biological Process	Il1r2, Cx3cl1	2	1674	5	55267	0.4	0.00862679	**	0.0342953	*
GO:0031013	troponin I binding	Molecular Function	Tnnt2, Tnnc1	2	1674	5	55267	0.4	0.00862679	**	0.0342953	*
GO:0050904	diapedesis	Biological Process	Itga4, Cd99l2	2	1674	5	55267	0.4	0.00862679	**	0.0342953	*
GO:0045639	positive regulation of myeloid cell differentiation	Biological Process	Jag1, Hmgb1	2	1674	5	55267	0.4	0.00862679	**	0.0342953	*
GO:1990414	replication-born double-strand break repair via sister chromatid exchange	Biological Process	Rad51, Blm	2	1674	5	55267	0.4	0.00862679	**	0.0342953	*
GO:0033092	positive regulation of immature T cell proliferation in thymus	Biological Process	Il1b, Il1a	2	1674	5	55267	0.4	0.00862679	**	0.0342953	*
GO:0050999	regulation of nitric-oxide synthase activity	Biological Process	Il1b, Il1a	2	1674	5	55267	0.4	0.00862679	**	0.0342953	*
GO:2001200	positive regulation of dendritic cell differentiation	Biological Process	Zbtb46, Hmgb1	2	1674	5	55267	0.4	0.00862679	**	0.0342953	*
GO:0072307	regulation of metanephric nephron tubule epithelial cell differentiation	Biological Process	Wwtr1, Lif	2	1674	5	55267	0.4	0.00862679	**	0.0342953	*
GO:0008228	opsonization	Biological Process	Ptx3, Spon2	2	1674	5	55267	0.4	0.00862679	**	0.0342953	*
GO:0071723	lipopeptide binding	Molecular Function	Tlr2, Cd14	2	1674	5	55267	0.4	0.00862679	**	0.0342953	*
GO:0097100	supercoiled DNA binding	Molecular Function	Psip1, Hmgb1	2	1674	5	55267	0.4	0.00862679	**	0.0342953	*
GO:0021637	trigeminal nerve structural organization	Biological Process	Sema3a, Sema3f	2	1674	5	55267	0.4	0.00862679	**	0.0342953	*
GO:0060666	dichotomous subdivision of terminal units involved in salivary gland branching	Biological Process	Sema3a, Plxna1	2	1674	5	55267	0.4	0.00862679	**	0.0342953	*
GO:1902622	regulation of neutrophil migration	Biological Process	Rhoh, Myd88	2	1674	5	55267	0.4	0.00862679	**	0.0342953	*
GO:0048248	CXCR3 chemokine receptor binding	Molecular Function	Cxcl9, Cxcl10	2	1674	5	55267	0.4	0.00862679	**	0.0342953	*
GO:0002221	pattern recognition receptor signaling pathway	Biological Process	Clec4e, Lacc1	2	1674	5	55267	0.4	0.00862679	**	0.0342953	*
GO:0009378	four-way junction helicase activity	Molecular Function	Blm, Fancm	2	1674	5	55267	0.4	0.00862679	**	0.0342953	*
GO:0070252	actin-mediated cell contraction	Biological Process	Parva, Actc1	2	1674	5	55267	0.4	0.00862679	**	0.0342953	*
GO:0016614	oxidoreductase activity, acting on CH-OH group of donors	Molecular Function	G6pdx, Dcxr	2	1674	5	55267	0.4	0.00862679	**	0.0342953	*
GO:0060763	mammary duct terminal end bud growth	Biological Process	Slit2, Mst1	2	1674	5	55267	0.4	0.00862679	**	0.0342953	*
GO:0060708	spongiotrophoblast differentiation	Biological Process	Lif, Socs3	2	1674	5	55267	0.4	0.00862679	**	0.0342953	*
GO:0032649	regulation of type II interferon production	Biological Process	Isg15, Ccr7	2	1674	5	55267	0.4	0.00862679	**	0.0342953	*
GO:0048002	antigen processing and presentation of peptide antigen	Biological Process	H2-Aa, H2-Ab1	2	1674	5	55267	0.4	0.00862679	**	0.0342953	*
GO:0003192	mitral valve formation	Biological Process	Dchs1, Zfpm1	2	1674	5	55267	0.4	0.00862679	**	0.0342953	*
GO:0032692	negative regulation of interleukin-1 production	Biological Process	Pml, Nlrp12	2	1674	5	55267	0.4	0.00862679	**	0.0342953	*
GO:0045110	intermediate filament bundle assembly	Biological Process	Pkp2, Krt14	2	1674	5	55267	0.4	0.00862679	**	0.0342953	*
GO:0090038	negative regulation of protein kinase C signaling	Biological Process	Phlpp1, Gpd1l	2	1674	5	55267	0.4	0.00862679	**	0.0342953	*
GO:0004465	lipoprotein lipase activity	Molecular Function	Liph, Lipg	2	1674	5	55267	0.4	0.00862679	**	0.0342953	*
GO:0086006	voltage-gated sodium channel activity involved in cardiac muscle cell action potential	Molecular Function	Scn4b, Scn3b	2	1674	5	55267	0.4	0.00862679	**	0.0342953	*
GO:0006688	glycosphingolipid biosynthetic process	Biological Process	A4galt, B4galt6	2	1674	5	55267	0.4	0.00862679	**	0.0342953	*
GO:0006266	DNA ligation	Biological Process	Lig4, Lig1	2	1674	5	55267	0.4	0.00862679	**	0.0342953	*
GO:0051103	DNA ligation involved in DNA repair	Biological Process	Lig4, Lig1	2	1674	5	55267	0.4	0.00862679	**	0.0342953	*
GO:1903038	negative regulation of leukocyte cell-cell adhesion	Biological Process	Adtrp, Ass1	2	1674	5	55267	0.4	0.00862679	**	0.0342953	*
GO:0009624	response to nematode	Biological Process	Gm49339, Lilrb4a	2	1674	5	55267	0.4	0.00862679	**	0.0342953	*
GO:0042092	type 2 immune response	Biological Process	Gm49339, Lilrb4a	2	1674	5	55267	0.4	0.00862679	**	0.0342953	*
GO:0050755	chemokine production	Biological Process	Gm49339, Lilrb4a	2	1674	5	55267	0.4	0.00862679	**	0.0342953	*
GO:0046848	hydroxyapatite binding	Molecular Function	Bglap, Bglap2	2	1674	5	55267	0.4	0.00862679	**	0.0342953	*
GO:0021549	cerebellum development	Biological Process	Lhx1, Ldb1, Ccr1, Lpar1, Rere, Zbtb18	6	1674	59	55267	0.1017	0.00878426	**	0.034884	*
GO:0035861	site of double-strand break	Cellular Component	Esco2, Parp1, Rad51, Rpa2, Rif1, Timeless	6	1674	59	55267	0.1017	0.00878426	**	0.034884	*
GO:0051028	mRNA transport	Biological Process	Slbp, Myo1c, Igf2bp3, Nup210, Ranbp17, Eif5a2, Hnrnpa3, Zc3h11a	8	1674	96	55267	0.0833	0.00880793	**	0.0349594	*
GO:0042594	response to starvation	Biological Process	Pdk4, Lrp11, Fstl1, Adm, Pck2	5	1674	43	55267	0.1163	0.00939236	**	0.0372289	*
GO:1904115	axon cytoplasm	Cellular Component	Kif1a, Sod1, Uchl1, Bloc1s5, Tmem108, Map6	6	1674	60	55267	0.1	0.009516	**	0.0372289	*
GO:0050839	cell adhesion molecule binding	Molecular Function	Itga4, Postn, Cpe, Jaml, Dsp, Nectin2	6	1674	60	55267	0.1	0.009516	**	0.0372289	*
GO:0030502	negative regulation of bone mineralization	Biological Process	Fgf23, Ccr1, Gata1	3	1674	15	55267	0.2	0.00960764	**	0.0372289	*
GO:0043923	positive regulation by host of viral transcription	Biological Process	Hpn, Lef1, Smarca4	3	1674	15	55267	0.2	0.00960764	**	0.0372289	*
GO:0031005	filamin binding	Molecular Function	Fblim1, Rflnb, Micall2	3	1674	15	55267	0.2	0.00960764	**	0.0372289	*
GO:0006790	sulfur compound metabolic process	Biological Process	Sulf2, Suox, Chst3	3	1674	15	55267	0.2	0.00960764	**	0.0372289	*
GO:0033280	response to vitamin D	Biological Process	Bmp7, Spp1, Ptgs2	3	1674	15	55267	0.2	0.00960764	**	0.0372289	*
GO:1903364	positive regulation of protein catabolic process	Biological Process	Pttg1ip, Uqcc2, Fbxl5	3	1674	15	55267	0.2	0.00960764	**	0.0372289	*
GO:0042574	retinal metabolic process	Biological Process	Aldh1a2, Dhrs4, Cyp1b1	3	1674	15	55267	0.2	0.00960764	**	0.0372289	*
GO:0022010	central nervous system myelination	Biological Process	Cntnap1, Id4, B4galt6	3	1674	15	55267	0.2	0.00960764	**	0.0372289	*
GO:1902230	negative regulation of intrinsic apoptotic signaling pathway in response to DNA damage	Biological Process	Atad5, Snai2, Snai1	3	1674	15	55267	0.2	0.00960764	**	0.0372289	*
GO:0007512	adult heart development	Biological Process	Myh10, Myh6, Ttn	3	1674	15	55267	0.2	0.00960764	**	0.0372289	*
GO:0034122	negative regulation of toll-like receptor signaling pathway	Biological Process	Irf4, Trim30a, Nlrp6	3	1674	15	55267	0.2	0.00960764	**	0.0372289	*
GO:0030224	monocyte differentiation	Biological Process	Bmp4, Pir, Il31ra	3	1674	15	55267	0.2	0.00960764	**	0.0372289	*
GO:0060391	positive regulation of SMAD protein signal transduction	Biological Process	Bmp4, Dab2, Parp1	3	1674	15	55267	0.2	0.00960764	**	0.0372289	*
GO:0048066	developmental pigmentation	Biological Process	Ednrb, Bloc1s5, Mreg	3	1674	15	55267	0.2	0.00960764	**	0.0372289	*
GO:0048143	astrocyte activation	Biological Process	App, Il1b, Fpr2	3	1674	15	55267	0.2	0.00960764	**	0.0372289	*
GO:0006734	NADH metabolic process	Biological Process	Gpd1, Nudt12, Gpd1l	3	1674	15	55267	0.2	0.00960764	**	0.0372289	*
GO:0030322	stabilization of membrane potential	Biological Process	Kcnk5, Chchd10, Kcnn4	3	1674	15	55267	0.2	0.00960764	**	0.0372289	*
GO:0044327	dendritic spine head	Cellular Component	Mx2, Dnm1, Dnm3	3	1674	15	55267	0.2	0.00960764	**	0.0372289	*
GO:0043303	mast cell degranulation	Biological Process	Cplx2, Rasgrp1, Nr4a3	3	1674	15	55267	0.2	0.00960764	**	0.0372289	*
GO:0031083	BLOC-1 complex	Cellular Component	Snap25, Bloc1s5, Kxd1	3	1674	15	55267	0.2	0.00960764	**	0.0372289	*
GO:0005088	guanyl-nucleotide exchange factor activity	Molecular Function	Rasgrp1, Rapgef4, Rasgrp3	3	1674	15	55267	0.2	0.00960764	**	0.0372289	*
GO:0070742	C2H2 zinc finger domain binding	Molecular Function	Lef1, Gata1, Ebf1	3	1674	15	55267	0.2	0.00960764	**	0.0372289	*
GO:0002755	MyD88-dependent toll-like receptor signaling pathway	Biological Process	Tlr2, Myd88, Tlr4	3	1674	15	55267	0.2	0.00960764	**	0.0372289	*
GO:0010038	response to metal ion	Biological Process	Alad, Pklr, Tnnc1	3	1674	15	55267	0.2	0.00960764	**	0.0372289	*
GO:0001935	endothelial cell proliferation	Biological Process	Prok2, Loxl2, Hmgb1	3	1674	15	55267	0.2	0.00960764	**	0.0372289	*
GO:0005869	dynactin complex	Cellular Component	Acta1, Actg2, Actc1	3	1674	15	55267	0.2	0.00960764	**	0.0372289	*
GO:0002281	macrophage activation involved in immune response	Biological Process	Dysf, Sbno2, Hmgb1	3	1674	15	55267	0.2	0.00960764	**	0.0372289	*
GO:0046834	lipid phosphorylation	Biological Process	Dgki, Sphk1, Cerkl	3	1674	15	55267	0.2	0.00960764	**	0.0372289	*
GO:0015693	magnesium ion transport	Biological Process	Kcnj2, Nipa1, Cnnm2	3	1674	15	55267	0.2	0.00960764	**	0.0372289	*
GO:0030574	collagen catabolic process	Biological Process	Mmp11, Mmp2, Mmp15, Mmp13	4	1674	28	55267	0.1429	0.00961473	**	0.0372289	*
GO:0008305	integrin complex	Cellular Component	Itga3, Itga8, Itga4, Itgam	4	1674	28	55267	0.1429	0.00961473	**	0.0372289	*
GO:0043392	negative regulation of DNA binding	Biological Process	Hmox1, E2f1, Lef1, Id1	4	1674	28	55267	0.1429	0.00961473	**	0.0372289	*
GO:1902042	negative regulation of extrinsic apoptotic signaling pathway via death domain receptors	Biological Process	Hmox1, Brca1, Icam1, Serpine1	4	1674	28	55267	0.1429	0.00961473	**	0.0372289	*
GO:0005640	nuclear outer membrane	Cellular Component	Smpd4, Clmn, Ptgs2, Itpr3	4	1674	28	55267	0.1429	0.00961473	**	0.0372289	*
GO:0051537	2 iron, 2 sulfur cluster binding	Molecular Function	Cmah, Cisd1, Fxn, AK157302	4	1674	28	55267	0.1429	0.00961473	**	0.0372289	*
GO:0004712	protein serine/threonine/tyrosine kinase activity	Molecular Function	Pdk4, Tnk2, Acvr2b, Prkcg	4	1674	28	55267	0.1429	0.00961473	**	0.0372289	*
GO:0030866	cortical actin cytoskeleton organization	Biological Process	Plek, Epb41l3, Tnf, Cavin3	4	1674	28	55267	0.1429	0.00961473	**	0.0372289	*
GO:0043153	entrainment of circadian clock by photoperiod	Biological Process	Per1, Usp2, Pml, Fbxl22	4	1674	28	55267	0.1429	0.00961473	**	0.0372289	*
GO:0010613	positive regulation of cardiac muscle hypertrophy	Biological Process	Edn1, Parp1, Nr4a3, Adk	4	1674	28	55267	0.1429	0.00961473	**	0.0372289	*
GO:0001944	vasculature development	Biological Process	Bmp4, Lef1, Reck, Tmem231	4	1674	28	55267	0.1429	0.00961473	**	0.0372289	*
GO:0045807	positive regulation of endocytosis	Biological Process	Dab2, Tfr2, Cd14, Flot1	4	1674	28	55267	0.1429	0.00961473	**	0.0372289	*
GO:0051412	response to corticosterone	Biological Process	Cdkn1a, Maob, Agtr1a, Ccnd1	4	1674	28	55267	0.1429	0.00961473	**	0.0372289	*
GO:1903861	positive regulation of dendrite extension	Biological Process	Cpne5, Rasal1, Syt1, Rnf157	4	1674	28	55267	0.1429	0.00961473	**	0.0372289	*
GO:0031519	PcG protein complex	Cellular Component	Cbx2, Cbx7, Cbx6, Yy2	4	1674	28	55267	0.1429	0.00961473	**	0.0372289	*
GO:0005874	microtubule	Cellular Component	Tubb6, Cnp, Ttll5, Kif1a, Tppp3, Dnm1, Shroom3, Dysf, Dnm3, Katnal1, Camsap2, Bag2, Dync2h1, Bex4, Map1b, Map6, Jakmip1, Ninl, Cep170b	19	1674	345	55267	0.0551	0.00966089	**	0.0373883	*
GO:0000139	Golgi membrane	Cellular Component	Smpd4, Kdelr3, Steap4, Lpcat1, Scamp1, Litaf, B3gnt5, St3gal6, St6gal1, Chst10, Abcb6, Rasgrp1, Gask1b, Gbp2, Glipr2, Qpctl, Qsox1, Zdhhc15, Abcb4, A4galt, Rnf24, St6galnac3, Chst3, Scoc, Irgm2	25	1674	495	55267	0.0505	0.00969209	**	0.0374895	*
GO:0048839	inner ear development	Biological Process	Sparc, Lgr5, Tgfb3, Col2a1, Jag1, Tgfb2	6	1674	61	55267	0.0984	0.0102901	*	0.0397615	*
GO:0001786	phosphatidylserine binding	Molecular Function	Mark1, Syt13, Syt1, Cd300lf, Timd4, Hmgb1	6	1674	61	55267	0.0984	0.0102901	*	0.0397615	*
GO:0046658	obsolete anchored component of plasma membrane	Cellular Component	Gpihbp1, Cd2, Gpc4, Raet1e, Car15	5	1674	44	55267	0.1136	0.0103379	*	0.0399253	*
GO:0004721	phosphoprotein phosphatase activity	Molecular Function	Ptprg, Eya1, Dusp2, Ppm1l, Dnajc6, Ptpn13, Phlpp1, Ppm1e, Ppp1r3b, Ppp1r3d	10	1674	140	55267	0.0714	0.0104746	*	0.0404323	*
GO:0051117	ATPase binding	Molecular Function	Bbc3, Dnajb1, Rab4a, Atp1b1, Ank1, Trpc1, Atp1b2, Atpif1	8	1674	99	55267	0.0808	0.0105132	*	0.0405603	*
GO:0010719	negative regulation of epithelial to mesenchymal transition	Biological Process	Hpn, Gata3, Spry1, Pbld1	4	1674	29	55267	0.1379	0.0108905	*	0.0418207	*
GO:0060349	bone morphogenesis	Biological Process	Acp5, Has2, Ifitm5, Mmp13	4	1674	29	55267	0.1379	0.0108905	*	0.0418207	*
GO:0043523	regulation of neuron apoptotic process	Biological Process	Bax, Gata3, Trim2, G6pdx	4	1674	29	55267	0.1379	0.0108905	*	0.0418207	*
GO:0050699	WW domain binding	Molecular Function	Traf4, Litaf, Enah, Tceal9	4	1674	29	55267	0.1379	0.0108905	*	0.0418207	*
GO:0003009	skeletal muscle contraction	Biological Process	Stac2, Tnnt2, Tnni3, Tnnc1	4	1674	29	55267	0.1379	0.0108905	*	0.0418207	*
GO:0055074	calcium ion homeostasis	Biological Process	Fam20a, Asph, Adm, Camk2n1	4	1674	29	55267	0.1379	0.0108905	*	0.0418207	*
GO:1900182	positive regulation of protein localization to nucleus	Biological Process	Parp1, Sesn2, Lif, Tgfb2	4	1674	29	55267	0.1379	0.0108905	*	0.0418207	*
GO:0004623	phospholipase A2 activity	Molecular Function	Pla2g12a, Plb1, Pla2g4c, Pla2g2d	4	1674	29	55267	0.1379	0.0108905	*	0.0418207	*
GO:0008157	protein phosphatase 1 binding	Molecular Function	Ppp1r16b, Smtnl2, Ppp1r3b, Ppp1r3d	4	1674	29	55267	0.1379	0.0108905	*	0.0418207	*
GO:0006417	regulation of translation	Biological Process	Neurl1a, Rplp1, Mknk2, Dapk1, App, Tyms, Igf2bp3, Piwil2, Rbm24, Adam1a	10	1674	141	55267	0.0709	0.0109773	*	0.0421106	*
GO:0031514	motile cilium	Cellular Component	Bbs1, Septin4, Rsph9, Rsph1, Nphp1, Iqcd, Stard10, Mns1, Pfkm, Dync2h1	10	1674	141	55267	0.0709	0.0109773	*	0.0421106	*
GO:0030139	endocytic vesicle	Cellular Component	Dysf, Dpp4, Ccl2, Lpar1, Sphk1, Flot2	6	1674	62	55267	0.0968	0.0111079	*	0.0425899	*
GO:0055088	lipid homeostasis	Biological Process	Nr1h3, Hnf4a, Pkp2, Abcb4, Pnpla1	5	1674	45	55267	0.1111	0.0113465	*	0.0433931	*
GO:0004715	non-membrane spanning protein tyrosine kinase activity	Molecular Function	Hck, Blk, Tnk2, Jak3, Styk1	5	1674	45	55267	0.1111	0.0113465	*	0.0433931	*
GO:0007595	lactation	Biological Process	Neurl1a, Atp7b, Slc29a1, Creb1, Ccnd1	5	1674	45	55267	0.1111	0.0113465	*	0.0433931	*
GO:0043124	negative regulation of canonical NF-kappaB signal transduction	Biological Process	Per1, Olfm4, Rhoh, Nlrp6, Nlrp12	5	1674	45	55267	0.1111	0.0113465	*	0.0433931	*
GO:0051930	regulation of sensory perception of pain	Biological Process	Edn1, Ednrb, Il1a, Mgll, Tlr4	5	1674	45	55267	0.1111	0.0113465	*	0.0433931	*
GO:0043434	response to peptide hormone	Biological Process	Timp1, Col1a1, Bmp7, Sparc, Ccn2, Nr4a3, Ass1	7	1674	81	55267	0.0864	0.011485	*	0.0436333	*
GO:0005902	microvillus	Cellular Component	Cnp, Myo1c, Fmn2, Fscn1, Exoc4, Stard10, Dcxr	7	1674	81	55267	0.0864	0.011485	*	0.0436333	*
GO:2000279	negative regulation of DNA biosynthetic process	Biological Process	Acvrl1, Cdkn1a, Chek1	3	1674	16	55267	0.1875	0.0115617	*	0.0436333	*
GO:0061053	somite development	Biological Process	Loxl3, Mthfd1, Ptch1	3	1674	16	55267	0.1875	0.0115617	*	0.0436333	*
GO:0043202	lysosomal lumen	Cellular Component	Fasl, Epdr1, Nsg1	3	1674	16	55267	0.1875	0.0115617	*	0.0436333	*
GO:1903827	regulation of protein localization	Biological Process	Ccne1, Parp1, Ccne2	3	1674	16	55267	0.1875	0.0115617	*	0.0436333	*
GO:0030330	DNA damage response, signal transduction by p53 class mediator	Biological Process	Paxip1, Sesn2, Bcl3	3	1674	16	55267	0.1875	0.0115617	*	0.0436333	*
GO:0051571	positive regulation of histone H3-K4 methylation	Biological Process	Paxip1, Dnmt1, Brca1	3	1674	16	55267	0.1875	0.0115617	*	0.0436333	*
GO:0008053	mitochondrial fusion	Biological Process	Bax, Miga2, Chchd3	3	1674	16	55267	0.1875	0.0115617	*	0.0436333	*
GO:0006940	regulation of smooth muscle contraction	Biological Process	Atp1a2, Cald1, Tnni3	3	1674	16	55267	0.1875	0.0115617	*	0.0436333	*
GO:0048268	clathrin coat assembly	Biological Process	Ap1b1, Nsg1, Fcho1	3	1674	16	55267	0.1875	0.0115617	*	0.0436333	*
GO:0016702	oxidoreductase activity, acting on single donors with incorporation of molecular oxygen, incorporation of two atoms of oxygen	Molecular Function	P4ha2, Aloxe3, Ptgs2	3	1674	16	55267	0.1875	0.0115617	*	0.0436333	*
GO:0000930	gamma-tubulin complex	Cellular Component	Cep290, Pde4b, Zfp365	3	1674	16	55267	0.1875	0.0115617	*	0.0436333	*
GO:0019432	triglyceride biosynthetic process	Biological Process	Acsl6, Dgat1, Gpam	3	1674	16	55267	0.1875	0.0115617	*	0.0436333	*
GO:0046887	positive regulation of hormone secretion	Biological Process	Edn1, Creb1, Snap25	3	1674	16	55267	0.1875	0.0115617	*	0.0436333	*
GO:0010469	regulation of signaling receptor activity	Biological Process	Plau, Serpine1, Hmgb1	3	1674	16	55267	0.1875	0.0115617	*	0.0436333	*
GO:0010801	negative regulation of peptidyl-threonine phosphorylation	Biological Process	Dmtn, Pard3, Cadm4	3	1674	16	55267	0.1875	0.0115617	*	0.0436333	*
GO:0051489	regulation of filopodium assembly	Biological Process	Dmtn, Dbn1, Ppp1r16b	3	1674	16	55267	0.1875	0.0115617	*	0.0436333	*
GO:0045956	positive regulation of calcium ion-dependent exocytosis	Biological Process	Cacna1i, Syt1, Kcnb1	3	1674	16	55267	0.1875	0.0115617	*	0.0436333	*
GO:0055089	fatty acid homeostasis	Biological Process	Dgat1, Gpam, Pold1	3	1674	16	55267	0.1875	0.0115617	*	0.0436333	*
GO:0050872	white fat cell differentiation	Biological Process	Snai2, Scd1, Fabp4	3	1674	16	55267	0.1875	0.0115617	*	0.0436333	*
GO:0002076	osteoblast development	Biological Process	Limd1, Hdac4, Clec5a	3	1674	16	55267	0.1875	0.0115617	*	0.0436333	*
GO:0005324	long-chain fatty acid transporter activity	Molecular Function	Slc2a1, Fabp3, Fabp4	3	1674	16	55267	0.1875	0.0115617	*	0.0436333	*
GO:0006111	regulation of gluconeogenesis	Biological Process	Sesn2, Pdk2, Foxo1	3	1674	16	55267	0.1875	0.0115617	*	0.0436333	*
GO:0033630	positive regulation of cell adhesion mediated by integrin	Biological Process	Ret, Lif, Tgfb2	3	1674	16	55267	0.1875	0.0115617	*	0.0436333	*
GO:0071285	cellular response to lithium ion	Biological Process	Gsta4, Lig4, Fabp4	3	1674	16	55267	0.1875	0.0115617	*	0.0436333	*
GO:0022008	neurogenesis	Biological Process	Etv6, Coq7, Smarca4, Dchs1, Lpar1, Btbd3	6	1674	63	55267	0.0952	0.0119706	*	0.0451534	*
GO:0005179	hormone activity	Molecular Function	Retn, Edn1, C1qtnf12, Enho, Adm, Apln, Inhbb, Inhba, Gm49394	9	1674	122	55267	0.0738	0.0121257	*	0.0453484	*
GO:0017148	negative regulation of translation	Biological Process	Grb7, Dapk1, Dhfr, Tyms, Igfbp5, Caprin2, Enc1	7	1674	82	55267	0.0854	0.0122377	*	0.0453484	*
GO:2000379	positive regulation of reactive oxygen species metabolic process	Biological Process	Pdgfb, Plau, Cdkn1a, Cyp1b1	4	1674	30	55267	0.1333	0.0122704	*	0.0453484	*
GO:2000352	negative regulation of endothelial cell apoptotic process	Biological Process	Ramp2, Gata3, Icam1, Serpine1	4	1674	30	55267	0.1333	0.0122704	*	0.0453484	*
GO:0032691	negative regulation of interleukin-1 beta production	Biological Process	Acp5, Errfi1, Pml, Ffar1	4	1674	30	55267	0.1333	0.0122704	*	0.0453484	*
GO:0044344	cellular response to fibroblast growth factor stimulus	Biological Process	Col1a1, Lhx1, Postn, Gclc	4	1674	30	55267	0.1333	0.0122704	*	0.0453484	*
GO:0090314	positive regulation of protein targeting to membrane	Biological Process	Cacnb3, Myo1c, Ccl2, Kcnb1	4	1674	30	55267	0.1333	0.0122704	*	0.0453484	*
GO:0048167	regulation of synaptic plasticity	Biological Process	Plk2, Jph3, P2rx3, Hrh2, Npas4	5	1674	46	55267	0.1087	0.0124201	*	0.0453484	*
GO:0003727	single-stranded RNA binding	Molecular Function	Strbp, Cbx7, Hmgb1, Msi2, Cbx6	5	1674	46	55267	0.1087	0.0124201	*	0.0453484	*
GO:0051087	protein-folding chaperone binding	Molecular Function	Bax, Dnajb1, Atp1a2, App, Sod1, Gnb5, Bag2, Hspe1-rs1	8	1674	102	55267	0.0784	0.0124513	*	0.0453484	*
GO:0016757	glycosyltransferase activity	Molecular Function	Upp1, Has2, B3gnt5, St3gal6, St6gal1, Parp1, St3gal3, C1galt1, Dpy19l1, A4galt, B3glct, St6galnac3, Ugt1a6a, B4galt6	14	1674	234	55267	0.0598	0.0125729	*	0.0453484	*
GO:0010544	negative regulation of platelet activation	Biological Process	Pdgfb, Serpine2	2	1674	6	55267	0.3333	0.0126812	*	0.0453484	*
GO:0060718	chorionic trophoblast cell differentiation	Biological Process	Dnmt3l, E2f8	2	1674	6	55267	0.3333	0.0126812	*	0.0453484	*
GO:0034502	protein localization to chromosome	Biological Process	Rpa1, Rpa2	2	1674	6	55267	0.3333	0.0126812	*	0.0453484	*
GO:0051045	negative regulation of membrane protein ectodomain proteolysis	Biological Process	Timp1, Timp3	2	1674	6	55267	0.3333	0.0126812	*	0.0453484	*
GO:0097647	amylin receptor signaling pathway	Biological Process	Ramp2, Adm	2	1674	6	55267	0.3333	0.0126812	*	0.0453484	*
GO:0001957	intramembranous ossification	Biological Process	Col1a1, Mmp2	2	1674	6	55267	0.3333	0.0126812	*	0.0453484	*
GO:0051434	BH3 domain binding	Molecular Function	Bax, Irgm2	2	1674	6	55267	0.3333	0.0126812	*	0.0453484	*
GO:1902262	apoptotic process involved in blood vessel morphogenesis	Biological Process	Bax, Lef1	2	1674	6	55267	0.3333	0.0126812	*	0.0453484	*
GO:0150105	protein localization to cell-cell junction	Biological Process	Arhgef18, Dsp	2	1674	6	55267	0.3333	0.0126812	*	0.0453484	*
GO:0015793	glycerol transmembrane transport	Biological Process	Aqp1, Aqp11	2	1674	6	55267	0.3333	0.0126812	*	0.0453484	*
GO:1904036	negative regulation of epithelial cell apoptotic process	Biological Process	Hmox1, Mst1	2	1674	6	55267	0.3333	0.0126812	*	0.0453484	*
GO:0002925	positive regulation of humoral immune response mediated by circulating immunoglobulin	Biological Process	Fcer2a, Tnf	2	1674	6	55267	0.3333	0.0126812	*	0.0453484	*
GO:0006751	glutathione catabolic process	Biological Process	Ggt5, Ggt1	2	1674	6	55267	0.3333	0.0126812	*	0.0453484	*
[truncated: 5,448 more rows]

## Sheet: KEGG
Table S2. GO and KEGG analysis between the WT-IR and WT groups.
Pathway_ID	KEGG_Level_1	KEGG_Level_2	Pathway_Name	IDs	S	TS	B	TB	Rich.Factor	P.value	Sig.Sign.P (* P < 0.05, ** P < 0.01, *** P < 0.001, **** P < 0.0001)	Q.value	Sig.Sign.Q (* Q < 0.05, ** Q < 0.01, *** Q < 0.001, **** Q < 0.0001)
ko05200	Human Diseases	Cancer: overview	Pathways in cancer	Fgf23, Pdgfb, Txnrd3, Fasl, Itga3, Gstt1, Ccne1, Bbc3, Bax, Il7r, Gstm5, Msh6, Hmox1, Epor, Msh3, Lama5, Il13ra1, Traf4, Mdm2, Nos2, Tgfb3, Edn1, Ptch1, Adcy2, Dapk1, Polk, Bmp4, Ednrb, Adcy4, Adcy6, Wnt10b, Cdkn1a, Pim1, Msh2, Pmaip1, Traf5, Mgst3, Il2ra, Traf1, Fgf7, Jag1, Rad51, Rasgrp1, E2f1, Lef1, Ccne2, Slc2a1, Ret, Il4ra, Col4a1, Col4a2, Mmp2, Jak3, Gnb5, Gsta4, Ptgs2, Gng11, Gstt2, Pml, N…	76	733	533	55267	0.1426	5.67994e-54	****	1.72102e-51	****
ko04060	Environmental Information Processing	Signaling molecules and interaction	Cytokine-cytokine receptor interaction	Acvrl1, Fasl, Il7r, Epor, Bmp7, Il13ra1, Cd40, Cxcl16, Il9r, Tgfb3, Bmp4, Tnfrsf10b, Il1rap, Tnfrsf12a, Tnf, Ccr1, Il1rl1, Il1r2, Cxcr2, Xcl1, Tnfsf4, Il2ra, Il1rn, Il1b, Il1a, Tnfsf8, Cxcl5, Cxcl9, Ccr9, Il4ra, Cx3cl1, Lif, Eda2r, Cxcl10, Ccl12, Ccl2, Tnfsf9, Inhbb, Ccr7, Gdf15, Il18, Tgfb2, Clcf1, Inhba, Tnfrsf18, Il1f9, Cxcr5, Cxcr1, Il31ra, Cxcl2, Osm, Tnfrsf19, Acvr2b, Tnfrsf13c, Csf2rb, Csf…	56	733	286	55267	0.1958	8.49344e-48	****	1.28676e-45	****
ko03030	Genetic Information Processing	Replication and repair	DNA replication	Rpa1, Mcm2, Mcm5, Pola1, Pole, Pold2, Pole2, Mcm4, Rfc4, Fen1, Pola2, Prim1, Prim2, Mcm6, Pcna, Pole3, Rpa2, Mcm7, Pold3, Rfc3, Pold1, Mcm3, Rnaseh2a, Lig1	24	733	35	55267	0.6857	2.19446e-37	****	2.2164e-35	****
ko04640	Organismal Systems	Immune system	Hematopoietic cell lineage	Itga3, Il7r, Fcer2a, Epor, Fcgr1, Il9r, H2-Oa, Tnf, Ms4a1, Dntt, Il1r2, Cr2, Il2ra, Itga4, Il1b, Il1a, Cd2, Cd1d1, Cd22, Cd19, Il4ra, Itgam, H2-Aa, H2-DMb2, Anpep, H2-Ob, Flt3, Cd14, H2-Eb1, H2-Ab1	30	733	92	55267	0.3261	1.82293e-33	****	1.38087e-31	****
ko05169	Human Diseases	Infectious disease: viral	Epstein-Barr virus infection	Ccne1, Bax, Fcer2a, Cd40, Mdm2, Map2k6, Polk, Cdkn1a, H2-Oa, Tnf, Irf7, Cr2, Traf5, E2f1, Tlr2, Ccne2, Cd19, Jak3, Myd88, Oas3, Oas2, Cxcl10, Isg15, H2-Aa, Icam1, H2-DMb2, H2-Ob, Entpd3, Oas1a, Mapk11, H2-Eb1, Blnk, Oas1g, H2-Q10, Ccnd1, H2-T-ps, H2-Ab1, Gm11127	38	733	215	55267	0.1767	4.96964e-31	****	3.0116e-29	****
ko05164	Human Diseases	Infectious disease: viral	Influenza A	Fasl, Dnajb1, Map2k6, Tnfrsf10b, Ciita, Ivns1abp, Mx2, H2-Oa, Tnf, Irf7, Il1b, Il1a, Myd88, Oas3, Oas2, Cxcl10, Ccl12, Ccl2, H2-Aa, Pml, Icam1, H2-DMb2, Tlr4, Il18, H2-Ob, Oas1a, Socs3, Mapk11, H2-Eb1, Oas1g, H2-Ab1, Hspa1b, Hspa1a	33	733	168	55267	0.1964	1.10054e-28	****	5.55774e-27	****
ko05203	Human Diseases	Cancer: overview	Viral carcinogenesis	Hpn, Ccne1, Bax, Hdac9, Mdm2, Cdkn1a, Pmaip1, Irf7, Creb1, Hdac4, Traf5, Traf1, Creb3l1, Ccne2, Gtf2h3, Jak3, Chek1, Hdac11, H2bu2, H4c3, H4c8, H4c4, H2bc12, H2-Q10, H2bc21, H4c6, H2bc11, Ccnd1, H2-T-ps, H2bc3, Gm11127, H4c14, H2bc15, H2bc14, H2bc9	35	733	216	55267	0.162	2.46805e-27	****	1.06831e-25	****
ko05322	Human Diseases	Immune disease	Systemic lupus erythematosus	Fcgr1, Cd40, H2-Oa, Tnf, Hc, Trim21, H2-Aa, H2-DMb2, H2-Ob, H2bu2, H2-Eb1, H4c3, H4c8, H4c4, H2ac10, H2bc12, H2bc21, H4c6, H2bc11, H3c3, H2-Ab1, H2bc3, Cd80, H4c14, Hist1h2ao, H2bc15, H3c8, H2bc14, H2bc9	29	733	140	55267	0.2071	4.51433e-26	****	1.7098e-24	****
ko04151	Environmental Information Processing	Signal transduction	PI3K-Akt signaling pathway	Fgf23, Pdgfb, Fasl, Col1a1, Itga3, Ccne1, Il7r, Insr, Epor, Lama5, Brca1, Mdm2, Col2a1, Cdkn1a, Creb1, Itga8, Il2ra, Itga4, Fgf7, Creb3l1, Tlr2, Pdgfc, Ccne2, Spp1, Col1a2, Cd19, Il4ra, Angpt2, Col4a1, Col4a2, Jak3, Gnb5, Gng11, Lpar1, Tlr4, Pck2, Flt3, Phlpp1, Osm, Ccnd1	40	733	355	55267	0.1127	7.22828e-25	****	2.43352e-23	****
ko05034	Human Diseases	Substance dependence	Alcoholism	Hdac9, Camkk1, Slc29a1, Creb1, Hdac4, Hat1, Creb3l1, Gnb5, Gng11, Hdac11, Shc4, Camk4, Maob, H2bu2, Gnai1, H4c3, H4c8, H4c4, H2ac10, H2bc12, H2bc21, H4c6, H2bc11, H3c3, H2bc3, H4c14, Hist1h2ao, H2bc15, H3c8, H2bc14, H2bc9	31	733	196	55267	0.1582	4.94855e-24	****	1.49941e-22	****
ko05166	Human Diseases	Infectious disease: viral	Human T-cell leukemia virus 1 infection	Ccne1, Bax, Cd40, Tcf3, Tgfb3, Adcy2, Map3k1, Adcy4, Adcy6, Cdkn1a, H2-Oa, Tnf, Creb1, Il1r2, Il2ra, Creb3l1, E2f1, Ccne2, Slc2a1, Jak3, Chek1, H2-Aa, Icam1, H2-DMb2, Tgfb2, H2-Ob, H2-Eb1, H2-Q10, Tnfrsf13c, Ccnd1, H2-T-ps, H2-Ab1, Gm11127	33	733	233	55267	0.1416	6.43563e-24	****	1.77272e-22	****
ko05414	Human Diseases	Cardiovascular disease	Dilated cardiomyopathy	Itga3, Mybpc3, Cacnb3, Myl2, Cacna1d, Cacnb1, Tgfb3, Adcy2, Adcy4, Adcy6, Tnf, Des, Tnnt2, Itga8, Itga4, Tnni3, Pln, Tgfb2, Myh6, Ttn, Myl3, Actc1, Tnnc1	23	733	89	55267	0.2584	2.42862e-23	****	6.13227e-22	****
ko05168	Human Diseases	Infectious disease: viral	Herpes simplex virus 1 infection	Fasl, Bax, Zfp607a, H2-Oa, Tnf, Cd74, Irf7, Traf5, Hc, Il1b, Tlr2, Zik1, Zfp273, Myd88, Oas3, Oas2, Ccl12, Ccl2, H2-Aa, Pml, Zfp39, H2-DMb2, Zfp60, H2-Ob, Zfp354c, Zfp961, Oas1a, Socs3, Zfp867, Zfp1, H2-Eb1, Oas1g, H2-Q10, H2-T-ps, H2-Ab1, Zfp568, Zfp94, Zfp808, Gm11127, Gm3055, Zfp383	41	733	423	55267	0.0969	6.01449e-23	****	1.40184e-21	****
ko05140	Human Diseases	Infectious disease: parasitic	Leishmaniasis	Fcgr1, Nos2, Tgfb3, H2-Oa, Tnf, Itga4, Il1b, Il1a, Tlr2, Itgam, Ptgs2, Myd88, H2-Aa, H2-DMb2, Tlr4, Tgfb2, H2-Ob, Mapk11, H2-Eb1, H2-Ab1	20	733	66	55267	0.303	5.04483e-22	****	1.09184e-20	****
ko05152	Human Diseases	Infectious disease: bacterial	Tuberculosis	Bax, Fcgr1, Nos2, Tgfb3, Ciita, H2-Oa, Tnf, Cd74, Creb1, Il1b, Il1a, Tlr2, Plk3, Clec4e, Itgam, Cd209d, Myd88, H2-Aa, H2-DMb2, Tlr4, Il18, Tgfb2, H2-Ob, Cd14, Mapk11, H2-Eb1, Sphk1, H2-Ab1	28	733	177	55267	0.1582	7.70967e-22	****	1.55735e-20	****
ko04010	Environmental Information Processing	Signal transduction	MAPK signaling pathway	Fgf23, Pdgfb, Fasl, Cacnb3, Cacna1e, Insr, Cacna1d, Mknk2, Map2k6, Cacnb1, Tgfb3, Map3k1, Cacna1i, Il1rap, Cacna1h, Tnf, Fgf7, Rasgrp1, Dusp2, Il1b, Il1a, Pdgfc, Angpt2, Myd88, Map3k13, Pla2g4c, Tgfb2, Flt3, Cd14, Mapk11, Rasgrp3, Prkcg, Hspa1b, Hspa1a	34	733	294	55267	0.1156	1.07165e-21	****	2.02944e-20	****
ko05163	Human Diseases	Infectious disease: viral	Human cytomegalovirus infection	Fasl, Bax, Mdm2, Map2k6, Adcy2, Adcy4, Adcy6, Cdkn1a, Tnf, Ccr1, Creb1, Cxcr2, Traf5, Creb3l1, Il1b, E2f1, Cx3cl1, Bcar1, Gnb5, Ptgs2, Gng11, Ccl12, Ccl2, Itpr3, Mapk11, Gnai1, H2-Q10, Ccnd1, H2-T-ps, Prkcg, Gm11127	31	733	242	55267	0.1281	3.17363e-21	****	5.65653e-20	****
ko04514	Environmental Information Processing	Signaling molecules and interaction	Cell adhesion molecules	Cldn13, Cd274, Cntnap1, Cd40, Vcan, Cldn10, Sdc2, H2-Oa, Itga8, Itga4, Cd2, Cd22, Itgam, H2-Aa, Icam1, H2-DMb2, F11r, Cldn5, H2-Ob, H2-Eb1, Nectin2, H2-Q10, H2-T-ps, H2-Ab1, Cd80, Gm11127	26	733	157	55267	0.1656	6.70661e-21	****	1.12895e-19	****
ko05206	Human Diseases	Cancer: overview	MicroRNAs in cancer	Pdgfb, Ccne1, Dnmt1, Hmox1, Brca1, Timp3, Mdm2, Ccng1, Plau, Cdkn1a, Pim1, Cyp1b1, E2f1, Ccne2, Reck, Ezh2, Ptgs2, Shc4, Notch3, Tgfb2, Bmf, Abcb1a, Gls2, Ccnd1, Prkcg	25	733	142	55267	0.1761	7.93832e-21	****	1.26595e-19	****
ko04261	Organismal Systems	Circulatory system	Adrenergic signaling in cardiomyocytes	Cacnb3, Atp1a2, Myl2, Cacna1d, Cacnb1, Adcy2, Adcy4, Adcy6, Creb1, Tnnt2, Atp1b1, Creb3l1, Tnni3, Pln, Myh6, Atp1b2, Scn4b, Rapgef4, Agtr1a, Mapk11, Gnai1, Myl3, Myl4, Actc1, Tnnc1	25	733	148	55267	0.1689	2.28435e-20	****	3.4608e-19	****
ko05165	Human Diseases	Infectious disease: viral	Human papillomavirus infection	Fasl, Col1a1, Itga3, Ccne1, Bax, Lama5, Mdm2, Col2a1, Wnt10b, Cdkn1a, Mx2, Tnf, Pard3, Creb1, Itga8, Itga4, Creb3l1, Jag1, E2f1, Ccne2, Spp1, Oasl2, Col1a2, Col4a1, Col4a2, Maml2, Ptgs2, Isg15, Notch3, Foxo1, Patj, H2-Q10, Ccnd1, H2-T-ps, Gm11127	35	733	348	55267	0.1006	2.68567e-20	****	3.87504e-19	****
ko04371	Environmental Information Processing	Signal transduction	Apelin signaling pathway	Myl2, Ccn2, Nos2, Adcy2, Adcy4, Adcy6, Hdac4, Jag1, Spp1, Mylk3, Gnb5, Gng11, Apln, Serpine1, Camk4, Notch3, Itpr3, Agtr1a, Gnai1, Myl3, Myl4, Sphk1, Ccnd1, Mef2b	24	733	136	55267	0.1765	4.49236e-20	****	6.18721e-19	****
ko05145	Human Diseases	Infectious disease: parasitic	Toxoplasmosis	Lama5, Cd40, Map2k6, Nos2, Tgfb3, Ciita, H2-Oa, Tnf, Tlr2, Myd88, H2-Aa, H2-DMb2, Tlr4, Tgfb2, H2-Ob, Mapk11, Gnai1, H2-Eb1, H2-Ab1, Igtp, Hspa1b, Hspa1a	22	733	108	55267	0.2037	6.11168e-20	****	8.05148e-19	****
ko04110	Cellular Processes	Cell growth and death	Cell cycle	Ccne1, Mcm2, Mcm5, E2f4, Cdc6, Mdm2, Tgfb3, Prkdc, Mcm4, Cdkn1a, Orc2, Mcm6, Pcna, E2f1, Ccne2, Orc1, Orc5, Mcm7, Orc6, Chek1, Tgfb2, Mcm3, Ccnd1	23	733	123	55267	0.187	6.84014e-20	****	8.63567e-19	****
ko04115	Cellular Processes	Cell growth and death	p53 signaling pathway	Ccne1, Bbc3, Bax, Perp, Mdm2, Ccng1, Rrm2, Rrm2b, Cdkn1a, Pmaip1, Steap3, Zmat3, Ccne2, Sesn2, Chek1, Serpine1, Siah1b, Ei24, Ccnd1	19	733	71	55267	0.2676	7.73274e-20	****	9.37208e-19	****
ko05323	Human Diseases	Immune disease	Rheumatoid arthritis	Acp5, Tgfb3, H2-Oa, Tnf, Il1b, Il1a, Tlr2, Cxcl5, Ccl12, Ccl2, H2-Aa, Icam1, H2-DMb2, Tlr4, Il18, Tgfb2, H2-Ob, H2-Eb1, H2-Ab1, Cd80	20	733	83	55267	0.241	8.22547e-20	****	9.58584e-19	****
ko05410	Human Diseases	Cardiovascular disease	Hypertrophic cardiomyopathy	Itga3, Mybpc3, Cacnb3, Myl2, Cacna1d, Cacnb1, Tgfb3, Edn1, Tnf, Des, Tnnt2, Itga8, Itga4, Tnni3, Tgfb2, Myh6, Ttn, Myl3, Actc1, Tnnc1	20	733	86	55267	0.2326	1.77264e-19	****	1.98929e-18	****
ko05202	Human Diseases	Cancer: overview	Transcriptional misregulation in cancer	Bax, Pax5, Fcgr1, Cd40, Tcf3, Mdm2, Polk, Plau, Cdkn1a, Ldb1, Eya1, Il1r2, Traf1, Nr4a3, Mllt3, Etv6, Itgam, Pml, Pbx3, Flt3, Foxo1, Cd14, Nsd2, H3c3, Bcl2a1b, H3c8	26	733	180	55267	0.1444	2.36796e-19	****	2.56247e-18	****
ko04933	Human Diseases	Endocrine and metabolic disease	AGE-RAGE signaling pathway in diabetic complications	Col1a1, Bax, Tgfb3, Edn1, Pim1, Tnf, Il1b, Il1a, Col1a2, Col4a1, Col4a2, Mmp2, Ccl12, Ccl2, Icam1, Serpine1, Tgfb2, Foxo1, Agtr1a, Mapk11, Ccnd1	21	733	101	55267	0.2079	2.70892e-19	****	2.83035e-18	****
ko03430	Genetic Information Processing	Replication and repair	Mismatch repair	Rpa1, Msh6, Msh3, Pold2, Rfc4, Msh2, Pcna, Rpa2, Pold3, Rfc3, Pold1, Exo1, Lig1	13	733	23	55267	0.5652	3.58114e-19	****	3.61695e-18	****
ko04062	Organismal Systems	Immune system	Chemokine signaling pathway	Hck, Cxcl16, Adcy2, Adcy4, Adcy6, Ccr1, Pard3, Cxcr2, Xcl1, Cxcl5, Cxcl9, Ccr9, Cx3cl1, Jak3, Bcar1, Gnb5, Gng11, Cxcl10, Shc4, Ccl12, Ccl2, Ccr7, Cxcr5, Cxcr1, Gnai1, Cxcl2	26	733	189	55267	0.1376	8.27974e-19	****	8.09278e-18	****
ko04668	Environmental Information Processing	Signal transduction	TNF signaling pathway	Map2k6, Edn1, Tnf, Creb1, Traf5, Traf1, Creb3l1, Jag1, Il1b, Cx3cl1, Ptgs2, Lif, Cxcl10, Ccl12, Ccl2, Icam1, Junb, Socs3, Mapk11, Bcl3, Cxcl2	21	733	110	55267	0.1909	1.77044e-18	****	1.67638e-17	****
ko05418	Human Diseases	Cardiovascular disease	Fluid shear stress and atherosclerosis	Pdgfb, Gstt1, Gstm5, Hmox1, Map2k6, Edn1, Bmp4, Sdc2, Tnf, Il1r2, Mgst3, Il1b, Il1a, Mmp2, Gsta4, Gstt2, Ccl12, Ccl2, Icam1, Gstm2, Mapk11, Acvr2b, Ass1	23	733	142	55267	0.162	2.0083e-18	****	1.84399e-17	****
ko03410	Genetic Information Processing	Replication and repair	Base excision repair	Pole, Pold2, Pole2, Fen1, Parp1, Pcna, Pole3, Ung, Mbd4, Pold3, Neil1, Pold1, Lig1, Hmgb1	14	733	34	55267	0.4118	5.02261e-18	****	4.47603e-17	****
ko05225	Human Diseases	Cancer: specific types	Hepatocellular carcinoma	Txnrd3, Gstt1, Bax, Gstm5, Hmox1, Dpf3, Tgfb3, Polk, Wnt10b, Cdkn1a, Mgst3, E2f1, Lef1, Gab1, Smarca4, Gsta4, Gstt2, Shc4, Tgfb2, Gstm2, Frat2, Frat1, Ccnd1, Prkcg	24	733	170	55267	0.1412	9.82525e-18	****	8.33977e-17	****
ko05146	Human Diseases	Infectious disease: parasitic	Amoebiasis	Col1a1, Lama5, Nos2, Arg2, Tgfb3, Tnf, Gna14, Il1r2, Il1b, Tlr2, Cd1d1, Col1a2, Itgam, Col4a1, Col4a2, Tlr4, Tgfb2, Cd14, Rab7b, Prkcg	20	733	104	55267	0.1923	9.90864e-18	****	8.33977e-17	****
ko04940	Human Diseases	Endocrine and metabolic disease	Type I diabetes mellitus	Fasl, H2-Oa, Tnf, Ptprn, Il1b, Il1a, H2-Aa, H2-DMb2, Cpe, H2-Ob, H2-Eb1, H2-Q10, H2-T-ps, H2-Ab1, Cd80, Gm11127	16	733	57	55267	0.2807	2.72609e-17	****	2.23245e-16	****
ko05162	Human Diseases	Infectious disease: viral	Measles	Fasl, Ccne1, Bbc3, Bax, Mx2, Irf7, Il2ra, Il1b, Il1a, Tlr2, Ccne2, Cd209d, Jak3, Myd88, Oas3, Oas2, Tlr4, Oas1a, Oas1g, Ccnd1, Hspa1b, Hspa1a	22	733	144	55267	0.1528	4.02375e-17	****	3.20841e-16	****
ko05321	Human Diseases	Immune disease	Inflammatory bowel disease	Tbx21, Tgfb3, H2-Oa, Tnf, Il1b, Il1a, Tlr2, Il4ra, H2-Aa, H2-DMb2, Tlr4, Il18, Tgfb2, H2-Ob, H2-Eb1, H2-Ab1	16	733	59	55267	0.2712	5.04012e-17	****	3.91579e-16	****
ko03320	Organismal Systems	Endocrine system	PPAR signaling pathway	Nr1h3, Plin4, Cpt1c, Plin5, Acsl6, Ehhadh, Fads2, Sorbs1, Gk, Scd2, Cyp27a1, Hmgcs2, Fabp3, Me1, Scd1, Pck2, Fabp4, Cpt1b	18	733	85	55267	0.2118	6.91967e-17	****	5.24165e-16	****
ko04974	Organismal Systems	Digestive system	Protein digestion and absorption	Col18a1, Col1a1, Col5a3, Atp1a2, Slc7a8, Col2a1, Kcnk5, Col5a2, Atp1b1, Col11a1, Col1a2, Col4a1, Col4a2, Col12a1, Dpp4, Atp1b2, Kcnn4, Col22a1	18	733	90	55267	0.2	2.04371e-16	****	1.51035e-15	****
ko01524	Human Diseases	Drug resistance: antineoplastic	Platinum drug resistance	Fasl, Gstt1, Bbc3, Bax, Gstm5, Msh6, Atp7b, Msh3, Brca1, Mdm2, Cdkn1a, Msh2, Pmaip1, Mgst3, Gsta4, Gstt2, Gstm2	17	733	77	55267	0.2208	2.36981e-16	****	1.70965e-15	****
ko05340	Human Diseases	Immune disease	Primary immunodeficiency	Cd79a, Il7r, Cd40, Ada, Ciita, Ung, Cd19, Jak3, Rag2, Aicda, Blnk, Rag1, Tnfrsf13c	13	733	35	55267	0.3714	3.99354e-16	****	2.81405e-15	****
ko04360	Organismal Systems	Development and regeneration	Axon guidance	Sema6b, Efnb2, Efnb3, Bmp7, Ntn4, Unc5b, Ptch1, Enah, Pard3, Sema3a, Ephb4, Plxna1, Sema4b, Slit2, Robo3, Ryk, Trpc1, Sema3f, Rhod, Plxnb1, Gnai1, Rgs3, Myl9	23	733	180	55267	0.1278	4.44381e-16	****	3.06017e-15	****
ko05205	Human Diseases	Cancer: overview	Proteoglycans in cancer	Fasl, Col1a1, Dcn, Timp3, Mdm2, Ptch1, Plau, Sdc2, Wnt10b, Cdkn1a, Tnf, Tlr2, Col1a2, Ank1, Gab1, Mmp2, Lum, Tlr4, Tgfb2, Itpr3, Mapk11, Ccnd1, Prkcg	23	733	200	55267	0.115	4.56033e-15	****	3.07062e-14	****
ko03460	Genetic Information Processing	Replication and repair	Fanconi anemia pathway	Rpa1, Fancl, Rad51c, Brca1, Fancc, Polk, Rad51, Rpa2, Blm, Poli, Fanci, Brca2, Fancm, Cenps	14	733	52	55267	0.2692	5.12388e-15	****	3.30327e-14	****
ko05332	Human Diseases	Immune disease	Graft-versus-host disease	Fasl, H2-Oa, Tnf, Il1b, Il1a, H2-Aa, H2-DMb2, H2-Ob, H2-Eb1, H2-Q10, H2-T-ps, H2-Ab1, Cd80, Gm11127	14	733	52	55267	0.2692	5.12388e-15	****	3.30327e-14	****
ko04260	Organismal Systems	Circulatory system	Cardiac muscle contraction	Cacnb3, Atp1a2, Myl2, Cacna1d, Cacnb1, Tnnt2, Atp1b1, Cox6a2, Tnni3, Myh6, Atp1b2, Cox6b2, Myl3, Myl4, Actc1, Tnnc1	16	733	78	55267	0.2051	6.25777e-15	****	3.95022e-14	****
ko04350	Environmental Information Processing	Signal transduction	TGF-beta signaling pathway	Bmp7, E2f4, Dcn, Tgfb3, Id4, Fst, Bmp4, Tnf, Smad6, Inhbb, Lefty1, Tgfb2, Inhba, Id1, Tgif1, Acvr2b, Tgif2	17	733	93	55267	0.1828	6.84473e-15	****	4.16854e-14	****
ko05144	Human Diseases	Infectious disease: parasitic	Malaria	Cd40, Tgfb3, Sdc2, Tnf, Il1b, Tlr2, Myd88, Ccl12, Ccl2, Icam1, Ackr1, Tlr4, Il18, Tgfb2	14	733	53	55267	0.2642	6.87878e-15	****	4.16854e-14	****
ko05161	Human Diseases	Infectious disease: viral	Hepatitis B	Fasl, Ccne1, Bax, Map2k6, Tgfb3, Map3k1, Cdkn1a, Tnf, Irf7, Creb1, Creb3l1, Pcna, E2f1, Tlr2, Ccne2, Jak3, Myd88, Tlr4, Tgfb2, Mapk11, Prkcg	21	733	163	55267	0.1288	7.10623e-15	****	4.22194e-14	****
ko03420	Genetic Information Processing	Replication and repair	Nucleotide excision repair	Rpa1, Pole, Pold2, Pole2, Rfc4, Pcna, Pole3, Rpa2, Gtf2h3, Pold3, Rfc3, Pold1, Lig1	13	733	43	55267	0.3023	8.97705e-15	****	5.23086e-14	****
ko04926	Organismal Systems	Endocrine system	Relaxin signaling pathway	Col1a1, Nos2, Edn1, Adcy2, Ednrb, Adcy4, Adcy6, Creb1, Creb3l1, Col1a2, Col4a1, Col4a2, Mmp2, Gnb5, Gng11, Shc4, Mmp13, Mapk11, Gnai1	19	733	130	55267	0.1462	1.29908e-14	****	7.42681e-14	****
ko04670	Organismal Systems	Immune system	Leukocyte transendothelial migration	Myl10, Cldn13, Myl2, Cldn10, Itga4, Rhoh, Mylpf, Itgam, Mmp2, Bcar1, Icam1, F11r, Cldn5, Rapgef4, Mapk11, Gnai1, Myl9, Prkcg	18	733	114	55267	0.1579	1.6076e-14	****	9.0204e-14	****
ko04218	Cellular Processes	Cell growth and death	Cellular senescence	Ccne1, E2f4, Cacna1d, Mybl2, Mdm2, Map2k6, Tgfb3, Cdkn1a, Il1a, E2f1, Ccne2, Chek1, Serpine1, Tgfb2, Itpr3, Foxo1, Mapk11, H2-Q10, Ccnd1, H2-T-ps, Gm11127	21	733	172	55267	0.1221	2.11544e-14	****	1.16542e-13	****
ko04911	Organismal Systems	Endocrine system	Insulin secretion	Atp1a2, Cacna1d, Adcy2, Adcy4, Adcy6, Creb1, Atp1b1, Creb3l1, Snap25, Slc2a1, Atp1b2, Itpr3, Ffar1, Rapgef4, Kcnn4, Prkcg	16	733	86	55267	0.186	3.18848e-14	****	1.72519e-13	****
ko00983	Metabolism	Xenobiotics biodegradation and metabolism	Drug metabolism - other enzymes	Gstt1, Gstm5, Upp1, Rrm2, Rrm2b, Tk1, Mgst3, Dut, Rrm1, Ces2e, Gsta4, Gstt2, Upb1, Gstm2, Ugt1a6a, Nme3	16	733	87	55267	0.1839	3.85938e-14	****	2.05157e-13	****
ko04510	Cellular Processes	Cellular community - eukaryotes	Focal adhesion	Pdgfb, Col1a1, Itga3, Myl10, Myl2, Lama5, Col2a1, Itga8, Itga4, Pdgfc, Spp1, Col1a2, Mylpf, Parva, Col4a1, Col4a2, Mylk3, Bcar1, Shc4, Myl9, Ccnd1, Prkcg	22	733	199	55267	0.1106	4.08111e-14	****	2.13203e-13	****
ko04928	Organismal Systems	Endocrine system	Parathyroid hormone synthesis, secretion and action	Fgf23, Gata3, Adcy2, Adcy4, Adcy6, Cdkn1a, Creb1, Creb3l1, Pde4b, Mmp15, Pde4c, Itpr3, Mmp13, Gnai1, Bglap2, Mafb, Prkcg	17	733	107	55267	0.1589	7.75428e-14	****	3.98228e-13	****
ko05330	Human Diseases	Immune disease	Allograft rejection	Fasl, Cd40, H2-Oa, Tnf, H2-Aa, H2-DMb2, H2-Ob, H2-Eb1, H2-Q10, H2-T-ps, H2-Ab1, Cd80, Gm11127	13	733	50	55267	0.26	7.99898e-14	****	4.03948e-13	****
ko05222	Human Diseases	Cancer: specific types	Small cell lung cancer	Itga3, Ccne1, Bax, Lama5, Traf4, Nos2, Polk, Cdkn1a, Traf5, Traf1, E2f1, Ccne2, Col4a1, Col4a2, Ptgs2, Ccnd1	16	733	92	55267	0.1739	9.66207e-14	****	4.79935e-13	****
ko04015	Environmental Information Processing	Signal transduction	Rap1 signaling pathway	Fgf23, Pdgfb, Insr, Pfn1, Map2k6, Adcy2, Adcy4, Adcy6, Pard3, Fgf7, Pdgfc, Itgam, Angpt2, Bcar1, Lpar1, Id1, Fpr1, Rapgef4, Mapk11, Gnai1, Rasgrp3, Prkcg	22	733	209	55267	0.1053	1.12585e-13	****	5.50216e-13	****
ko00480	Metabolism	Metabolism of other amino acids	Glutathione metabolism	Gstt1, Gstm5, Ggt5, Ggt1, Rrm2, Rrm2b, Mgst3, Rrm1, G6pdx, Gsta4, Gclc, Gstt2, Anpep, Gstm2	14	733	64	55267	0.2188	1.1974e-13	****	5.73158e-13	****
ko04612	Organismal Systems	Immune system	Antigen processing and presentation	Ciita, H2-Oa, Tnf, Cd74, Creb1, H2-Aa, H2-DMb2, H2-Ob, H2-Eb1, H2-Q10, H2-T-ps, H2-Ab1, Gm11127, Hspa1b, Hspa1a	15	733	78	55267	0.1923	1.21063e-13	****	5.73158e-13	****
ko04145	Cellular Processes	Transport and catabolism	Phagosome	Tubb6, Fcgr1, H2-Oa, Msr1, Marco, Tlr2, Itgam, Cd209d, H2-Aa, H2-DMb2, Tlr4, H2-Ob, Dync2h1, Cd14, Rab7b, H2-Eb1, H2-Q10, H2-T-ps, H2-Ab1, Gm11127	20	733	167	55267	0.1198	1.27502e-13	****	5.8535e-13	****
ko04530	Cellular Processes	Cellular community - eukaryotes	Tight junction	Arhgef18, Cldn13, Myl2, Cacna1d, Myh10, Map3k1, Cldn10, Pard3, Pcna, Cd1d1, Epb41l4b, Amotl2, Micall2, F11r, Cldn5, Synpo, Myh1, Patj, Myl9, Ccnd1	20	733	167	55267	0.1198	1.27502e-13	****	5.8535e-13	****
ko04072	Environmental Information Processing	Signal transduction	Phospholipase D signaling pathway	Pdgfb, Insr, Cyth3, Adcy2, Adcy4, Adcy6, Cxcr2, Dnm1, Pdgfc, Gab1, Pla2g4c, Shc4, Dgki, Lpar1, Dnm3, Cxcr1, Rapgef4, Agtr1a, Sphk1	19	733	148	55267	0.1284	1.4577e-13	****	6.59227e-13	****
ko03440	Genetic Information Processing	Replication and repair	Homologous recombination	Rpa1, Rad51c, Brca1, Pold2, Bard1, Rad51, Rad54l, Rpa2, Blm, Pold3, Pold1, Brca2	12	733	41	55267	0.2927	1.50633e-13	****	6.71203e-13	****
ko04064	Environmental Information Processing	Signal transduction	NF-kappa B signaling pathway	Cd40, Plau, Tnf, Parp1, Traf5, Traf1, Il1b, Ptgs2, Myd88, Icam1, Tlr4, Cd14, Cxcl2, Blnk, Tnfrsf13c, Bcl2a1b	16	733	96	55267	0.1667	1.93229e-13	****	8.48526e-13	****
ko04672	Organismal Systems	Immune system	Intestinal immune network for IgA production	Cd40, H2-Oa, Itga4, Ccr9, H2-Aa, H2-DMb2, Aicda, H2-Ob, H2-Eb1, Tnfrsf13c, H2-Ab1, Cd80	12	733	42	55267	0.2857	2.0835e-13	****	9.01859e-13	****
ko00230	Metabolism	Nucleotide metabolism	Purine metabolism	Ada, Enpp3, Rrm2, Adcy2, Adcy4, Rrm2b, Adcy6, Ak1, Pde4b, Ak4, Paics, Nudt9, Rrm1, Pde4c, Adk, Pklr, Entpd3, Nme3	18	733	137	55267	0.1314	4.24638e-13	****	1.81219e-12	****
ko05170	Human Diseases	Infectious disease: viral	Human immunodeficiency virus 1 infection	Fasl, Ap1m2, Bax, Ap1b1, Map2k6, Tnf, Traf5, Tlr2, Chek1, Gnb5, Myd88, Gng11, Tlr4, Dcaf1, Itpr3, Mapk11, Trim30d, Gnai1, H2-Q10, H2-T-ps, Prkcg, Gm11127	22	733	225	55267	0.0978	5.09249e-13	****	2.14309e-12	****
ko05167	Human Diseases	Infectious disease: viral	Kaposi sarcoma-associated herpesvirus infection	Pdgfb, Hck, Bax, Map2k6, Cdkn1a, Irf7, Ccr1, Creb1, E2f1, Angpt2, Gnb5, Ptgs2, Gng11, Icam1, Itpr3, Mapk11, Cxcl2, H2-Q10, Ccnd1, H2-T-ps, Gm11127	21	733	202	55267	0.104	5.19721e-13	****	2.1572e-12	****
ko04934	Human Diseases	Endocrine and metabolic disease	Cushing syndrome	Ccne1, Cacna1d, Adcy2, Adcy4, Cacna1i, Adcy6, Wnt10b, Cdkn1a, Cacna1h, Creb1, Creb3l1, E2f1, Lef1, Ccne2, Mrap, Itpr3, Agtr1a, Gnai1, Ccnd1	19	733	159	55267	0.1195	5.4218e-13	****	2.22001e-12	****
ko04925	Organismal Systems	Endocrine system	Aldosterone synthesis and secretion	Atp1a2, Cacna1d, Adcy2, Adcy4, Cacna1i, Adcy6, Cacna1h, Creb1, Atp1b1, Creb3l1, Kcnj5, Camk4, Atp1b2, Itpr3, Agtr1a, Prkcg	16	733	103	55267	0.1553	6.01312e-13	****	2.42282e-12	****
ko05160	Human Diseases	Infectious disease: viral	Hepatitis C	Fasl, Nr1h3, Bax, Cldn13, Cldn10, Cdkn1a, Mx2, Tnf, Irf7, E2f1, Oas3, Oas2, Ifit1, Cxcl10, Cldn5, Oas1a, Socs3, Oas1g, Ccnd1	19	733	160	55267	0.1187	6.07704e-13	****	2.42282e-12	****
ko04270	Organismal Systems	Circulatory system	Vascular smooth muscle contraction	Ramp2, Cacna1d, Edn1, Adcy2, Adcy4, Adcy6, Pla2g12a, Cald1, Adm, Mylk3, Pla2g4c, Ppp1r14a, Pla2g2d, Itpr3, Agtr1a, Actg2, Myl9, Prkcg	18	733	140	55267	0.1286	6.20413e-13	****	2.44137e-12	****
ko04658	Organismal Systems	Immune system	Th1 and Th2 cell differentiation	Tbx21, Gata3, H2-Oa, Il2ra, Jag1, Il4ra, Jak3, Maml2, H2-Aa, H2-DMb2, Notch3, H2-Ob, Mapk11, H2-Eb1, H2-Ab1	15	733	87	55267	0.1724	6.53522e-13	****	2.53868e-12	****
ko05150	Human Diseases	Infectious disease: bacterial	Staphylococcus aureus infection	Fcgr1, Krt10, H2-Oa, Hc, Itgam, H2-Aa, Icam1, H2-DMb2, H2-Ob, Fpr1, Fpr2, H2-Eb1, H2-Ab1, Fpr3, Cfb	15	733	88	55267	0.1705	7.78233e-13	****	2.98487e-12	****
ko05416	Human Diseases	Cardiovascular disease	Viral myocarditis	Cd40, H2-Oa, H2-Aa, Icam1, H2-DMb2, Myh6, H2-Ob, H2-Eb1, H2-Q10, Ccnd1, H2-T-ps, H2-Ab1, Cd80, Gm11127	14	733	74	55267	0.1892	1.01e-12	****	3.82537e-12	****
ko04020	Environmental Information Processing	Signal transduction	Calcium signaling pathway	Cacna1e, Cacna1d, Nos2, Adcy2, Ednrb, Adcy4, Cacna1i, Cacna1h, Gna14, P2rx3, Mylk3, Phka1, Hrh2, Camk4, Pln, Itpr3, Agtr1a, Sphk1, Prkcg, Tnnc1	20	733	188	55267	0.1064	1.20618e-12	****	4.50098e-12	****
ko04024	Environmental Information Processing	Signal transduction	cAMP signaling pathway	Atp1a2, Cacna1d, Tshr, Edn1, Ptch1, Adcy2, Adcy4, Adcy6, Creb1, Atp1b1, Creb3l1, Pde4b, Pde4c, Tnni3, Camk4, Pln, Atp1b2, Hcar2, Rapgef4, Gnai1, Myl9	21	733	211	55267	0.0995	1.21809e-12	****	4.50098e-12	****
ko05226	Human Diseases	Cancer: specific types	Gastric cancer	Fgf23, Ccne1, Bax, Tgfb3, Polk, Wnt10b, Cdkn1a, Fgf7, E2f1, Lef1, Ccne2, Gab1, Shc4, Tgfb2, Abcb1a, Frat2, Frat1, Ccnd1	18	733	148	55267	0.1216	1.63035e-12	****	5.95177e-12	****
ko04022	Environmental Information Processing	Signal transduction	cGMP-PKG signaling pathway	Insr, Atp1a2, Cacna1d, Adcy2, Ednrb, Adcy4, Adcy6, Creb1, Atp1b1, Creb3l1, Kcnj8, Mylk3, Pln, Atp1b2, Itpr3, Agtr1a, Gnai1, Myl9, Mef2b	19	733	172	55267	0.1105	2.24515e-12	****	8.09857e-12	****
ko04068	Environmental Information Processing	Signal transduction	FoxO signaling pathway	Fasl, Il7r, Insr, Slc2a4, Mdm2, Tgfb3, Plk2, Fbxo32, Cdkn1a, Plk3, Rag2, Tgfb2, Pck2, Foxo1, Mapk11, Rag1, Ccnd1	17	733	132	55267	0.1288	2.64132e-12	****	9.41554e-12	****
ko05320	Human Diseases	Immune disease	Autoimmune thyroid disease	Fasl, Cd40, Tshr, H2-Oa, H2-Aa, H2-DMb2, H2-Ob, H2-Eb1, H2-Q10, H2-T-ps, H2-Ab1, Cd80, Gm11127	13	733	65	55267	0.2	3.08491e-12	****	1.08689e-11	****
ko04621	Organismal Systems	Immune system	NOD-like receptor signaling pathway	Tnf, Irf7, Traf5, Il1b, Gbp2, Myd88, Oas3, Oas2, Casp4, Ccl12, Ccl2, Nlrp6, Tlr4, Il18, Itpr3, Oas1a, Mapk11, Cxcl2, Oas1g, Nlrp12	20	733	198	55267	0.101	3.17515e-12	****	1.10132e-11	****
ko04390	Environmental Information Processing	Signal transduction	Hippo signaling pathway	Bbc3, Bmp7, Ccn2, Tgfb3, Bmp4, Ajuba, Snai2, Wnt10b, Limd1, Pard3, Wwtr1, Lef1, Serpine1, Tgfb2, Id1, Tead1, Patj, Ccnd1	18	733	154	55267	0.1169	3.23489e-12	****	1.10132e-11	****
ko04921	Organismal Systems	Endocrine system	Oxytocin signaling pathway	Cacnb3, Cacna1d, Cacnb1, Adcy2, Adcy4, Adcy6, Cdkn1a, Mylk3, Kcnj5, Ptgs2, Pla2g4c, Camk4, Kcnj2, Itpr3, Gnai1, Myl9, Ccnd1, Prkcg	18	733	154	55267	0.1169	3.23489e-12	****	1.10132e-11	****
ko04659	Organismal Systems	Immune system	Th17 cell differentiation	Tbx21, Gata3, Irf4, Il1rap, H2-Oa, Il2ra, Il1b, Il4ra, Jak3, H2-Aa, H2-DMb2, H2-Ob, Mapk11, H2-Eb1, H2-Ab1	15	733	102	55267	0.1471	7.20949e-12	****	2.4272e-11	****
ko05142	Human Diseases	Infectious disease: parasitic	Chagas disease	Fasl, Nos2, Tgfb3, Tnf, Gna14, Il1b, Tlr2, Myd88, Ccl12, Ccl2, Serpine1, Tlr4, Tgfb2, Mapk11, Gnai1	15	733	103	55267	0.1456	8.33589e-12	****	2.77558e-11	****
ko04630	Environmental Information Processing	Signal transduction	JAK-STAT signaling pathway	Pdgfb, Il7r, Epor, Il13ra1, Il9r, Gfap, Cdkn1a, Pim1, Il2ra, Il4ra, Jak3, Cish, Lif, Socs3, Osm, Ccnd1, Csf2rb, Csf2rb2	18	733	163	55267	0.1104	8.54127e-12	****	2.81305e-11	****
ko04931	Human Diseases	Endocrine and metabolic disease	Insulin resistance	Nr1h3, Insr, Slc2a4, Tnf, Creb1, Creb3l1, Slc2a1, Mlxip, Pck2, Acacb, Foxo1, Ppp1r3b, Ppp1r3d, Socs3, Cpt1b	15	733	110	55267	0.1364	2.20376e-11	****	7.18e-11	****
ko05132	Human Diseases	Infectious disease: bacterial	Salmonella infection	Pfn1, Nos2, Arpc5l, Il1b, Il1a, Myd88, Tlr4, Il18, Dync2h1, Cd14, Rab7b, Mapk11, Cxcl2	13	733	78	55267	0.1667	3.53757e-11	****	1.1403e-10	****
ko05215	Human Diseases	Cancer: specific types	Prostate cancer	Pdgfb, Ccne1, Mdm2, Plau, Cdkn1a, Creb1, Il1r2, Creb3l1, E2f1, Lef1, Pdgfc, Ccne2, Foxo1, Ccnd1	14	733	97	55267	0.1443	4.68036e-11	****	1.49279e-10	****
ko04713	Organismal Systems	Environmental adaptation	Circadian entrainment	Cacna1d, Per1, Adcy2, Adcy4, Cacna1i, Adcy6, Cacna1h, Creb1, Kcnj5, Gnb5, Gng11, Itpr3, Gnai1, Prkcg	14	733	98	55267	0.1429	5.39433e-11	****	1.68503e-10	****
ko04620	Organismal Systems	Immune system	Toll-like receptor signaling pathway	Cd40, Map2k6, Tnf, Irf7, Il1b, Tlr2, Spp1, Cxcl9, Myd88, Cxcl10, Tlr4, Cd14, Mapk11, Cd80	14	733	98	55267	0.1429	5.39433e-11	****	1.68503e-10	****
ko04014	Environmental Information Processing	Signal transduction	Ras signaling pathway	Fgf23, Pdgfb, Fasl, Insr, Rin1, Fgf7, Rasgrp1, Pla2g12a, Pdgfc, Rasal1, Angpt2, Gab1, Gnb5, Gng11, Pla2g4c, Shc4, Pla2g2d, Flt3, Rasgrp3, Prkcg	20	733	232	55267	0.0862	5.77011e-11	****	1.78402e-10	****
ko04910	Organismal Systems	Endocrine system	Insulin signaling pathway	Insr, Slc2a4, Mknk2, Sorbs1, Prkar1b, Phka1, Shc4, Pck2, Pklr, Acacb, Foxo1, Ppp1r3b, Ppp1r3d, Socs3, Flot1, Flot2	16	733	139	55267	0.1151	6.51849e-11	****	1.99505e-10	****
ko03450	Genetic Information Processing	Replication and repair	Non-homologous end-joining	Polm, Xrcc6, Prkdc, Fen1, Dntt, Xrcc5, Lig4	7	733	13	55267	0.5385	1.12345e-10	****	3.40406e-10	****
ko04380	Organismal Systems	Development and regeneration	Osteoclast differentiation	Acp5, Fhl2, Fcgr1, Map2k6, Tnf, Creb1, Il1b, Il1a, Camk4, Tgfb2, Junb, Socs3, Mapk11, Blnk, Lilrb4a	15	733	124	55267	0.121	1.26016e-10	****	3.78047e-10	****
ko04810	Cellular Processes	Cell motility	Regulation of actin cytoskeleton	Fgf23, Pdgfb, Itga3, Myl10, Myl2, Pfn1, Myh10, Enah, Arpc5l, Itga8, Itga4, Fgf7, Pdgfc, Mylpf, Itgam, Mylk3, Bcar1, Lpar1, Myl9	19	733	217	55267	0.0876	1.33045e-10	****	3.95221e-10	****
ko05224	Human Diseases	Cancer: specific types	Breast cancer	Fgf23, Bax, Brca1, Polk, Wnt10b, Cdkn1a, Fgf7, Jag1, E2f1, Lef1, Shc4, Notch3, Brca2, Frat2, Frat1, Ccnd1	16	733	147	55267	0.1088	1.52217e-10	****	4.47785e-10	****
ko05134	Human Diseases	Infectious disease: bacterial	Legionellosis	Tnf, Il1b, Tlr2, Itgam, Myd88, Tlr4, Il18, Cd14, Cxcl2, Hspa1b, Hspa1a	11	733	57	55267	0.193	2.19979e-10	****	6.409e-10	****
ko00240	Metabolism	Nucleotide metabolism	Pyrimidine metabolism	Enpp3, Upp1, Rrm2, Rrm2b, Tk1, Tyms, Dut, Rrm1, Upb1, Entpd3, Nme3	11	733	58	55267	0.1897	2.68222e-10	****	7.74013e-10	****
ko04971	Organismal Systems	Digestive system	Gastric acid secretion	Atp1a2, Adcy2, Adcy4, Adcy6, Atp1b1, Mylk3, Hrh2, Atp1b2, Kcnj2, Itpr3, Gnai1, Prkcg	12	733	74	55267	0.1622	2.80849e-10	****	8.02804e-10	****
ko04725	Organismal Systems	Nervous system	Cholinergic synapse	Cacna1d, Adcy2, Adcy4, Adcy6, Creb1, Creb3l1, Kcnq5, Gnb5, Gng11, Camk4, Kcnj2, Itpr3, Gnai1, Prkcg	14	733	112	55267	0.125	3.34987e-10	****	9.48608e-10	****
ko01522	Human Diseases	Drug resistance: antineoplastic	Endocrine resistance	Bax, Mdm2, Adcy2, Adcy4, Adcy6, Cdkn1a, Jag1, E2f1, Mmp2, Shc4, Notch3, Mapk11, Ccnd1	13	733	93	55267	0.1398	3.47155e-10	****	9.73963e-10	****
ko04144	Cellular Processes	Transport and catabolism	Endocytosis	Cyth3, Rab4a, Mdm2, Dab2, Pard3, Cxcr2, Arpc5l, Il2ra, Dnm1, Dnajc6, Psd3, Pml, Psd, Dnm3, Cxcr1, H2-Q10, H2-T-ps, Gm11127, Hspa1b, Hspa1a	20	733	257	55267	0.0778	3.57128e-10	****	9.9275e-10	****
ko04915	Organismal Systems	Endocrine system	Estrogen signaling pathway	Krt10, Adcy2, Adcy4, Adcy6, Creb1, Creb3l1, Mmp2, Kcnj5, Shc4, Itpr3, Krt14, Krt16, Gnai1, Hspa1b, Hspa1a	15	733	134	55267	0.1119	3.82249e-10	****	1.05292e-09	****
ko05133	Human Diseases	Infectious disease: bacterial	Pertussis	Nos2, Tnf, Hc, Il1b, Il1a, Cxcl5, Itgam, Myd88, Tlr4, Cd14, Mapk11, Gnai1	12	733	76	55267	0.1579	3.87562e-10	****	1.05794e-09	****
ko05310	Human Diseases	Immune disease	Asthma	Cd40, H2-Oa, Tnf, H2-Aa, H2-DMb2, H2-Ob, H2-Eb1, H2-Ab1	8	733	24	55267	0.3333	5.62097e-10	****	1.52067e-09	****
ko00564	Metabolism	Lipid metabolism	Glycerophospholipid metabolism	Mboat2, Lpcat1, Gpd1, Gpam, Ptdss2, Pla2g12a, Plb1, Pla2g4c, Pcyt1b, Dgki, Pla2g2d, Gpd1l, Phospho1	13	733	97	55267	0.134	5.93882e-10	****	1.59245e-09	****
ko04066	Environmental Information Processing	Signal transduction	HIF-1 signaling pathway	Timp1, Eno2, Hmox1, Insr, Mknk2, Nos2, Edn1, Cdkn1a, Slc2a1, Angpt2, Serpine1, Tlr4, Prkcg	13	733	103	55267	0.1262	1.26819e-09	****	3.37072e-09	****
ko04152	Environmental Information Processing	Signal transduction	AMPK signaling pathway	Insr, Cpt1c, Hnf4a, Slc2a4, Scd2, Creb1, Creb3l1, Pfkm, Scd1, Pck2, Acacb, Foxo1, Ccnd1, Cpt1b	14	733	126	55267	0.1111	1.62053e-09	****	4.26976e-09	****
ko04927	Organismal Systems	Endocrine system	Cortisol synthesis and secretion	Cacna1d, Adcy2, Adcy4, Cacna1i, Adcy6, Cacna1h, Creb1, Creb3l1, Mrap, Itpr3, Agtr1a	11	733	69	55267	0.1594	1.88268e-09	****	4.9177e-09	****
ko05210	Human Diseases	Cancer: specific types	Colorectal cancer	Bbc3, Bax, Msh6, Msh3, Tgfb3, Polk, Cdkn1a, Msh2, Pmaip1, Lef1, Tgfb2, Ccnd1	12	733	88	55267	0.1364	2.21984e-09	****	5.74881e-09	****
ko05412	Human Diseases	Cardiovascular disease	Arrhythmogenic right ventricular cardiomyopathy	Itga3, Cacnb3, Cacna1d, Cacnb1, Des, Itga8, Itga4, Lef1, Pkp2, Actn2, Dsp	11	733	72	55267	0.1528	3.00955e-09	****	7.7279e-09	****
ko04657	Organismal Systems	Immune system	IL-17 signaling pathway	Traf4, Tnf, Traf5, Il1b, Cxcl5, Ptgs2, Cxcl10, Ccl12, Ccl2, Mmp13, Mapk11, Cxcl2	12	733	91	55267	0.1319	3.28903e-09	****	8.3746e-09	****
ko04918	Organismal Systems	Endocrine system	Thyroid hormone synthesis	Atp1a2, Tshr, Adcy2, Adcy4, Adcy6, Creb1, Atp1b1, Creb3l1, Atp1b2, Itpr3, Prkcg	11	733	73	55267	0.1507	3.50124e-09	****	8.84064e-09	****
ko04724	Organismal Systems	Nervous system	Glutamatergic synapse	Slc1a2, Cacna1d, Adcy2, Adcy4, Adcy6, Gnb5, Gng11, Trpc1, Pla2g4c, Itpr3, Gls2, Gnai1, Prkcg	13	733	113	55267	0.115	4.02973e-09	****	1.0091e-08	****
ko04210	Cellular Processes	Cell growth and death	Apoptosis	Fasl, Bbc3, Bax, Septin4, Tnfrsf10b, Tnf, Pmaip1, Parp1, Traf1, Ptpn13, Itpr3, Csf2rb, Csf2rb2, Bcl2a1b	14	733	136	55267	0.1029	4.42584e-09	****	1.0992e-08	****
[truncated: 181 more rows]
