# Supplementary material for: Unraveling the Role of RNase L Knockout in Alleviating Immune Response Activation in Mice Bone Marrow after Irradiation
Source: Int J Mol Sci. 2024 Feb 27;25(5):2722. doi: 10.3390/ijms25052722 (PMC10932110; doi:10.3390/ijms25052722)
Supplement: Supplementary file 1 [file ijms-25-02722-s001.zip › Supplementary Table S3 DEGs between the RNase L-KO-IR and RNase L-KO groups compared with between the WT-IR and WT groups.xlsx]

## Sheet: upragulation
Table S3. DEGs between the WT-IR and WT groups compared with between the RNase L－/－-IR and RNase L－/－ groups.
gene_id	gene_name	log2(fc) between the WT-IR and WT groups	log2(fc) between the RNase L－/－-IR and RNase L－/－ groups
ENSMUSG00000023067	Cdkn1a	4.65956	4.6863
ENSMUSG00000053846	Lipg	5.25439	4.76531
ENSMUSG00000020326	Ccng1	2.87409	2.70731
ENSMUSG00000041801	Phlda3	4.93031	5.36577
ENSMUSG00000030069	Prok2	5.49229	4.23296
ENSMUSG00000037095	Lrg1	2.69545	2.31976
ENSMUSG00000053113	Socs3	3.31806	3.16778
ENSMUSG00000040752	Myh6	8.44847	-1.58818
ENSMUSG00000029763	Exoc4	2.2161	2.07779
ENSMUSG00000022126	Acod1	4.43754	3.53628
ENSMUSG00000025491	Ifitm1	2.4253	1.38113
ENSMUSG00000048458	Inka2	4.0851	3.49917
ENSMUSG00000112148	Lilrb4a	1.93305	1.32528
ENSMUSG00000027663	Zmat3	3.06478	2.53346
ENSMUSG00000112023	Lilr4b	2.26403	1.81374
ENSMUSG00000027398	Il1b	2.54189	1.17567
ENSMUSG00000032135	Mcam	3.40943	2.66481
ENSMUSG00000034457	Eda2r	5.59525	6.70003
ENSMUSG00000037855	Zfp365	6.00106	3.49063
ENSMUSG00000000204	Slfn4	2.10681	0.8947
ENSMUSG00000039450	Dcxr	2.48664	2.7207
ENSMUSG00000062762	Ei24	1.78323	1.66566
ENSMUSG00000020826	Nos2	8.31236	5.50795
ENSMUSG00000022514	Il1rap	1.931	1.2152
ENSMUSG00000102813	Gm37795	4.17185	3.27214
ENSMUSG00000020407	Upp1	3.44666	2.13802
ENSMUSG00000022218	Tgm1	2.92047	2.63278
ENSMUSG00000003873	Bax	1.76042	1.91194
ENSMUSG00000005413	Hmox1	1.52601	1.56667
ENSMUSG00000030748	Il4ra	1.65886	1.70192
ENSMUSG00000059108	Ifitm6	1.66601	1.22322
ENSMUSG00000025804	Ccr1	1.68188	1.27992
ENSMUSG00000028893	Sesn2	1.66261	1.02416
ENSMUSG00000071713	Csf2rb	1.97396	1.72427
ENSMUSG00000007783	Cpt1c	3.20604	3.08534
ENSMUSG00000047798	Cd300lf	1.6405	1.35384
ENSMUSG00000041608	Entpd3	4.11891	2.9679
ENSMUSG00000040533	Matn1	7.27001	6.1841
ENSMUSG00000002083	Bbc3	2.62112	2.42195
ENSMUSG00000001227	Sema6b	2.39361	2.71005
ENSMUSG00000030609	Aen	1.71867	1.57057
ENSMUSG00000038508	Gdf15	4.5043	3.86882
ENSMUSG00000033684	Qsox1	1.586	1.25881
ENSMUSG00000039238	Zfp750	5.07457	3.68295
ENSMUSG00000034987	Hrh2	1.76058	1.30255
ENSMUSG00000026180	Cxcr2	1.67893	1.2175
ENSMUSG00000068744	Psrc1	1.67471	1.7319
ENSMUSG00000029134	Plb1	5.96104	8.8185
ENSMUSG00000035673	Sbno2	1.37862	1.39514
ENSMUSG00000053175	Bcl3	2.18057	2.61564
ENSMUSG00000061815	Rufy4	3.01146	1.81506
ENSMUSG00000016756	Cmah	1.7577	0.934071
ENSMUSG00000055632	Hmcn2	5.29381	3.36831
ENSMUSG00000041324	Inhba	1.58753	1.06375
ENSMUSG00000026073	Il1r2	1.66595	1.83292
ENSMUSG00000049999	Ppp1r3d	1.95056	1.50577
ENSMUSG00000113701	B230303A05Rik	3.45655	2.05415
ENSMUSG00000029082	Bst1	1.77562	1.48441
ENSMUSG00000032369	Plscr1	1.5395	1.39932
ENSMUSG00000072875	Gpr27	2.39327	1.95724
ENSMUSG00000027995	Tlr2	1.51265	1.34883
ENSMUSG00000085912	Trp53cor1	4.07372	5.15677
ENSMUSG00000052270	Fpr2	1.39867	0.984701
ENSMUSG00000060591	Ifitm2	1.34318	0.981483
ENSMUSG00000108086	Gm6786	13.3687	4.32565
ENSMUSG00000052749	Trim30b	1.48808	0.762296
ENSMUSG00000020785	Camkk1	2.39212	1.83001
ENSMUSG00000031805	Jak3	1.63402	1.59772
ENSMUSG00000061981	Flot2	1.33506	0.965784
ENSMUSG00000042099	Kank3	2.26906	2.45609
ENSMUSG00000033538	Casp4	1.78062	1.46697
ENSMUSG00000060445	Sycp2	2.47462	1.04344
ENSMUSG00000041695	Kcnj2	1.50707	1.36396
ENSMUSG00000068614	Actc1	13.4536	-2.03423
ENSMUSG00000022074	Tnfrsf10b	3.45297	3.12729
ENSMUSG00000039753	Fbxl5	1.24553	1.03172
ENSMUSG00000032085	Tagln	4.65668	2.72145
ENSMUSG00000021687	Scamp1	1.52972	1.01179
ENSMUSG00000001473	Tubb6	2.06238	1.64808
ENSMUSG00000041268	Dmxl2	1.2659	0.525668
ENSMUSG00000006345	Ggt1	2.89875	1.94822
ENSMUSG00000030921	Trim30a	1.34937	0.894463
ENSMUSG00000027360	Hdc	1.21689	0.791985
ENSMUSG00000046794	Ppp1r3b	1.47257	1.08875
ENSMUSG00000034818	Celf5	7.92763	4.27022
ENSMUSG00000026817	Ak1	3.13395	2.9168
ENSMUSG00000075122	Cd80	2.06615	1.86833
ENSMUSG00000021614	Vcan	2.04807	1.78097
ENSMUSG00000097548	Gm26748	12.4673	5.18958
ENSMUSG00000096719	Mrgpra2b	1.42949	0.763767
ENSMUSG00000024014	Pim1	1.19037	1.16526
ENSMUSG00000003541	Ier3	2.22816	2.16443
ENSMUSG00000037411	Serpine1	4.38324	4.21584
ENSMUSG00000072683	Gm7457	3.85671	2.93578
ENSMUSG00000022892	App	1.26581	0.759368
ENSMUSG00000022180	Slc7a8	1.41752	1.35111
ENSMUSG00000056124	B4galt6	1.4115	1.05583
ENSMUSG00000110631	Gm42047	3.07589	1.84586
ENSMUSG00000059714	Flot1	1.1633	0.833434
ENSMUSG00000028195	Ccn1	3.38809	4.3153
ENSMUSG00000059741	Myl3	12.6197	-1.20466
ENSMUSG00000006800	Sulf2	1.18688	1.24477
ENSMUSG00000003283	Hck	1.12383	0.73966
ENSMUSG00000028480	Glipr2	1.12501	0.823916
ENSMUSG00000078763	Slfn1	1.04688	0.569836
ENSMUSG00000001156	Mxd1	1.04961	0.838633
ENSMUSG00000060962	Dmkn	2.05946	1.15386
ENSMUSG00000022500	Litaf	1.09815	0.795126
ENSMUSG00000059810	Rgs3	1.2687	0.418858
ENSMUSG00000072812	Ahnak2	4.52965	2.38146
ENSMUSG00000020846	Rflnb	1.10294	0.706528
ENSMUSG00000031400	G6pdx	1.06245	0.566331
ENSMUSG00000021701	Plk2	2.20228	2.92577
ENSMUSG00000074622	Mafb	1.32784	1.04861
ENSMUSG00000025854	Fam20c	2.49329	2.46693
ENSMUSG00000028645	Slc2a1	1.67915	1.35817
ENSMUSG00000027171	Prrg4	2.79676	2.35118
ENSMUSG00000072825	Cep170b	2.64714	3.38725
ENSMUSG00000020184	Mdm2	1.15753	1.00177
ENSMUSG00000034226	Rhov	3.23983	3.03437
ENSMUSG00000024737	Slc15a3	1.20746	0.782339
ENSMUSG00000032724	Abtb2	1.50565	0.916651
ENSMUSG00000025059	Gk	1.50695	0.704843
ENSMUSG00000002233	Rhoc	1.91121	1.16803
ENSMUSG00000025492	Ifitm3	1.26698	0.844148
ENSMUSG00000026893	Gca	1.23398	0.620258
ENSMUSG00000000530	Acvrl1	1.48244	0.800219
ENSMUSG00000021367	Edn1	12.7751	3.73243
ENSMUSG00000045763	Basp1	1.91979	1.32306
ENSMUSG00000030474	Siglece	1.16473	1.05938
ENSMUSG00000031722	Hp	1.0988	1.0554
ENSMUSG00000019997	Ccn2	2.96911	3.37745
ENSMUSG00000026831	1700007K13Rik	13.3002	12.9613
ENSMUSG00000073405	H2-T-ps	2.07052	2.08812
ENSMUSG00000015854	Cd5l	1.30306	1.48707
ENSMUSG00000042821	Snai1	2.96948	3.76224
ENSMUSG00000013974	Mcemp1	1.00725	0.514714
ENSMUSG00000054612	Mgmt	2.12205	1.97161
ENSMUSG00000017057	Il13ra1	1.2978	0.550732
ENSMUSG00000004891	Nes	4.06759	3.15479
ENSMUSG00000067235	H2-Q10	1.19301	0.702381
ENSMUSG00000030084	Plxna1	1.3172	1.07407
ENSMUSG00000051490	Foxd4	1.91043	1.59482
ENSMUSG00000032786	Alas1	1.12668	1.13978
ENSMUSG00000053338	Tarm1	1.32003	1.07305
ENSMUSG00000000182	Fgf23	13.2093	4.1195
ENSMUSG00000032508	Myd88	1.05806	0.930762
ENSMUSG00000093973	Mrgpra2a	1.41631	0.886061
ENSMUSG00000078817	Nlrp12	1.31147	0.800792
ENSMUSG00000032690	Oas2	2.5608	1.6413
ENSMUSG00000021185	Dglucy	1.24295	1.11426
ENSMUSG00000051811	Cox6b2	1.19338	1.01418
ENSMUSG00000071714	Csf2rb2	1.21557	1.1434
ENSMUSG00000068587	Mgam	1.16018	0.385149
ENSMUSG00000036362	P2ry13	1.26796	1.26743
ENSMUSG00000023045	Soat2	2.12546	2.11024
ENSMUSG00000058755	Osm	1.50788	1.4788
ENSMUSG00000023046	Igfbp6	5.00294	3.60816
ENSMUSG00000031740	Mmp2	2.73776	2.32959
ENSMUSG00000029915	Clec5a	1.09447	0.421121
ENSMUSG00000029304	Spp1	1.4421	0.857515
ENSMUSG00000033720	Sfxn5	1.21206	0.519862
ENSMUSG00000024754	Cemip2	1.0294	0.843355
ENSMUSG00000022555	Dgat1	1.23142	0.577028
ENSMUSG00000021668	Polk	1.43541	1.33674
ENSMUSG00000034275	Igsf9b	5.9703	2.17914
ENSMUSG00000036006	Ripor2	1.02169	0.648735
ENSMUSG00000057596	Trim30d	1.24898	0.453215
ENSMUSG00000070348	Ccnd1	1.24092	0.64855
ENSMUSG00000106609	Gm43181	2.98394	1.00389
ENSMUSG00000017697	Ada	1.27197	0.870351
ENSMUSG00000045551	Fpr1	1.00884	0.480813
ENSMUSG00000031441	Atp11a	1.0348	0.697224
ENSMUSG00000067149	Jchain	1.30767	0.635907
ENSMUSG00000044350	Lacc1	1.58324	1.56181
ENSMUSG00000085156	Snhg15	1.52883	1.63797
ENSMUSG00000018893	Mb	5.85673	-1.48152
ENSMUSG00000037035	Inhbb	3.57448	2.74453
ENSMUSG00000030407	Qpctl	1.3159	1.47354
ENSMUSG00000012428	Steap4	1.30495	0.646034
ENSMUSG00000067594	Krt77	5.90475	2.18111
ENSMUSG00000026313	Hdac4	1.0421	0.810035
ENSMUSG00000076441	Ass1	1.22686	0.8358
ENSMUSG00000052837	Junb	1.07856	1.80744
ENSMUSG00000069874	Irgm2	1.05086	0.564704
ENSMUSG00000043993	2900052L18Rik	2.54043	2.43301
ENSMUSG00000039813	Tbc1d2	1.01471	0.875192
ENSMUSG00000035352	Ccl12	5.79145	4.54242
ENSMUSG00000028476	Reck	1.35256	1.22804
ENSMUSG00000000386	Mx1	1.79618	1.45641
ENSMUSG00000032661	Oas3	1.39692	0.925433
ENSMUSG00000021822	Plau	1.29385	0.446223
ENSMUSG00000026249	Serpine2	1.32332	1.30469
ENSMUSG00000023019	Gpd1	1.32599	1.06371
ENSMUSG00000002108	Nr1h3	1.52949	1.05838
ENSMUSG00000110386	Gm42031	1.85564	0.326866
ENSMUSG00000048234	Rnf149	1.39408	0.46435
ENSMUSG00000069792	Wfdc17	1.82448	1.4554
ENSMUSG00000037010	Apln	2.52875	1.7681
ENSMUSG00000031605	Klhl2	1.01538	0.750082
ENSMUSG00000041773	Enc1	1.47354	1.16008
ENSMUSG00000028362	Tnfsf8	1.98497	2.24307
ENSMUSG00000042251	Pm20d1	3.65774	5.2378
ENSMUSG00000024769	Cdc42bpg	1.11945	1.28039
ENSMUSG00000070476	Fam217b	1.06225	0.847123
ENSMUSG00000050578	Mmp13	2.04559	1.54827
ENSMUSG00000028680	Plk3	1.50211	1.41814
ENSMUSG00000052419	2610001J05Rik	1.34682	0.813326
ENSMUSG00000021559	Dapk1	1.22845	0.638957
ENSMUSG00000044103	Il1f9	1.04382	0.438619
ENSMUSG00000037405	Icam1	1.13572	1.30188
ENSMUSG00000030142	Clec4e	1.11001	0.976015
ENSMUSG00000015850	Adamtsl4	1.76998	2.00241
ENSMUSG00000049608	Gpr55	2.34962	2.00936
ENSMUSG00000032192	Gnb5	2.1731	1.22518
ENSMUSG00000022026	Olfm4	1.20823	0.801478
ENSMUSG00000031465	Angpt2	3.55724	1.36824
ENSMUSG00000027832	Ptx3	2.9504	2.22717
ENSMUSG00000021950	Anxa8	3.25985	2.44378
ENSMUSG00000027068	Dhrs9	1.0008	0.877831
ENSMUSG00000029581	Fscn1	2.02543	1.74585
ENSMUSG00000005089	Slc1a2	5.41038	0.917753
ENSMUSG00000027514	Zbp1	1.41369	1.17612
ENSMUSG00000029417	Cxcl9	2.25971	1.22748
ENSMUSG00000052374	Actn2	4.21922	-0.690165
ENSMUSG00000022912	Pros1	1.29984	1.33323
ENSMUSG00000042156	Dzip1	1.94524	1.60468
ENSMUSG00000026414	Tnnt2	2.85972	-1.21553
ENSMUSG00000021125	Arg2	1.24345	0.679327
ENSMUSG00000035314	Gdpd5	2.15225	1.70335
ENSMUSG00000034459	Ifit1	1.84863	0.931943
ENSMUSG00000116380	Gm39556	1.09366	1.02427
ENSMUSG00000020120	Plek	1.00126	0.575231
ENSMUSG00000074738	Fndc10	2.09827	2.12157
ENSMUSG00000058056	Palld	1.88787	0.969377
ENSMUSG00000038527	C1rl	1.00723	0.852792
ENSMUSG00000023473	Celsr3	1.09788	1.00711
ENSMUSG00000020017	Hal	1.48449	1.74454
ENSMUSG00000044816	D630023F18Rik	3.72613	3.68334
ENSMUSG00000029661	Col1a2	1.76206	0.599192
ENSMUSG00000030966	Trim21	1.15142	-0.691896
ENSMUSG00000055320	Tead1	2.57148	1.18918
ENSMUSG00000035385	Ccl2	4.88556	5.32857
ENSMUSG00000043099	Hic1	3.08569	0.964813
ENSMUSG00000040918	Slc19a2	1.81049	1.60048
ENSMUSG00000042745	Id1	1.18063	1.00622
ENSMUSG00000039196	Orm1	1.02423	0.946906
ENSMUSG00000006344	Ggt5	1.04394	1.01765
ENSMUSG00000001506	Col1a1	2.07126	0.566915
ENSMUSG00000067297	Ifit1bl2	1.27238	0.0522351
ENSMUSG00000079033	Mef2b	3.26275	3.37253
ENSMUSG00000035692	Isg15	1.3861	0.9398
ENSMUSG00000046807	Lrrc75b	2.42331	2.54914
ENSMUSG00000028270	Gbp2	1.28011	0.706132
ENSMUSG00000031503	Col4a2	1.44948	0.907129
ENSMUSG00000092920	Mirt2	1.40105	0.416419
ENSMUSG00000052776	Oas1a	1.74813	1.04314
ENSMUSG00000030786	Itgam	1.25551	0.512644
ENSMUSG00000044349	Snhg11	3.52847	1.12824
ENSMUSG00000025044	Msr1	1.27597	0.689907
ENSMUSG00000031502	Col4a1	1.47232	0.802945
ENSMUSG00000021835	Bmp4	2.09771	1.34399
ENSMUSG00000056328	Myh1	4.70151	0.362847
ENSMUSG00000026342	Slc35f5	1.1635	1.01085
ENSMUSG00000038028	Tigar	1.16614	0.788655
ENSMUSG00000024401	Tnf	1.13354	1.11449
ENSMUSG00000019734	Tmc4	1.27342	0.957564
ENSMUSG00000062515	Fabp4	1.24246	1.75215
ENSMUSG00000078853	Igtp	1.12403	0.601209
ENSMUSG00000042622	Maff	2.50534	2.22083
ENSMUSG00000021986	Amer2	1.57539	-0.066209
ENSMUSG00000046186	Cd109	1.86749	1.59451
ENSMUSG00000031504	Rab20	1.41683	1.18428
ENSMUSG00000118140	Gm4949	3.40995	2.16518
ENSMUSG00000068196	Col8a1	1.66373	0.918795
ENSMUSG00000020961	Ston2	1.01988	0.523756
ENSMUSG00000026981	Il1rn	1.07506	0.382372
ENSMUSG00000022150	Dab2	1.32537	0.497561
ENSMUSG00000038507	Parp12	1.09409	0.720146
ENSMUSG00000100465	Gm29264	1.75588	1.26194
ENSMUSG00000045502	Hcar2	1.51031	0.824016
ENSMUSG00000060044	Tmem26	1.14089	1.14739
ENSMUSG00000006219	Fblim1	1.38136	0.964142
ENSMUSG00000025498	Irf7	1.35231	1.02829
ENSMUSG00000051747	Ttn	2.2569	-0.843449
ENSMUSG00000062593	Gm49339	1.84443	1.54451
ENSMUSG00000041954	Tnfrsf18	1.29124	1.41798
ENSMUSG00000029561	Oasl2	1.44195	0.988289
ENSMUSG00000024679	Ms4a6d	1.5955	1.42742
ENSMUSG00000090877	Hspa1b	1.85727	0.882003
ENSMUSG00000033788	Dysf	1.75107	1.02107
ENSMUSG00000095079	Igha	1.15938	1.21839
ENSMUSG00000027966	Col11a1	2.08587	0.740731
ENSMUSG00000035934	Pknox2	1.86774	0.0458983
ENSMUSG00000117050	1700023B13Rik	3.39861	2.97731
ENSMUSG00000052688	Rab7b	1.33339	0.961904
ENSMUSG00000035640	Cbarp	2.02715	0.914497
ENSMUSG00000030107	Usp18	1.37136	0.816273
ENSMUSG00000059742	Kcnh7	1.13601	0.738057
ENSMUSG00000032373	Car12	2.22197	1.99606
ENSMUSG00000020099	Unc5b	2.69619	1.51256
ENSMUSG00000027800	Tm4sf1	2.20151	1.64651
ENSMUSG00000040483	Xaf1	1.02425	0.439682
ENSMUSG00000029161	Cgref1	2.78331	1.30383
ENSMUSG00000008999	Bmp7	2.95427	1.66482
ENSMUSG00000034394	Lif	2.58536	2.77961
ENSMUSG00000021340	Gpld1	2.65756	2.38611
ENSMUSG00000024044	Epb41l3	1.26313	0.994235
ENSMUSG00000016496	Cd274	1.01799	0.312223
ENSMUSG00000018593	Sparc	1.20304	0.572413
ENSMUSG00000037211	Spry1	1.42414	1.29024
ENSMUSG00000027273	Snap25	4.68966	0.954282
ENSMUSG00000022094	Slc39a14	1.20912	1.53842
ENSMUSG00000022305	Lrp12	1.31206	1.0693
ENSMUSG00000110355	Gm7514	1.7963	1.07639
ENSMUSG00000074570	Cass4	1.30281	0.780089
ENSMUSG00000041481	Serpina3g	1.15289	1.1111
ENSMUSG00000044092	C130050O18Rik	1.04034	0.751146
ENSMUSG00000058354	Krt6a	5.94776	-0.315461
ENSMUSG00000023349	Clec4n	1.5557	0.899773
ENSMUSG00000070047	Fat1	2.01761	1.5837
ENSMUSG00000021913	Ogdhl	4.66684	2.40846
ENSMUSG00000026208	Des	2.62749	-0.456205
ENSMUSG00000074486	Bglap2	1.70188	0.38072
ENSMUSG00000020963	Tshr	1.40205	1.26306
ENSMUSG00000027399	Il1a	1.47985	0.971072
ENSMUSG00000034795	Ccdc122	2.00549	1.96261
ENSMUSG00000032578	Cish	1.03686	0.770466
ENSMUSG00000051397	Tacstd2	1.002	0.943629
ENSMUSG00000107583	Gm44104	2.62294	0.858712
ENSMUSG00000030399	Ckm	2.29938	-0.119838
ENSMUSG00000018293	Pfn1	1.13457	-0.176563
ENSMUSG00000045659	Plekha7	1.65699	1.69707
ENSMUSG00000019761	Krt10	2.74429	0.110945
ENSMUSG00000026042	Col5a2	1.6789	0.613603
ENSMUSG00000022456	Septin3	2.7449	1.05667
ENSMUSG00000019851	Perp	1.38095	0.597041
ENSMUSG00000055546	Timd4	1.15335	0.666292
ENSMUSG00000029309	Sparcl1	2.12633	-0.0847502
ENSMUSG00000036885	Arhgef26	2.34587	0.175926
ENSMUSG00000020044	Timp3	1.39651	0.967786
ENSMUSG00000054889	Dsp	1.56553	0.145322
ENSMUSG00000027750	Postn	1.93449	1.02651
ENSMUSG00000037712	Fermt2	1.78381	2.00943
ENSMUSG00000074896	Ifit3	1.84067	0.902028
ENSMUSG00000026700	Tnfsf4	5.21133	14.3977
ENSMUSG00000039217	Il18	1.09846	0.732809
ENSMUSG00000039956	Mrap	1.43445	1.47349
ENSMUSG00000042379	Esm1	1.59527	1.84071
ENSMUSG00000014602	Kif1a	2.61462	1.025
ENSMUSG00000048911	Rnf24	1.30938	0.923415
ENSMUSG00000100783	2310047D07Rik	2.16924	1.81244
ENSMUSG00000038665	Dgki	2.20502	1.57798
ENSMUSG00000074457	S100a16	1.9901	1.40612
ENSMUSG00000007097	Atp1a2	2.60059	0.198659
ENSMUSG00000043286	Pnpla1	1.14854	1.37304
ENSMUSG00000058427	Cxcl2	2.5677	4.56678
ENSMUSG00000024074	Crim1	1.55809	0.936979
ENSMUSG00000031886	Ces2e	3.30972	3.63246
ENSMUSG00000116661	Gm5966	6.31932	1.62008
ENSMUSG00000053797	Krt16	5.36926	-0.24048
ENSMUSG00000051920	Rspo2	2.37101	2.21554
ENSMUSG00000035355	Kcnh4	2.72716	1.85039
ENSMUSG00000019929	Dcn	1.5327	0.76657
ENSMUSG00000041707	Tmem273	1.66796	0.505292
ENSMUSG00000027803	Wwtr1	1.70817	0.184465
ENSMUSG00000047592	Nxpe5	1.54705	1.99105
ENSMUSG00000054589	Gm9949	1.21824	0.741476
ENSMUSG00000032125	Robo4	1.77795	0.84889
ENSMUSG00000026833	Olfm1	1.11887	0.902851
ENSMUSG00000031778	Cx3cl1	1.72188	1.39446
ENSMUSG00000030256	Bhlhe41	1.63837	0.871875
ENSMUSG00000078894	2210418O10Rik	1.88325	-1.7229
ENSMUSG00000066861	Oas1g	2.33754	1.35713
ENSMUSG00000002100	Mybpc3	2.24388	-0.30348
ENSMUSG00000030247	Kcnj8	1.7777	0.974929
ENSMUSG00000032591	Mst1	1.13295	1.1502
ENSMUSG00000042286	Stab1	1.05708	0.531614
ENSMUSG00000028527	Ak4	1.21651	0.77806
ENSMUSG00000029761	Cald1	1.19492	0.756046
ENSMUSG00000051439	Cd14	1.22306	1.90182
ENSMUSG00000022122	Ednrb	2.45798	2.49638
ENSMUSG00000061527	Krt5	5.15773	-0.657576
ENSMUSG00000038351	Sgsm2	1.00815	0.808838
ENSMUSG00000015980	Lrrc27	1.24887	0.822058
ENSMUSG00000031955	Bcar1	1.92753	1.03743
ENSMUSG00000026437	Cdk18	1.6043	0.788574
ENSMUSG00000070604	Vsig10l	1.52966	0.450815
ENSMUSG00000028713	Cyp4b1	1.71933	1.4001
ENSMUSG00000026358	Rgs1	1.61957	1.39753
ENSMUSG00000062488	Ifit3b	1.82522	0.698877
ENSMUSG00000013936	Myl2	1.42834	-0.850548
ENSMUSG00000034205	Loxl2	2.04258	1.05369
ENSMUSG00000041378	Cldn5	2.14293	1.55836
ENSMUSG00000015947	Fcgr1	1.24122	0.724297
ENSMUSG00000024535	Snx24	1.63192	0.907391
ENSMUSG00000039754	Alkbh4	1.13535	-0.260907
ENSMUSG00000106334	Gm43549	3.9793	1.06468
ENSMUSG00000022816	Fstl1	1.12208	1.29667
ENSMUSG00000045545	Krt14	5.64793	-0.326015
ENSMUSG00000051043	Gprc5c	2.06303	0.773743
ENSMUSG00000035186	Ubd	1.66856	0.429865
ENSMUSG00000000489	Pdgfb	1.10907	0.514032
ENSMUSG00000025318	Jph3	1.26129	1.042
ENSMUSG00000032261	Sh3bgrl2	1.25847	0.72488
ENSMUSG00000118559	A930007A09Rik	1.7893	1.79742
ENSMUSG00000025083	Afap1l2	2.01292	0.623407
ENSMUSG00000032332	Col12a1	1.98922	0.862177
ENSMUSG00000028789	Azin2	1.71209	1.92373
ENSMUSG00000042515	Pwwp3b	2.56802	1.3919
ENSMUSG00000115946	Mirt2	1.17796	0.759416
ENSMUSG00000085894	Gm15832	1.05735	0.229481
ENSMUSG00000060260	Pwwp2b	1.00545	0.714314
ENSMUSG00000033722	BC034090	1.94459	1.31065
ENSMUSG00000048644	Ctxn1	1.9811	1.34138
ENSMUSG00000078922	Tgtp1	1.00201	0.466372
ENSMUSG00000032531	Amotl2	1.00606	0.896514
ENSMUSG00000035458	Tnni3	2.11398	-1.1616
ENSMUSG00000028019	Pdgfc	1.11987	0.755958
ENSMUSG00000042190	Cmklr1	1.11622	0.674702
ENSMUSG00000021268	Meg3	3.49599	0.577957
ENSMUSG00000043079	Synpo	1.69094	0.594127
ENSMUSG00000102196	Gm38171	2.08406	0.578934
ENSMUSG00000054690	Emcn	1.37685	1.22467
ENSMUSG00000032374	Plod2	1.40505	1.15565
ENSMUSG00000001444	Tbx21	1.41159	0.0548604
ENSMUSG00000030249	Abcc9	1.15828	0.777081
ENSMUSG00000049134	Nrap	2.67767	1.08614
ENSMUSG00000046447	Camk2n1	1.89634	0.486413
ENSMUSG00000092528	Nlrp1c-ps	1.71904	1.3842
ENSMUSG00000031342	Gpm6b	1.31038	0.078398
ENSMUSG00000055407	Map6	1.66492	0.744091
ENSMUSG00000027546	Atp9a	1.72018	-0.100977
ENSMUSG00000118495	AC161757	2.32475	1.31833
ENSMUSG00000011305	Plin5	1.94442	2.70146
ENSMUSG00000113309	Gm48408	2.0031	0.782303
ENSMUSG00000021097	Clmn	2.06635	2.7794
ENSMUSG00000074483	Bglap	1.8722	-0.00773981
ENSMUSG00000097125	Gm26885	1.31967	1.53291
ENSMUSG00000004044	Cavin1	1.08874	0.464185
ENSMUSG00000054905	Stfa3	1.47377	-0.43248
ENSMUSG00000038146	Notch3	1.42274	0.938117
ENSMUSG00000048480	Cxcr1	1.97465	0.687267
ENSMUSG00000058022	Adtrp	1.12771	0.700407
ENSMUSG00000022220	Adcy4	1.23594	0.854356
ENSMUSG00000050860	Phospho1	1.10514	0.759327
ENSMUSG00000018920	Cxcl16	1.33429	1.22622
ENSMUSG00000059901	Adamts14	1.05453	1.04368
ENSMUSG00000004267	Eno2	2.98619	0.801121
ENSMUSG00000056492	Adgrf5	1.39392	1.07641
ENSMUSG00000042784	Muc1	3.86653	3.14393
ENSMUSG00000032372	Plscr2	1.77877	1.08727
ENSMUSG00000069607	Cd300ld3	1.15717	0.3938
ENSMUSG00000006154	Eps8l1	2.42658	-0.657145
ENSMUSG00000079017	Ifi27l2a	1.05641	0.683793
ENSMUSG00000032860	P2ry2	1.50012	1.84444
ENSMUSG00000025855	Prkar1b	1.45305	0.668726
ENSMUSG00000026390	Marco	2.47359	3.74101
ENSMUSG00000034675	Dbn1	1.29373	1.5765
ENSMUSG00000026875	Traf1	1.09234	0.638201
ENSMUSG00000032899	Styk1	1.22574	0.470625
ENSMUSG00000100182	1810006J02Rik	1.62119	1.07759
ENSMUSG00000086866	4930512H18Rik	2.09454	0.3842
ENSMUSG00000044562	Rasip1	1.51877	0.545112
ENSMUSG00000066362	Rps13-ps1	1.12503	0.993744
ENSMUSG00000096140	Ankrd66	1.62334	1.55134
ENSMUSG00000006587	Snai3	2.09782	1.58482
ENSMUSG00000017740	Slc12a5	1.05852	0.858111
ENSMUSG00000016128	Stard13	1.96172	1.06711
ENSMUSG00000074340	Ovgp1	1.24714	-0.35036
ENSMUSG00000028773	Fabp3	2.66511	-1.94976
ENSMUSG00000027208	Fgf7	2.11092	1.25091
ENSMUSG00000008136	Fhl2	1.15166	0.633027
ENSMUSG00000018906	P4ha2	2.54557	2.76873
ENSMUSG00000057123	Gja5	1.97448	0.422701
ENSMUSG00000034855	Cxcl10	1.71951	0.841177
ENSMUSG00000037217	Syn1	1.54097	0.882847
ENSMUSG00000030199	Etv6	1.21125	0.482514
ENSMUSG00000067818	Myl9	1.11005	0.686389
ENSMUSG00000022768	Ccdc116	1.55026	0.614425
ENSMUSG00000023972	Ptk7	1.57009	1.99259
ENSMUSG00000027955	Gask1b	1.28347	1.12451
ENSMUSG00000036564	Ndrg4	2.66151	-0.227435
ENSMUSG00000022893	Adamts1	1.68777	2.0957
ENSMUSG00000020922	Lsm12	1.16552	0.873689
ENSMUSG00000033644	Piwil2	2.13681	1.48296
ENSMUSG00000025203	Scd2	1.02546	-0.633991
ENSMUSG00000026204	Ptprn	1.80369	0.8467
ENSMUSG00000056486	Chn1	1.897	0.30484
ENSMUSG00000022665	Ccdc80	1.01831	1.17221
ENSMUSG00000027276	Jag1	1.02701	0.217561
ENSMUSG00000089929	Bcl2a1b	1.09181	0.845946
ENSMUSG00000087593	Gm16174	1.6892	1.66336
ENSMUSG00000063779	Chil4	1.00152	1.03432
ENSMUSG00000086399	Gm16144	2.12937	0.0920716
ENSMUSG00000029710	Ephb4	1.30419	0.975473
ENSMUSG00000046818	Ddit4l	2.11104	1.90909
ENSMUSG00000030022	Adamts9	1.7243	1.96187
ENSMUSG00000051379	Flrt3	2.27731	1.41813
ENSMUSG00000070354	Evi2	2.015	-0.983065
ENSMUSG00000027797	Dclk1	1.67941	0.877269
ENSMUSG00000030770	Parva	1.26829	0.261159
ENSMUSG00000047878	A4galt	1.40313	0.733927
ENSMUSG00000040265	Dnm3	3.31927	3.05113
ENSMUSG00000033491	Prss35	2.87202	0.437262
ENSMUSG00000015619	Gata3	1.36214	0.404285
ENSMUSG00000025489	Ifitm5	2.37155	1.52065
ENSMUSG00000001943	Vsig2	1.95294	0.620874
ENSMUSG00000000693	Loxl3	1.06874	0.371867
ENSMUSG00000106464	C130083M11Rik	1.05636	0.829855
ENSMUSG00000066364	Serpina3b	1.62047	1.59799
ENSMUSG00000059005	Hnrnpa3	3.0812	3.56866
ENSMUSG00000089762	Ier5l	1.75239	0.83733
ENSMUSG00000099398	Ms4a14	1.56687	1.36232
ENSMUSG00000032010	Usp2	1.09718	1.40547
ENSMUSG00000074466	Gm15417	1.40785	1.0274
ENSMUSG00000041845	Rhod	2.37098	1.56051
ENSMUSG00000039395	Mreg	1.23502	1.10029
ENSMUSG00000097145	9230114K14Rik	1.09035	0.67918
ENSMUSG00000028445	Enho	1.65221	1.02427
ENSMUSG00000022261	Sdc2	1.31972	1.06962
ENSMUSG00000041445	Mmrn2	1.08103	1.11047
ENSMUSG00000054793	Cadm4	1.73255	1.03345
ENSMUSG00000032766	Gng11	1.04141	0.47456
ENSMUSG00000024521	Pmaip1	1.40156	1.05961
ENSMUSG00000037060	Cavin3	1.50599	0.608376
ENSMUSG00000028967	Errfi1	1.22398	1.55767
ENSMUSG00000038583	Pln	1.83603	-2.60648
ENSMUSG00000092622	Khdc3	1.20672	0.666656
ENSMUSG00000030472	Ceacam18	1.39014	1.07265
ENSMUSG00000032060	Cryab	1.86296	-0.710846
ENSMUSG00000112478	Gm47761	2.89782	1.62254
ENSMUSG00000023041	Krt6b	4.77564	-0.0222241
ENSMUSG00000062300	Nectin2	1.24458	0.0954913
ENSMUSG00000076533	Igkv4-90	2.93998	-1.99062
ENSMUSG00000026628	Atf3	1.17698	0.358305
ENSMUSG00000003309	Ap1m2	1.20389	0.469199
ENSMUSG00000089722	Cd300ld5	1.08302	0.529256
ENSMUSG00000031647	Mfap3l	1.06312	0.834701
ENSMUSG00000043782	Bicdl2	1.86309	0.605744
ENSMUSG00000092586	Ly6g6c	2.28988	0.45597
ENSMUSG00000039691	Tspan10	1.62004	1.50152
ENSMUSG00000079362	Gm43302	1.38531	0.41989
ENSMUSG00000032034	Kcnj5	1.18697	0.48092
ENSMUSG00000081219	Bambi-ps1	1.08855	1.48053
ENSMUSG00000025666	Tmem47	1.63839	1.71582
ENSMUSG00000050821	Fam131a	1.07465	0.608689
ENSMUSG00000050777	Tmem37	1.1427	0.782765
ENSMUSG00000035864	Syt1	3.57453	0.45201
ENSMUSG00000026825	Dnm1	2.73578	1.12852
ENSMUSG00000015647	Lama5	1.09228	0.84327
ENSMUSG00000059430	Actg2	2.65744	0.248548
ENSMUSG00000093955	Ighv1-34	1.90078	1.28215
ENSMUSG00000037852	Cpe	1.64267	0.607303
ENSMUSG00000031972	Acta1	1.55678	0.648071
ENSMUSG00000033276	Stk36	2.32589	1.42819
ENSMUSG00000028037	Ifi44	1.60236	0.890286
ENSMUSG00000076434	Wfdc3	1.11639	0.527164
ENSMUSG00000031626	Sorbs2	1.28199	0.446795
ENSMUSG00000040026	Saa3	2.84609	2.29579
ENSMUSG00000027230	Creb3l1	1.02078	0.697372
ENSMUSG00000032128	Robo3	1.20083	1.22395
ENSMUSG00000038151	Prdm1	1.00826	-0.068666
ENSMUSG00000096606	Tpbgl	1.909	0.5879
ENSMUSG00000027559	Car3	1.05834	0.124926
ENSMUSG00000032418	Me1	1.49612	1.40255
ENSMUSG00000001131	Timp1	2.58268	2.63351
ENSMUSG00000045903	Npas4	1.10999	0.372671
ENSMUSG00000072476	Gm9008	2.14039	0.297164
ENSMUSG00000071847	Apcdd1	1.03684	0.610371
ENSMUSG00000039126	Prune2	1.58929	1.1254
ENSMUSG00000108954	Gm44901	1.00818	-0.0473974
ENSMUSG00000029381	Shroom3	1.38827	0.718345
ENSMUSG00000032064	Dixdc1	1.25839	0.366808
ENSMUSG00000086236	5830418P13Rik	1.56771	2.04476
ENSMUSG00000036862	Dchs1	1.45105	0.324967
ENSMUSG00000051354	Samd3	1.20092	0.212791
ENSMUSG00000032487	Ptgs2	2.70088	0.298205
ENSMUSG00000021765	Fst	2.21045	1.13634
ENSMUSG00000039405	Prss23	2.0657	1.70748
ENSMUSG00000046834	Krt1	4.22045	-0.158341
ENSMUSG00000039239	Tgfb2	3.24608	3.05562
ENSMUSG00000038295	Atg9b	1.29027	0.197448
ENSMUSG00000002831	Plin4	1.21157	0.588822
ENSMUSG00000023341	Mx2	1.11493	0.51063
ENSMUSG00000071724	Smpd5	1.12157	0.388182
ENSMUSG00000039911	Spsb1	1.28342	1.22825
ENSMUSG00000037621	Atoh8	1.5705	1.93622
ENSMUSG00000062098	Btbd3	1.07191	0.504057
ENSMUSG00000079022	Col22a1	2.03005	1.14308
ENSMUSG00000054545	Ugt1a6a	1.35727	0.570554
ENSMUSG00000084788	Gm11342	1.4186	1.26366
ENSMUSG00000038235	F11r	1.04569	0.820751
ENSMUSG00000017167	Cntnap1	1.01562	0.232294
ENSMUSG00000052560	Cpne8	1.38459	0.370412
ENSMUSG00000043811	Rtn4r	1.38524	0.714989
ENSMUSG00000022995	Enah	1.01863	0.775128
ENSMUSG00000022899	Slc15a2	1.47091	-1.47099
ENSMUSG00000039765	Cc2d2a	1.37804	0.642193
ENSMUSG00000078139	AK157302	1.78608	-0.848757
ENSMUSG00000026620	Mark1	1.2664	0.940294
ENSMUSG00000029608	Rph3a	1.59779	1.19549
ENSMUSG00000039062	Anpep	1.12071	0.940348
ENSMUSG00000090231	Cfb	1.17613	0.422921
ENSMUSG00000051236	Msrb3	1.10891	0.969295
ENSMUSG00000021253	Tgfb3	1.14841	0.145008
ENSMUSG00000028341	Nr4a3	1.64344	1.64167
ENSMUSG00000071234	Syndig1l	1.32688	0.410283
ENSMUSG00000049521	Cdc42ep1	1.29653	1.1408
ENSMUSG00000001507	Itga3	1.50763	1.7015
ENSMUSG00000074415	Mir100hg	1.49173	0.827158
ENSMUSG00000079700	Fpr3	1.28565	1.63572
ENSMUSG00000022894	Adamts5	1.0419	0.304492
ENSMUSG00000035678	Tnfsf9	1.21671	0.973576
ENSMUSG00000020773	Trim47	1.03892	0.461763
ENSMUSG00000046727	Cystm1	1.17488	0.567449
ENSMUSG00000021071	Trim9	1.26543	0.722861
ENSMUSG00000072964	Bhlhb9	1.02537	-0.00500898
ENSMUSG00000075585	6330403L08Rik	1.21841	0.0613893
ENSMUSG00000041202	Pla2g2d	1.54105	2.32447
ENSMUSG00000104728	Gm42462	1.13218	1.9487
ENSMUSG00000060284	Sp7	1.20871	0.695279
ENSMUSG00000041957	Pkp2	3.21986	0.496167
ENSMUSG00000032105	Pdzd3	1.07792	0.738486
ENSMUSG00000022483	Col2a1	1.26233	-0.0142391
ENSMUSG00000108291	Gm44292	1.08908	1.50055
ENSMUSG00000024302	Dtna	1.52118	0.384113
ENSMUSG00000040724	Kcna2	1.25819	-0.00384829
ENSMUSG00000025812	Pard3	1.15583	1.02568
ENSMUSG00000021379	Id4	1.31786	1.70496
ENSMUSG00000050473	Slc35d3	1.05064	0.657883
ENSMUSG00000046056	Sbsn	1.23849	-0.104242
ENSMUSG00000024043	Arhgap28	1.399	1.60625
ENSMUSG00000027220	Syt13	2.17544	1.24315
ENSMUSG00000000392	Fap	1.03592	0.623641
ENSMUSG00000038668	Lpar1	1.3956	1.20206
ENSMUSG00000039607	Rbms3	1.46493	0.44264
ENSMUSG00000026573	Xcl1	1.04386	0.134503
ENSMUSG00000028536	2610528J11Rik	1.44552	1.56562
ENSMUSG00000040133	Gpr176	2.19095	1.73373
ENSMUSG00000030790	Adm	1.9265	2.63
ENSMUSG00000078956	Gm14221	1.10741	0.692054
ENSMUSG00000034684	Sema3f	2.65522	1.50399
ENSMUSG00000057614	Gnai1	1.57149	0.46036
ENSMUSG00000001435	Col18a1	1.61516	0.741883
ENSMUSG00000080875	Gm7332	1.56924	-0.378078
ENSMUSG00000020473	Aebp1	1.16845	0.946285
ENSMUSG00000105867	Gm42517	1.1882	0.874437
ENSMUSG00000092418	Gm20406	1.38064	0.398791
ENSMUSG00000036446	Lum	1.05339	0.489298
ENSMUSG00000110902	Gm33104	1.66559	1.40682
ENSMUSG00000049653	Spatc1	1.11925	-0.305358
ENSMUSG00000036867	Smad6	1.48475	0.0883826
ENSMUSG00000019577	Pdk4	1.29611	0.469636
ENSMUSG00000040584	Abcb1a	1.29061	1.65303
ENSMUSG00000052727	Map1b	1.09706	0.554261
ENSMUSG00000053646	Plxnb1	1.39164	0.495891
ENSMUSG00000022367	Has2	1.2173	0.457313
ENSMUSG00000025983	Ccdc150	1.41062	-0.274334
ENSMUSG00000030554	Synm	1.35736	1.06338
ENSMUSG00000021745	Ptprg	1.08681	0.0835287
ENSMUSG00000044042	Fmn1	1.22908	0.292591
ENSMUSG00000004631	Sgce	1.09305	0.207564
ENSMUSG00000092618	Btnl6	1.09587	0.645345
ENSMUSG00000000817	Fasl	1.19354	0.681667
ENSMUSG00000039529	Atp8b1	1.00773	0.893253
ENSMUSG00000037166	Ppp1r14a	1.52532	0.513894
ENSMUSG00000076752	Trgc2	1.0313	0.776184
ENSMUSG00000032251	Irak1bp1	1.11568	2.91662
ENSMUSG00000022579	Gpihbp1	1.03581	0.45119
ENSMUSG00000033355	Rtp4	1.17378	0.798191
ENSMUSG00000058297	Spock2	1.0607	0.50485
ENSMUSG00000029816	Gpnmb	1.54662	1.28185
ENSMUSG00000071141	Rpl36a-ps3	1.21047	-0.380263
ENSMUSG00000026315	Serpinb8	1.06175	1.11026
ENSMUSG00000044703	Phf11a	1.12639	0.494865
ENSMUSG00000050212	Eva1b	1.01167	0.785757
ENSMUSG00000111752	Gm38575	1.21083	1.39391
ENSMUSG00000053219	Raet1e	1.27603	1.65249
ENSMUSG00000092103	Gm17039	2.87955	2.19272
ENSMUSG00000044461	Shisa2	1.07043	1.3496
ENSMUSG00000082809	Gm14150	2.09686	-0.443442
ENSMUSG00000033565	Rbfox2	1.09318	0.911692
ENSMUSG00000001555	Fkbp10	1.09972	0.291333
ENSMUSG00000031458	Coprs	1.04751	0.257458
ENSMUSG00000005124	Ccn4	2.34565	1.45709
ENSMUSG00000086420	Gm8865	1.07161	0.737138
ENSMUSG00000091898	Tnnc1	1.52387	-0.320418
ENSMUSG00000012705	Retn	1.145	-0.0103634
ENSMUSG00000073599	Ecscr	2.26384	0.264997
ENSMUSG00000040562	Gstm2	1.37334	1.09038
ENSMUSG00000105501	5330426L24Rik	1.25978	-0.836419
ENSMUSG00000046761	Fam83h	1.29105	1.04387
ENSMUSG00000026874	Hc	1.44584	0.699165
ENSMUSG00000100922	Gm8520	2.31057	3.46473
ENSMUSG00000112129	Pbld1	1.11541	1.30704
ENSMUSG00000035184	Fam124a	1.74146	-0.224247
ENSMUSG00000072769	Gm10419	1.50922	0.782938
ENSMUSG00000024678	Ms4a4d	1.00272	1.28944
ENSMUSG00000048473	Sult6b2	2.25591	10.7916
ENSMUSG00000020805	Slc13a5	1.89737	0.0937074
ENSMUSG00000019891	Dcbld1	1.1078	0.994453
ENSMUSG00000046080	Clec9a	1.07464	0.0841901
ENSMUSG00000022178	Ajuba	1.16223	0.0740029
ENSMUSG00000117379	Gm50022	1.08662	0.724077
ENSMUSG00000032839	Trpc1	1.28907	1.26677
ENSMUSG00000029371	Cxcl5	1.14744	1.20404
ENSMUSG00000040563	Plppr2	1.30532	0.536047
ENSMUSG00000020892	Aloxe3	1.15657	1.24627
ENSMUSG00000029664	Tfpi2	1.22299	0.664236
ENSMUSG00000050730	Arhgap42	1.17789	0.949426
ENSMUSG00000028883	Sema3a	1.01852	0.76314
ENSMUSG00000094526	Gm21451	1.96822	3.11897
ENSMUSG00000072647	Adam1a	1.00724	-1.86356
ENSMUSG00000024883	Rin1	1.18196	0.550169
ENSMUSG00000021536	Adcy2	1.37149	0.612465
ENSMUSG00000022996	Wnt10b	1.07809	0.793885
ENSMUSG00000020264	Slc36a2	1.21231	0.668589
ENSMUSG00000024087	Cyp1b1	1.18034	1.23799
ENSMUSG00000097572	Gm26797	1.06143	0.247416
ENSMUSG00000028600	Podn	1.33732	0.663587
ENSMUSG00000038128	Camk4	1.30998	0.537021
ENSMUSG00000000730	Dnmt3l	1.0561	0.901662
ENSMUSG00000022676	Snai2	1.18888	0.961316
ENSMUSG00000107894	Gm10388	1.13417	-0.228469
ENSMUSG00000023905	Tnfrsf12a	1.16981	1.22065
ENSMUSG00000041696	Rasl12	1.28287	1.79144
ENSMUSG00000049281	Scn3b	1.89005	2.87053
ENSMUSG00000031558	Slit2	1.36418	0.281154
ENSMUSG00000006435	Neurl1a	1.06699	0.81438
ENSMUSG00000013584	Aldh1a2	1.01	-0.0944607
ENSMUSG00000003352	Cacnb3	1.21339	-0.253857
ENSMUSG00000038745	Nlrp6	1.30528	0.119757
ENSMUSG00000051726	Kcnf1	1.20264	-0.220299
ENSMUSG00000022586	Ly6i	1.12484	0.130473
ENSMUSG00000091971	Hspa1a	1.39166	1.27173
ENSMUSG00000020614	Fam20a	1.02173	0.605299
ENSMUSG00000069609	Cd300ld4	1.0235	0.876931
ENSMUSG00000061852	Gm7582	1.14734	-0.300719
ENSMUSG00000083748	Gm11662	1.06086	0.686206
ENSMUSG00000015094	Npdc1	1.02215	1.01889
ENSMUSG00000051375	Pcdh1	1.11144	0.0819426
ENSMUSG00000097313	Gm26569	1.42244	1.05978
ENSMUSG00000021217	Tshz3	1.0812	0.749824
ENSMUSG00000027868	Tbx15	1.00734	1.31213
ENSMUSG00000001300	Efnb2	1.11284	0.770118
ENSMUSG00000102975	Gm37347	1.35164	1.29738
ENSMUSG00000050982	Apol10a	1.27662	-0.227411
ENSMUSG00000027611	Procr	1.02225	0.56263
ENSMUSG00000031790	Mmp15	1.21426	0.23153
ENSMUSG00000040690	Col16a1	1.12036	-0.0688142
ENSMUSG00000075286	Gm1968	1.00919	0.0305773
ENSMUSG00000082433	Gm9025	1.07763	-0.201193
ENSMUSG00000019796	Lrp11	1.0125	0.666232
ENSMUSG00000092216	Gm19345	1.13777	1.52416
ENSMUSG00000040147	Maob	1.00825	0.0266427
ENSMUSG00000064080	Fbln2	1.61106	0.188162
ENSMUSG00000030020	Prickle2	1.09366	-0.193665
ENSMUSG00000115834	Gm10385	1.14804	-0.118545
ENSMUSG00000039005	Tlr4	1.07769	-1.93102
ENSMUSG00000029419	Ajm1	1.36625	1.39128
ENSMUSG00000040328	Olfr56	1.00987	0.556361
ENSMUSG00000029126	Nsg1	1.12041	0.0314668
ENSMUSG00000010830	Kdelr3	1.38263	1.14425
ENSMUSG00000036334	Igsf10	1.02148	-0.219465
ENSMUSG00000043801	Oaz1-ps	1.01767	-0.982977
ENSMUSG00000022425	Enpp2	1.02477	0.78309
ENSMUSG00000096649	Ighv1-31	1.66103	2.58935
ENSMUSG00000115302	Gm49394	1.37424	0.474906
ENSMUSG00000030513	Pcsk6	1.09519	0.181529
ENSMUSG00000042010	Acacb	1.05451	-0.19645
ENSMUSG00000076677	Ighv6-3	1.19795	0.33913

## Sheet: downregulation
Table S3. DEGs between the WT-IR and WT groups compared with between the RNase L－/－-IR and RNase L－/－ groups.
gene_id	gene_name	log2(fc) between the WT-IR and WT groups	log2(fc) between the RNase L－/－-IR and RNase L－/－ groups
ENSMUSG00000027556	Car1	-3.59981	-4.66389
ENSMUSG00000032131	Abcg4	-3.90094	-4.54521
ENSMUSG00000104213	Ighd	-3.53359	-2.81029
ENSMUSG00000071226	Cecr2	-3.21734	-3.1848
ENSMUSG00000061311	Rag1	-6.12132	-6.49881
ENSMUSG00000025867	Cplx2	-3.87849	-3.44743
ENSMUSG00000032864	Rag2	-6.04475	-7.15499
ENSMUSG00000000903	Vpreb3	-4.36442	-4.49539
ENSMUSG00000025014	Dntt	-3.40501	-3.29711
ENSMUSG00000057098	Ebf1	-3.70816	-3.61556
ENSMUSG00000041237	Pklr	-3.7249	-5.36822
ENSMUSG00000021356	Irf4	-2.84954	-2.60465
ENSMUSG00000024747	Aldh1a7	-4.79782	-6.46658
ENSMUSG00000003379	Cd79a	-3.07162	-3.11604
ENSMUSG00000059305	Vpreb1	-4.75753	-4.51841
ENSMUSG00000003585	Sec14l2	-4.13003	-4.34959
ENSMUSG00000029438	Bcl7a	-2.46479	-2.56745
ENSMUSG00000032053	Pou2af1	-2.52719	-2.32567
ENSMUSG00000038725	Pkhd1l1	-2.69428	-3.13349
ENSMUSG00000057337	Chst3	-2.8118	-2.76476
ENSMUSG00000002068	Ccne1	-2.79107	-3.03476
ENSMUSG00000020183	Cpm	-4.70575	-4.52536
ENSMUSG00000025089	Gfra1	-4.30677	-3.20338
ENSMUSG00000040270	Bach2	-4.24543	-2.87605
ENSMUSG00000042978	Sbk1	-2.67357	-2.09659
ENSMUSG00000017499	Cdc6	-2.28537	-2.61536
ENSMUSG00000014453	Blk	-2.88659	-2.64749
ENSMUSG00000040093	Bmf	-2.75797	-1.71503
ENSMUSG00000002870	Mcm2	-1.94082	-2.00089
ENSMUSG00000020140	Lgr5	-5.64184	-3.983
ENSMUSG00000038352	Arl5c	-2.66771	-2.59602
ENSMUSG00000030724	Cd19	-2.57488	-2.6959
ENSMUSG00000040592	Cd79b	-2.51826	-2.5336
ENSMUSG00000024896	Minpp1	-2.15545	-2.42438
ENSMUSG00000021703	Serinc5	-1.93214	-1.74399
ENSMUSG00000027452	Acss1	-2.04301	-2.17071
ENSMUSG00000026688	Mgst3	-2.2147	-2.40467
ENSMUSG00000041538	H2-Ob	-3.08865	-2.97323
ENSMUSG00000053886	Sh2d4a	-4.47336	-4.6808
ENSMUSG00000014030	Pax5	-2.43968	-2.47824
ENSMUSG00000029730	Mcm7	-1.78008	-1.60654
ENSMUSG00000028212	Ccne2	-2.12224	-2.38026
ENSMUSG00000037972	Snn	-2.3171	-2.37769
ENSMUSG00000044453	Ffar1	-4.19962	-3.32472
ENSMUSG00000024184	Pdia2	-4.48345	-6.33828
ENSMUSG00000067341	H2-Eb2	-4.44731	-3.06277
ENSMUSG00000026616	Cr2	-4.34723	-5.17583
ENSMUSG00000020900	Myh10	-2.14252	-2.64003
ENSMUSG00000049858	Suox	-2.5256	-2.45993
ENSMUSG00000001228	Uhrf1	-1.7858	-1.83185
ENSMUSG00000037548	H2-DMb2	-2.29453	-1.93458
ENSMUSG00000027342	Pcna	-1.82381	-1.9236
ENSMUSG00000022416	Cacna1i	-5.93312	-4.62607
ENSMUSG00000061086	Myl4	-4.29636	-4.71179
ENSMUSG00000056394	Lig1	-1.80183	-1.74554
ENSMUSG00000029716	Tfr2	-2.94047	-3.4626
ENSMUSG00000026355	Mcm6	-1.58	-1.72054
ENSMUSG00000032350	Gclc	-1.74454	-1.92539
ENSMUSG00000052013	Btla	-1.87034	-1.23188
ENSMUSG00000027318	Adam33	-3.28898	-3.52608
ENSMUSG00000002007	Srpk3	-2.9855	-2.3283
ENSMUSG00000028393	Alad	-1.7951	-1.96649
ENSMUSG00000061132	Blnk	-2.20203	-2.04283
ENSMUSG00000021377	Dek	-1.50621	-1.53612
ENSMUSG00000025574	Tk1	-1.5963	-1.57967
ENSMUSG00000020167	Tcf3	-1.57609	-1.46797
ENSMUSG00000022353	Mtss1	-1.80209	-1.48745
ENSMUSG00000041570	Camsap2	-1.8411	-2.14508
ENSMUSG00000006678	Pola1	-1.69105	-1.89657
ENSMUSG00000004098	Col5a3	-3.34211	-2.47552
ENSMUSG00000078350	Smim1	-3.15499	-3.64934
ENSMUSG00000044934	Zfp367	-1.87079	-1.94395
ENSMUSG00000022742	Cpox	-1.65089	-2.08087
ENSMUSG00000046688	Tifa	-1.62986	-1.6852
ENSMUSG00000075370	Igll1	-4.61182	-4.74012
ENSMUSG00000023571	C1qtnf12	-1.82621	-1.95739
ENSMUSG00000032221	Mns1	-1.77424	-1.99691
ENSMUSG00000026576	Atp1b1	-1.83297	-1.64275
ENSMUSG00000033065	Pfkm	-2.27498	-2.67841
ENSMUSG00000022471	Xrcc6	-1.8615	-1.71808
ENSMUSG00000022673	Mcm4	-1.48794	-1.44562
ENSMUSG00000103168	Gm30948	-5.4496	-5.67679
ENSMUSG00000021707	Dhfr	-1.86995	-2.00762
ENSMUSG00000037572	Wdhd1	-1.514	-1.77844
ENSMUSG00000021361	Tmem14c	-1.65461	-1.84078
ENSMUSG00000044694	2010007H06Rik	-2.91337	-2.4227
ENSMUSG00000030688	Stard10	-2.2215	-2.24303
ENSMUSG00000042489	Clspn	-1.56144	-1.47419
ENSMUSG00000017861	Mybl2	-1.60091	-1.71601
ENSMUSG00000045629	Sh3tc2	-1.98221	-2.5656
ENSMUSG00000026069	Il1rl1	-2.1946	-2.20088
ENSMUSG00000020601	Trib2	-2.23621	-1.7088
ENSMUSG00000041859	Mcm3	-1.49542	-1.3989
ENSMUSG00000004642	Slbp	-1.56346	-1.58766
ENSMUSG00000084081	Gm12057	-3.99655	-3.09264
ENSMUSG00000028459	Cd72	-2.25836	-2.14266
ENSMUSG00000030577	Cd22	-2.39746	-2.25798
ENSMUSG00000036814	Slc6a20a	-2.73772	-2.55818
ENSMUSG00000046480	Scn4b	-3.37889	-3.81497
ENSMUSG00000103320	Gm37403	-5.96258	-3.90997
ENSMUSG00000031170	Slc38a5	-1.77478	-1.93778
ENSMUSG00000032556	Bfsp2	-2.99435	-2.34471
ENSMUSG00000020701	Tmem132e	-3.35422	-3.44289
ENSMUSG00000037474	Dtl	-1.75069	-2.0259
ENSMUSG00000018398	Septin8	-1.83298	-1.85074
ENSMUSG00000079492	Gm11127	-13.3258	12.642
ENSMUSG00000076617	Ighm	-1.43361	-0.969369
ENSMUSG00000041329	Atp1b2	-2.35442	-3.72039
ENSMUSG00000006567	Atp7b	-3.02575	-4.11036
ENSMUSG00000000402	Egfl6	-6.5818	-5.44209
ENSMUSG00000020649	Rrm2	-1.37823	-1.44733
ENSMUSG00000100801	Gm15459	-1.86142	0.400822
ENSMUSG00000015314	Slamf6	-1.89224	-1.57907
ENSMUSG00000108207	1810059H22Rik	-3.72123	-5.07336
ENSMUSG00000006585	Cdt1	-1.7228	-1.30644
ENSMUSG00000023030	Slc11a2	-1.65596	-2.0203
ENSMUSG00000038065	Mturn	-2.06329	-1.4834
ENSMUSG00000030313	Dennd5b	-2.43279	-2.14512
ENSMUSG00000076431	Sox4	-1.92735	-1.95699
ENSMUSG00000068105	Tnfrsf13c	-2.18494	-2.02104
ENSMUSG00000054191	Klf1	-1.81866	-2.19317
ENSMUSG00000024673	Ms4a1	-2.05439	-2.25236
ENSMUSG00000005410	Mcm5	-1.41616	-1.41604
ENSMUSG00000038421	Fcrla	-2.32065	-2.42968
ENSMUSG00000017550	Atad5	-1.53095	-1.64586
ENSMUSG00000028132	Tlcd4	-2.38012	-3.21877
ENSMUSG00000029093	Sorcs2	-3.3261	-2.0937
ENSMUSG00000018168	Ikzf3	-1.57256	-1.48332
ENSMUSG00000001027	Scn4a	-3.5656	-3.41077
ENSMUSG00000026614	Slc30a10	-3.0633	-2.62923
ENSMUSG00000037138	Aff3	-1.74797	-1.65794
ENSMUSG00000005447	Pafah1b3	-2.16148	-2.07284
ENSMUSG00000041762	Gpr155	-2.14045	-2.42586
ENSMUSG00000049422	Chchd10	-2.54535	-2.61699
ENSMUSG00000031766	Slc12a3	-4.02376	-3.44201
ENSMUSG00000028587	Orc1	-1.97785	-2.33254
ENSMUSG00000111340	Gm47171	-3.46014	-2.72109
ENSMUSG00000000325	Arvcf	-2.36135	-2.71157
ENSMUSG00000027993	Trim2	-3.28004	-2.98182
ENSMUSG00000022360	Atad2	-1.37744	-1.53173
ENSMUSG00000029650	Slc46a3	-2.02971	-1.57334
ENSMUSG00000030091	Nup210	-1.36264	-1.30358
ENSMUSG00000017146	Brca1	-1.4752	-1.45694
ENSMUSG00000075408	Smim41	-12.2074	-3.42726
ENSMUSG00000035000	Dpp4	-1.73599	-1.39041
ENSMUSG00000037071	Scd1	-1.93991	-1.74874
ENSMUSG00000026389	Steap3	-1.99846	-2.52518
ENSMUSG00000004032	Gstm5	-2.02805	-2.06879
ENSMUSG00000003882	Il7r	-2.301	-1.27698
ENSMUSG00000032187	Smarca4	-1.32538	-1.24452
ENSMUSG00000090115	Usp49	-3.02021	-2.73304
ENSMUSG00000022885	St6gal1	-1.72021	-1.6867
ENSMUSG00000099250	Rn7s2	-3.49096	1.86144
ENSMUSG00000042029	Ncapg2	-1.3639	-1.40019
ENSMUSG00000007080	Pole	-1.37542	-1.31262
ENSMUSG00000029247	Paics	-1.36747	-1.35844
ENSMUSG00000030528	Blm	-1.44381	-1.41751
ENSMUSG00000037419	Endod1	-1.43507	-1.61276
ENSMUSG00000039046	Usp6nl	-1.66415	-1.72039
ENSMUSG00000027490	E2f1	-1.66055	-1.58453
ENSMUSG00000055385	Rnf212	-5.30559	-5.43825
ENSMUSG00000022945	Chaf1b	-1.82034	-1.67677
ENSMUSG00000070056	Mfhas1	-1.55823	-1.55258
ENSMUSG00000115249	Gm49085	-3.82801	-3.49067
ENSMUSG00000013611	Snx31	-5.9432	-3.18511
ENSMUSG00000027203	Dut	-1.43516	-1.40734
ENSMUSG00000022843	Clcn2	-2.3537	-2.98174
ENSMUSG00000004552	Ctse	-1.3913	-1.64909
ENSMUSG00000016757	Ttll12	-1.51797	-1.76976
ENSMUSG00000008193	Spib	-1.76408	-1.82636
ENSMUSG00000059323	Tonsl	-1.83499	-1.68895
ENSMUSG00000118642	CT010467	-2.23428	-1.89172
ENSMUSG00000001348	Acp5	-1.53853	-1.26284
ENSMUSG00000046179	E2f8	-1.27643	-1.29083
ENSMUSG00000030515	Tarsl2	-1.9706	-1.91233
ENSMUSG00000025395	Prim1	-1.48025	-1.52132
ENSMUSG00000020646	Mboat2	-2.75529	-3.45204
ENSMUSG00000026815	Gfi1b	-1.57599	-1.86797
ENSMUSG00000024665	Fads2	-1.81609	-1.96831
ENSMUSG00000034634	Ly6d	-1.61386	-1.60437
ENSMUSG00000015597	Zfp318	-1.71959	-1.48233
ENSMUSG00000042770	Hebp1	-1.63581	-1.80502
ENSMUSG00000099021	Rn7s1	-3.36728	2.13637
ENSMUSG00000085844	Gm11690	-6.27942	-11.7711
ENSMUSG00000025958	Creb1	-1.74249	-0.316204
ENSMUSG00000028884	Rpa2	-1.40179	-1.51155
ENSMUSG00000023942	Slc29a1	-1.36379	-1.50276
ENSMUSG00000034245	Hdac11	-3.05868	-2.07417
ENSMUSG00000033904	Ccp110	-1.53972	-1.65806
ENSMUSG00000006235	Epor	-1.59505	-1.7105
ENSMUSG00000005474	Myl10	-5.86928	-12.6154
ENSMUSG00000042474	Fcmr	-1.88866	-1.62178
ENSMUSG00000006782	Cnp	-1.3136	-1.31977
ENSMUSG00000029223	Uchl1	-3.20814	-2.56567
ENSMUSG00000047880	Cxcr5	-2.24433	-2.11732
ENSMUSG00000046959	Slc26a1	-2.74436	-2.86862
ENSMUSG00000054434	Tmem120b	-1.86853	-1.94474
ENSMUSG00000044749	Abca6	-2.87479	-0.645515
ENSMUSG00000019773	Fbxo5	-1.31629	-1.36098
ENSMUSG00000027784	Ppm1l	-1.72666	-2.16274
ENSMUSG00000035472	Slc25a21	-1.99154	-2.34023
ENSMUSG00000030978	Rrm1	-1.22349	-1.3236
ENSMUSG00000027242	Wdr76	-1.45074	-1.49333
ENSMUSG00000029310	Nudt9	-1.54464	-1.5923
ENSMUSG00000039994	Timeless	-1.48802	-1.45481
ENSMUSG00000063903	Klk1	-3.83857	-3.57843
ENSMUSG00000043252	Tmem64	-1.71934	-1.67173
ENSMUSG00000105646	Gm30211	-2.49872	-3.00076
ENSMUSG00000062901	Klhl24	-1.44562	-1.10323
ENSMUSG00000029722	Agfg2	-1.46425	-1.45673
ENSMUSG00000095616	Gm26244	-15.7183	-0.218075
ENSMUSG00000002190	Clgn	-3.55595	-3.66019
ENSMUSG00000094306	Gm24924	-15.7182	9.21168
ENSMUSG00000014859	E2f4	-1.25006	-1.41878
ENSMUSG00000026134	Prim2	-1.52648	-1.29614
ENSMUSG00000050410	Tcf19	-1.5658	-1.36596
ENSMUSG00000001249	Hpn	-2.62613	-3.09267
ENSMUSG00000022504	Ciita	-2.18327	-1.52264
ENSMUSG00000046985	Tapt1	-1.25303	-1.23451
ENSMUSG00000024130	Abca3	-1.32105	-1.19699
ENSMUSG00000018001	Cyth3	-1.3387	-1.35262
ENSMUSG00000025747	Tyms	-1.36444	-1.49128
ENSMUSG00000024151	Msh2	-1.46355	-1.42899
ENSMUSG00000026198	Abcb6	-1.47573	-1.56428
ENSMUSG00000009575	Cbx5	-1.18615	-1.31468
ENSMUSG00000059280	Vpreb2	-3.99817	-5.8931
ENSMUSG00000039452	Snx22	-1.3292	-1.29395
ENSMUSG00000079003	Samd1	-1.39895	-1.40849
ENSMUSG00000045667	Smtnl2	-3.74679	-4.0325
ENSMUSG00000026594	Ralgps2	-1.5506	-1.58889
ENSMUSG00000027009	Itga4	-1.21348	-1.30383
ENSMUSG00000007029	Vars	-1.21659	-1.00992
ENSMUSG00000030263	Lrmp	-1.16754	-0.802564
ENSMUSG00000038644	Pold1	-1.21484	-1.13151
ENSMUSG00000022881	Rfc4	-1.4968	-1.64858
ENSMUSG00000106106	CT010467	-3.22104	0.768995
ENSMUSG00000063646	Jakmip1	-2.02642	-1.78408
ENSMUSG00000055116	Arntl	-1.728	-1.67802
ENSMUSG00000026770	Il2ra	-2.11388	-2.11357
ENSMUSG00000065037	Rn7sk	-3.88425	1.54272
ENSMUSG00000062590	Armc9	-2.05347	-2.45106
ENSMUSG00000038695	Josd2	-1.67051	-1.6036
ENSMUSG00000073678	Pgap1	-1.80856	-1.80499
ENSMUSG00000068165	Gm10233	-4.37748	-4.21863
ENSMUSG00000085417	Gm13919	-3.2185	-2.51902
ENSMUSG00000048752	Prss50	-4.58889	-13.9762
ENSMUSG00000104413	Gm37065	-3.77935	-3.95167
ENSMUSG00000103529	A730089K16Rik	-2.54578	-3.0147
ENSMUSG00000028332	Hemgn	-1.25392	-1.64461
ENSMUSG00000053541	Gm4759	-2.05507	-1.57133
ENSMUSG00000061607	Mdc1	-1.18977	-1.05244
ENSMUSG00000017386	Traf4	-1.61095	-1.54066
ENSMUSG00000070000	Fcho1	-1.22456	-1.09633
ENSMUSG00000005534	Insr	-1.4797	-0.203105
ENSMUSG00000031162	Gata1	-1.36798	-1.6795
ENSMUSG00000036986	Pml	-1.20503	-0.868118
ENSMUSG00000024833	Pola2	-1.30231	-1.41881
ENSMUSG00000028484	Psip1	-1.28692	-1.39023
ENSMUSG00000044229	Nxpe4	-1.5634	-1.44431
ENSMUSG00000014850	Msh3	-1.59852	-1.20966
ENSMUSG00000033847	Pla2g4c	-2.51158	-3.36894
ENSMUSG00000030468	Siglecg	-1.32308	-1.02752
ENSMUSG00000040325	Dcaf1	-1.5204	-1.50038
ENSMUSG00000010663	Fads1	-1.46573	-1.85744
ENSMUSG00000026274	Pask	-1.59115	-1.28984
ENSMUSG00000017400	Stac2	-3.15107	-2.34257
ENSMUSG00000111422	1700027J07Rik	-3.34577	-3.89406
ENSMUSG00000008843	Cldn13	-1.39672	-1.76247
ENSMUSG00000030268	Bcat1	-2.38537	-1.06973
ENSMUSG00000105547	Iglc3	-1.76411	-1.4639
ENSMUSG00000037001	Zfp39	-1.57042	-1.68159
ENSMUSG00000030029	Lrig1	-2.25055	-1.62013
ENSMUSG00000035246	Pcyt1b	-1.46508	-1.74431
ENSMUSG00000001763	Tspan33	-1.26027	-1.56242
ENSMUSG00000029687	Ezh2	-1.17402	-1.28005
ENSMUSG00000046442	Ppm1e	-1.79801	-1.816
ENSMUSG00000031974	Abcb10	-1.17114	-1.49818
ENSMUSG00000029603	Dtx1	-2.18076	-2.10292
ENSMUSG00000035504	Reep6	-2.28924	-2.54458
ENSMUSG00000039676	Capsl	-4.63891	-4.82804
ENSMUSG00000048279	Sacs	-1.38736	-1.45664
ENSMUSG00000049539	H1f1	-4.60473	-1.68841
ENSMUSG00000086370	Ftx	-1.75994	-1.40336
ENSMUSG00000032113	Chek1	-1.65554	-1.83228
ENSMUSG00000020577	Tspan13	-1.33484	-1.10951
ENSMUSG00000021556	Golm1	-1.31133	-0.468549
ENSMUSG00000018509	Cenpv	-2.08218	-2.09122
ENSMUSG00000032298	Neil1	-2.07001	-1.45737
ENSMUSG00000040455	Usp45	-1.29463	-1.43882
ENSMUSG00000022686	B3gnt5	-2.0951	-0.382941
ENSMUSG00000004655	Aqp1	-1.37166	-1.56893
ENSMUSG00000061991	H2ac10	-3.53172	-1.79724
ENSMUSG00000050627	Gpd1l	-1.16593	-0.917244
ENSMUSG00000026080	Chst10	-1.87233	-1.88695
ENSMUSG00000047181	Samd14	-1.23868	-1.45455
ENSMUSG00000037416	Dmxl1	-1.12859	-1.36644
ENSMUSG00000026755	Arpc5l	-1.19991	-1.05037
ENSMUSG00000042644	Itpr3	-1.20449	-0.957526
ENSMUSG00000074203	G430095P16Rik	-2.32041	-1.93915
ENSMUSG00000025495	Ptdss2	-1.33301	-1.69697
ENSMUSG00000043243	Fam129c	-1.81391	-1.81668
ENSMUSG00000028989	Angptl7	-4.31091	-3.39491
ENSMUSG00000023150	Ivns1abp	-1.07534	-1.08617
ENSMUSG00000033762	Recql4	-1.5631	-1.83576
ENSMUSG00000001380	Hars	-1.13554	-1.38132
ENSMUSG00000005370	Msh6	-1.15152	-1.07752
ENSMUSG00000004099	Dnmt1	-1.08344	-0.998407
ENSMUSG00000023036	Pcdhgc4	-5.6545	-4.5202
ENSMUSG00000026496	Parp1	-1.14926	-1.23523
ENSMUSG00000093815	Gm26444	-7.52187	11.0317
ENSMUSG00000048701	Ccdc6	-1.21656	-1.20787
ENSMUSG00000032028	Nxpe2	-1.212	-1.64111
ENSMUSG00000110735	Gm47173	-2.92462	-2.8141
ENSMUSG00000027985	Lef1	-1.77923	-0.988221
ENSMUSG00000053897	Slc39a8	-1.79708	-2.0799
ENSMUSG00000032519	Slc25a38	-1.21128	-1.26725
ENSMUSG00000035900	Gramd4	-1.19449	-0.856275
ENSMUSG00000022422	Dscc1	-2.08863	-2.13108
ENSMUSG00000037922	Bank1	-1.49716	-1.13412
ENSMUSG00000104830	5830487J09Rik	-3.63268	-3.60082
ENSMUSG00000036594	H2-Aa	-1.29734	-1.18883
ENSMUSG00000045273	Cenph	-1.52763	-1.28765
ENSMUSG00000009090	Ap1b1	-1.13765	-1.19232
ENSMUSG00000026915	Strbp	-1.28497	-1.43823
ENSMUSG00000027863	Cd2	-1.71967	-1.14478
ENSMUSG00000028825	Rhd	-1.20961	-1.60005
ENSMUSG00000024997	Prdx3	-1.16412	-1.35363
ENSMUSG00000041298	Katnal1	-1.62746	-1.93667
ENSMUSG00000059363	Fxn	-1.65955	-2.10052
ENSMUSG00000030000	Add2	-1.19496	-1.72028
ENSMUSG00000015217	Hmgb3	-1.43068	-0.967133
ENSMUSG00000030539	Sema4b	-1.17879	-0.958932
ENSMUSG00000073542	Cep76	-1.16211	-1.34134
ENSMUSG00000031756	Cenpn	-1.35712	-1.35462
ENSMUSG00000030322	Mbd4	-1.72057	-1.38844
ENSMUSG00000037461	Ints7	-1.17507	-1.08796
ENSMUSG00000028243	Ubxn2b	-1.58785	-1.71411
ENSMUSG00000002835	Chaf1a	-1.14486	-1.11237
ENSMUSG00000039187	Fanci	-1.28862	-1.2051
ENSMUSG00000031714	Gab1	-1.65757	-1.86294
ENSMUSG00000017774	Myo1c	-1.08925	-0.901664
ENSMUSG00000022982	Sod1	-1.08598	-1.03448
ENSMUSG00000042460	C1galt1	-1.13382	-1.16767
ENSMUSG00000038670	Mybpc2	-2.75146	-2.6766
ENSMUSG00000076258	Gm23935	-3.00473	1.39216
ENSMUSG00000024978	Gpam	-1.54154	-1.65641
ENSMUSG00000037341	Slc9a7	-2.08319	-1.73015
ENSMUSG00000041147	Brca2	-1.39995	-1.04132
ENSMUSG00000051950	B3glct	-1.82275	-1.97024
ENSMUSG00000025573	6030468B19Rik	-2.11069	-1.97102
ENSMUSG00000097415	AU020206	-1.16334	-1.10934
ENSMUSG00000020496	Rnf187	-1.10064	-1.13932
ENSMUSG00000032456	Nmnat3	-1.46565	-1.49966
ENSMUSG00000036377	C530008M17Rik	-1.4327	-1.73704
ENSMUSG00000106031	Gm8848	-3.5407	-4.21675
ENSMUSG00000035726	Supt16	-1.04808	-1.17452
ENSMUSG00000058773	H1f5	-3.33878	-1.31612
ENSMUSG00000037944	Ccr7	-1.79305	-1.58818
ENSMUSG00000116274	Gm18724	-3.74528	-4.61309
ENSMUSG00000044167	Foxo1	-1.43155	-1.21744
ENSMUSG00000045826	Ptprcap	-1.65684	-1.57779
ENSMUSG00000025400	Tac2	-4.77506	-5.50766
ENSMUSG00000022034	Esco2	-1.11631	-1.12086
ENSMUSG00000029530	Ccr9	-1.70347	-1.87208
ENSMUSG00000066551	Hmgb1	-1.07482	-1.12673
ENSMUSG00000055884	Fancm	-1.48485	-1.41799
ENSMUSG00000063810	Alms1	-1.36152	-1.48614
ENSMUSG00000038766	Gabpb2	-1.03292	-0.9927
ENSMUSG00000053411	Cbx7	-1.32031	-0.745892
ENSMUSG00000027573	Gid8	-1.07971	-1.15405
ENSMUSG00000116409	Gm34095	-4.15059	-4.01534
ENSMUSG00000099481	Xndc1	-1.44068	-1.2125
ENSMUSG00000038587	Akap12	-1.55861	-1.42659
ENSMUSG00000043415	Otud1	-1.80082	-1.47228
ENSMUSG00000032397	Tipin	-1.1219	-1.146
ENSMUSG00000020190	Mknk2	-1.00522	-0.774081
ENSMUSG00000100078	Gm6170	-1.70457	-0.459151
ENSMUSG00000042476	Abcb4	-1.16019	-1.54648
ENSMUSG00000028394	Pole3	-1.20119	-1.34943
ENSMUSG00000020490	Btnl10	-1.16061	-1.388
ENSMUSG00000057406	Nsd2	-1.08796	-1.10914
ENSMUSG00000017417	Plxdc1	-1.83735	-1.93801
ENSMUSG00000025223	Ldb1	-1.04967	-0.762569
ENSMUSG00000102202	Gm33280	-2.17737	-2.42028
ENSMUSG00000021714	Cenpk	-1.47831	-1.78044
ENSMUSG00000011257	Pabpc4	-1.11478	-1.34929
ENSMUSG00000051817	Sox12	-1.72114	-1.65575
ENSMUSG00000032553	Srprb	-1.34842	-0.728842
ENSMUSG00000003469	Phyhip	-1.64161	-1.63049
ENSMUSG00000025239	Limd1	-1.16821	-0.846641
ENSMUSG00000029440	Psmd9	-1.38132	-1.2295
ENSMUSG00000002808	Epdr1	-1.70006	-1.60491
ENSMUSG00000081671	Gm13167	-2.34075	-0.689341
ENSMUSG00000030207	Fam234b	-1.12527	-1.48803
ENSMUSG00000025175	Fn3k	-1.2347	-1.77768
ENSMUSG00000028545	Bend5	-2.63257	-1.33693
ENSMUSG00000025545	Clybl	-1.81736	-1.8072
ENSMUSG00000027368	Dusp2	-1.56752	-1.12206
ENSMUSG00000027597	Ahcy	-1.07308	-1.25607
ENSMUSG00000023966	Rsph9	-3.04139	-3.16952
ENSMUSG00000095105	Edaradd	-1.76622	-1.43677
ENSMUSG00000050742	Olfr164	-2.94608	-3.21576
ENSMUSG00000040466	Blvrb	-1.24277	-1.47454
ENSMUSG00000038020	Rapgefl1	-2.16383	-2.64486
ENSMUSG00000000901	Mmp11	-3.07208	-3.38982
ENSMUSG00000021754	Map3k1	-1.03848	-1.02972
ENSMUSG00000019971	Cep290	-1.5309	-2.1593
ENSMUSG00000042680	Garem1	-1.64241	-2.17628
ENSMUSG00000020019	Ntn4	-1.90359	-1.66009
ENSMUSG00000040618	Pck2	-1.11329	-1.13128
ENSMUSG00000036718	Micall2	-1.25301	-1.37832
ENSMUSG00000063445	Nmral1	-1.31399	-1.43591
ENSMUSG00000028354	Fmn2	-4.16703	-2.98966
ENSMUSG00000034110	Kctd7	-1.45016	-1.2803
ENSMUSG00000004328	Hif3a	-2.53744	-2.47662
ENSMUSG00000020974	Pole2	-1.46721	-1.8137
ENSMUSG00000004748	Mtfp1	-1.95336	-2.28354
ENSMUSG00000025938	Slco5a1	-3.05633	-3.15409
ENSMUSG00000019989	Enpp3	-2.88228	-2.02177
ENSMUSG00000022468	Endou	-2.28335	-2.34243
ENSMUSG00000024533	Spire1	-1.21082	-1.64055
ENSMUSG00000030309	Caprin2	-1.94732	-1.65013
ENSMUSG00000031822	Gse1	-1.1318	-1.1466
ENSMUSG00000036352	Ubac1	-1.06185	-1.1786
ENSMUSG00000038179	Slamf7	-1.38987	-1.21504
ENSMUSG00000018931	Natd1	-1.11274	-1.17868
ENSMUSG00000013822	Elof1	-1.23804	-1.20622
ENSMUSG00000034573	Ptpn13	-1.9513	-1.51303
ENSMUSG00000040331	Nsmce4a	-1.06173	-0.942683
ENSMUSG00000021608	Lpcat1	-1.50057	-1.38559
ENSMUSG00000020973	Dnaaf2	-1.47048	-1.24053
ENSMUSG00000074867	Zfp808	-1.96593	-1.56996
ENSMUSG00000035024	Ncapd3	-1.00136	-0.998931
ENSMUSG00000008226	Scrn3	-1.20362	-1.51141
ENSMUSG00000035547	Capn5	-1.12706	-1.23996
ENSMUSG00000029204	Rhoh	-1.28422	-0.957152
ENSMUSG00000045751	Mms22l	-1.17862	-1.09411
ENSMUSG00000030726	Pold3	-1.09828	-1.03258
ENSMUSG00000036825	Ssx2ip	-1.2893	-1.37281
ENSMUSG00000029101	Rgs12	-1.20111	-1.27477
ENSMUSG00000029414	Kntc1	-1.01435	-0.978916
ENSMUSG00000052926	Rnaseh2a	-1.33474	-1.29379
ENSMUSG00000027018	Hat1	-1.08683	-1.19665
ENSMUSG00000064105	Cnnm2	-1.52011	-1.39158
ENSMUSG00000072893	4933439C10Rik	-1.63691	-1.12507
ENSMUSG00000054428	Atpif1	-1.00541	-1.12591
ENSMUSG00000021118	Plek2	-1.89782	-2.54083
ENSMUSG00000022960	Donson	-1.28432	-1.25925
ENSMUSG00000005483	Dnajb1	-1.04397	-0.96307
ENSMUSG00000028717	Tal1	-1.02624	-1.53242
ENSMUSG00000044348	Slc25a53	-1.54305	-0.985314
ENSMUSG00000029638	Glcci1	-1.79822	-1.4644
ENSMUSG00000076937	Iglc2	-1.46455	-1.09176
ENSMUSG00000045094	Arhgef37	-1.28665	-1.1999
ENSMUSG00000030678	Maz	-1.00795	-0.91385
ENSMUSG00000030346	Rad51ap1	-1.16329	-1.18852
ENSMUSG00000024206	Rfx2	-1.23812	-1.26331
ENSMUSG00000027454	Gins1	-1.47486	-1.57491
ENSMUSG00000092837	Rpph1	-3.32488	0.502051
ENSMUSG00000021048	Mthfd1	-1.11861	-1.51107
ENSMUSG00000031842	Pde4c	-4.40137	-11.6711
ENSMUSG00000032590	Apeh	-1.09333	-1.27895
ENSMUSG00000028434	Epb41l4b	-1.56421	-2.01943
ENSMUSG00000031698	Mylk3	-1.16548	-1.38066
ENSMUSG00000053931	Cnn3	-1.35267	-1.49184
ENSMUSG00000043067	Dpy19l1	-1.05834	-1.25446
ENSMUSG00000020932	Gfap	-1.38063	-1.46662
ENSMUSG00000090862	Rps13	-1.03618	-0.736841
ENSMUSG00000103270	Gm37915	-2.79259	-3.94753
ENSMUSG00000026196	Bard1	-1.19942	-1.26112
ENSMUSG00000016262	Sertad4	-3.97364	-3.69375
ENSMUSG00000029591	Ung	-1.56053	-1.51201
ENSMUSG00000025243	Slc6a20b	-4.52345	-2.17917
ENSMUSG00000028644	Ermap	-1.03081	-1.36965
ENSMUSG00000036561	Ppp6r2	-1.17501	-1.0417
ENSMUSG00000088088	Rmrp	-4.29644	0.114913
ENSMUSG00000019849	Prep	-1.0299	-1.04662
ENSMUSG00000002221	Paxip1	-1.01568	-1.09024
ENSMUSG00000052934	Fbxo31	-1.19943	-0.771201
ENSMUSG00000040675	Mthfd1l	-1.1147	-1.27672
ENSMUSG00000039852	Rere	-1.10186	-0.631282
ENSMUSG00000023909	Paqr4	-1.61642	-1.08106
ENSMUSG00000020333	Acsl6	-2.56346	-4.02853
ENSMUSG00000089715	Cbx6	-1.38128	-1.09711
ENSMUSG00000051590	Map3k19	-2.59027	-1.81957
ENSMUSG00000031785	Adgrg1	-1.05684	-0.935346
ENSMUSG00000046567	4930430F08Rik	-1.57516	-1.94701
ENSMUSG00000054293	P2ry10b	-1.89502	-1.56912
ENSMUSG00000024610	Cd74	-1.19549	-0.953975
ENSMUSG00000049565	Aknad1	-4.42771	-10.8832
ENSMUSG00000006715	Gmnn	-1.18034	-1.36202
ENSMUSG00000063659	Zbtb18	-1.18044	-0.995864
ENSMUSG00000040818	Dennd6a	-1.16929	-1.31061
ENSMUSG00000004568	Arhgef18	-1.05118	-0.131433
ENSMUSG00000019312	Grb7	-2.77028	-1.77639
ENSMUSG00000025001	Hells	-1.0603	-1.2003
ENSMUSG00000020653	Klf11	-1.25778	-0.994884
ENSMUSG00000034206	Polq	-1.09001	-1.27432
ENSMUSG00000000751	Rpa1	-1.28323	-1.04315
ENSMUSG00000005899	Smpd4	-1.04279	-0.995303
ENSMUSG00000021461	Fancc	-1.43896	-1.41088
ENSMUSG00000021811	Dnajc9	-1.01159	-0.899018
ENSMUSG00000027677	Ttc14	-1.00636	-0.571644
ENSMUSG00000019214	Chtf18	-1.25231	-1.1916
ENSMUSG00000023031	Cela1	-1.45608	-1.78878
ENSMUSG00000024034	Tmprss3	-1.65007	-1.66545
ENSMUSG00000073421	H2-Ab1	-1.16763	-0.852477
ENSMUSG00000038342	Mlxip	-1.0713	-0.471088
ENSMUSG00000096206	Gm22317	-4.09906	-0.881216
ENSMUSG00000028718	Stil	-1.09139	-0.795473
ENSMUSG00000035109	Shc4	-2.8562	-2.24446
ENSMUSG00000021061	Sptb	-1.09978	-1.49905
ENSMUSG00000036202	Rif1	-1.01629	-1.38256
ENSMUSG00000053768	Chchd3	-1.03476	-1.06928
ENSMUSG00000043168	4930426D05Rik	-2.20807	-2.9788
ENSMUSG00000026669	Mcm10	-1.05874	-1.13213
ENSMUSG00000049577	Zfpm1	-1.09804	-1.47222
ENSMUSG00000067147	Rpl7a-ps11	-1.45511	-0.707852
ENSMUSG00000027323	Rad51	-1.10493	-1.09532
ENSMUSG00000027397	Slc20a1	-1.02548	-1.28426
ENSMUSG00000022747	St3gal6	-1.2375	-1.30056
ENSMUSG00000033054	Npat	-1.10337	-1.12997
ENSMUSG00000007892	Rplp1	-1.00892	-0.822416
ENSMUSG00000051910	Sox6	-1.06468	-1.36862
ENSMUSG00000028702	Rad54l	-1.06196	-1.22827
ENSMUSG00000069769	Msi2	-1.21587	-1.06359
ENSMUSG00000031543	Ank1	-1.06682	-1.29056
ENSMUSG00000033906	Zdhhc15	-1.72419	-1.58525
ENSMUSG00000096982	Redrum	-1.39271	-1.83959
ENSMUSG00000048217	Nags	-2.70482	-11.0209
ENSMUSG00000050157	Gm867	-1.32646	-1.45073
ENSMUSG00000073434	Wdr90	-1.15095	-0.817269
ENSMUSG00000036882	Arhgap33	-1.18931	-1.37364
ENSMUSG00000037640	Zfp60	-1.88393	-0.837996
ENSMUSG00000033174	Mgll	-1.8187	-2.19742
ENSMUSG00000075511	1700001L05Rik	-1.64387	-1.24405
ENSMUSG00000026411	Tmem9	-2.01997	-2.14856
ENSMUSG00000039253	Fn3krp	-1.10832	-1.59546
ENSMUSG00000033454	Zbtb1	-1.03333	-1.07957
ENSMUSG00000041797	Abca9	-1.23168	-0.890219
ENSMUSG00000018566	Slc2a4	-1.32473	-1.56657
ENSMUSG00000001014	Icam4	-1.4031	-1.78433
ENSMUSG00000090553	Snrpe	-1.20337	-0.866161
ENSMUSG00000076281	Gm24270	-2.9004	1.02725
ENSMUSG00000054342	Kcnn4	-1.01048	-1.27403
ENSMUSG00000000861	Bcl11a	-1.06054	-1.18141
ENSMUSG00000100658	F730311O21Rik	-1.72736	-1.58292
ENSMUSG00000022672	Prkdc	-1.07902	-1.09213
ENSMUSG00000037754	Ppp1r16b	-1.25426	-0.869579
ENSMUSG00000050357	Carmil2	-1.08839	-0.80436
ENSMUSG00000028076	Cd1d1	-1.44068	-0.706537
ENSMUSG00000005540	Fcer2a	-1.57684	-1.78062
ENSMUSG00000037151	Lrrc20	-1.32694	-1.15599
ENSMUSG00000090733	Rps27	-1.08447	-0.647058
ENSMUSG00000046668	Cxxc5	-1.32911	-1.42564
ENSMUSG00000044390	Tigd3	-1.71855	-1.52555
ENSMUSG00000004018	Fancl	-1.31192	-1.57931
ENSMUSG00000039197	Adk	-1.11823	-0.920603
ENSMUSG00000027601	Mtfr1	-1.01335	-1.244
ENSMUSG00000114791	Gm47730	-4.44837	-4.48025
ENSMUSG00000071042	Rasgrp3	-1.58123	-1.30357
ENSMUSG00000030652	Coq7	-1.37007	-1.06768
ENSMUSG00000040183	Ankrd6	-2.02511	-1.97699
ENSMUSG00000028024	Enpep	-2.87641	-2.58935
ENSMUSG00000061474	Mrps36	-1.27115	-1.42346
ENSMUSG00000022604	Cep97	-1.21339	-1.14199
ENSMUSG00000027999	Pla2g12a	-1.39566	-1.55116
ENSMUSG00000004110	Cacna1e	-2.36576	-1.22854
ENSMUSG00000021843	Ktn1	-1.10319	-1.05221
ENSMUSG00000037031	Tspan15	-2.24977	-2.25059
ENSMUSG00000026490	Cdc42bpa	-1.39806	-1.68098
ENSMUSG00000030983	Bccip	-1.11465	-1.01258
ENSMUSG00000028496	Mllt3	-1.20443	-1.23816
ENSMUSG00000031697	Orc6	-1.23698	-1.31153
ENSMUSG00000035397	Klf16	-1.31369	-1.29675
ENSMUSG00000030872	Gga2	-1.12473	-0.966651
ENSMUSG00000031983	2310022B05Rik	-1.12843	-1.42654
ENSMUSG00000015342	Xk	-1.01611	-1.35818
ENSMUSG00000021690	Jmy	-1.06814	-1.42392
ENSMUSG00000029012	Orc5	-1.14574	-1.29789
ENSMUSG00000034164	Emid1	-1.61122	-1.14887
ENSMUSG00000026960	Arl6ip6	-1.10969	-0.921507
ENSMUSG00000029596	Sdsl	-1.99219	-2.55868
ENSMUSG00000117286	Gm1043	-1.79588	-1.2433
ENSMUSG00000068874	Selenbp1	-1.09393	-1.122
ENSMUSG00000026037	Orc2	-1.0067	-1.44112
ENSMUSG00000087412	Gm15501	-1.07526	-0.582124
ENSMUSG00000029186	Pi4k2b	-1.28546	-1.72051
ENSMUSG00000028460	Sit1	-2.19687	-2.86015
ENSMUSG00000002324	Rec8	-1.72222	-1.0283
ENSMUSG00000004698	Hdac9	-1.28193	-1.52953
ENSMUSG00000038080	Kdm1b	-1.16453	-1.07165
ENSMUSG00000081999	Gm13461	-2.29626	-1.1031
ENSMUSG00000020474	Polm	-1.11646	-0.903275
ENSMUSG00000031821	Gins2	-1.19463	-1.59453
ENSMUSG00000042225	Ammecr1	-1.06525	-1.36651
ENSMUSG00000028693	Nasp	-1.09163	-1.45429
ENSMUSG00000047844	Bex4	-1.76643	-1.99253
ENSMUSG00000038982	Bloc1s5	-1.27953	-1.46508
ENSMUSG00000042606	Hirip3	-1.07682	-1.00675
ENSMUSG00000029056	Pank4	-1.03849	-1.22244
ENSMUSG00000096006	Gm21596	-1.01394	-0.990003
ENSMUSG00000020541	Tom1l1	-1.05431	-1.23609
ENSMUSG00000031546	Gins4	-1.03675	-1.06291
ENSMUSG00000051278	Zgrf1	-1.17966	-1.39987
ENSMUSG00000041975	Mettl8	-1.31157	-1.62687
ENSMUSG00000027284	Cdan1	-1.00421	-0.843562
ENSMUSG00000007827	Ankrd26	-1.22758	-1.35694
ENSMUSG00000062646	Ganc	-1.10647	-0.514856
ENSMUSG00000112063	Gm32220	-2.21957	-1.5025
ENSMUSG00000047037	Nipa1	-1.41159	-1.92047
ENSMUSG00000047604	Frat2	-1.26256	-1.21044
ENSMUSG00000050350	Gpr18	-1.43914	-1.36941
ENSMUSG00000061482	H4c4	-2.7676	-0.555231
ENSMUSG00000074682	Zcchc3	-1.52972	-1.69917
ENSMUSG00000067608	Pcna-ps2	-2.30198	-1.39242
ENSMUSG00000039787	Cercam	-1.20281	-1.33893
ENSMUSG00000037709	Fam13a	-2.71737	-1.80252
ENSMUSG00000069274	H4c6	-3.04081	-2.54992
ENSMUSG00000050921	P2ry10	-1.39983	-0.963592
ENSMUSG00000031023	Akip1	-1.3027	-1.0829
ENSMUSG00000049717	Lig4	-1.32508	-1.37282
ENSMUSG00000028207	Asph	-1.07947	-1.24363
ENSMUSG00000042757	Tmem108	-1.78825	-1.75981
ENSMUSG00000017405	Nek8	-1.33073	-1.2343
ENSMUSG00000079450	Cldn34c1	-2.35441	-2.62512
ENSMUSG00000109684	Gm45745	-2.5667	-1.12651
ENSMUSG00000034265	Zdhhc14	-1.27894	-1.42686
ENSMUSG00000104975	Iglj2	-7.45521	-2.06048
ENSMUSG00000003824	Syce2	-1.15896	-1.55571
ENSMUSG00000025006	Sorbs1	-1.33895	-1.45286
ENSMUSG00000043773	1700048O20Rik	-2.0036	-2.10058
ENSMUSG00000027347	Rasgrp1	-1.09283	-1.07008
ENSMUSG00000020893	Per1	-1.70456	-0.0299763
ENSMUSG00000100007	Gm5527	-1.07337	-1.03623
ENSMUSG00000021758	Ddx4	-2.38693	-3.11316
ENSMUSG00000028565	Nfia	-1.40375	-1.44678
ENSMUSG00000093656	Gm20628	-3.05005	-1.83717
ENSMUSG00000001663	Gstt1	-1.52841	-1.69482
ENSMUSG00000027583	Zbtb46	-1.69402	-2.1736
ENSMUSG00000040663	Clcf1	-1.27635	-0.66719
ENSMUSG00000022292	Rrm2b	-1.08524	-1.0572
ENSMUSG00000075031	H2bc3	-3.0729	-0.575782
ENSMUSG00000049115	Agtr1a	-1.33825	-1.51734
ENSMUSG00000104117	Gm20743	-3.38468	-2.55546
ENSMUSG00000056665	Them6	-1.29163	-1.24638
ENSMUSG00000055041	Commd5	-2.9701	-1.25042
ENSMUSG00000060586	H2-Eb1	-1.05563	-0.846142
ENSMUSG00000089857	Zfp882	-1.77689	-0.694273
ENSMUSG00000085971	Gm15411	-2.40896	-1.58461
ENSMUSG00000022994	Adcy6	-1.05285	-1.55888
ENSMUSG00000045055	Rpsa-ps2	-1.08616	-0.300182
ENSMUSG00000031431	Tsc22d3	-1.34546	-0.483892
ENSMUSG00000111895	Gm47252	-1.81632	-2.28079
ENSMUSG00000094248	Hist1h2ao	-2.22031	-1.56606
ENSMUSG00000048965	Mrgpre	-1.95592	-1.63044
ENSMUSG00000024442	Dele1	-1.0853	-0.995028
ENSMUSG00000025323	Sp4	-1.02149	-0.924768
ENSMUSG00000040312	Cchcr1	-1.16611	-0.995497
ENSMUSG00000024352	Spata24	-1.61401	-1.4299
ENSMUSG00000036086	Zranb3	-1.18208	-1.12007
ENSMUSG00000061833	Gm6311	-1.46181	-1.09072
ENSMUSG00000053080	2700081O15Rik	-1.40534	-1.10119
ENSMUSG00000041817	Fam169a	-2.03133	-2.27297
ENSMUSG00000035202	Lars2	-1.30388	-0.99912
ENSMUSG00000097666	A330094K24Rik	-2.57783	-2.19239
ENSMUSG00000060548	Tnfrsf19	-1.49312	-1.06636
ENSMUSG00000039748	Exo1	-1.16512	-1.80923
ENSMUSG00000061859	Patj	-1.69729	-0.8344
ENSMUSG00000031245	Hmgn5	-1.05883	-0.952018
ENSMUSG00000091655	Gm8741	-1.98725	-1.46125
ENSMUSG00000045031	Cetn4	-2.4025	-2.98389
ENSMUSG00000042712	Tceal9	-1.07538	-0.914679
ENSMUSG00000004462	Tbccd1	-1.03913	-1.11531
ENSMUSG00000031925	Maml2	-1.4602	-0.750107
ENSMUSG00000020882	Cacnb1	-2.12854	-1.68519
ENSMUSG00000081953	Gm12435	-3.41689	0.113841
ENSMUSG00000086438	Asb17os	-1.59178	-1.52152
ENSMUSG00000037379	Spon2	-2.01404	-2.12532
ENSMUSG00000086968	4933431E20Rik	-2.00315	-2.04895
ENSMUSG00000030780	BC017158	-1.05343	-1.3554
ENSMUSG00000047044	D030056L22Rik	-1.10447	-1.06982
ENSMUSG00000106951	5930430L01Rik	-2.08782	-2.35985
ENSMUSG00000007646	Rad51c	-1.34652	-1.17238
ENSMUSG00000037824	Tspan14	-1.6289	-1.42518
ENSMUSG00000027160	Ccdc34	-1.08545	-1.12157
ENSMUSG00000042817	Flt3	-1.04503	-0.33529
ENSMUSG00000018415	Gid4	-1.04278	-1.00424
ENSMUSG00000026608	Kctd3	-1.05271	-0.964218
ENSMUSG00000026974	Zmynd19	-1.03302	-1.34481
ENSMUSG00000098708	Gm27252	-2.24084	0.584716
ENSMUSG00000021391	Cenpp	-1.29271	-1.20316
ENSMUSG00000059994	Fcrl1	-1.20279	-0.919534
ENSMUSG00000020471	Pold2	-1.01934	-1.29844
ENSMUSG00000048142	Nat8l	-1.19654	-0.855963
ENSMUSG00000020546	Stxbp4	-1.25902	-1.63459
ENSMUSG00000030691	Fchsd2	-1.00071	-0.991193
ENSMUSG00000020623	Map2k6	-1.43984	-0.926499
ENSMUSG00000103966	Gm37120	-2.47621	-2.90118
ENSMUSG00000031171	Ftsj1	-1.05483	-1.24878
ENSMUSG00000029752	Asns	-1.13274	-1.44344
ENSMUSG00000087406	E130215H24Rik	-2.30878	-1.73738
ENSMUSG00000086587	Gm11837	-3.05328	-3.72656
ENSMUSG00000024033	Rsph1	-1.61063	-1.38879
ENSMUSG00000022099	Dmtn	-1.14522	-0.908006
ENSMUSG00000068115	Ninl	-1.17317	-1.46835
ENSMUSG00000063253	Scoc	-1.37572	-1.24748
ENSMUSG00000048534	Jaml	-1.0211	-0.951398
ENSMUSG00000051998	Lax1	-1.22294	-0.846049
ENSMUSG00000043635	Adamts3	-2.26552	-2.57956
ENSMUSG00000105160	A530030E21Rik	-1.9311	-1.82618
ENSMUSG00000035686	Thrsp	-2.19204	9.15981e-06
ENSMUSG00000037499	Nenf	-1.32614	-1.49454
ENSMUSG00000028696	Ipp	-1.24667	-1.13397
ENSMUSG00000076939	Iglv3	-1.46375	-0.777048
ENSMUSG00000028525	Pde4b	-1.15968	-1.04628
ENSMUSG00000108897	Gm44861	-1.7892	-2.01014
ENSMUSG00000045071	E130308A19Rik	-1.27132	-1.61631
ENSMUSG00000020279	Il9r	-2.08693	-1.64354
ENSMUSG00000042215	Bag2	-1.24324	-1.67001
ENSMUSG00000030365	Clec2i	-1.41916	-1.09268
ENSMUSG00000104951	Gm43413	-2.05429	-1.6615
ENSMUSG00000030785	Cox6a2	-1.44301	-1.57749
ENSMUSG00000035215	Lsm7	-1.21285	-0.932171
ENSMUSG00000068854	H2bc21	-1.17334	-1.53972
ENSMUSG00000049350	Zg16	-3.10462	-3.63461
ENSMUSG00000012609	Ttll5	-1.10408	-0.876056
ENSMUSG00000026858	Miga2	-1.16136	-1.2574
ENSMUSG00000058603	Rpl28-ps1	-1.05768	-0.527081
ENSMUSG00000037224	Zfyve28	-2.20622	-2.14585
ENSMUSG00000026170	Cyp27a1	-1.11983	-1.00123
ENSMUSG00000029602	Rasal1	-1.58502	-2.33467
ENSMUSG00000065251	Gm23971	-5.8842	0.0853236
ENSMUSG00000024228	Nudt12	-1.60648	-1.54453
ENSMUSG00000044017	Adgrd1	-1.95498	-2.6026
ENSMUSG00000027297	Ltk	-2.31666	-2.57325
ENSMUSG00000033970	Rfc3	-1.14693	-1.29988
ENSMUSG00000078521	Aunip	-1.22497	-1.19543
ENSMUSG00000062727	H2bc12	-3.20131	-1.85153
ENSMUSG00000025289	Prdx4	-1.06248	-1.19736
ENSMUSG00000114547	Gm3226	-2.13948	-2.14894
ENSMUSG00000034903	Cobll1	-1.22721	-1.21638
ENSMUSG00000020926	Adam11	-1.36544	-1.24858
ENSMUSG00000025245	Lztfl1	-1.28461	-1.08459
ENSMUSG00000028538	St3gal3	-1.29243	-0.921659
ENSMUSG00000034614	Pik3ip1	-1.70383	-0.425512
ENSMUSG00000037872	Ackr1	-1.60493	-1.96314
ENSMUSG00000073435	Nme3	-1.63566	-1.30457
ENSMUSG00000049811	Fam161a	-1.88377	-1.05255
ENSMUSG00000116912	Gm5487	-1.80317	-1.10908
ENSMUSG00000068877	Selenbp2	-2.93255	-0.746089
ENSMUSG00000097080	1700086O06Rik	-1.72361	-1.38811
ENSMUSG00000033427	Upb1	-1.43397	-1.14277
ENSMUSG00000038132	Rbm24	-3.44845	-2.59913
ENSMUSG00000054383	Pnma1	-1.8838	-1.60309
ENSMUSG00000027071	P2rx3	-2.77596	-3.46801
ENSMUSG00000032377	Plscr4	-1.6754	-1.47092
ENSMUSG00000069310	H3c3	-2.27298	-1.27061
ENSMUSG00000114279	H2bc14	-2.64428	-0.632554
ENSMUSG00000022210	Dhrs4	-1.04049	-1.03313
ENSMUSG00000024726	Carnmt1	-1.06765	-1.30768
ENSMUSG00000094027	Gm21762	-1.47562	-1.99906
ENSMUSG00000035776	Cd99l2	-1.13108	-1.41796
ENSMUSG00000070803	Cited4	-1.31745	-1.72562
ENSMUSG00000044340	Phlpp1	-1.17539	-1.13522
ENSMUSG00000083619	Gm14414	-1.40927	-0.731271
ENSMUSG00000056895	H2bu2	-1.37468	-1.6344
ENSMUSG00000061878	Sphk1	-1.70652	-2.07954
ENSMUSG00000059461	Gm7331	-1.68817	-0.884363
ENSMUSG00000113136	Gm19951	-1.26627	-0.833631
ENSMUSG00000003992	Ssbp2	-1.00629	-0.86421
ENSMUSG00000032527	Pccb	-1.00246	-1.23918
ENSMUSG00000022838	Eaf2	-2.01698	-0.763134
ENSMUSG00000026556	Vangl2	-1.33329	-1.27519
ENSMUSG00000026187	Xrcc5	-1.26276	-1.38424
ENSMUSG00000102593	Gm38384	-1.88116	-1.74105
ENSMUSG00000042514	Klhl14	-1.64664	-1.87105
ENSMUSG00000031951	Tmem231	-1.56693	-2.16541
ENSMUSG00000057706	Mex3b	-1.32672	-0.863163
ENSMUSG00000022103	Gfra2	-1.31483	-1.03891
ENSMUSG00000064357	mt-Atp6	-1.62797	-2.06898
ENSMUSG00000044005	Gls2	-1.90752	-1.08921
ENSMUSG00000026185	Igfbp5	-1.11199	-1.33795
ENSMUSG00000026004	Kansl1l	-1.07689	-1.33978
ENSMUSG00000038425	Poli	-1.0997	-0.963262
ENSMUSG00000016984	Etaa1	-1.06473	-1.16657
ENSMUSG00000021466	Ptch1	-1.1326	-1.20146
ENSMUSG00000091172	Gm17120	-4.02786	-4.15614
ENSMUSG00000061848	Gm5805	-1.01864	-0.614045
ENSMUSG00000042678	Myo15	-2.07957	-1.15748
ENSMUSG00000113831	Gm49602	-1.181	-0.88375
ENSMUSG00000026347	Tmem163	-1.48569	-0.94088
ENSMUSG00000072663	Spef2	-1.99799	-1.05616
ENSMUSG00000071669	Snx29	-1.18508	-1.18045
ENSMUSG00000085006	BC021767	-2.63593	-3.89838
ENSMUSG00000062093	Gm10110	-1.31225	-1.59098
ENSMUSG00000114277	Gm48583	-1.00549	-0.555268
ENSMUSG00000089824	Rbm12	-1.73821	0.142739
ENSMUSG00000022040	Ephx2	-1.82795	-1.4493
ENSMUSG00000084129	Hmgb1-ps1	-1.26263	-0.872499
ENSMUSG00000081984	Dnajb3	-1.52655	-2.17932
ENSMUSG00000020895	Tmem107	-1.53539	-1.67001
ENSMUSG00000025577	Cbx2	-1.26444	-1.58816
ENSMUSG00000052949	Rnf157	-1.05233	-1.13572
ENSMUSG00000034875	Nudt19	-1.01149	-1.5557
ENSMUSG00000026270	Capn10	-1.19465	-1.08643
ENSMUSG00000099517	H3c8	-2.25196	-1.48185
ENSMUSG00000104960	Snhg8	-1.09559	-1.3211
ENSMUSG00000035239	Neu3	-1.21807	-1.49514
ENSMUSG00000087691	Cd55os	-1.25632	-0.880958
ENSMUSG00000043110	Lrrn4	-2.22665	-0.0472168
ENSMUSG00000017718	Afmid	-1.50063	-0.0495547
ENSMUSG00000057229	Dmac2	-1.07299	-0.646867
ENSMUSG00000019996	Map7	-1.04813	-0.993826
ENSMUSG00000036983	Tfb1m	-1.16685	-1.12195
ENSMUSG00000041225	Arhgap12	-1.09633	-0.736144
ENSMUSG00000040749	Siah1b	-1.16092	-1.34895
ENSMUSG00000039328	Rnf122	-1.39906	-1.03554
ENSMUSG00000051339	2900026A02Rik	-1.11989	-1.09185
ENSMUSG00000044033	Ccdc141	-2.4095	-5.03289
ENSMUSG00000053137	Mapk11	-1.48004	-1.55605
ENSMUSG00000031959	Wdr59	-1.09634	-0.984057
ENSMUSG00000022132	Cldn10	-1.94136	-2.04601
ENSMUSG00000005043	Sgsh	-1.02846	-0.706591
ENSMUSG00000069300	H2bc11	-1.94374	-1.03896
ENSMUSG00000086564	Cd101	-1.21351	-1.12231
ENSMUSG00000033618	Map3k13	-2.37745	-1.3729
ENSMUSG00000052794	1700030K09Rik	-1.23506	-0.960807
ENSMUSG00000038225	Primpol	-1.02612	-1.20364
ENSMUSG00000081855	Rpl17-ps5	-1.41796	-0.440954
ENSMUSG00000074282	Zfp94	-1.61304	-0.926463
ENSMUSG00000024334	H2-Oa	-1.15618	-1.08496
ENSMUSG00000104164	Gm38248	-1.73497	-1.52311
ENSMUSG00000006464	Bbs1	-1.4317	-0.733274
ENSMUSG00000044966	Fbxo48	-1.1971	-1.11492
ENSMUSG00000089726	Mir17hg	-1.07158	-1.67341
ENSMUSG00000036185	Sapcd1	-1.88126	-0.944151
ENSMUSG00000041540	Sox5	-2.00591	-2.30171
ENSMUSG00000050192	Eif5a2	-1.09373	-1.39426
ENSMUSG00000022791	Tnk2	-1.19617	-0.852822
ENSMUSG00000067199	Frat1	-1.08543	-0.877494
ENSMUSG00000026637	Traf5	-1.03002	-1.26332
ENSMUSG00000022818	Cyp2ab1	-1.78622	-0.770663
ENSMUSG00000115919	Gm31583	-1.47327	-0.497022
ENSMUSG00000046634	Pkd1l1	-1.63669	-1.59144
ENSMUSG00000040269	Mrps28	-1.13227	-1.25111
ENSMUSG00000083992	Gm11478	-1.05491	-0.62721
ENSMUSG00000007480	Mc5r	-1.59615	-1.73419
ENSMUSG00000038718	Pbx3	-1.16965	-0.880142
ENSMUSG00000052565	H1f3	-1.78342	-1.13584
ENSMUSG00000035266	Helq	-1.09063	-1.20215
ENSMUSG00000018459	Slc13a3	-3.82219	-0.246797
ENSMUSG00000085399	Foxd2os	-1.41986	-1.08708
ENSMUSG00000020010	Vnn3	-1.17035	-1.27784
ENSMUSG00000017950	Hnf4a	-2.89036	-2.46934
ENSMUSG00000068740	Celsr2	-1.44441	-1.16001
ENSMUSG00000029387	Gtf2h3	-1.00153	-0.931441
ENSMUSG00000025504	Eps8l2	-1.99021	-1.63036
ENSMUSG00000044595	Dnd1	-1.78286	-0.72608
ENSMUSG00000030979	Uros	-1.03759	-1.6572
ENSMUSG00000105128	Gm42870	-1.30518	-1.5564
ENSMUSG00000073705	Cenps	-1.25383	-0.782686
ENSMUSG00000042050	Wdr60	-1.28896	-1.64101
ENSMUSG00000051243	Islr2	-2.48472	-2.03899
ENSMUSG00000032278	Paqr5	-1.66903	-0.426756
ENSMUSG00000024742	Fen1	-1.01025	-0.94939
ENSMUSG00000044626	Liph	-2.03909	-1.74156
ENSMUSG00000022415	Syngr1	-1.15111	-0.92304
ENSMUSG00000043065	Spice1	-1.04634	-1.40511
ENSMUSG00000090626	Tex9	-1.2611	-1.51498
ENSMUSG00000066487	Gm5786	-1.03934	-1.04802
ENSMUSG00000107849	Gm43904	-1.91247	-1.78127
ENSMUSG00000075581	Gm16409	-1.29346	-0.499115
ENSMUSG00000067613	Krt83	-1.55642	-0.742474
ENSMUSG00000085723	Gm15915	-1.49486	-1.61239
ENSMUSG00000092281	Hmgb1-ps7	-1.72319	-0.55861
ENSMUSG00000085483	Gm14198	-1.10083	-1.62225
ENSMUSG00000047407	Tgif1	-1.00895	-0.569787
ENSMUSG00000007030	Vwa7	-1.9161	-1.55929
ENSMUSG00000087326	Gm12503	-1.7803	-2.02723
ENSMUSG00000091405	H4c14	-2.41258	-1.49201
ENSMUSG00000028528	Dnajc6	-1.03381	-0.654122
ENSMUSG00000024208	Uqcc2	-1.00765	-1.13443
ENSMUSG00000058812	0610039K10Rik	-1.88927	-1.20382
ENSMUSG00000110424	1700012D14Rik	-1.87343	-2.43491
ENSMUSG00000056412	Psenen-ps	-1.91292	1.85543
ENSMUSG00000026768	Itga8	-1.38163	-1.31467
ENSMUSG00000023832	Acat2	-1.21233	-1.29665
ENSMUSG00000000686	Abhd15	-1.07863	-0.831906
ENSMUSG00000015377	Dennd6b	-1.24494	-0.859715
ENSMUSG00000060678	H4c3	-1.6716	0.241783
ENSMUSG00000026489	Coq8a	-1.14432	-0.491099
ENSMUSG00000048058	Ldlrad3	-1.07914	-1.36298
ENSMUSG00000055835	Zfp1	-1.14838	-0.781627
ENSMUSG00000038997	Asb17	-2.07076	-3.13235
ENSMUSG00000102143	Gm38057	-1.89426	-2.40112
ENSMUSG00000040170	Fmo2	-1.45922	-0.417458
ENSMUSG00000108358	Gm44509	-1.54175	-1.60671
ENSMUSG00000033256	Shf	-1.38918	-1.48484
ENSMUSG00000082536	Gm13456	-1.35129	0.416899
ENSMUSG00000108528	Gm8319	-1.37576	-1.09967
ENSMUSG00000038618	Rassf7	-1.35426	-1.7176
ENSMUSG00000083496	Gm11263	-1.13355	-0.349088
ENSMUSG00000082328	Gm13921	-1.78638	-0.483701
ENSMUSG00000024112	Cacna1h	-1.35583	-1.02735
ENSMUSG00000033863	Klf9	-1.10059	-0.355821
ENSMUSG00000039629	Strip2	-1.63472	-1.79964
ENSMUSG00000082926	Gm8172	-1.09352	0.947182
ENSMUSG00000011254	Thg1l	-1.08209	-0.782234
ENSMUSG00000027378	Nphp1	-1.29074	-1.55082
ENSMUSG00000044906	4930503L19Rik	-1.00594	-0.983582
ENSMUSG00000046341	Gm11223	-1.44273	-0.417225
ENSMUSG00000086212	Mkln1os	-1.92606	-2.03452
ENSMUSG00000105340	Gm42878	-3.72542	4.96859
ENSMUSG00000078816	Prkcg	-1.2203	-1.21403
ENSMUSG00000099519	Gm29253	-2.81705	-3.18389
ENSMUSG00000027353	Mcm8	-1.06988	-1.15354
ENSMUSG00000019303	Psmc3ip	-1.04165	-1.30231
ENSMUSG00000087178	A230056P14Rik	-1.45918	-1.91103
ENSMUSG00000110790	Gm47079	-1.33361	-1.91179
ENSMUSG00000096499	Ighv1-5	-1.88077	1.28743
ENSMUSG00000027860	Vangl1	-1.19475	0.0881471
ENSMUSG00000037710	Cisd1	-1.02845	-1.36823
ENSMUSG00000057130	Txnl4a	-1.26455	0.122425
ENSMUSG00000114456	H2bc9	-2.21255	-1.43948
ENSMUSG00000074026	Gm6091	-1.93532	-2.13095
ENSMUSG00000060981	H4c8	-2.24882	-0.746814
ENSMUSG00000021221	Dpf3	-1.12548	-1.19596
ENSMUSG00000042035	Igsf3	-1.40414	-1.72474
ENSMUSG00000062611	Rps3a2	-1.21914	-0.702618
ENSMUSG00000109610	Gm7432	-1.09265	-1.15634
ENSMUSG00000041361	Myzap	-1.2619	-1.4219
ENSMUSG00000099689	Zfp383	-1.61485	-0.839243
ENSMUSG00000044730	9930104L06Rik	-1.21363	0.126434
ENSMUSG00000051427	Ccdc157	-1.30141	-1.23355
ENSMUSG00000048720	Tbc1d12	-1.35937	-1.34161
ENSMUSG00000051627	H1f4	-1.61491	0.440333
ENSMUSG00000028643	Svbp	-1.55303	-1.22468
ENSMUSG00000073910	Mob3b	-1.13686	-0.840476
ENSMUSG00000118106	AC115752	-1.58449	-1.87455
ENSMUSG00000055033	Olfr420	-1.52052	-1.43508
ENSMUSG00000078721	Fam205a1	-1.99759	-1.11653
ENSMUSG00000038967	Pdk2	-1.06262	-0.619483
ENSMUSG00000082674	Gm11914	-1.29774	-1.22358
ENSMUSG00000022803	Popdc2	-1.25417	-1.1937
ENSMUSG00000038173	Enpp6	-1.48854	-2.0567
ENSMUSG00000060121	Gemin2	-1.02064	-1.17579
ENSMUSG00000081262	Gm12261	-1.48792	-1.42949
ENSMUSG00000031379	Pir	-1.14928	-0.909476
ENSMUSG00000096326	Ighv1-78	-1.68609	-1.30151
ENSMUSG00000029814	Igf2bp3	-2.65451	-1.88861
ENSMUSG00000034055	Phka1	-1.0431	-0.744842
ENSMUSG00000058192	Zfp846	-1.40192	-0.79219
ENSMUSG00000026404	Ddx59	-1.02646	-0.744474
ENSMUSG00000107171	Gm42572	-1.78647	-0.702965
ENSMUSG00000085787	Gm13092	-1.2645	-1.24574
ENSMUSG00000027167	Elp4	-1.14557	-0.706901
ENSMUSG00000015968	Cacna1d	-1.44549	-1.00273
ENSMUSG00000058470	Gm8369	-1.21928	-0.884492
ENSMUSG00000104802	Gm5869	-1.07883	-0.512941
ENSMUSG00000074243	Gm10651	-1.32754	-1.40112
ENSMUSG00000064181	Rab3ip	-1.03394	-0.863287
ENSMUSG00000097290	1300002E11Rik	-1.14308	-1.60912
ENSMUSG00000076562	Igkv4-50	-1.6346	-0.335397
ENSMUSG00000083287	Gm13502	-2.0415	-1.04109
ENSMUSG00000104418	Gm37070	-1.21293	-1.00136
ENSMUSG00000000811	Txnrd3	-1.29633	-1.17406
ENSMUSG00000047193	Dync2h1	-1.0637	-0.931452
ENSMUSG00000030393	Zik1	-1.55326	-1.93644
ENSMUSG00000024730	Ms4a8a	-1.13827	-0.0712035
ENSMUSG00000033961	Zfp446	-1.21691	-0.866253
ENSMUSG00000079559	Colca2	-1.99254	-1.37829
ENSMUSG00000066809	Gm10180	-1.43664	-0.815296
ENSMUSG00000117485	Gm19696	-1.58655	-1.57202
ENSMUSG00000091876	Gm3851	-1.76158	-1.24131
ENSMUSG00000040855	Reps2	-1.10461	-1.14816
ENSMUSG00000083087	Gm11249	-1.12352	-0.945282
ENSMUSG00000033318	Gstt2	-1.01187	-0.919311
ENSMUSG00000026383	Epb41l5	-1.52835	-1.86068
ENSMUSG00000076535	Igkv1-88	-1.68716	1.33276
ENSMUSG00000017652	Cd40	-1.1137	-1.45023
ENSMUSG00000103995	5730488B01Rik	-1.74001	-1.93781
ENSMUSG00000034175	Rhbdd3	-1.02962	-0.923355
ENSMUSG00000042797	Aqp11	-1.74785	-2.04409
ENSMUSG00000052446	Zfp961	-1.11103	-0.977905
ENSMUSG00000050947	Amigo1	-1.58198	-1.26732
ENSMUSG00000090019	Gimap1	-1.07477	-0.308294
ENSMUSG00000027939	Nup210l	-1.38738	-1.22743
ENSMUSG00000095217	H2bc15	-1.79213	-0.397446
ENSMUSG00000100720	Gm10075	-1.45218	-0.66974
ENSMUSG00000051832	E230016K23Rik	-1.35074	-0.781236
ENSMUSG00000079478	Znrd2	-1.05789	-1.40987
ENSMUSG00000116673	A630089N07Rik	-1.23785	-1.8042
ENSMUSG00000083668	Gm5648	-1.59042	-2.08907
ENSMUSG00000009291	Pttg1ip	-1.40328	-0.189162
ENSMUSG00000031119	Gpc4	-1.18707	-1.49926
ENSMUSG00000097316	Gm10516	-2.51078	-2.11612
ENSMUSG00000087396	4933407K13Rik	-1.57423	-1.00444
ENSMUSG00000038540	Tmc3	-1.82489	-5.17581
ENSMUSG00000076594	Igkv6-13	-1.85197	-0.661767
ENSMUSG00000032892	Rangrf	-1.14224	-2.20404
ENSMUSG00000073627	C130036L24Rik	-1.44433	-1.37916
ENSMUSG00000063177	Klk1b27	-2.46677	-2.70123
ENSMUSG00000089766	Gm16538	-1.36385	-1.68304
ENSMUSG00000031174	Rpgr	-1.24766	-0.639162
ENSMUSG00000053574	4930563E22Rik	-1.78881	-1.27181
ENSMUSG00000096498	Ighv2-5	-2.47617	1.69114
ENSMUSG00000117428	Gm4833	-1.07042	-0.839291
ENSMUSG00000082064	Rpl5-ps2	-1.08706	-0.816108
ENSMUSG00000030672	Mylpf	-1.09797	-1.1084
ENSMUSG00000084323	Gm14438	-1.73071	-1.02602
ENSMUSG00000078937	Cpt1b	-2.11706	-1.05439
ENSMUSG00000083953	Gm14049	-1.10648	-0.748753
ENSMUSG00000075591	Gm10874	-1.6819	-0.848891
ENSMUSG00000110235	Gm5086	-2.48858	-12.3528
ENSMUSG00000046314	Stxbp6	-1.00618	-0.992152
ENSMUSG00000048696	Mex3d	-1.18038	-0.72158
ENSMUSG00000042246	Tmc7	-1.40107	-0.782423
ENSMUSG00000050914	Ankrd37	-1.51984	-0.167811
ENSMUSG00000085342	Gm12254	-1.20484	-0.190908
ENSMUSG00000046598	Bdh1	-1.18845	-1.74053
ENSMUSG00000114993	Gm6363	-1.24914	-0.721724
ENSMUSG00000085118	Gm15774	-1.10498	-1.07862
ENSMUSG00000032609	Klhdc8b	-1.18503	-1.27786
ENSMUSG00000036639	Nudt1	-1.03858	-0.710292
ENSMUSG00000048721	Fndc9	-1.00332	-1.33506
ENSMUSG00000046636	Gm7729	-1.25178	-0.302209
ENSMUSG00000026096	Osgepl1	-1.00621	-1.09363
ENSMUSG00000106262	Gm43375	-1.36224	-1.49669
ENSMUSG00000041930	Fam222a	-1.51854	-1.05734
ENSMUSG00000044807	Zfp354c	-1.30096	-1.04018
ENSMUSG00000081455	Hmgb1-ps3	-1.09075	-0.885549
ENSMUSG00000019478	Rab4a	-1.13731	-1.56504
ENSMUSG00000091736	Yy2	-3.47663	1.3359
ENSMUSG00000117748	Gm50241	-3.15017	-0.367021
ENSMUSG00000104927	Gm43388	-1.40164	-2.45641
ENSMUSG00000099556	Gm28857	-1.42184	-1.54818
ENSMUSG00000062175	Tgif2	-1.60313	-1.15616
ENSMUSG00000022358	Fbxo32	-1.15446	-1.15733
ENSMUSG00000031258	Xkrx	-1.17038	-1.16258
ENSMUSG00000055553	Kxd1	-1.05948	0.0317146
ENSMUSG00000029452	Tmem116	-1.52534	-0.475798
ENSMUSG00000100967	Gm29666	-1.37095	-1.72901
ENSMUSG00000028539	Artn	-1.32088	-1.52355
ENSMUSG00000062046	5730460C07Rik	-1.63404	-1.82015
ENSMUSG00000094689	Ighv1-81	-1.19117	-0.183324
ENSMUSG00000034764	1700006J14Rik	-1.00311	-0.94897
ENSMUSG00000101452	Gm28530	-1.0194	-0.633905
ENSMUSG00000081210	Gm12933	-1.72092	-1.56207
ENSMUSG00000020420	Zfp607a	-1.03333	-1.21259
ENSMUSG00000108842	Gm45001	-1.43879	-1.2399
ENSMUSG00000049044	Rapgef4	-1.42517	-0.346288
ENSMUSG00000007908	Hmgcll1	-1.48305	-0.66426
ENSMUSG00000037126	Psd	-1.07663	-0.448153
ENSMUSG00000028033	Kcnq5	-1.10663	-0.557746
ENSMUSG00000050377	Il31ra	-1.29523	-1.22218
ENSMUSG00000081559	Gm12411	-1.07448	-0.761848
ENSMUSG00000042202	Slc35e2	-1.20839	-1.15727
ENSMUSG00000052563	D930048N14Rik	-1.33971	-0.763545
ENSMUSG00000080054	Rpl12-ps1	-1.26707	-0.604748
ENSMUSG00000020486	Septin4	-1.15347	-1.12835
ENSMUSG00000068735	Trp53i11	-1.16908	-0.425956
ENSMUSG00000040594	Ranbp17	-1.45801	-1.41054
ENSMUSG00000042097	Zfp239	-2.00474	-2.02677
ENSMUSG00000070271	Gm13268	-1.48498	-1.00631
ENSMUSG00000046519	Golph3l	-1.27278	-1.92722
ENSMUSG00000036278	Macrod1	-1.06995	-1.25576
ENSMUSG00000082575	Eef2-ps2	-1.09582	-0.548326
ENSMUSG00000046785	Epm2aip1	-1.06619	-1.03148
ENSMUSG00000116275	Zc3h11a	-2.58773	2.51055
ENSMUSG00000042510	AA986860	-1.24136	-1.53276
ENSMUSG00000033752	Mnd1	-1.29677	-0.947475
ENSMUSG00000069188	Gm13192	-1.14225	-0.244925
ENSMUSG00000085823	Gm13012	-1.09863	-0.0832886
ENSMUSG00000040276	Pacsin1	-1.05532	-1.11458
ENSMUSG00000103009	Gm4430	-1.00727	-0.683158
ENSMUSG00000049321	Zfp2	-1.55379	-1.92756
ENSMUSG00000097047	1110020A21Rik	-1.54487	-1.5362
ENSMUSG00000019467	Arhgef25	-1.24699	-1.36845
ENSMUSG00000084230	Gm14388	-1.32747	-0.791026
ENSMUSG00000118057	B020010K11Rik	-1.24929	-0.980065
ENSMUSG00000086015	4833417C18Rik	-1.39689	-1.56866
ENSMUSG00000087129	Gm16316	-1.82618	-2.02427
ENSMUSG00000118161	Rps2-ps8	-1.33471	-0.763452
ENSMUSG00000027875	Hmgcs2	-1.39856	-1.46355
ENSMUSG00000073867	AA474408	-1.43015	-0.752439
ENSMUSG00000025978	Rftn2	-1.09678	-0.662414
ENSMUSG00000023243	Kcnk5	-1.04229	-1.45179
ENSMUSG00000103715	4933431K14Rik	-1.3763	-0.66249
ENSMUSG00000040405	Havcr1	-1.26557	-1.48755
ENSMUSG00000074221	Zfp568	-1.11326	0.0313087
ENSMUSG00000082193	Rpl5-ps1	-2.00532	-1.93821
ENSMUSG00000049038	Mterf2	-1.42557	-1.03953
ENSMUSG00000064032	Gm10143	-1.71242	-0.826248
ENSMUSG00000108443	Gm44510	-1.71019	-4.19532
ENSMUSG00000056772	Rps6-ps2	-1.41272	-1.5464
ENSMUSG00000118211	Gm46649	-1.46869	-1.17626
ENSMUSG00000031860	Pbx4	-1.25238	-1.25459
ENSMUSG00000022837	Iqcb1	-1.00249	-1.04066
ENSMUSG00000076666	Ighv14-4	-1.32711	-0.840267
ENSMUSG00000082762	Gm12366	-1.01334	-0.487322
ENSMUSG00000072789	Gm10420	-1.0306	-0.725851
ENSMUSG00000112027	Gm9045	-1.2649	-0.78954
ENSMUSG00000060149	BC002059	-1.06174	0.487004
ENSMUSG00000062480	Acat3	-1.7621	-0.928776
ENSMUSG00000051022	Hs3st1	-1.22357	-1.61182
ENSMUSG00000083911	Gm4342	-1.20558	-0.482605
ENSMUSG00000100691	2010320M18Rik	-1.14702	-0.806961
ENSMUSG00000061371	Zfp873	-1.11188	-1.17089
ENSMUSG00000111740	Gm49783	-1.46406	-0.518593
ENSMUSG00000086877	A230072C01Rik	-1.3134	-1.02571
ENSMUSG00000075256	Cerkl	-1.27395	-1.13868
ENSMUSG00000083863	Gm13341	-1.15764	-0.533684
ENSMUSG00000103906	Tigd5	-1.23523	-1.05391
ENSMUSG00000068014	Gm14648	-1.19017	-2.43291
ENSMUSG00000038793	Lefty1	-1.17828	-1.87417
ENSMUSG00000094989	Rpl9-ps4	-1.04577	-0.220127
ENSMUSG00000090236	Car15	-1.41703	-1.30615
ENSMUSG00000118133	Gm6978	-1.15458	1.55045
ENSMUSG00000097403	9230116N13Rik	-1.21354	-1.40604
ENSMUSG00000030446	Zfp273	-1.13091	-0.660622
ENSMUSG00000108314	Prkcz2	-1.23621	-0.830334
ENSMUSG00000084284	Tpt1-ps6	-1.09745	-0.233711
ENSMUSG00000021234	Fam161b	-1.28316	-1.48616
ENSMUSG00000113368	Gm10054	-1.03657	-0.461851
ENSMUSG00000095612	Ighv5-4	-1.59412	-0.72438
ENSMUSG00000024697	Gna14	-1.35863	-1.28212
ENSMUSG00000022853	Ehhadh	-1.02623	-1.07728
ENSMUSG00000095583	Ighv14-2	-1.70676	0.276786
ENSMUSG00000096718	Zfp781	-1.33189	-1.7587
ENSMUSG00000067389	Gm17080	-1.46194	-3.04846
ENSMUSG00000062896	Rpl31-ps11	-1.01693	-0.551993
ENSMUSG00000063952	Brpf3	-1.10124	-0.153687
ENSMUSG00000052544	St6galnac3	-1.09446	-0.873465
ENSMUSG00000105053	Gm43064	-1.85747	1.08383
ENSMUSG00000086889	Phf2os1	-1.43294	-1.4618
ENSMUSG00000030465	Psd3	-1.07708	0.514574
ENSMUSG00000110279	Gm45552	-1.2029	-0.831054
ENSMUSG00000023755	Rhebl1	-1.27692	0.330402
ENSMUSG00000035095	Fam167a	-1.20734	-1.67991
ENSMUSG00000024008	Cpne5	-1.25869	-1.14486
ENSMUSG00000076556	Igkv4-57	-1.33787	1.16024
ENSMUSG00000101655	2310040G24Rik	-1.36781	-0.879276
ENSMUSG00000117621	Hspe1-rs1	-1.13463	-0.797395
ENSMUSG00000082746	Rps12-ps1	-1.20479	-0.667967
ENSMUSG00000014846	Tppp3	-1.25729	-1.50032
ENSMUSG00000021481	Zfp346	-1.14516	-0.984496
ENSMUSG00000107257	Gm43028	-1.2236	-0.991181
ENSMUSG00000100954	Gm10138	-1.48207	-1.28082
ENSMUSG00000114937	Gm30054	-1.34259	-0.457101
ENSMUSG00000049957	Ccdc137	-1.08035	-0.556929
ENSMUSG00000048406	B330016D10Rik	-1.10478	-0.361467
ENSMUSG00000076940	Iglv2	-1.03568	-0.548252
ENSMUSG00000031495	Cd209d	-1.19844	-0.826884
ENSMUSG00000003934	Efnb3	-1.28778	-1.06481
ENSMUSG00000108957	Gm45235	-1.26925	-0.875918
ENSMUSG00000031428	Zcchc18	-1.27103	-0.810923
ENSMUSG00000014837	4931428F04Rik	-1.001	-1.24763
ENSMUSG00000110575	6330537M06Rik	-1.1929	-0.774353
ENSMUSG00000029499	Pxmp2	-1.02215	-1.09562
ENSMUSG00000062284	Gm6030	-1.02747	-0.776266
ENSMUSG00000117814	Gm50431	-1.08833	-0.974125
ENSMUSG00000030110	Ret	-1.32238	-0.912812
ENSMUSG00000085379	2310058D17Rik	-1.17917	-1.74189
ENSMUSG00000110400	Gm45416	-1.32156	-1.00496
ENSMUSG00000112919	Gm9049	-1.11398	-0.954695
ENSMUSG00000032547	Ryk	-1.10159	-1.19422
ENSMUSG00000102840	Gm38037	-1.4517	-0.285582
ENSMUSG00000027401	Tgm3	-1.364	-1.47363
ENSMUSG00000087528	9830144P21Rik	-1.01922	-1.4216
ENSMUSG00000050503	Fbxl22	-1.2191	-0.909438
ENSMUSG00000081620	Gm14633	-1.17389	-0.0331353
ENSMUSG00000097375	6720427I07Rik	-1.06707	-0.887382
ENSMUSG00000079038	D130040H23Rik	-1.12643	-0.734938
ENSMUSG00000103423	Gm5845	-1.05253	-0.605267
ENSMUSG00000103509	Gm38372	-1.12892	-0.865918
ENSMUSG00000083734	Gm16209	-1.28498	-0.979736
ENSMUSG00000108176	Gm43965	-1.17699	-1.00959
ENSMUSG00000071103	1700029J07Rik	-1.46881	-1.51718
ENSMUSG00000032363	Adamts7	-1.23961	-0.885883
ENSMUSG00000116704	Gm5491	-1.16143	-0.60118
ENSMUSG00000108738	Gm44777	-1.1299	-1.40419
ENSMUSG00000028701	Lurap1	-1.14271	-0.886599
ENSMUSG00000097793	Gm17259	-1.16691	-1.04567
ENSMUSG00000040139	9430038I01Rik	-1.0178	-0.853382
ENSMUSG00000039478	Micu3	-1.34932	1.05981
ENSMUSG00000091050	9330020H09Rik	-1.41727	-0.375233
ENSMUSG00000096020	Ighv1-75	-1.42199	2.19558
ENSMUSG00000025815	Dhtkd1	-1.32316	-1.10353
ENSMUSG00000029601	Iqcd	-1.15304	-1.41685
ENSMUSG00000001240	Ramp2	-2.05951	-0.150884
ENSMUSG00000061390	Uba52-ps	-1.05651	-0.847578
ENSMUSG00000073008	Gpr174	-1.09468	0.669681
ENSMUSG00000070692	Rps12-ps10	-1.05248	-0.715066
ENSMUSG00000083757	Rps15a-ps4	-1.23366	-0.520391
ENSMUSG00000107035	Ybx1-ps2	-1.01343	-0.695124
ENSMUSG00000090602	Gm5611	-1.2205	-0.340177
ENSMUSG00000086629	2810403D21Rik	-1.1565	-0.0251193
ENSMUSG00000097537	2610020C07Rik	-1.06573	-1.4346
ENSMUSG00000112908	Gm7392	-1.02047	-0.263064
ENSMUSG00000097571	Jpx	-1.04893	-0.910768
ENSMUSG00000039137	Whrn	-1.03018	-0.939078
ENSMUSG00000076583	Igkv8-24	-1.08149	-0.343224
ENSMUSG00000032348	Gsta4	-1.20218	-1.03756
ENSMUSG00000054519	Zfp867	-1.08288	-0.727269
ENSMUSG00000109147	4930431P19Rik	-1.71947	2.43014
ENSMUSG00000018698	Lhx1	-1.26979	-1.38793
ENSMUSG00000001520	Nrip2	-1.30321	-0.919797
ENSMUSG00000112297	Gm17816	-1.00934	-1.11046
ENSMUSG00000047824	Pygo2	-1.1133	-0.492648
ENSMUSG00000019235	Rps6kl1	-1.23391	-0.919506
ENSMUSG00000086111	Gm15326	-1.25003	-2.03849
ENSMUSG00000032174	Icam5	-1.41424	-1.10721
ENSMUSG00000084407	Gm14018	-1.2034	-1.28342
ENSMUSG00000112135	Gm9029	-1.11336	-0.306251
ENSMUSG00000106978	N4bp2os	-1.09605	-2.72058
ENSMUSG00000090173	Fbxw10	-1.9559	-0.725343
ENSMUSG00000022032	Scara5	-1.24041	-0.414951
ENSMUSG00000115593	Gm4824	-1.06538	-0.192249
ENSMUSG00000025932	Eya1	-1.02453	-1.12141
ENSMUSG00000098281	Gm27529	-1.05164	-0.44814
ENSMUSG00000106383	E330034L11Rik	-1.00886	-0.416814
ENSMUSG00000050556	Kcnb1	-1.28608	-0.727214
ENSMUSG00000115575	Gm49024	-1.31839	-1.48339
ENSMUSG00000110529	Gm45694	-1.3019	-1.26725
ENSMUSG00000096474	Gm5561	-1.02323	-0.835514
ENSMUSG00000078289	Gm10923	-1.07884	-0.515349
ENSMUSG00000059149	Mfsd4a	-1.0298	-0.738868
ENSMUSG00000081461	Rpl30-ps11	-1.05131	-0.309373
ENSMUSG00000020381	Mrnip	-1.01511	-1.77776
ENSMUSG00000107928	Gm45140	-1.32638	-0.25375
ENSMUSG00000105851	9130604C24Rik	-1.27202	-0.423797
ENSMUSG00000094694	Ighv1-9	-1.16311	-0.0084448
ENSMUSG00000113529	Gm47484	-2.065	-0.977552
ENSMUSG00000102535	Ighv1-41	-1.3297	-1.14821
ENSMUSG00000086741	Gm15816	-1.03684	-1.97883
ENSMUSG00000085169	Gm10785	-1.1899	-1.05361
ENSMUSG00000114184	Gm7143	-1.04578	-0.862133
ENSMUSG00000083483	Gm14044	-1.1118	-0.904414
ENSMUSG00000116718	Gm49668	-1.23396	0.735473
ENSMUSG00000040627	Aicda	-1.13769	-0.822556
ENSMUSG00000084131	Rpl3-ps2	-1.14047	-0.107041
ENSMUSG00000083914	Rps18-ps1	-1.29751	-0.773117
ENSMUSG00000094622	Gm3055	-1.16368	-0.657353
ENSMUSG00000094017	Gm13160	-1.53683	-0.652645
ENSMUSG00000033036	Gm7879	-1.62898	-0.42033
ENSMUSG00000061393	Acvr2b	-1.29516	-2.03824
ENSMUSG00000038797	Zscan2	-1.05145	-0.821672
ENSMUSG00000106895	Gm4754	-1.13243	-0.630682
ENSMUSG00000083822	Hmgb1-ps5	-1.00162	-0.960887
ENSMUSG00000099876	Gm29650	-1.32595	-0.49223
