# Supplementary material for: Unraveling the Role of RNase L Knockout in Alleviating Immune Response Activation in Mice Bone Marrow after Irradiation
Source: Int J Mol Sci. 2024 Feb 27;25(5):2722. doi: 10.3390/ijms25052722 (PMC10932110; doi:10.3390/ijms25052722)
Supplement: Supplementary file 1 [file ijms-25-02722-s001.zip › Supplementary Table S4 GO and KEGG analysis between the RNase L-KO-IR and RNase L-KO groups compared with between the WT-IR and WT groups.xlsx]

## Sheet: GO
Table S4. GO and KEGG analysis between the RNase L－/－-IR and RNase L－/－ groups compared with between the WT-IR and WT groups.
GO_ID	GO_Term	GO_Category	IDs	S	TS	B	TB	Rich.Factor	P.value	Sig.Sign.P (* P < 0.05, ** P < 0.01, *** P < 0.001, **** P < 0.0001)	Q.value	Sig.Sign.Q (* Q < 0.05, ** Q < 0.01, *** Q < 0.001, **** Q < 0.0001)
GO:0005515	protein binding	Molecular Function	Fgf23, Acvrl1, Dnmt3l, Fasl, Efnb2, Col18a1, Tbx21, Col1a1, Nrip2, Fkbp10, Mybpc3, Rec8, Hck, Cacnb3, Il7r, Efnb3, Ssbp2, Cavin1, Dnmt1, Sgce, Sgsh, Myl10, Insr, Eps8l1, Fblim1, Neurl1a, Bbs1, Atp1a2, Fhl2, Bmp7, Snx31, Kif1a, Gata3, Lama5, Cacna1d, Lrrc27, Stard13, Cd274, Il13ra1, Myo1c, Hnf4a, Pfn1, Sparc, P4ha2, Grb7, Lrp11, Dcn, Timp3, Unc5b, Lgr5, Mknk2, Acsl6, Septin4, Map2k6, Nos2, Per1, S…	305	762	6698	55267	0.0455	2.78099e-86	****	1.30178e-82	****
GO:0016020	membrane	Cellular Component	Fap, Egfl6, Pdgfb, Acvrl1, Loxl3, Fasl, Ramp2, Efnb2, Fkbp10, Vsig2, Plin4, Hck, Ap1m2, Cacnb3, Il7r, Efnb3, Cavin1, Cacna1e, Eno2, Arhgef18, Sgce, Slc1a2, Insr, Smpd4, Neurl1a, Bbs1, Atp7b, Atp1a2, Hmgcll1, Pttg1ip, Kdelr3, Steap4, Mcemp1, Fcgr1, Cacna1d, Stard13, Cd274, Il13ra1, Cntnap1, Ada, Slc12a5, Myo1c, Slc13a3, Sparc, P4ha2, Grb7, Tmc4, Lrp11, Perp, Dcbld1, Unc5b, Lgr5, Slc36a2, Acsl6, Sl…	332	762	8742	55267	0.038	6.96087e-75	****	1.62919e-71	****
GO:0005737	cytoplasm	Cellular Component	Loxl3, Dnmt3l, Ramp2, Col1a1, Nrip2, Plin4, Hck, Cacnb3, Ssbp2, Cavin1, Dnmt1, Eno2, Arhgef18, Sgce, Dnajb1, Eps8l1, Fblim1, Neurl1a, Bbs1, Atp1a2, Hmgcll1, Fhl2, Pttg1ip, Thg1l, Ttll5, Aldh1a2, Myl2, Kif1a, Hmgb3, Dennd6b, Cacna1d, Stard13, Cmah, Ada, Afmid, Myo1c, Hnf4a, Pfn1, Sparc, Grb7, Krt10, Timp3, Plek, Mknk2, Slc36a2, Upp1, Aebp1, Septin4, Fam20a, Map2k6, Trim47, Nos2, Rflnb, Per1, Ston2…	286	762	6614	55267	0.0432	1.22555e-74	****	1.91227e-71	****
GO:0005886	plasma membrane	Cellular Component	Fap, Acvrl1, Fasl, Ramp2, Efnb2, Plin4, Hck, Cacnb3, Il7r, Efnb3, Cavin1, Eno2, Arhgef18, Sgce, Slc1a2, Insr, Eps8l1, Neurl1a, Bbs1, Atp7b, Atp1a2, Pttg1ip, Steap4, Ttll5, Fcgr1, Cacna1d, Cd274, Cntnap1, Ada, Slc12a5, Myo1c, Slc13a3, Grb7, Perp, Unc5b, Plek, Lgr5, Slc36a2, Slc13a5, Nos2, Tshz3, Adcy2, Dapk1, Dnajc9, Amer2, Olfm4, Scara5, Dmtn, Gfra2, Cldn10, Dab2, Ajuba, Adcy4, Cacna1i, Litaf, Dg…	221	762	5481	55267	0.0403	4.30812e-50	****	5.04157e-47	****
GO:0046872	metal ion binding	Molecular Function	Acvrl1, Loxl3, Dnmt3l, Col18a1, Col1a1, Fkbp10, Dnmt1, Cacna1e, Eno2, Arhgef18, Slc1a2, Myl10, Smpd4, Fblim1, Neurl1a, Atp7b, Atp1a2, Hmgcll1, Fhl2, Thg1l, Steap4, Myl2, Gata3, Cacna1d, Cmah, Ada, Hnf4a, Sparc, Mb, P4ha2, Timp3, Mknk2, Polm, Klf11, Trim47, Nos2, Trim9, Arg2, Tshz3, Zfp346, Adcy2, Ajuba, Adcy4, Enpp2, Col2a1, Litaf, Snai2, Cyp2ab1, App, Adamts5, Clec4n, Rhebl1, Cpne5, Dtna, Gna14,…	162	762	3531	55267	0.0459	2.0291e-42	****	1.89965e-39	****
GO:0005634	nucleus	Cellular Component	Loxl3, Dnmt3l, Fasl, Tbx21, Nrip2, Rec8, Hck, Ssbp2, Cavin1, Dnmt1, Dnajb1, Insr, Smpd4, Fhl2, Pttg1ip, Ttll5, Retn, Hmgb3, Gata3, Cacna1d, Afmid, Myo1c, Hnf4a, Pfn1, Sparc, Mknk2, Acsl6, Aebp1, Polm, Map2k6, Klf11, Trim47, Nos2, Per1, Tshz3, Tgfb3, Zfp346, Dapk1, Fst, Dnajc9, Ajuba, Adcy4, Litaf, Snai2, Tnk2, Eaf2, App, Mx2, Cd74, Fen1, Gk, Ldb1, Limd1, Sp4, Ifitm3, Eya1, Creb1, Ptprn, Des, Hdac…	215	762	5927	55267	0.0363	2.5045e-41	****	1.95393e-38	****
GO:0005615	extracellular space	Cellular Component	Fgf23, Fap, Loxl3, Fasl, Col18a1, Col1a1, Bmp7, Retn, Lama5, Ada, Sparc, Dcbld1, Dcn, Timp3, Aebp1, Fam20a, Nos2, Tgfb3, Edn1, Ptprg, Fst, Dnajc9, Plau, Olfm4, Enpp2, Col2a1, App, Adamts5, Wnt10b, Igfbp6, Gfra1, Col5a2, Xcl1, Tnfsf4, Olfm1, Hc, Il1rn, Il1b, Il1a, Procr, Col11a1, Pdgfc, Glipr2, Artn, Podn, Fabp3, Sema3a, Spp1, Sparcl1, Cxcl9, Col1a2, Tfpi2, Ckm, Pcsk6, Sema4b, Angpt2, Col4a1, Col4…	104	762	1661	55267	0.0626	4.78231e-38	****	3.198e-35	****
GO:0016021	membrane	Cellular Component	Fap, Acvrl1, Fasl, Ramp2, Efnb2, Vsig2, Il7r, Efnb3, Cacna1e, Sgce, Slc1a2, Insr, Smpd4, Atp7b, Atp1a2, Pttg1ip, Kdelr3, Steap4, Mcemp1, Fcgr1, Cacna1d, Cd274, Il13ra1, Cntnap1, Slc12a5, Slc13a3, P4ha2, Tmc4, Lrp11, Perp, Dcbld1, Unc5b, Lgr5, Slc36a2, Acsl6, Slc13a5, Clmn, Adcy2, Golm1, Ptprg, Scara5, Cldn10, Adcy4, Has2, Syngr1, Cacna1i, Enpp2, Dgat1, B3gnt5, App, Slc15a2, Pcdhgc4, Clec4n, Crim1…	223	762	6667	55267	0.0334	1.4252e-37	****	8.33919e-35	****
GO:0005829	cytosol	Cellular Component	Mxd1, Plin4, Hck, Cavin1, Eno2, Arhgef18, Dnajb1, Insr, Eps8l1, Hmgcll1, Ttll5, Aldh1a2, Kif1a, Ada, Afmid, Myo1c, Hnf4a, Pfn1, P4ha2, Grb7, Map7, Unc5b, Map2k6, Klf11, Trim47, Slc13a5, Nos2, Per1, Ston2, Dapk1, Dnajc9, Olfm4, Dmtn, Ajuba, Septin3, Litaf, Ehhadh, Enah, Dele1, Msr1, Afap1l2, Sp4, Eps8l2, Hdac4, Gca, Snap25, Cdan1, Hdc, Il1b, Il1a, Car3, Wwtr1, Pdgfc, Gbp2, Fmn2, Lurap1, Fabp3, Knt…	141	762	3607	55267	0.0391	2.23927e-29	****	1.16467e-26	****
GO:0005576	extracellular region	Cellular Component	Fgf23, Fap, Egfl6, Pdgfb, Abhd15, Loxl3, Fasl, Col18a1, Col1a1, Vwa7, Bmp7, Retn, Lama5, Pfn1, Sparc, Dcn, Timp3, Aebp1, Fam20a, Tgfb3, Edn1, Fst, Plau, Olfm4, Enpp2, Col2a1, App, Adamts5, Wnt10b, Igfbp6, Crim1, Col5a2, Xcl1, Olfm1, Hc, Il1rn, Il1b, Il1a, Col11a1, Pdgfc, Glipr2, Artn, Podn, Sema3a, Spp1, Sparcl1, Cxcl9, Col1a2, Tfpi2, Prok2, Angpt2, Col4a1, Col4a2, Slit2, Adgrg1, Col12a1, Adamts7…	94	762	1809	55267	0.052	3.43529e-28	****	1.60806e-25	****
GO:0042802	identical protein binding	Molecular Function	Fap, Pdgfb, Col18a1, Col1a1, Mybpc3, Cavin1, Eno2, Insr, Fhl2, Thg1l, Mcemp1, Kif1a, Gata3, Grb7, Upp1, Septin4, Map2k6, Nos2, Tgfb3, Dapk1, Ptprg, Cldn10, Has2, Septin3, Col2a1, App, Igfbp6, Sp4, Pard3, Creb1, Des, Hdac4, Tnnt2, Atf3, Dnm1, Traf1, Hdc, Hmgcs2, Stil, Col1a2, Abcc9, Bcat1, Trim21, G6pdx, Cd209d, Slit2, Klhl2, Sorbs2, Cryab, Me1, Myd88, Amotl2, Map3k13, Zfp446, Thrsp, Syt1, Ripor2,…	86	762	1720	55267	0.05	1.07226e-24	****	4.56294e-22	****
GO:0045087	innate immune response	Biological Process	Hck, Hmgb3, Gata3, Fcgr1, Arg2, App, Mx2, Clec4n, Ifitm1, Ifitm3, Marco, Tnfsf4, Hc, Oasl2, Clec5a, Clec4e, Trim30a, Trim21, Myd88, Oas3, Styk1, Ifit1, Pml, Prdm1, C1rl, Nlrp6, Tlr4, Trim30b, Krt16, Trim30d, Ifitm2, Jchain, Irgm2, Ifit3, Wfdc3, Ighm, Ighv14-4, Ighv6-3, Tgtp1, Cfb, Ighv1-81, Ighv1-9, Ighv14-2, Ighv5-4, Ighv1-75, Ighv1-78, Ighv2-5, Ighv1-5	48	762	544	55267	0.0882	3.80624e-24	****	1.48475e-21	****
GO:0006955	immune response	Biological Process	Fasl, Cd274, Enpp2, Cd74, Xcl1, Tnfsf4, Il1rn, Il1b, Il1a, Ifi44, Cxcl9, Oasl2, Clec4e, Irak1bp1, Myd88, Oas3, Cxcl10, Ccl12, Tnfsf9, Smad6, Tlr4, Il18, Il1f9, Cxcr1, Lax1, Cxcl2, Vpreb2, H2-Eb1, H2-Eb2, H2-Ab1, Igkv4-90, Igkv1-88, Igkv4-57, Igkv4-50, Igkv8-24, Igkv6-13, Iglv3, Iglv2, Tgtp1, Gm43302	40	762	384	55267	0.1042	5.75365e-23	****	2.07175e-20	****
GO:0005654	nucleoplasm	Cellular Component	Dnmt3l, Mxd1, Rec8, Hck, Dnmt1, Dnajb1, Pttg1ip, Steap4, Gata3, Myo1c, Hnf4a, P4ha2, Mknk2, Upp1, Septin4, Map2k6, Klf11, Slc13a5, Per1, Tshz3, Dnajc9, Olfm4, Ajuba, Litaf, Eaf2, Fen1, Ldb1, Limd1, Sp4, Eya1, Creb1, Hdac4, Atf3, Dnm1, Elp4, Wwtr1, Gbp2, Gtf2h3, Oasl2, Bhlhe41, Trim30a, Trim21, Hmgn5, Coprs, Mfap3l, Maml2, Sh3bgrl2, Oas3, Abtb2, Rag2, Rangrf, Gstt2, Rbfox2, Klf9, Ncapd3, Ubd, Thrs…	115	762	3049	55267	0.0377	1.35447e-22	****	4.49357e-20	****
GO:0030054	cell junction	Cellular Component	Fap, Efnb2, Hck, Fblim1, Neurl1a, Cntnap1, Ada, Grb7, Perp, Ston2, Trim9, Cldn10, Ajuba, Syngr1, Septin3, Enah, Epb41l3, Dtna, Limd1, Pard3, Ptprn, Tmem163, Olfm1, Snap25, Sorcs2, Ajm1, Psd3, Fchsd2, Parva, Sorbs2, Mfap3l, Dixdc1, Igsf9b, Cbarp, Syt1, Syn1, F11r, Whrn, Tbc1d2, Kcna2, Dmxl2, Pkp2, Synpo, Fmn1, Hcar2, Camk2n1, Jaml, Il31ra, Kcnb1, Pcdh1, Flrt3, Map1b, Dsp, Hmcn2, Gja5, Palld, Patj,…	58	762	879	55267	0.066	1.43994e-22	****	4.49357e-20	****
GO:0009897	external side of plasma membrane	Cellular Component	Fasl, Il7r, Insr, Fcgr1, Cd274, Il13ra1, Ada, Scara5, Gfra2, Gpihbp1, Cd74, Msr1, Gfra1, Cxcl9, Kcnj5, Robo4, Cxcl10, Tlr4, Anpep, Atp1b2, Cxcr1, Il31ra, Raet1e, Flot1, H2-Q10, H2-Ab1, Ighv14-4, Ighv6-3, Trgc2, Gm11127, Ly6g6c, Btnl6, Ighv1-81, Ighv1-9, Ighv14-2, Ighv5-4, Ighv1-75, Ighv1-78, Ighv2-5, Ighv1-5	40	762	504	55267	0.0794	1.08689e-18	****	3.17985e-16	****
GO:0007155	cell adhesion	Biological Process	Fap, Egfl6, Efnb2, Col18a1, Fblim1, Lama5, Cntnap1, Ada, Perp, Olfm4, Cldn10, Ajuba, App, Pcdhgc4, Pard3, Spp1, Ephb4, Ret, Parva, Itgam, Adgrg1, Icam5, Col12a1, Igsf9b, Ripor2, Dchs1, F11r, Col16a1, Atp1b2, Pkp2, Stab1, Ccdc141, Jaml, Pcdh1, Flrt3, Cadm4, Palld, Flot2, Nectin2, Col8a1, Celsr2, Cass4	42	762	571	55267	0.0736	2.36039e-18	****	6.4994e-16	****
GO:0042995	cell projection	Cellular Component	Fap, Hck, Sgce, Neurl1a, Bbs1, Atp1a2, Ttll5, Slc12a5, Myo1c, Grb7, Septin4, Trim9, Dmtn, App, Enah, Cpne5, Dtna, Eps8l2, Mark1, Olfm1, Dclk1, Sorcs2, Nsg1, Rhoh, Spp1, Ajm1, Psd3, Fchsd2, Angpt2, Klhl2, Sorbs2, Pde4c, Cbarp, Ripor2, Psd, Ppp1r16b, Tlr4, Whrn, Atp8b1, Cc2d2a, Kcna2, Myo15, Synpo, Rtn4r, Dync2h1, Fam161a, Il31ra, Kcnb1, Flrt3, Map1b, Map6, Gja5, Palld, Rab3ip, Bglap, Bglap2	56	762	1029	55267	0.0544	5.346e-18	****	1.39026e-15	****
GO:0000166	nucleotide binding	Molecular Function	Acvrl1, Hck, Insr, Atp7b, Atp1a2, Thg1l, Ttll5, Kif1a, Myo1c, Rps6kl1, Pdk4, Mknk2, Acsl6, Septin4, Map2k6, Adcy2, Dapk1, Adcy4, Septin3, Tnk2, Mx2, Rhebl1, Gna14, Gk, Prkar1b, Ddx59, Cdk18, Coq8a, Mark1, Dnm1, Ltk, Atp9a, Dclk1, Gbp2, Ak4, Rhoh, Oasl2, Ephb4, Ret, Abcc9, Ckm, Atp11a, Acta1, Srprb, Oas3, Styk1, Map3k13, Lars2, Camk4, Nlrp6, Pdk2, Adk, Atp8b1, Myh6, Pklr, Entpd3, Rasl12, Abca9, Ac…	76	762	1784	55267	0.0426	6.18031e-18	****	1.52263e-15	****
GO:0046982	protein heterodimerization activity	Molecular Function	Pdgfb, Atp1a2, Krt10, App, Atf3, Gca, Bhlhe41, Abtb2, Lsm7, Syt1, Pml, Tlr4, Atp1b2, Npas4, Krt1, Kcnb1, Ugt1a6a, H4c3, H4c8, H4c4, H2ac10, H2bc12, H4c6, H2bc11, H3c3, Cenps, H2bc3, Bcl2a1b, H4c14, H2bc15, H3c8, H2bc14, H2bc9	33	762	355	55267	0.093	1.12121e-17	****	2.62418e-15	****
GO:0062023	collagen-containing extracellular matrix	Cellular Component	Col18a1, Col1a1, Bmp7, Lama5, Sparc, Dcn, Tgfb3, Col2a1, Adamts5, Igfbp6, Col5a2, Col11a1, Sparcl1, Col1a2, Pcsk6, Angpt2, Col4a1, Col4a2, Slit2, Col12a1, Lum, Tgfb2, Matn1, Col16a1, Krt1, Hmcn2, Spock2, Fbln2, Col8a1, Col22a1	30	762	293	55267	0.1024	2.38148e-17	****	5.30843e-15	****
GO:0002376	immune system process	Biological Process	Hck, Hmgb3, Gata3, Fcgr1, Cd274, Arg2, Mx2, Clec4n, Cd74, Ifitm1, Ifitm3, Marco, Hc, Oasl2, Clec5a, Clec4e, Myd88, Oas3, Ifit1, Pml, Prdm1, C1rl, Nlrp6, Tlr4, Jaml, Il31ra, Lax1, Krt16, Ifitm2, H2-Q10, Cd300ld3, H2-Ab1, Ifit3, Iglv2, Tgtp1, Cfb	36	762	459	55267	0.0784	8.6332e-17	****	1.83691e-14	****
GO:0032991	protein-containing complex	Cellular Component	Cavin1, Dnmt1, Eps8l1, Snx31, Kif1a, Olfm4, Adcy4, App, Dtna, Cd74, Fen1, Ldb1, Ifitm1, Ifitm3, Eps8l2, Pard3, Eya1, Hdac4, Dnm1, Pxmp2, Parva, Acta1, Cryab, Dixdc1, Ptgs2, Myd88, Smad6, Cavin3, F11r, Pln, Aicda, Flt3, Rasip1, Rapgef4, Ugt1a6a, Gnai1, Ifitm2, H4c3, H4c8, Acvr2b, H4c4, Patj, H4c6, H3c3, Adam1a, H4c14, Ly6g6c, Khdc3, H3c8	49	762	861	55267	0.0569	1.18316e-16	****	2.40799e-14	****
GO:0042803	protein homodimerization activity	Molecular Function	Fap, Pdgfb, Hnf4a, Plek, Acsl6, Nos2, Trim9, App, Ldb1, Xcl1, Atf3, Gca, Wwtr1, Pdgfc, Gbp2, Glipr2, Bhlhe41, Trim30a, G6pdx, Slit2, Klhl2, Cryab, Ptgs2, Map3k13, Thrsp, Pml, Zfp365, F11r, Pln, Pdk2, Tgfb2, Rasip1, Jaml, Gpd1l, Flrt3, Trim30b, Ugt1a6a, Trim30d, Nectin2, Jchain, Bhlhb9, Bcl2a1b, Tnnc1	43	762	672	55267	0.064	1.48183e-16	****	2.89018e-14	****
GO:0005856	cytoskeleton	Cellular Component	Hck, Arhgef18, Sgce, Fblim1, Bbs1, Ttll5, Myl2, Pfn1, Septin4, Map2k6, Rflnb, Trim9, Dmtn, Ajuba, Septin3, Ccdc116, Enah, Epb41l3, Rin1, Pard3, Des, Mark1, Dnm1, Snap25, Fmn2, Rhoh, Shroom3, Kntc1, Cald1, Parva, Klhl2, Sorbs2, Acta1, Dixdc1, Ripor2, Syn1, Zfp365, Cc2d2a, Myo15, Synpo, Fmn1, Fam83h, Dync2h1, Fam161a, Map1b, Krt16, Dsp, Map6, Gnai1, Palld, Actg2, Rab3ip, Krt77, Actc1, 1700029J07Rik…	59	762	1259	55267	0.0469	6.0422e-16	****	1.13134e-13	****
GO:0005524	ATP binding	Molecular Function	Acvrl1, Hck, Insr, Atp7b, Atp1a2, Thg1l, Ttll5, Kif1a, Myo1c, Rps6kl1, Pdk4, Mknk2, Acsl6, Map2k6, Adcy2, Dapk1, Adcy4, Tnk2, Gk, Ddx59, Cdk18, Coq8a, Mark1, Ltk, Atp9a, Dclk1, Ak4, Oasl2, Ephb4, Ret, Kcnj8, Abcc9, Ckm, Atp11a, Acta1, Oas3, Styk1, Map3k13, Lars2, Syn1, Camk4, Nlrp6, Pdk2, Adk, Atp8b1, Myh6, Pklr, Entpd3, Abca9, Acacb, Myo15, Flt3, Abca6, Dync2h1, H1f4, Ttn, Myh1, Actg2, Acvr2b, A…	65	762	1493	55267	0.0435	6.39245e-16	****	1.15089e-13	****
GO:0009615	response to virus	Biological Process	Tbx21, Gata3, Mx2, Ifitm1, Ifitm3, Xcl1, Tnfsf4, Dclk1, Oasl2, Myd88, Oas3, Ifit1, Ifitm2, Ifit1bl2, Ifit3, Tgtp1, Ifi27l2a	17	762	82	55267	0.2073	1.38805e-15	****	2.40646e-13	****
GO:0045202	synapse	Cellular Component	Cacnb3, Slc1a2, Insr, Neurl1a, Atp1a2, Slc12a5, Pfn1, Sparc, Ston2, Trim9, Syngr1, Septin3, Ly6i, App, Enah, Mx2, Dtna, Prkar1b, Ptprn, Tmem163, Dnm1, Olfm1, Snap25, Dnajc6, Sorcs2, Sparcl1, Psd3, Sema4b, Sorbs2, Cryab, Igsf9b, Cbarp, Syt1, Syn1, Whrn, Kcna2, Dmxl2, Synpo, Camk2n1, Il31ra, Kcnb1, Map1b, Flot1, Flot2, Actc1	45	762	787	55267	0.0572	1.80996e-15	****	3.02586e-13	****
GO:0001525	angiogenesis	Biological Process	Fap, Acvrl1, Ramp2, Efnb2, Col18a1, Unc5b, Plau, Cemip2, Ephb4, Prok2, Parva, Angpt2, Col4a1, Col4a2, Adgrg1, Robo4, Ptgs2, Amotl2, Ccl12, Anpep, Il18, Rasip1, Gja5, Col8a1, Ecscr, Col22a1	26	762	250	55267	0.104	2.19776e-15	****	3.54749e-13	****
GO:0030335	positive regulation of cell migration	Biological Process	Pdgfb, Col18a1, Col1a1, Insr, Cd274, Myo1c, Grb7, Edn1, Plau, Dab2, Has2, Snai2, Il1b, Lef1, Pdgfc, Sema3a, Ret, Sema4b, Maz, Sema3f, Cxcl10, Tgfb2, Fam83h, Carmil2, Cass4	25	762	242	55267	0.1033	8.86354e-15	****	1.38301e-12	****
GO:0005201	extracellular matrix structural constituent	Molecular Function	Col18a1, Col1a1, Lama5, Sparc, Col2a1, Igfbp6, Col5a2, Col11a1, Col1a2, Col4a1, Col4a2, Slit2, Matn1, Col16a1, Hmcn2, Fbln2, Col8a1, Col22a1	18	762	107	55267	0.1682	9.83854e-15	****	1.48562e-12	****
GO:0031410	cytoplasmic vesicle	Cellular Component	Fasl, Hck, Ap1m2, Insr, Atp7b, Kdelr3, Ada, Myo1c, Ston2, Trim9, Dmtn, Has2, Syngr1, App, Mx2, Snx24, Msr1, Ifitm3, Ptprn, Tmem163, Dnm1, Il1b, Gbp2, Fmn2, Sorcs2, Nsg1, Rhoh, Amotl2, Cbarp, Syt1, Nudt1, Cpe, F11r, Atg9b, Tbc1d2, Dmxl2, Rab7b, Map6, Flot1, Rufy4, Flot2, Ovgp1, Gm43302	43	762	762	55267	0.0564	1.21912e-14	****	1.78334e-12	****
GO:0043025	neuronal cell body	Cellular Component	Acvrl1, Tbx21, Dnmt1, Eno2, Dnajb1, Insr, Atp1a2, Kif1a, Cacna1d, Ada, Slc12a5, Tgfb3, Cpne5, Rin1, Gfra1, Pard3, Ptprn, Olfm1, Snap25, Hdc, Cald1, Ret, Sorbs2, Dixdc1, Igsf9b, Cpe, Whrn, Tgfb2, Itpr3, Rtn4r, Camk2n1, Rapgef4, Kcnb1, Map1b, Fbxo31, Palld, Ass1	37	762	574	55267	0.0645	1.58684e-14	****	2.25091e-12	****
GO:0003677	DNA binding	Molecular Function	Tbx21, Ssbp2, Dnmt1, Hmgb3, Gata3, Hnf4a, Aebp1, Polm, Klf11, Tshz3, Litaf, Snai2, Fen1, Ldb1, Sp4, Creb1, Hdac4, Atf3, Creb3l1, Lef1, Bend5, Etv6, Bhlhe41, Trim30a, Hmgn5, Rag2, Mnd1, Zfp446, Pknox2, Smad6, Pml, Prdm1, Pbx3, Zscan2, Rere, Bach2, Sox5, Zfp354c, Npas4, Tgif1, Mterf2, H1f1, H1f4, H1f3, Tead1, H1f5, Sp7, Sycp2, H4c3, H4c8, H4c4, H2ac10, Tgif2, H2bc12, Zbtb18, H4c6, H2bc11, H3c3, Cen…	70	762	1821	55267	0.0384	2.19117e-14	****	3.01672e-12	****
GO:0009986	cell surface	Cellular Component	Fap, Pdgfb, Acvrl1, Fasl, Ramp2, Eno2, Slc1a2, Cacna1d, Cd274, Ada, Sparc, Tgfb3, Plau, Scara5, Gpihbp1, App, Cd74, Ifitm3, Tnfsf4, Il1a, Pdgfc, Clec5a, Pcsk6, Slit2, Cryab, Adamts7, Notch3, Tlr4, Tgfb2, Rtn4r, Clec9a, H1f1, Kcnb1, Islr2, Adtrp, Nectin2, H2-Q10, H2-Ab1, Ighm	39	762	648	55267	0.0602	2.78652e-14	****	3.72677e-12	****
GO:0005794	Golgi apparatus	Cellular Component	Col1a1, Hck, Ap1m2, Sgce, Smpd4, Atp7b, Kdelr3, Steap4, Perp, Lgr5, Fam20a, Golm1, Ajuba, Enpp2, Litaf, B3gnt5, App, Igfbp6, Cd74, Gfra1, Ptprn, Dnm1, Atp9a, Gbp2, Glipr2, St3gal3, Bend5, Nsg1, Spp1, Gga2, Cryab, Syt1, Smad6, Syn1, Cpe, Tlr4, Rnf122, Atp8b1, Rasip1, Dync2h1, A4galt, Rnf24, Slc35d3, Lax1, St6galnac3, Rab7b, Map6, Rab3ip, H2-Q10, Irgm2, Syndig1l, Spef2, H2-Ab1, Bglap, Bglap2, Cerkl…	57	762	1297	55267	0.0439	2.88963e-14	****	3.75733e-12	****
GO:0006334	nucleosome assembly	Biological Process	H1f1, H1f4, H1f3, H1f5, H4c3, H4c8, H4c4, H2bc12, H4c6, H2bc11, H3c3, H2bc3, H4c14, H2bc15, H3c8, H2bc14, H2bc9	17	762	98	55267	0.1735	3.19127e-14	****	4.03739e-12	****
GO:0000786	nucleosome	Cellular Component	H1f1, H1f4, H1f3, H1f5, H4c3, H4c8, H4c4, H2ac10, H2bc12, H4c6, H2bc11, H3c3, H2bc3, H4c14, H2bc15, H3c8, H2bc14, H2bc9	18	762	118	55267	0.1525	5.77291e-14	****	7.11131e-12	****
GO:0015629	actin cytoskeleton	Cellular Component	Myl2, Myo1c, Rflnb, Dapk1, Dmtn, Enah, Snap25, Gbp2, Fmn2, Kntc1, Cald1, Parva, Klhl2, Acta1, Pknox2, Notch3, Bmf, Myo15, Synpo, Carmil2, Palld, Actg2, Actc1	23	762	225	55267	0.1022	1.30528e-13	****	1.56667e-11	****
GO:0031012	extracellular matrix	Cellular Component	Egfl6, Col18a1, Col1a1, Lama5, Sparc, Dcn, Timp3, Col2a1, Adamts5, Col5a2, Col11a1, Col1a2, Col4a1, Col4a2, Mmp15, Adamts7, Lum, Tgfb2, Matn1, Col16a1, Phospho1, Hmcn2, Col8a1, Col22a1	24	762	253	55267	0.0949	1.99994e-13	****	2.34043e-11	****
GO:0005509	calcium ion binding	Molecular Function	Egfl6, Fkbp10, Cacna1e, Myl10, Myl2, Sparc, Enpp2, Pcdhgc4, Clec4n, Cemip2, Tnnt2, Gca, Jag1, Cgref1, Sparcl1, Ret, Clec4e, Slit2, Syt1, Dchs1, Notch3, Micu3, Capsl, Matn1, Stab1, Itpr3, Pcdh1, H1f4, Ttn, Actn2, Hmcn2, Spock2, Myl3, Fbln2, Myl9, Celsr2, Bglap, Bglap2, Tnnc1	39	762	703	55267	0.0555	3.60553e-13	****	4.11647e-11	****
GO:0009617	response to bacterium	Biological Process	Slfn4, Fcgr1, Fam20a, Nos2, Tnnt2, Car3, Ifi44, Gbp2, Cxcl9, Usp18, Trim30a, Ifit1, Cxcl10, Thrsp, Isg15, Nlrp6, Tlr4, Irgm2, Ifit3, Tgtp1, Ly6g6c	21	762	192	55267	0.1094	4.00152e-13	****	4.45979e-11	****
GO:0030020	extracellular matrix structural constituent conferring tensile strength	Molecular Function	Col18a1, Col1a1, Col5a2, Col11a1, Col1a2, Col4a1, Col4a2, Col12a1, Col16a1, Col8a1, Col22a1	11	762	34	55267	0.3235	6.8345e-13	****	7.44007e-11	****
GO:0007411	axon guidance	Biological Process	Efnb2, Efnb3, Bmp7, Gata3, Lama5, Unc5b, Enah, Artn, Sema3a, Ephb4, Sema4b, Slit2, Sema3f, Notch3, Tgfb2, Rtn4r, Ccdc141, Flrt3, Palld, Flot1	20	762	176	55267	0.1136	7.04317e-13	****	7.49297e-11	****
GO:0051607	defense response to virus	Biological Process	Mx2, Ifitm1, Ifitm3, Cxcl9, Oasl2, Kcnj8, Abcc9, Trim30a, Oas3, Rtp4, Ifit1, Cxcl10, Isg15, Pml, Aicda, Trim30b, Trim30d, Ifitm2, Ifit3b, Ifit1bl2, Ifit3	21	762	199	55267	0.1055	8.08543e-13	****	8.41064e-11	****
GO:0003779	actin binding	Molecular Function	Eps8l1, Myo1c, Pfn1, Nos2, Clmn, Dmtn, Enah, Epb41l3, Eps8l2, Tnnt2, Fmn2, Shroom3, Cald1, Parva, Klhl2, Dixdc1, Tnni3, Syn1, Alkbh4, Myh6, Myo15, Synpo, Fmn1, Nrap, Actn2, Map1b, Myh1, Palld	28	762	382	55267	0.0733	1.19815e-12	****	1.21925e-10	****
GO:0008285	negative regulation of cell population proliferation	Biological Process	Acvrl1, Neurl1a, Bmp7, Aldh1a2, Gata3, Hnf4a, Klf11, Clmn, Tgfb3, App, Ifitm1, Ifitm3, Hdac4, Il1b, Il1a, Podn, Slit2, Adgrg1, Ptgs2, Smad6, Pml, Tgfb2, Pkp2, 4930503L19Rik, Camk2n1, Tgif1, Ifit3, Slfn1	28	762	383	55267	0.0731	1.27608e-12	****	1.27092e-10	****
GO:0030198	extracellular matrix organization	Biological Process	Egfl6, Col18a1, Col1a1, Col2a1, App, Adamts5, Col5a2, Col11a1, Col1a2, Col4a1, Col4a2, Mmp15, Adamts7, Tgfb2, Col16a1, Spock2, Fbln2, Col8a1, Col22a1	19	762	162	55267	0.1173	1.49468e-12	****	1.45763e-10	****
GO:0007275	multicellular organism development	Biological Process	Egfl6, Efnb2, Efnb3, Insr, Bmp7, Unc5b, Fst, Snai2, B3gnt5, Enah, Wnt10b, Cemip2, Ldb1, Eya1, Olfm1, Jag1, Ltk, Dclk1, Vangl1, Pdgfc, Fmn2, Sema3a, Ephb4, Ret, Sema4b, Angpt2, Slit2, Adgrg1, Dixdc1, Robo4, Paqr5, Eda2r, Notch3, Prdm1, Zscan2, Anpep, Rere, Cchcr1, Dnd1, Dync2h1, Islr2, Flrt3, Zbtb18, Celsr2, Ecscr, Zfp568, Khdc3	47	762	1032	55267	0.0455	1.6438e-12	****	1.57033e-10	****
GO:0000122	negative regulation of transcription by RNA polymerase II	Biological Process	Fasl, Mxd1, Tbx21, Nrip2, Dnmt1, Fhl2, Gata3, Aebp1, Klf11, Per1, Edn1, Fst, Dab2, Ajuba, Snai2, App, Wnt10b, Ldb1, Hdac4, Atf3, Creb3l1, Il1b, Wwtr1, Lef1, Etv6, Bhlhe41, Notch3, Prdm1, Bach2, Hic1, Tgif1, H1f4, H1f3, Cbx7, H1f5, Acvr2b, Tgif2, Zbtb18, H3c3, Ccnd1, Zfp568, Slfn1	42	762	855	55267	0.0491	2.36198e-12	****	2.21128e-10	****
GO:0005887	plasma membrane	Cellular Component	Acvrl1, Vsig2, Sgce, Slc1a2, Insr, Steap4, Fcgr1, Cacna1d, Slc12a5, Tmc4, Perp, Lgr5, Scara5, Adcy4, Has2, Enpp2, Cacna1h, Cd74, Cemip2, Slc6a20b, Ltk, Kcnq5, Sema3a, Sorcs2, Ephb4, Ret, Sema4b, Adgrg1, Mmp15, Icam5, Eda2r, Sema3f, Notch3, Tmc3, Tlr4, Plppr2, Kcna2, Tmc7, Stab1, Itpr3, Lrrn4, Rtn4r, P2ry10, Pcdh1, Flrt3, Plxnb1, Gja5, Kcnh7, Apcdd1, Gpr174	50	762	1181	55267	0.0423	4.4887e-12	****	4.11992e-10	****
GO:0005581	collagen trimer	Cellular Component	Col18a1, Col1a1, Col2a1, Msr1, Col5a2, Marco, Col11a1, Col1a2, Col4a1, Col4a2, Col12a1, Col16a1, Col8a1, Col22a1	14	762	80	55267	0.175	5.19827e-12	****	4.67944e-10	****
GO:0030424	axon	Cellular Component	Slc1a2, Insr, Kif1a, Cntnap1, Map7, App, Mx2, Dtna, Gfra1, Creb1, Dnm1, Olfm1, Snap25, Sema3a, Ret, Cryab, Syt1, Syn1, Whrn, Tgfb2, Kcna2, Rtn4r, Ccdc141, Rapgef4, Il31ra, Kcnb1, Flrt3, Map1b, Map6, Palld	30	762	467	55267	0.0642	5.35299e-12	****	4.7278e-10	****
GO:0042742	defense response to bacterium	Biological Process	Fcgr1, Nos2, Adamts5, Clec4e, Cd209d, Myd88, Rag2, Isg15, Tlr4, Aicda, Stab1, Fpr2, Irgm2, Ighv14-4, Ighv6-3, Gm43302, Ighv1-81, Ighv1-9, Ighv14-2, Ighv5-4, Ighv1-75, Ighv1-78, Ighv2-5, Ighv1-5	24	762	298	55267	0.0805	6.78239e-12	****	5.83384e-10	****
GO:0010628	positive regulation of gene expression	Biological Process	Pdgfb, Ramp2, Tbx21, Il7r, Dnmt1, Bmp7, Aldh1a2, Gata3, App, Cd74, Atf3, Olfm1, Jag1, Il1b, Il1a, Lef1, Ret, Maz, Acta1, Myd88, Prdm1, Tlr4, Whrn, Il18, Tgfb2, Rbms3, Camk2n1, Ttn, Adtrp, Actg2, Actc1	31	762	503	55267	0.0616	6.85454e-12	****	5.83384e-10	****
GO:0030425	dendrite	Cellular Component	Acvrl1, Sgce, Insr, Neurl1a, Kif1a, Cacna1d, Slc12a5, Trim9, Adcy4, Rin1, Mark1, Hdc, Sema3a, Sorcs2, Nsg1, Cald1, Ret, Sorbs2, Igsf9b, Syn1, Cpe, Whrn, Kcna2, Itpr3, Synpo, Rtn4r, Camk2n1, Rapgef4, Kcnb1, Map1b, Map6, Bglap, Bglap2	33	762	570	55267	0.0579	7.69909e-12	****	6.43562e-10	****
GO:0005739	mitochondrion	Cellular Component	Mxd1, Cavin1, Myl10, Thg1l, Stard13, Pdk4, Perp, Acsl6, Septin4, Arg2, Ogdhl, Olfm4, Ehhadh, App, Dele1, Fen1, Gk, Dhtkd1, Creb1, Coq8a, Hmgcs2, Ak4, Kcnj8, Abcc9, Bcat1, Cryab, Gsta4, Me1, Prss35, Sfxn5, Lars2, Gramd4, Ndrg4, Nudt1, Tigar, Pln, Pdk2, Micu3, Maob, Xaf1, Myh6, Abca9, Acacb, Gls2, Nat8l, Nags, Mterf2, Ankrd37, Msrb3, Dmac2, Krt5, Acat3, Ifit3b, Irgm2, Smpd5, Ifit3, Ass1, AK157302, …	62	762	1733	55267	0.0358	1.46017e-11	****	1.19914e-09	****
GO:0006468	protein phosphorylation	Biological Process	Pdgfb, Acvrl1, Hck, Insr, Rps6kl1, Pdk4, Mknk2, Fam20a, Map2k6, Dapk1, Tnk2, App, Prkar1b, Creb1, Cdk18, Coq8a, Mark1, Ltk, Dclk1, Gtf2h3, Ephb4, Ret, Styk1, Map3k13, Camk4, Pdk2, Tgfb2, Flt3, Ttn, Acvr2b, Ccnd1, Adam1a, Khdc3, Gm42878	34	762	619	55267	0.0549	1.54845e-11	****	1.2497e-09	****
GO:0055010	ventricular cardiac muscle tissue morphogenesis	Biological Process	Mybpc3, Myl2, Tnnt2, Col11a1, Tnni3, Myh6, Pkp2, Myl3, Tnnc1	9	762	25	55267	0.36	2.88188e-11	****	2.28646e-09	****
GO:0043123	positive regulation of canonical NF-kappaB signal transduction	Biological Process	Fasl, Ajuba, Litaf, Clec4n, Cd74, Il1b, Il1a, Lurap1, Trim30a, Myd88, Eda2r, Ubd, Tlr4, Trim30b, Trim30d, Tnfrsf19	16	762	136	55267	0.1176	8.24041e-11	****	6.3235e-09	****
GO:0030018	Z disc	Cellular Component	Fhl2, Cacna1d, Des, Hdac4, Parva, Sorbs2, Cryab, Myh6, Synpo, Nrap, Fbxl22, Ttn, Actn2, Palld, Myl9, Ahnak2	16	762	136	55267	0.1176	8.24041e-11	****	6.3235e-09	****
GO:0030154	cell differentiation	Biological Process	Fgf23, Egfl6, Dnmt3l, Efnb2, Hck, Efnb3, Bmp7, Hnf4a, Septin4, Fst, Enah, Cpne5, Pard3, Eya1, Creb1, Dclk1, Sema3a, Etv6, Bhlhe41, Sema4b, Angpt2, Slit2, Adgrg1, Robo4, Paqr5, Styk1, Eda2r, Syt1, Ripor2, Rbm24, Notch3, F11r, Zscan2, Anpep, Zfp750, Cchcr1, Sox5, Flt3, Npas4, Spef2, Ecscr	41	762	920	55267	0.0446	8.55524e-11	****	6.45921e-09	****
GO:0006954	inflammatory response	Biological Process	Loxl3, Hck, Nos2, Afap1l2, Xcl1, Tnfsf4, Hc, Il1rn, Il1b, Il1a, Cxcl9, Ptgs2, Myd88, Cxcl10, Ccl12, Nlrp6, Tlr4, Il18, Cmklr1, Il1f9, Fpr1, Fpr2, Krt16, Cxcl2	24	762	340	55267	0.0706	1.05441e-10	****	7.83446e-09	****
GO:0014069	postsynaptic density	Cellular Component	Dnajb1, Neurl1a, Dmtn, Mx2, Epb41l3, Dnm1, Dclk1, Dnajc6, Sorcs2, Cald1, Psd3, Sorbs2, Cryab, Myd88, Igsf9b, Psd, Syn1, Synpo, Camk2n1, Rapgef4, Flrt3, Map1b, Rps13	23	762	319	55267	0.0721	1.69719e-10	****	1.24134e-08	****
GO:0006355	regulation of DNA-templated transcription	Biological Process	Acvrl1, Tbx21, Insr, Hmgb3, Gata3, Hnf4a, Aebp1, Ajuba, Snai2, Eaf2, Limd1, Creb1, Atf3, Creb3l1, Wwtr1, Lef1, Gtf2h3, Etv6, Bhlhe41, Zfp273, Tsc22d3, Zfp446, Pknox2, Smad6, Pml, Zfp60, Notch3, Mlxip, Pbx3, Zscan2, Rere, Bach2, Sox5, Zfp354c, Tgif1, Mterf2, H1f1, H1f4, Zfp961, H1f3, Zfp867, Tead1, Zfp1, Zfp846, H1f5, Acvr2b, Tgif2, Celsr2, Zfp568, Zfp94, 2210418O10Rik, Zfp882, Gm3055, Zfp383	54	762	1488	55267	0.0363	1.91269e-10	****	1.37743e-08	****
GO:0007399	nervous system development	Biological Process	Efnb2, Efnb3, Slc1a2, Neurl1a, Gata3, Gfra2, App, Enah, Gfra1, Ldb1, Olfm1, Dclk1, Sema3a, Igf2bp3, Ret, Sema4b, Slit2, Adgrg1, Rbfox2, Igsf9b, Zfp365, Npas4, Islr2, Map1b, Chn1, Btbd3	26	762	415	55267	0.0627	2.38757e-10	****	1.69337e-08	****
GO:0045944	positive regulation of transcription by RNA polymerase II	Biological Process	Acvrl1, Tbx21, Ssbp2, Bmp7, Hmgb3, Gata3, Hnf4a, Pfn1, Dcn, Klf11, Per1, Edn1, Dab2, Litaf, Eaf2, App, Wnt10b, Ldb1, Eya1, Creb1, Ptprn, Hdac4, Atf3, Creb3l1, Jag1, Il1b, Il1a, Wwtr1, Lef1, Etv6, Maml2, Lum, Notch3, Mlxip, Pbx3, Gabpb2, Tlr4, Il18, Zfp750, Sox5, Npas4, Aknad1, Tead1, Sp7, Zbtb18, Yy2	46	762	1172	55267	0.0392	3.81891e-10	****	2.66811e-08	****
GO:0006935	chemotaxis	Biological Process	Enpp2, Xcl1, Cxcl9, Prok2, Parva, Slit2, Cxcl10, Ccl12, Ripor2, Cmklr1, Fpr1, Cxcr1, Fpr2, Cxcl2, Ecscr	15	762	131	55267	0.1145	4.70466e-10	****	3.23861e-08	****
GO:0010718	positive regulation of epithelial to mesenchymal transition	Biological Process	Col1a1, Bmp7, Tgfb3, Dab2, Olfm1, Il1b, Wwtr1, Lef1, Glipr2, Tgfb2	10	762	45	55267	0.2222	4.83467e-10	****	3.27987e-08	****
GO:0097512	cardiac myofibril	Cellular Component	Mybpc3, Myl2, Des, Tnnt2, Cryab, Tnni3	6	762	9	55267	0.6667	5.46257e-10	****	3.6529e-08	****
GO:0042493	response to xenobiotic stimulus	Biological Process	Col1a1, Dnmt1, Slc1a2, Gata3, Ada, Slc12a5, Map2k6, Edn1, Creb1, Hdac4, Ak4, Fabp3, Ret, Ptgs2, Tgfb2, Maob, Acacb, Tgif1, Map1b, Cbx7, Actc1, Ccnd1, Ass1	23	762	339	55267	0.0678	5.5807e-10	****	3.67933e-08	****
GO:0042127	regulation of cell population proliferation	Biological Process	Hck, Dnmt1, Lama5, Sparc, Lgr5, Nos2, Plau, Jag1, Ltk, Cxcl9, Ptgs2, Myd88, Styk1, Cxcl10, Tnfsf9, Prdm1, Tgfb2, Cadm4	18	762	205	55267	0.0878	7.16076e-10	****	4.60906e-08	****
GO:0016310	phosphorylation	Biological Process	Acvrl1, Hck, Insr, Rps6kl1, Pdk4, Mknk2, Map2k6, Dapk1, Plau, Tnk2, Gk, Limd1, Cdk18, Coq8a, Mark1, Ltk, Dclk1, Ak4, Ephb4, Ret, Ckm, Styk1, Map3k13, Camk4, Pdk2, Adk, Pklr, Nags, Ttn, Acvr2b, Adam1a, Cerkl	32	762	643	55267	0.0498	7.18781e-10	****	4.60906e-08	****
GO:0060048	cardiac muscle contraction	Biological Process	Mybpc3, Myl2, Map2k6, Tnnt2, Tnni3, Myh6, Ttn, Myl3, Actc1, Tnnc1	10	762	47	55267	0.2128	7.65492e-10	****	4.84225e-08	****
GO:0001822	kidney development	Biological Process	Bmp7, Aldh1a2, Gata3, Lama5, Dcn, Has2, Kcnj8, Slit2, Dchs1, Prdm1, Tgfb2, Cc2d2a, Dync2h1, Pygo2, Acvr2b, Ass1	16	762	160	55267	0.1	9.42704e-10	****	5.88373e-08	****
GO:0010629	negative regulation of gene expression	Biological Process	Pdgfb, Acvrl1, Dnmt1, Insr, Gata3, Nos2, Edn1, App, Msr1, Creb1, Olfm1, Creb3l1, Il1b, Slit2, Cryab, Prdm1, Tgfb2, Rbms3, Acacb, Tgif1, Flot2	21	762	290	55267	0.0724	9.70828e-10	****	5.97953e-08	****
GO:0008270	zinc ion binding	Molecular Function	Dnmt1, Atp7b, Gata3, Ada, Hnf4a, Timp3, Aebp1, Trim47, Trim9, Zfp346, Enpp2, Litaf, Adamts5, Dtna, Hdac4, Tmem163, Traf1, Car1, Car3, Prickle2, Trim30a, Trim21, Mmp15, Rag2, Pml, Cpe, Anpep, Rere, Aicda, Rnf24, Msrb3, Trim30b, Trim30d, Car15	34	762	727	55267	0.0468	1.04513e-09	****	6.35357e-08	****
GO:0008284	positive regulation of cell population proliferation	Biological Process	Pdgfb, Fasl, Efnb2, Col18a1, Hck, Il7r, Insr, Aldh1a2, Il13ra1, Tgfb3, Edn1, Plau, Has2, Enpp2, Wnt10b, Hdac4, Atf3, Il1b, Wwtr1, Lef1, Pdgfc, Prok2, Maz, Ptgs2, Cxcl10, Tgfb2, Clcf1, Rasip1, Il31ra, Ccnd1	30	762	585	55267	0.0513	1.22161e-09	****	7.33122e-08	****
GO:0005125	cytokine activity	Molecular Function	Fasl, Bmp7, Edn1, Wnt10b, Xcl1, Tnfsf4, Il1rn, Il1b, Il1a, Spp1, Cxcl9, Cxcl10, Ccl12, Tnfsf9, Il18, Tgfb2, Clcf1, Il1f9, Cxcl2	19	762	239	55267	0.0795	1.29628e-09	****	7.68088e-08	****
GO:0051092	positive regulation of NF-kappaB transcription factor activity	Biological Process	App, Rhebl1, Traf1, Il1b, Trim30a, Myd88, Map3k13, Eda2r, Tlr4, Il18, Rab7b, Trim30b, Trim30d, Flot1, Flot2	15	762	141	55267	0.1064	1.32801e-09	****	7.77051e-08	****
GO:0043065	positive regulation of apoptotic process	Biological Process	Fasl, Neurl1a, Bmp7, Aldh1a2, Septin4, Map2k6, Klf11, Tgfb3, Zfp346, Dapk1, App, Wnt10b, Creb1, Olfm1, Il1b, Slit2, Ptgs2, Ubd, Tlr4, Il18, Tgfb2, Rnf122, Bmf	23	762	360	55267	0.0639	1.77629e-09	****	1.01918e-07	****
GO:0071346	cellular response to type II interferon	Biological Process	Fasl, Myo1c, Nos2, Edn1, Dapk1, Xcl1, Gbp2, Ccl12, Tlr4, Rab7b, H2-Ab1, Ass1, Gm43302	13	762	102	55267	0.1275	1.78535e-09	****	1.01918e-07	****
GO:0016301	kinase activity	Molecular Function	Acvrl1, Hck, Insr, Rps6kl1, Pdk4, Mknk2, Map2k6, Dapk1, Plau, Tnk2, Gk, Cdk18, Coq8a, Mark1, Ltk, Dclk1, Ak4, Ephb4, Ret, Ckm, Styk1, Map3k13, Camk4, Pdk2, Adk, Pklr, Ttn, Acvr2b, Ccnd1, Adam1a, Cerkl	31	762	635	55267	0.0488	2.08774e-09	****	1.17743e-07	****
GO:0043204	perikaryon	Cellular Component	Eno2, Neurl1a, Slc12a5, App, Cpne5, Olfm1, Sorcs2, Cryab, Cpe, Kcna2, Synpo, Rtn4r, Kcnb1, Map1b, Bglap, Bglap2, Ass1	17	762	198	55267	0.0859	2.98182e-09	****	1.64769e-07	****
GO:0005102	signaling receptor binding	Molecular Function	Efnb2, Hck, Bbs1, Lama5, Myo1c, Hnf4a, Pfn1, Edn1, Dmtn, App, Wnt10b, Artn, Nsg1, Angpt2, Slit2, Myd88, Styk1, Tnfsf9, Tlr4, Tgfb2, Clcf1, H2-Q10, Btnl6	23	762	370	55267	0.0622	2.99196e-09	****	1.64769e-07	****
GO:0050840	extracellular matrix binding	Molecular Function	Sparc, Dcn, Adamts5, Spp1, Sparcl1, Adgrg1, Spock2, Fbln2	8	762	28	55267	0.2857	3.06736e-09	****	1.66957e-07	****
GO:0051015	actin filament binding	Molecular Function	Eps8l1, Myo1c, Clmn, Dmtn, Ajuba, Eps8l2, Shroom3, Tagln, Tnni3, Pknox2, Myh6, Myo15, Nrap, Ttn, Actn2, Myh1, Tnnc1	17	762	199	55267	0.0854	3.21904e-09	****	1.73199e-07	****
GO:0005525	GTP binding	Molecular Function	Insr, Thg1l, Septin4, Dapk1, Septin3, Mx2, Rhebl1, Gna14, Dnm1, Gbp2, Ak4, Rhoh, Srprb, Rasl12, Hcar2, H1f4, Rab7b, Gnai1, Irgm2, Igtp, Tgtp1, Gm43302, Gimap1	23	762	384	55267	0.0599	6.02622e-09	****	3.20554e-07	****
GO:0030027	lamellipodium	Cellular Component	Fap, Ajuba, Enah, Snap25, Parva, Klhl2, Sorbs2, Acta1, Kcna2, Carmil2, Palld, Actg2, Flot1, Flot2, Rab3ip, Actc1	16	762	184	55267	0.087	7.21372e-09	****	3.79409e-07	****
GO:0007507	heart development	Biological Process	Acvrl1, Ramp2, Aldh1a2, Myl2, Sparc, Mb, Edn1, Tnnt2, Kcnj8, Tnni3, Tgfb2, Cc2d2a, Pkp2, Dync2h1, Flrt3, Ttn, Gja5, Ifitm2, Acvr2b	19	762	266	55267	0.0714	7.56848e-09	****	3.93645e-07	****
GO:0030016	myofibril	Cellular Component	Myl2, Tnnt2, Cald1, Kcnj8, Tnni3, Myh6, Nrap, Ttn, Myh1	9	762	44	55267	0.2045	7.9155e-09	****	4.0717e-07	****
GO:0003007	heart morphogenesis	Biological Process	Mybpc3, Insr, Aldh1a2, Myl2, Col2a1, Col11a1, Ephb4, Dchs1, Tgfb2, Ttn	10	762	59	55267	0.1695	8.00395e-09	****	4.07245e-07	****
GO:0045892	negative regulation of DNA-templated transcription	Biological Process	Pdgfb, Loxl3, Dnmt3l, Tbx21, Dnmt1, Bmp7, Gata3, Hnf4a, Klf11, Per1, Tshz3, Ldb1, Limd1, Hdac4, Xcl1, Atf3, Tnfsf4, Creb3l1, Lef1, Bend5, Bhlhe41, Cryab, Rbfox2, Pml, Atp8b1, Sox5, Cbx7, Zbtb18, Zfp568	29	762	601	55267	0.0483	8.89816e-09	****	4.47874e-07	****
GO:0030199	collagen fibril organization	Biological Process	Loxl3, Col1a1, Fkbp10, Col2a1, Col5a2, Col11a1, Col1a2, Lum, Tgfb2	9	762	47	55267	0.1915	1.46638e-08	****	7.30227e-07	****
GO:0006911	phagocytosis, engulfment	Biological Process	Fcgr1, Msr1, Marco, Arhgap12, Ighv14-4, Ighv6-3, Ighv1-81, Ighv1-9, Ighv14-2, Ighv5-4, Ighv1-75, Ighv1-78, Ighv2-5, Ighv1-5	14	762	146	55267	0.0959	1.80154e-08	****	8.87687e-07	****
GO:0001666	response to hypoxia	Biological Process	Acvrl1, Ada, Mb, Nos2, Tgfb3, Edn1, Plau, Ajuba, Limd1, Creb1, Angpt2, Cryab, Pml, Il18, Tgfb2, Pklr	16	762	197	55267	0.0812	1.90775e-08	****	9.30229e-07	****
GO:0030017	sarcomere	Cellular Component	Mybpc3, Hdac4, Tnnt2, Abcc9, Acta1, Tnni3, Ttn, Actn2, Actc1	9	762	49	55267	0.1837	2.15719e-08	****	1.04101e-06	****
GO:0031982	vesicle	Cellular Component	Bmp7, Myo1c, Sparc, Il1rn, Snap25, Il1b, Dnajc6, Spp1, Pln, Myo15, H1f1, Flot2, Bglap, Bglap2	14	762	149	55267	0.094	2.33698e-08	****	1.11627e-06	****
GO:0005694	chromosome	Cellular Component	Rec8, Hmgb3, Kntc1, H1f1, Ccdc137, H1f4, H1f3, Cbx7, H1f5, Sycp2, H4c3, H4c8, H4c4, H2ac10, H2bc12, H4c6, H2bc11, H3c3, Cenps, H2bc3, H4c14, H2bc15, H3c8, H2bc14, H2bc9	25	762	484	55267	0.0517	2.52757e-08	****	1.19511e-06	****
GO:0045121	membrane raft	Cellular Component	Fasl, Cavin1, Eno2, Slc1a2, Fcgr1, Myo1c, Unc5b, App, Snap25, Ret, Gpm6b, Adgrg1, Cpe, Tlr4, Rtn4r, Gnai1, Flot1, Flot2, Adam1a	19	762	289	55267	0.0657	2.87632e-08	****	1.3464e-06	****
GO:0001503	ossification	Biological Process	Col1a1, Bmp7, Sparc, Col2a1, Ifitm1, Col5a2, Col11a1, Spp1, Gpm6b, Igsf10, Bglap, Bglap2	12	762	106	55267	0.1132	2.92378e-08	****	1.35507e-06	****
GO:0016740	transferase activity	Molecular Function	Acvrl1, Dnmt3l, Hck, Dnmt1, Insr, Neurl1a, Thg1l, Rps6kl1, Pdk4, Mknk2, Upp1, Polm, Map2k6, Trim47, Trim9, Dapk1, Has2, Dgat1, B3gnt5, Tnk2, Gk, Cdk18, Coq8a, Mark1, Ltk, Dclk1, Hmgcs2, Ak4, St3gal3, Oasl2, Ephb4, Ret, Bcat1, Ckm, Gsta4, Oas3, Styk1, Gstt2, Map3k13, Prdm1, Parp12, Pdk2, Adk, Pklr, A4galt, Nags, Rnf149, Sult6b2, Ttn, St6galnac3, Ugt1a6a, Acvr2b, Acat3, Adam1a, Cpt1b	55	762	1775	55267	0.031	3.13726e-08	****	1.43976e-06	****
GO:0014068	obsolete positive regulation of phosphatidylinositol 3-kinase signaling	Biological Process	Pdgfb, Insr, Dcn, Unc5b, Pdgfc, Maz, Il18, Tgfb2, Fpr2, Plxnb1	10	762	69	55267	0.1449	3.82714e-08	****	1.7393e-06	****
GO:0005516	calmodulin binding	Molecular Function	Myo1c, Mknk2, Aebp1, Nos2, Dapk1, Kcnq5, Cald1, Phka1, Syt1, Myh6, Ttn, Map6, Myh1, Adam1a, Gm42878	15	762	183	55267	0.082	4.67102e-08	****	2.10241e-06	****
GO:0005901	caveola	Cellular Component	Fasl, Hck, Cavin1, Insr, Atp1a2, Ptgs2, Rangrf, Cavin3, Adtrp, Flot1, Flot2	11	762	90	55267	0.1222	4.93862e-08	****	2.20168e-06	****
GO:0005244	voltage-gated monoatomic ion channel activity	Molecular Function	Cacnb3, Cacna1e, Cacna1d, Cacna1i, Cacna1h, Kcnq5, Kcnj8, Kcnj5, Kcna2, Kcnb1, Tmem37, Kcnf1, Kcnh7	13	762	135	55267	0.0963	5.51162e-08	****	2.43395e-06	****
GO:0071363	cellular response to growth factor stimulus	Biological Process	Pdgfb, Acvrl1, Insr, Pfn1, Sparc, Creb1, Angpt2, Tgif1, Map1b, Acvr2b	10	762	72	55267	0.1389	5.81517e-08	****	2.544e-06	****
GO:0045177	apical part of cell	Cellular Component	Fap, Arhgef18, Atp7b, App, Ifitm3, Jag1, Spp1, Pdzd3, Dchs1, Itpr3, Dync2h1, Patj	12	762	113	55267	0.1062	6.01388e-08	****	2.60657e-06	****
GO:0000788	nucleosome	Cellular Component	H1f4, H4c3, H4c8, H4c4, H4c6, H3c3, H4c14, H3c8	8	762	40	55267	0.2	6.55929e-08	****	2.81689e-06	****
GO:0030593	neutrophil chemotaxis	Biological Process	Xcl1, Il1b, Spp1, Cxcl9, Cxcl10, Ccl12, Tgfb2, Cxcr1, Jaml, Cxcl2	10	762	74	55267	0.1351	7.60058e-08	****	3.23439e-06	****
GO:0005783	endoplasmic reticulum	Cellular Component	Col1a1, Fkbp10, Cavin1, Smpd4, Atp7b, Hmgcll1, Kdelr3, Cmah, P4ha2, Acsl6, Fam20a, Cldn10, Dgat1, Pdia2, Cd74, Scd2, Ifitm3, Olfm1, Dhrs9, Creb3l1, Ltk, Fmn2, Nsg1, Col1a2, Atp11a, Ptgs2, Srprb, Gramd4, Pml, Pln, Rnf122, Atp8b1, Fmo2, Kcna2, Itpr3, Flt3, Rtn4r, Prss50, Slc35d3, Kcnb1, Msrb3, Flrt3, Ugt1a6a, H2-Q10, Cerkl, Ass1, Tgtp1, Gimap1	48	762	1492	55267	0.0322	8.07682e-08	****	3.40609e-06	****
GO:0006897	endocytosis	Biological Process	Loxl3, Lrp11, Ston2, Scara5, Dab2, Enpp2, App, Rin1, Msr1, Marco, Dnm1, Atp9a, Fchsd2, Cd209d, Stab1, Flot1	16	762	224	55267	0.0714	1.14187e-07	****	4.77242e-06	****
GO:0071230	cellular response to amino acid stimulus	Biological Process	Col1a1, Dnmt1, Neurl1a, Col5a2, Pdgfc, Col1a2, Col4a1, Col16a1, Ass1	9	762	59	55267	0.1525	1.16697e-07	****	4.83415e-06	****
GO:0006898	receptor-mediated endocytosis	Biological Process	Insr, Fcgr1, Msr1, Ifitm3, Marco, Dnm1, Dnajc6, Clec9a, Fpr2	9	762	60	55267	0.15	1.35617e-07	****	5.5686e-06	****
GO:0034341	response to type II interferon	Biological Process	Ifitm1, Ifitm3, Trim21, Ubd, Ifitm2, Irgm2, Tgtp1	7	762	30	55267	0.2333	1.42372e-07	****	5.79516e-06	****
GO:0043235	receptor complex	Cellular Component	Acvrl1, Ramp2, Insr, Il13ra1, Gfra2, App, Gfra1, Ltk, Ephb4, Ret, Notch3, Tlr4, Itpr3, Il31ra, Acvr2b	15	762	203	55267	0.0739	1.82367e-07	****	7.35912e-06	****
GO:0004672	protein kinase activity	Molecular Function	Acvrl1, Hck, Insr, Rps6kl1, Pdk4, Mknk2, Map2k6, Dapk1, Tnk2, Cdk18, Mark1, Ltk, Dclk1, Ephb4, Ret, Styk1, Map3k13, Camk4, Pdk2, Flt3, Ttn, Acvr2b, Ccnd1, Adam1a, Gm42878	25	762	541	55267	0.0462	2.10072e-07	****	8.40468e-06	****
GO:0038024	cargo receptor activity	Molecular Function	Insr, Dab2, Msr1, Marco, Fpr2	5	762	11	55267	0.4545	2.12111e-07	****	8.41432e-06	****
GO:0034987	immunoglobulin receptor binding	Molecular Function	Jchain, Ighm, Ighv14-4, Ighv6-3, Ighv1-81, Ighv1-9, Ighv14-2, Ighv5-4, Ighv1-75, Ighv1-78, Ighv2-5, Ighv1-5	12	762	127	55267	0.0945	2.19603e-07	****	8.63833e-06	****
GO:0005604	basement membrane	Cellular Component	Egfl6, Col18a1, Lama5, Sparc, Timp3, Col2a1, Col4a1, Col4a2, Tgfb2, Hmcn2, Col8a1	11	762	105	55267	0.1048	2.45358e-07	****	9.49191e-06	****
GO:0042060	wound healing	Biological Process	Col1a1, Fkbp10, Sparc, Dcn, Tgfb3, Plau, Nlrp6, Tgfb2, Dsp, Krt6a, Cxcl2	11	762	105	55267	0.1048	2.45358e-07	****	9.49191e-06	****
GO:0005178	integrin binding	Molecular Function	Fap, Egfl6, Lama5, App, Gfra1, Il1b, Spp1, Icam5, Isg15, F11r, Col16a1, Jaml	12	762	129	55267	0.093	2.60571e-07	****	9.99782e-06	****
GO:0005925	focal adhesion	Cellular Component	Hck, Fblim1, Grb7, Klf11, Ajuba, Enah, Limd1, Parva, Sorbs2, Dixdc1, Flrt3, Actn2, Palld, Cass4	14	762	181	55267	0.0773	2.66527e-07	****	1.01432e-05	****
GO:0005911	cell-cell junction	Cellular Component	Perp, Ajuba, App, Epb41l3, Limd1, Pard3, Des, F11r, Pkp2, Rasip1, Pcdh1, Flrt3, Dsp, Flot1, Nectin2	15	762	210	55267	0.0714	2.82604e-07	****	1.06683e-05	****
GO:0006335	DNA replication-dependent chromatin assembly	Biological Process	H4c3, H4c8, H4c4, H4c6, H3c3, H4c14, H3c8	7	762	33	55267	0.2121	2.8822e-07	****	1.07933e-05	****
GO:0031672	A band	Cellular Component	Mybpc3, Myl2, Hdac4, Ttn, Myh1, Myl3	6	762	21	55267	0.2857	3.06394e-07	****	1.13828e-05	****
GO:0048407	platelet-derived growth factor binding	Molecular Function	Pdgfb, Col1a1, Col2a1, Col1a2, Col4a1	5	762	12	55267	0.4167	3.59475e-07	****	1.32496e-05	****
GO:0007169	transmembrane receptor protein tyrosine kinase signaling pathway	Biological Process	Hck, Insr, Gfra2, Gfra1, Ltk, Ephb4, Ret, Angpt2, Styk1, Flt3, Cass4	11	762	110	55267	0.1	3.94539e-07	****	1.43972e-05	****
GO:0032496	response to lipopolysaccharide	Biological Process	Fasl, Sparc, Dcn, Nos2, Edn1, Litaf, Il1b, Kcnj8, Ptgs2, Myd88, Smad6, Tlr4, Maob, Ass1	14	762	187	55267	0.0749	3.96762e-07	****	1.43972e-05	****
GO:0043231	intracellular membrane-bounded organelle	Cellular Component	Plin4, Ap1m2, Cavin1, Insr, Sparc, P4ha2, Acsl6, Ston2, Tgfb3, Dab2, Litaf, Dgat1, Cyp2ab1, Slc15a3, Cemip2, Scd2, Dhrs9, Dnajc6, Lurap1, Rhoh, Kcnj8, G6pdx, Atp11a, Ptgs2, Gm7879, Zfp365, Fmo2, Abca9, Abca6, Pcdh1, Ugt1a6a, Flot2, Frat1, Ecscr, Cpt1b	35	762	980	55267	0.0357	4.53655e-07	****	1.63351e-05	****
GO:0034765	regulation of monoatomic ion transmembrane transport	Biological Process	Cacnb3, Cacna1e, Cacna1d, Cacna1i, Kcnq5, Kcnj8, Kcnj5, Kcna2, Kcnb1, Tmem37, Kcnf1, Kcnh7	12	762	136	55267	0.0882	4.6285e-07	****	1.65389e-05	****
GO:0006813	potassium ion transport	Biological Process	Atp1a2, Slc12a5, Kcnq5, Kcnj8, Abcc9, Kcnj5, Kcna2, Atp1b2, Kcnb1, Kcnf1, Gja5, Kcnh7	12	762	137	55267	0.0876	5.00981e-07	****	1.77658e-05	****
GO:0003676	nucleic acid binding	Molecular Function	Klf11, Tshz3, Zfp346, Enpp2, Snai2, Sp4, Ddx59, Ttc14, Igf2bp3, Zfp273, Maz, Sorbs2, Rbfox2, Klf9, Zfp446, Celf5, Zfp60, Rbm24, Prdm1, Zscan2, Rbms3, Hic1, Dnd1, Zfp354c, Mex3d, Mterf2, Zfp961, Zfp867, Zfp1, Mex3b, Zfp846, Sp7, Zbtb18, Zfp568, Zfp94, 2210418O10Rik, D130040H23Rik, Rbm12, Zfp882, Yy2, Gm3055, Zfp383, Tigd5	43	762	1354	55267	0.0318	5.41568e-07	****	1.90607e-05	****
GO:0005768	endosome	Cellular Component	Insr, Atp7b, Atp1a2, Steap4, Dennd6b, Cd274, Litaf, App, Gfra1, Ifitm3, Ptprn, Tmem163, Snap25, Atp9a, Sorcs2, Nsg1, Ret, Gga2, Atp11a, Amotl2, Pml, Tlr4, Tgfb2, Rab7b, Flot1, Flot2, Cd300ld3	27	762	650	55267	0.0415	5.62058e-07	****	1.96343e-05	****
GO:0043066	negative regulation of apoptotic process	Biological Process	Hck, Fhl2, Ada, Dapk1, Dab2, Snai2, Cd74, Il1rn, Ltk, Lef1, Fmn2, Spp1, Clec5a, Prok2, Cryab, Ptgs2, Smad6, Tgfb2, Sycp2, Actc1, Evi2, Ifit3, Cerkl, Bcl2a1b, Hspa1b	25	762	571	55267	0.0438	5.67405e-07	****	1.96743e-05	****
GO:0070374	positive regulation of ERK1 and ERK2 cascade	Biological Process	Fgf23, Pdgfb, App, Cd74, Marco, Xcl1, Il1b, Il1a, Pdgfc, Glipr2, Ccl12, Ndrg4, Cavin3, Tlr4, Fpr2	15	762	222	55267	0.0676	5.74847e-07	****	1.97317e-05	****
GO:0042633	hair cycle	Biological Process	Ptgs2, Krt14, Krt16, Krt83, Snrpe	5	762	13	55267	0.3846	5.77494e-07	****	1.97317e-05	****
GO:0000187	obsolete activation of MAPK activity	Biological Process	Insr, Map2k6, Tgfb3, App, Igfbp6, Cd74, Il1b, Prok2, Ret, Tlr4	10	762	92	55267	0.1087	6.10672e-07	****	2.07142e-05	****
GO:0016459	myosin complex	Cellular Component	Myl2, Myo1c, Bmf, Myh6, Myo15, Myh1, Myl3, Myl9	8	762	53	55267	0.1509	6.45621e-07	****	2.17421e-05	****
GO:0007568	obsolete aging	Biological Process	Ada, Dcn, Tgfb3, Litaf, Creb1, Col4a2, Cryab, Ptgs2, Nudt1, Krt14, Krt16, Krt83, Ass1, Ifi27l2a	14	762	195	55267	0.0718	6.58471e-07	****	2.20164e-05	****
GO:0043197	dendritic spine	Cellular Component	Slc1a2, Dnajb1, Neurl1a, Atp1a2, App, Mx2, Dnm1, Sorcs2, Cald1, Cryab, Psd, Synpo, Rapgef4, Map1b	14	762	197	55267	0.0711	7.44372e-07	****	2.47121e-05	****
GO:0006811	monoatomic ion transport	Biological Process	Cacnb3, Cacna1e, Atp7b, Atp1a2, Steap4, Cacna1d, Slc12a5, Slc13a3, Slc13a5, Scara5, Cldn10, Cacna1i, Cacna1h, Kcnq5, Kcnj8, Kcnj5, Pdzd3, Sfxn5, Kcna2, Atp1b2, Tmc7, Itpr3, Kcnb1, Tmem37, Kcnf1, Kcnh7	26	762	621	55267	0.0419	7.83237e-07	****	2.58192e-05	****
GO:0071222	cellular response to lipopolysaccharide	Biological Process	Cd274, Nos2, Litaf, Tnfsf4, Il1b, Il1a, Gbp2, Cxcl9, Cxcl10, Tlr4, Aicda, Cxcl2, Irgm2, Ass1	14	762	198	55267	0.0707	7.90978e-07	****	2.58921e-05	****
GO:0048471	perinuclear region of cytoplasm	Cellular Component	Fasl, Neurl1a, Atp7b, Hmgcll1, Aldh1a2, Nos2, Olfm4, Dmtn, App, Ifitm3, Snap25, Atp9a, Procr, Gbp2, Fmn2, Spp1, Sorbs2, Rangrf, Ppp1r16b, Tlr4, Itpr3, Rasip1, Mex3d, Map1b, Map6, Patj, Flot2, Rab3ip, Cerkl	29	762	747	55267	0.0388	8.50808e-07	****	2.76572e-05	****
GO:0030336	negative regulation of cell migration	Biological Process	Acvrl1, Hnf4a, Cd74, Ifitm1, Il1rn, Jag1, Podn, Slit2, Robo4, Pkp2, Krt16	11	762	121	55267	0.0909	1.0305e-06	****	3.32673e-05	****
GO:0098978	glutamatergic synapse	Cellular Component	Efnb2, Efnb3, Dnajb1, Pfn1, Sparc, Prkar1b, Dnm1, Olfm1, Snap25, Nsg1, Sparcl1, Sema3f, Synpo, Rtn4r, Rapgef4, Flrt3, Actn2, Flot1, Flot2, Actc1	20	762	401	55267	0.0499	1.06286e-06	****	3.4077e-05	****
GO:0071260	cellular response to mechanical stimulus	Biological Process	Col1a1, Atp1a2, Hdac4, Il1b, Ptgs2, Myd88, Ripor2, F11r, Tlr4	9	762	76	55267	0.1184	1.07423e-06	****	3.42073e-05	****
GO:0019901	protein kinase binding	Molecular Function	Acvrl1, Cacnb3, Insr, Slc12a5, Grb7, Map2k6, Nos2, Dele1, Hdac4, Dnm1, Rhoh, Trim30a, Tnni3, Syn1, Myh6, Camk2n1, Fam83h, Ttn, Lax1, Trim30b, Trim30d, Irgm2, Ccnd1	23	762	515	55267	0.0447	1.13997e-06	****	3.60554e-05	****
GO:0014911	positive regulation of smooth muscle cell migration	Biological Process	Pdgfb, Retn, Plau, Has2, Hdac4, Il18, Rapgef4	7	762	40	55267	0.175	1.15678e-06	****	3.63414e-05	****
GO:0001649	osteoblast differentiation	Biological Process	Col1a1, Fhl2, Snai2, Wwtr1, Lef1, Spp1, Sp7, Bglap, Bglap2	9	762	77	55267	0.1169	1.20161e-06	****	3.74982e-05	****
GO:0055085	transmembrane transport	Biological Process	Cacna1e, Slc1a2, Cacna1d, Slc12a5, Slc13a3, Slc13a5, Cacna1i, Slc15a2, Cacna1h, Slc15a3, Slc6a20b, Kcnq5, Abcc9, Sfxn5, Kcna2, Abca9, Itpr3, Abca6, Slc35d3, Kcnb1, Kcnf1, Gja5, Mfsd4a, Kcnh7	24	762	558	55267	0.043	1.29552e-06	****	4.01612e-05	****
GO:0009887	animal organ morphogenesis	Biological Process	Efnb2, Insr, Bmp7, Lama5, Wnt10b, Prkar1b, Eya1, Jag1, Pdgfc, Pbx3, Sycp2	11	762	124	55267	0.0887	1.315e-06	****	4.04969e-05	****
GO:0006958	complement activation, classical pathway	Biological Process	Hc, C1rl, Ighv14-4, Ighv6-3, Ighv1-81, Ighv1-9, Ighv14-2, Ighv5-4, Ighv1-75, Ighv1-78, Ighv2-5, Ighv1-5	12	762	151	55267	0.0795	1.41717e-06	****	4.33579e-05	****
GO:0003924	GTPase activity	Molecular Function	Septin4, Septin3, Mx2, Rhebl1, Gna14, Dnm1, Gbp2, Rhoh, Gng11, Nudt1, Rasl12, Rab7b, Gnai1, Irgm2, Igtp, Tgtp1, Gm43302	17	762	306	55267	0.0556	1.5918e-06	****	4.83845e-05	****
GO:0006915	apoptotic process	Biological Process	Fap, Fasl, Perp, Unc5b, Mknk2, Map2k6, Klf11, Dapk1, App, Epb41l3, Dele1, Traf1, Lef1, Sema3a, Nsg1, Myd88, Gramd4, Pml, Tigar, Bmf, Xaf1, Hcar2, Ecscr, Bcl2a1b	24	762	566	55267	0.0424	1.65713e-06	****	5.00452e-05	****
GO:0001501	skeletal system development	Biological Process	Col1a1, Edn1, Fst, Col2a1, Col5a2, Hdac4, Col1a2, Tgfb2, Gja5, Acvr2b	10	762	103	55267	0.0971	1.74427e-06	****	5.23393e-05	****
GO:0016525	negative regulation of angiogenesis	Biological Process	Fasl, Sparc, Dcn, Angpt2, Col4a2, Cxcl10, Pml, Tgfb2, Stab1, Ecscr	10	762	104	55267	0.0962	1.90617e-06	****	5.68331e-05	****
GO:0045071	negative regulation of viral genome replication	Biological Process	Mx2, Ifitm1, Ifitm3, Oasl2, Oas3, Isg15, Ifitm2	7	762	43	55267	0.1628	1.92899e-06	****	5.71493e-05	****
GO:0042025	host cell nucleus	Cellular Component	Hnf4a, Etv6, Bach2, H1f1, H1f4, H1f3, H1f5, H4c3, H4c8, H4c4, H4c6, Ccnd1, H4c14	13	762	186	55267	0.0699	2.21361e-06	****	6.51694e-05	****
GO:0050871	positive regulation of B cell activation	Biological Process	Tnfsf4, Ighv14-4, Ighv6-3, Ighv1-81, Ighv1-9, Ighv14-2, Ighv5-4, Ighv1-75, Ighv1-78, Ighv2-5, Ighv1-5	11	762	131	55267	0.084	2.2616e-06	****	6.6166e-05	****
GO:0046330	positive regulation of JNK cascade	Biological Process	App, Traf1, Il1b, Il1a, Dixdc1, Myd88, Eda2r, Tlr4, Tnfrsf19	9	762	84	55267	0.1071	2.51697e-06	****	7.31798e-05	****
GO:0035799	ureter maturation	Biological Process	Aldh1a2, Gata3, Ret	3	762	3	55267	1	2.61083e-06	****	7.39034e-05	****
GO:0015137	citrate transmembrane transporter activity	Molecular Function	Slc13a3, Slc13a5, Sfxn5	3	762	3	55267	1	2.61083e-06	****	7.39034e-05	****
GO:0015746	citrate transport	Biological Process	Slc13a3, Slc13a5, Sfxn5	3	762	3	55267	1	2.61083e-06	****	7.39034e-05	****
GO:1990584	cardiac Troponin complex	Cellular Component	Tnnt2, Tnni3, Tnnc1	3	762	3	55267	1	2.61083e-06	****	7.39034e-05	****
GO:0006910	phagocytosis, recognition	Biological Process	Fcgr1, Ighv14-4, Ighv6-3, Ighv1-81, Ighv1-9, Ighv14-2, Ighv5-4, Ighv1-75, Ighv1-78, Ighv2-5, Ighv1-5	11	762	133	55267	0.0827	2.6237e-06	****	7.39034e-05	****
GO:0048813	dendrite morphogenesis	Biological Process	Dclk1, Sema3a, Rbfox2, Rere, Map6, Btbd3, Celsr2	7	762	45	55267	0.1556	2.65237e-06	****	7.39034e-05	****
GO:0045653	negative regulation of megakaryocyte differentiation	Biological Process	H4c3, H4c8, H4c4, H4c6, H4c14	5	762	17	55267	0.2941	2.65238e-06	****	7.39034e-05	****
GO:0071560	cellular response to transforming growth factor beta stimulus	Biological Process	Acvrl1, Col1a1, Dnmt1, Edn1, Creb1, Xcl1, Col4a2, Sox5	8	762	64	55267	0.125	2.82191e-06	****	7.81619e-05	****
GO:0048705	skeletal system morphogenesis	Biological Process	Col1a1, Rflnb, Col2a1, Col11a1, Fmn1, Acvr2b, Spef2	7	762	46	55267	0.1522	3.09129e-06	****	8.46219e-05	****
GO:0032420	stereocilium	Cellular Component	Myo1c, Eps8l2, Fchsd2, Ripor2, Whrn, Atp8b1, Myo15	7	762	46	55267	0.1522	3.09129e-06	****	8.46219e-05	****
GO:0007219	Notch signaling pathway	Biological Process	Nrip2, Neurl1a, Perp, Snai2, App, Jag1, Sorbs2, Maml2, Notch3, Pln	10	762	111	55267	0.0901	3.45281e-06	****	9.39685e-05	****
GO:0003823	antigen binding	Molecular Function	Jchain, Ighv14-4, Ighv6-3, Ighv1-81, Ighv1-9, Ighv14-2, Ighv5-4, Ighv1-75, Ighv1-78, Ighv2-5, Ighv1-5	11	762	137	55267	0.0803	3.50306e-06	****	9.4785e-05	****
GO:0043005	neuron projection	Cellular Component	Eno2, Slc1a2, Atp1a2, Slc12a5, Pfn1, Ston2, Cacna1i, Septin3, App, Cpne5, Snap25, Sorcs2, Ephb4, Ptgs2, Igsf9b, Syt1, Kcna2, Rtn4r, Camk2n1, Kcnb1, Map6, Ass1	22	762	513	55267	0.0429	3.71344e-06	****	9.99001e-05	****
GO:0005518	collagen binding	Molecular Function	Pdgfb, Sparc, Dcn, Aebp1, Podn, Sparcl1, Adgrg1, Lum	8	762	67	55267	0.1194	4.0101e-06	****	0.000107264	***
GO:0001917	photoreceptor inner segment	Cellular Component	Eno2, Dnm1, Snap25, Whrn, Atp1b2, Rapgef4, Fam161a, Cerkl	8	762	68	55267	0.1176	4.49013e-06	****	0.000119422	***
GO:0019904	protein domain specific binding	Molecular Function	Dnmt1, Insr, Trim9, Snap25, Il1b, Etv6, Sorbs2, Dixdc1, Tnni3, Cpe, Whrn, Actn2, H4c3, H4c8, H4c4, H4c6, H4c14	17	762	332	55267	0.0512	4.74589e-06	****	0.000125511	***
GO:0005884	actin filament	Cellular Component	Hck, Dmtn, Fmn2, Cald1, Acta1, Whrn, Fmn1, Palld, Actc1	9	762	91	55267	0.0989	4.91917e-06	****	0.000128663	***
GO:0000790	chromatin	Cellular Component	Mxd1, Hmgb3, Gata3, Hnf4a, Snai2, Ldb1, Creb1, Creb3l1, H1f1, H1f4, H1f3, Cbx7, H1f5, H2ac10, Yy2	15	762	264	55267	0.0568	4.92003e-06	****	0.000128663	***
GO:0002250	adaptive immune response	Biological Process	Cd274, Arg2, Clec4n, Cd74, Prdm1, Lax1, H2-Eb1, Jchain, H2-Eb2, H2-Ab1, Ighm, Iglv2	12	762	171	55267	0.0702	5.18305e-06	****	0.000134788	***
GO:0050715	positive regulation of cytokine production	Biological Process	Clec4n, Il1a, Clec5a, Clec4e, Cd209d, Clec9a	6	762	33	55267	0.1818	5.43209e-06	****	0.000140484	***
GO:0004713	protein tyrosine kinase activity	Molecular Function	Hck, Insr, Map2k6, Tnk2, Ltk, Ephb4, Ret, Styk1, Flt3, Ttn	10	762	117	55267	0.0855	5.54955e-06	****	0.000142733	***
GO:0071805	potassium ion transmembrane transport	Biological Process	Atp1a2, Slc12a5, Snap25, Kcnq5, Kcnj8, Abcc9, Kcnj5, Kcna2, Kcnb1, Kcnf1, Kcnh7	11	762	144	55267	0.0764	5.67185e-06	****	0.000145082	***
GO:0044877	protein-containing complex binding	Molecular Function	Eno2, Insr, Hnf4a, Tgfb3, Tnnt2, Dnm1, Parva, Cryab, Pdk2, Tgfb2, Myh6, Itpr3, Flt3, Rtn4r, Npas4, Rapgef4, Carmil2, Map1b, Ugt1a6a, Kcnh7, H2-Q10, Ccnd1, H2-Ab1, Bcl2a1b	24	762	610	55267	0.0393	5.89224e-06	****	0.0001499	***
GO:0008201	heparin binding	Molecular Function	Bmp7, App, Adamts5, Col11a1, Pcsk6, Slit2, Adgrg1, Cxcl10, Rtn4r, Liph, H1f1	11	762	145	55267	0.0759	6.06183e-06	****	0.000153381	***
GO:0045893	positive regulation of DNA-templated transcription	Biological Process	Fgf23, Pdgfb, Acvrl1, Tbx21, Col1a1, Insr, Bmp7, Gata3, Hnf4a, Tgfb3, Eaf2, Cd74, Afap1l2, Eya1, Creb1, Hdac4, Il1b, Lef1, Spp1, Ret, Maz, Pml, Camk4, Npas4	24	762	612	55267	0.0392	6.2219e-06	****	0.000156584	***
GO:0000228	nuclear chromosome	Cellular Component	H4c3, H4c8, H4c4, H4c6, H3c3, H4c14, H3c8	7	762	51	55267	0.1373	6.29918e-06	****	0.000157682	***
GO:0043292	contractile fiber	Cellular Component	Myl2, Des, Cryab, Tnni3, Tnnc1	5	762	20	55267	0.25	6.42144e-06	****	0.000159887	***
GO:0016787	hydrolase activity	Molecular Function	Fap, Abhd15, Sgsh, Smpd4, Ada, Afmid, Arg2, Ptprg, Plau, Enpp2, Adamts5, Fen1, Cemip2, Eya1, Ptprn, Hdac4, Ddx59, Dnm1, Gbp2, Dnajc6, Plb1, Usp18, Pcsk6, Mmp15, Pde4c, Adamts7, Nudt1, Cpe, Tigar, C1rl, Tlr4, Anpep, Plppr2, Aicda, Entpd3, Rasl12, Pm20d1, Gls2, Liph, Prss50, Phospho1, Adtrp, Ganc, Mgam, Adam1a, Tgtp1, Cfb	47	762	1698	55267	0.0277	6.72778e-06	****	0.000166628	***
GO:0032355	response to estradiol	Biological Process	Col1a1, Bmp7, Aldh1a2, Mmp15, Cryab, Ptgs2, Map1b, Cxcl2, Ccnd1, Ass1	10	762	120	55267	0.0833	6.95953e-06	****	0.000171461	***
GO:0014704	intercalated disc	Cellular Component	Atp1a2, Des, Rangrf, Pkp2, Dsp, Myh1, Gja5	7	762	52	55267	0.1346	7.19274e-06	****	0.000175361	***
GO:0006936	muscle contraction	Biological Process	Tnnt2, Cald1, Tnni3, Myh6, Ttn, Actn2, Myh1	7	762	52	55267	0.1346	7.19274e-06	****	0.000175361	***
GO:0008360	regulation of cell shape	Biological Process	Hck, Arhgef18, Fblim1, Dmtn, Epb41l3, Limd1, Rhoh, Parva, Ccl12, F11r, Plxnb1	11	762	148	55267	0.0743	7.3755e-06	****	0.000178885	***
GO:0042571	immunoglobulin complex, circulating	Cellular Component	Ighv14-4, Ighv6-3, Ighv1-81, Ighv1-9, Ighv14-2, Ighv5-4, Ighv1-75, Ighv1-78, Ighv2-5, Ighv1-5	10	762	121	55267	0.0826	7.49368e-06	****	0.000180814	***
GO:0030509	BMP signaling pathway	Biological Process	Acvrl1, Bmp7, Fst, Lef1, Zcchc18, Smad6, Tgfb2, Acvr2b	8	762	73	55267	0.1096	7.68616e-06	****	0.000184507	***
GO:0048545	response to steroid hormone	Biological Process	Col1a1, Spp1, Acta1, Maob, Ccnd1, Ass1	6	762	35	55267	0.1714	7.77643e-06	****	0.000185722	***
GO:0072659	protein localization to plasma membrane	Biological Process	Ramp2, Cacnb3, Lama5, Epb41l3, Dchs1, F11r, Pkp2, Kcnb1, Actn2, Flot1, Flot2	11	762	149	55267	0.0738	7.86532e-06	****	0.000185947	***
GO:0098609	cell-cell adhesion	Biological Process	Fblim1, Lama5, Perp, Pard3, Slit2, Icam5, Dchs1, F11r, Pkp2, Dsp, Celsr2	11	762	149	55267	0.0738	7.86532e-06	****	0.000185947	***
GO:0001540	amyloid-beta binding	Molecular Function	Insr, Cd74, Msr1, Marco, Cryab, Tgfb2, Fpr2	7	762	53	55267	0.1321	8.18904e-06	****	0.000192628	***
GO:0002026	regulation of the force of heart contraction	Biological Process	Atp1a2, Myl2, Pln, Myh6, Myl3	5	762	21	55267	0.2381	8.3324e-06	****	0.000194049	***
GO:0031492	nucleosomal DNA binding	Molecular Function	Hmgn5, H1f1, H1f4, H1f3, H1f5	5	762	21	55267	0.2381	8.3324e-06	****	0.000194049	***
GO:0005912	adherens junction	Cellular Component	Efnb2, Ajuba, Limd1, Pard3, Jag1, Ajm1, Dchs1, Pkp2, Fmn1, Flot1, Flot2	11	762	151	55267	0.0728	8.93055e-06	****	0.00020695	***
GO:0061844	antimicrobial humoral immune response mediated by antimicrobial peptide	Biological Process	App, Xcl1, Cxcl9, Cxcl10, Krt6a, Cxcl2, H2bc12, H2bc11, H2bc15	9	762	98	55267	0.0918	9.06747e-06	****	0.000209088	***
GO:0000978	RNA polymerase II cis-regulatory region sequence-specific DNA binding	Molecular Function	Mxd1, Gata3, Hnf4a, Per1, Litaf, App, Creb1, Hdac4, Atf3, Lef1, Etv6, Bhlhe41, Maz, Smad6, Prdm1, Pbx3, Zfp750, Bach2, Npas4, Tgif1, Aknad1, Tead1, Sp7, Yy2	24	762	631	55267	0.038	1.03012e-05	****	0.000236008	***
GO:0001660	fever generation	Biological Process	Il1rn, Il1b, Il1a	3	762	4	55267	0.75	1.03358e-05	****	0.000236008	***
GO:0008217	regulation of blood pressure	Biological Process	Acvrl1, Ramp2, Atp1a2, Edn1, Col1a2, Ptgs2, Myh6	7	762	55	55267	0.1273	1.05268e-05	****	0.000239203	***
GO:0085029	extracellular matrix assembly	Biological Process	Fkbp10, Has2, Col1a2, Gpm6b	4	762	11	55267	0.3636	1.09546e-05	****	0.000243025	***
GO:0032308	positive regulation of prostaglandin secretion	Biological Process	Map2k6, Edn1, Il1b, Il1a	4	762	11	55267	0.3636	1.09546e-05	****	0.000243025	***
GO:0042613	MHC class II protein complex	Cellular Component	Cd74, H2-Eb1, H2-Eb2, H2-Ab1	4	762	11	55267	0.3636	1.09546e-05	****	0.000243025	***
GO:0003184	pulmonary valve morphogenesis	Biological Process	Jag1, Slit2, Smad6, Tgfb2	4	762	11	55267	0.3636	1.09546e-05	****	0.000243025	***
GO:0031936	obsolete negative regulation of chromatin silencing	Biological Process	H1f1, H1f4, H1f3, H1f5	4	762	11	55267	0.3636	1.09546e-05	****	0.000243025	***
GO:0001701	in utero embryonic development	Biological Process	Acvrl1, Dnmt3l, Fkbp10, Gata3, Ada, Edn1, Hc, Slit2, Prdm1, Myh6, Sox5, Ttn, Zbtb18, Zfp568	14	762	249	55267	0.0562	1.13662e-05	****	0.000250967	***
GO:0050830	defense response to Gram-positive bacterium	Biological Process	Hck, Il7r, App, Gbp2, Myd88, Krt6a, H2bc12, H2bc11, Gm43302, H2bc15	10	762	128	55267	0.0781	1.23264e-05	****	0.000270892	***
GO:0032755	positive regulation of interleukin-6 production	Biological Process	App, Cd74, Tnfsf4, Il1b, Il1a, Myd88, Tnfsf9, Tlr4, Rab7b	9	762	102	55267	0.0882	1.25686e-05	****	0.000274923	***
GO:0071773	cellular response to BMP stimulus	Biological Process	Acvrl1, Bmp7, Gata3, Col2a1, Adamts7, Bglap	6	762	38	55267	0.1579	1.27696e-05	****	0.000276734	***
GO:1990573	potassium ion import across plasma membrane	Biological Process	Atp1a2, Slc12a5, Kcnj8, Abcc9, Kcnj5, Atp1b2	6	762	38	55267	0.1579	1.27696e-05	****	0.000276734	***
GO:0098793	presynapse	Cellular Component	Kif1a, Pfn1, Ston2, Septin3, App, Mx2, Dnajc6, Syn1, Itpr3, Rtn4r, Flot1	11	762	157	55267	0.0701	1.29147e-05	****	0.000278589	***
GO:0071356	cellular response to tumor necrosis factor	Biological Process	Col1a1, Smpd4, Gata3, Edn1, Has2, Hdac4, Xcl1, Adamts7, Ccl12, Ass1	10	762	129	55267	0.0775	1.31989e-05	****	0.000283412	***
GO:0001934	positive regulation of protein phosphorylation	Biological Process	Insr, Fam20a, Map2k6, Dab2, App, Cd74, Marco, Il1b, Fpr2, Adtrp, Flot1, Irgm2, Ccnd1	13	762	220	55267	0.0591	1.37205e-05	****	0.000293268	***
GO:0006357	regulation of transcription by RNA polymerase II	Biological Process	Fhl2, Hmgb3, Gata3, Hnf4a, Pfn1, App, Wnt10b, Ldb1, Sp4, Atf3, Elp4, Lef1, Etv6, Maz, Hmgn5, Pknox2, Prdm1, Mlxip, Bach2, Npas4, H1f4, H1f3, Sp7, 2210418O10Rik, Yy2	25	762	686	55267	0.0364	1.39382e-05	****	0.000296568	***
GO:0000976	transcription cis-regulatory region binding	Molecular Function	Tbx21, Gata3, Hnf4a, Klf11, Per1, Creb1, Hdac4, Atf3, Creb3l1, Lef1, Smad6, Gabpb2, Sox5, Sp7, Zfp568	15	762	291	55267	0.0515	1.56706e-05	****	0.000331919	***
GO:2000810	regulation of bicellular tight junction assembly	Biological Process	Myo1c, Snai2, F11r, Pkp2	4	762	12	55267	0.3333	1.62521e-05	****	0.000341148	***
GO:0045080	positive regulation of chemokine production	Biological Process	App, Cd74, Il1b, Myd88	4	762	12	55267	0.3333	1.62521e-05	****	0.000341148	***
GO:0048661	positive regulation of smooth muscle cell proliferation	Biological Process	Pdgfb, Retn, Edn1, Hdac4, Ptgs2, Myd88, Notch3, Il18	8	762	81	55267	0.0988	1.66975e-05	****	0.000345845	***
GO:0001725	stress fiber	Cellular Component	Fblim1, Enah, Klhl2, Acta1, Myh6, Synpo, Palld, Myl9	8	762	81	55267	0.0988	1.66975e-05	****	0.000345845	***
GO:0030175	filopodium	Cellular Component	Enah, Snap25, Acta1, Ripor2, Actn2, Palld, Actg2, Actc1	8	762	81	55267	0.0988	1.66975e-05	****	0.000345845	***
GO:0001837	epithelial to mesenchymal transition	Biological Process	Loxl3, Rflnb, Snai2, Lef1, Tgfb2, Aknad1	6	762	40	55267	0.15	1.73438e-05	****	0.000356081	***
GO:0050919	negative chemotaxis	Biological Process	Sema3a, Sema4b, Slit2, Sema3f, Rtn4r, Flrt3	6	762	40	55267	0.15	1.73438e-05	****	0.000356081	***
GO:0044295	axonal growth cone	Cellular Component	Pard3, Olfm1, Snap25, Rtn4r, Flrt3, Palld	6	762	41	55267	0.1463	2.00808e-05	****	0.000410472	***
GO:0005882	intermediate filament	Cellular Component	Krt10, Krt6b, Des, Pkp2, Krt14, Krt1, Krt16, Dsp, Krt6a, Krt5, Krt77, Krt83	12	762	196	55267	0.0612	2.05492e-05	****	0.000417559	***
GO:0030500	regulation of bone mineralization	Biological Process	Fgf23, Matn1, Phospho1, Bglap, Bglap2	5	762	25	55267	0.2	2.07843e-05	****	0.000417559	***
GO:0005891	voltage-gated calcium channel complex	Cellular Component	Cacnb3, Cacna1e, Cacna1d, Cacna1i, Cacna1h	5	762	25	55267	0.2	2.07843e-05	****	0.000417559	***
GO:0006336	chromatin organization	Biological Process	H4c3, H4c8, H4c4, H4c6, H4c14	5	762	25	55267	0.2	2.07843e-05	****	0.000417559	***
GO:0018108	peptidyl-tyrosine phosphorylation	Biological Process	Pdgfb, Hck, Insr, Map2k6, Tnk2, Ltk, Ephb4, Ret, Flt3, Ttn	10	762	137	55267	0.073	2.23059e-05	****	0.000446214	***
GO:0003682	chromatin binding	Molecular Function	Rec8, Dnmt1, Hmgb3, Hnf4a, Tshz3, Ajuba, Snai2, Ldb1, Hdac4, Lef1, Hmgn5, Rag2, Ncapd3, Smad6, Rere, Tgif1, Pygo2, Cbx7, H3c3, Cenps	20	762	493	55267	0.0406	2.24101e-05	****	0.000446389	***
GO:0008021	synaptic vesicle	Cellular Component	Kif1a, Septin4, Ston2, Trim9, Syngr1, App, Dnm1, Snap25, Syt1, Syn1, Dmxl2	11	762	167	55267	0.0659	2.3006e-05	****	0.000449117	***
GO:0001657	ureteric bud development	Biological Process	Bmp7, Arg2, Eya1, Ret, Slit2, Smad6	6	762	42	55267	0.1429	2.31552e-05	****	0.000449117	***
GO:0030501	positive regulation of bone mineralization	Biological Process	Bmp7, Tgfb3, Wnt10b, Gpm6b, Isg15, Acvr2b	6	762	42	55267	0.1429	2.31552e-05	****	0.000449117	***
GO:0001942	hair follicle development	Biological Process	Lama5, Lgr5, Ldb1, Tgfb2, Tnfrsf19, Apcdd1	6	762	42	55267	0.1429	2.31552e-05	****	0.000449117	***
GO:0032421	stereocilium bundle	Cellular Component	Myo1c, Eps8l2, Whrn, Myo15	4	762	13	55267	0.3077	2.32186e-05	****	0.000449117	***
GO:0035456	response to interferon-beta	Biological Process	Ifitm1, Ifitm3, Xaf1, Ifitm2	4	762	13	55267	0.3077	2.32186e-05	****	0.000449117	***
GO:0005865	striated muscle thin filament	Cellular Component	Tnnt2, Acta1, Ttn, Actn2	4	762	13	55267	0.3077	2.32186e-05	****	0.000449117	***
GO:0016324	apical plasma membrane	Cellular Component	Cacnb3, Arhgef18, Cacna1d, Gpihbp1, Slc6a20b, Pard3, Jag1, Plb1, Ajm1, Sorbs2, Amotl2, Ripor2, Il18, Atp8b1, Atp1b2, Rapgef4, Patj	17	762	376	55267	0.0452	2.36872e-05	****	0.000455723	***
GO:0007605	sensory perception of sound	Biological Process	Col1a1, Cacna1d, Col2a1, Snai2, Eps8l2, Col11a1, Ripor2, Whrn, Atp8b1, Myo15	10	762	138	55267	0.0725	2.37549e-05	****	0.000455723	***
GO:0003824	catalytic activity	Molecular Function	Dnmt1, Sgsh, Hmgcll1, Acsl6, Upp1, Enpp2, Ehhadh, Fen1, Hdc, Hmgcs2, Bcat1, Ckm, Phka1, Tigar, Aicda, Pklr, Acacb, Acat3, Ganc, Mgam	20	762	497	55267	0.0402	2.51127e-05	****	0.000479807	***
GO:0071353	cellular response to interleukin-4	Biological Process	Gata3, Xcl1, Lef1, Pml, Rufy4	5	762	26	55267	0.1923	2.54411e-05	****	0.00048076	***
GO:0006942	regulation of striated muscle contraction	Biological Process	Mybpc3, Atp1a2, Myl3	3	762	5	55267	0.6	2.55734e-05	****	0.00048076	***
GO:0090131	mesenchyme migration	Biological Process	Acta1, Actg2, Actc1	3	762	5	55267	0.6	2.55734e-05	****	0.00048076	***
GO:0005859	muscle myosin complex	Cellular Component	Myh6, Ttn, Myh1	3	762	5	55267	0.6	2.55734e-05	****	0.00048076	***
GO:0003714	transcription corepressor activity	Molecular Function	Dnajb1, Fhl2, Aebp1, Ajuba, Limd1, Hdac4, Wwtr1, Bhlhe41, Rbfox2, Rere, Ccnd1	11	762	169	55267	0.0651	2.56884e-05	****	0.00048099	***
GO:0051781	positive regulation of cell division	Biological Process	Pdgfb, Tgfb3, Il1b, Il1a, Pdgfc, Tgfb2	6	762	43	55267	0.1395	2.65973e-05	****	0.000496023	***
GO:0001227	DNA-binding transcription repressor activity, RNA polymerase II-specific	Molecular Function	Mxd1, Tbx21, Gata3, Aebp1, Snai2, Atf3, Creb3l1, Etv6, Bhlhe41, Prdm1, Bach2, Hic1, Tgif1, Zbtb18	14	762	269	55267	0.052	2.6826e-05	****	0.000498304	***
GO:0010508	positive regulation of autophagy	Biological Process	Dcn, Dapk1, Trim30a, Trim21, Trim30b, Trim30d, Irgm2	7	762	64	55267	0.1094	2.89499e-05	****	0.000535319	***
GO:0016055	Wnt signaling pathway	Biological Process	Amer2, Wnt10b, Ldb1, Mark1, Lef1, Dixdc1, Amotl2, Cpe, Krt6a, Celsr2, Ccnd1, Apcdd1	12	762	203	55267	0.0591	2.90474e-05	****	0.000535319	***
GO:0005198	structural molecule activity	Molecular Function	Insr, Krt10, Olfm4, Cldn10, Epb41l3, Cryab, Krt14, Krt16, Dsp, AK157302	10	762	142	55267	0.0704	3.03867e-05	****	0.000557804	***
GO:0090023	positive regulation of neutrophil chemotaxis	Biological Process	Edn1, Cd74, Xcl1, Il1b, Ripor2	5	762	27	55267	0.1852	3.08691e-05	****	0.00056225	***
GO:0070542	response to fatty acid	Biological Process	Scd2, Fabp3, Ptgs2, Tlr4, Ass1	5	762	27	55267	0.1852	3.08691e-05	****	0.00056225	***
GO:0019829	ATPase-coupled monoatomic cation transmembrane transporter activity	Molecular Function	Atp7b, Atp1a2, Kcnj8, Abcc9	4	762	14	55267	0.2857	3.21508e-05	****	0.000572235	***
GO:0035457	cellular response to interferon-alpha	Biological Process	Gata3, Ifit1, Ifit3b, Ifit3	4	762	14	55267	0.2857	3.21508e-05	****	0.000572235	***
GO:0071498	cellular response to fluid shear stress	Biological Process	Has2, Spp1, Tfpi2, Ptgs2	4	762	14	55267	0.2857	3.21508e-05	****	0.000572235	***
GO:0035455	response to interferon-alpha	Biological Process	Ifitm1, Ifitm3, Ifitm2, Tgtp1	4	762	14	55267	0.2857	3.21508e-05	****	0.000572235	***
GO:0005149	interleukin-1 receptor binding	Molecular Function	Il1rn, Il1b, Il1a, Myd88	4	762	14	55267	0.2857	3.21508e-05	****	0.000572235	***
GO:0016584	obsolete nucleosome positioning	Biological Process	H1f1, H1f4, H1f3, H1f5	4	762	14	55267	0.2857	3.21508e-05	****	0.000572235	***
GO:0050821	protein stabilization	Biological Process	Pfn1, Gpihbp1, Wnt10b, Creb1, Cryab, Pml, Atp1b2, H1f5, Flot1, Flot2, Irgm2	11	762	174	55267	0.0632	3.36054e-05	****	0.00059586	***
GO:0005044	scavenger receptor activity	Molecular Function	Loxl3, Scara5, Enpp2, Msr1, Marco, Stab1	6	762	45	55267	0.1333	3.47138e-05	****	0.000613189	***
GO:0003723	RNA binding	Molecular Function	Cavin1, Dnmt1, Hmgb3, Grb7, Zfp346, Eya1, Ddx59, Oasl2, Igf2bp3, Oas3, Rbfox2, Ifit1, Celf5, Lsm7, Nudt1, Rbm24, Rbms3, Aicda, Dnd1, Mex3d, Cbx7, Mex3b, Ifit3b, Ifit1bl2, Ifit3, Rbm12, Snrpe, Rps27, Khdc3	29	762	911	55267	0.0318	3.60172e-05	****	0.000633821	***
GO:0045840	positive regulation of mitotic nuclear division	Biological Process	Pdgfb, Insr, Edn1, Il1b, Il1a	5	762	28	55267	0.1786	3.71538e-05	****	0.00064176	***
GO:0035023	regulation of Rho protein signal transduction	Biological Process	Arhgef18, Eps8l1, Stard13, Eps8l2, Flot1	5	762	28	55267	0.1786	3.71538e-05	****	0.00064176	***
GO:0035987	endodermal cell differentiation	Biological Process	Col11a1, Col4a2, Mmp15, Col12a1, Col8a1	5	762	28	55267	0.1786	3.71538e-05	****	0.00064176	***
GO:0045499	chemorepellent activity	Molecular Function	Sema3a, Sema4b, Slit2, Sema3f, Flrt3	5	762	28	55267	0.1786	3.71538e-05	****	0.00064176	***
GO:0030261	chromosome condensation	Biological Process	Ncapd3, H1f1, H1f4, H1f3, H1f5	5	762	28	55267	0.1786	3.71538e-05	****	0.00064176	***
GO:0007166	cell surface receptor signaling pathway	Biological Process	Fcgr1, Cd274, Edn1, Artn, Adgrg1, Myd88, Clcf1, Rtn4r, Cxcr1, Fpr2, Celsr2	11	762	177	55267	0.0621	3.93001e-05	****	0.000676338	***
GO:0045429	positive regulation of nitric oxide biosynthetic process	Biological Process	Insr, App, Il1b, Ptgs2, Tlr4, Ass1	6	762	46	55267	0.1304	3.94572e-05	****	0.000676553	***
GO:1900029	positive regulation of ruffle assembly	Biological Process	Eps8l1, Pfn1, Eps8l2, Carmil2	4	762	15	55267	0.2667	4.33631e-05	****	0.000740813	***
GO:0031032	actomyosin structure organization	Biological Process	Epb41l3, Lurap1, F11r, Alkbh4, Actc1	5	762	29	55267	0.1724	4.43855e-05	****	0.000755523	***
GO:0035458	cellular response to interferon-beta	Biological Process	Gbp2, Ifit1, Irgm2, Ifit3, Igtp, Tgtp1	6	762	47	55267	0.1277	4.47061e-05	****	0.000758222	***
GO:0005764	lysosome	Cellular Component	Fasl, Hck, Sgsh, Insr, Ada, Litaf, App, Cd74, Slc15a3, Ifitm3, Il1b, Nsg1, Wdr59, Rab7b, Kxd1, Cd300ld3, Ass1	17	762	396	55267	0.0429	4.52285e-05	****	0.000764312	***
GO:0048856	anatomical structure development	Biological Process	Insr, Hnf4a, Sparc, Eya1, Sparcl1, Pygo2	6	762	48	55267	0.125	5.04996e-05	****	0.000843258	***
GO:0002934	desmosome organization	Biological Process	Perp, Pkp2, Dsp	3	762	6	55267	0.5	5.06207e-05	****	0.000843258	***
GO:2000556	positive regulation of T-helper 1 cell cytokine production	Biological Process	Xcl1, Il1b, Il18	3	762	6	55267	0.5	5.06207e-05	****	0.000843258	***
GO:0030240	skeletal muscle thin filament assembly	Biological Process	Acta1, Ttn, Actc1	3	762	6	55267	0.5	5.06207e-05	****	0.000843258	***
GO:0048514	blood vessel morphogenesis	Biological Process	Acvrl1, Efnb2, Edn1, Angpt2, Col4a1	5	762	30	55267	0.1667	5.26594e-05	****	0.000871019	***
GO:0031214	biomineral tissue development	Biological Process	Fam20a, Spp1, Fam83h, Bglap, Bglap2	5	762	30	55267	0.1667	5.26594e-05	****	0.000871019	***
GO:0070528	protein kinase C signaling	Biological Process	Pdgfb, Plek, Adgrg1, Flot1	4	762	16	55267	0.25	5.71862e-05	****	0.000939258	***
GO:0045910	negative regulation of DNA recombination	Biological Process	H1f1, H1f4, H1f3, H1f5	4	762	16	55267	0.25	5.71862e-05	****	0.000939258	***
GO:0050853	B cell receptor signaling pathway	Biological Process	Ighv14-4, Ighv6-3, Ighv1-81, Ighv1-9, Ighv14-2, Ighv5-4, Ighv1-75, Ighv1-78, Ighv2-5, Ighv1-5	10	762	154	55267	0.0649	6.05693e-05	****	0.000991345	***
GO:0060326	cell chemotaxis	Biological Process	Pdgfb, Enpp2, Xcl1, Lef1, Cxcl10, Ccl12, Cxcr1, Cxcl2	8	762	97	55267	0.0825	6.1865e-05	****	0.00100902	**
GO:0019731	antibacterial humoral response	Biological Process	App, H2bc12, Jchain, H2bc11, Wfdc3, Ighm, H2bc15	7	762	72	55267	0.0972	6.24215e-05	****	0.00101457	**
GO:0030036	actin cytoskeleton organization	Biological Process	Arhgef18, Stard13, Pfn1, Rflnb, Dmtn, Enah, Rhoh, Parva, Amotl2, Nrap, Palld	11	762	187	55267	0.0588	6.46858e-05	****	0.00104773	**
GO:0002377	immunoglobulin production	Biological Process	Il7r, Vpreb2, Igkv4-90, Igkv1-88, Igkv4-57, Igkv4-50, Igkv8-24, Igkv6-13, Iglv3, Iglv2	10	762	156	55267	0.0641	6.75051e-05	****	0.00108963	**
GO:0031901	early endosome membrane	Cellular Component	Steap4, Cd274, Litaf, Tmem163, Atp9a, Sorcs2, Nsg1, Gga2, Pml	9	762	127	55267	0.0709	7.17212e-05	****	0.0011537	**
GO:2001240	negative regulation of extrinsic apoptotic signaling pathway in absence of ligand	Biological Process	Unc5b, Col2a1, Snai2, Eya1, Il1b	5	762	32	55267	0.1562	7.27379e-05	****	0.00116207	**
GO:0035025	positive regulation of Rho protein signal transduction	Biological Process	Adgrg1, F11r, Rtn4r, P2ry10, Gpr174	5	762	32	55267	0.1562	7.27379e-05	****	0.00116207	**
GO:0016328	lateral plasma membrane	Cellular Component	Myo1c, Vangl1, Nsg1, Prickle2, Atp1b2, Kcnb1, Tacstd2	7	762	75	55267	0.0933	8.11616e-05	****	0.00129224	**
GO:0032689	negative regulation of type II interferon production	Biological Process	Gata3, Cd274, Xcl1, Tnfsf4, Tlr4	5	762	33	55267	0.1515	8.47568e-05	****	0.0013449	**
GO:0044691	tooth eruption	Biological Process	Col1a1, Fam20a, Adamts5	3	762	7	55267	0.4286	8.76756e-05	****	0.00136349	**
GO:0071599	otic vesicle development	Biological Process	Gata3, Col2a1, Eya1	3	762	7	55267	0.4286	8.76756e-05	****	0.00136349	**
GO:2000562	negative regulation of CD4-positive, alpha-beta T cell proliferation	Biological Process	Cd274, Arg2, Xcl1	3	762	7	55267	0.4286	8.76756e-05	****	0.00136349	**
GO:0009931	calcium-dependent protein serine/threonine kinase activity	Molecular Function	Mknk2, Adam1a, Gm42878	3	762	7	55267	0.4286	8.76756e-05	****	0.00136349	**
GO:0098662	inorganic cation transmembrane transport	Biological Process	Cacna1h, Kcnj8, Abcc9	3	762	7	55267	0.4286	8.76756e-05	****	0.00136349	**
GO:0002830	positive regulation of type 2 immune response	Biological Process	Cd74, Tnfsf4, Clcf1	3	762	7	55267	0.4286	8.76756e-05	****	0.00136349	**
GO:0046596	regulation of viral entry into host cell	Biological Process	Trim30a, Trim30b, Trim30d, Nectin2	4	762	18	55267	0.2222	9.40616e-05	****	0.00145795	**
GO:0009314	response to radiation	Biological Process	Snai2, App, Angpt2, Ptgs2, F11r	5	762	34	55267	0.1471	9.8246e-05	****	0.0015128	**
GO:0031663	lipopolysaccharide-mediated signaling pathway	Biological Process	Il1b, Myd88, Ccl12, Tlr4, Il18	5	762	34	55267	0.1471	9.8246e-05	****	0.0015128	**
GO:0007613	memory	Biological Process	App, Fen1, Rin1, Creb1, Il1rn, Il1b, Ptgs2, Itpr3	8	762	104	55267	0.0769	0.000101355	***	0.00155556	**
GO:0032956	regulation of actin cytoskeleton organization	Biological Process	Dmtn, Il1a, Rhoh, Gpm6b, Dixdc1, F11r, Tgfb2	7	762	78	55267	0.0897	0.000104251	***	0.00159477	**
GO:0016829	lyase activity	Molecular Function	Eno2, Hmgcll1, Adcy2, Adcy4, Ehhadh, Hdc, Car1, Car3, Pm20d1, Car15	10	762	165	55267	0.0606	0.000107683	***	0.0016419	**
GO:0030326	embryonic limb morphogenesis	Biological Process	Bmp7, Aldh1a2, Lef1, Tgfb2, Dync2h1, Gja5	6	762	55	55267	0.1091	0.000109944	***	0.00166552	**
GO:0032757	positive regulation of interleukin-8 production	Biological Process	Cd74, Afap1l2, Il1b, Myd88, Tlr4, Il18	6	762	55	55267	0.1091	0.000109944	***	0.00166552	**
GO:0071310	cellular response to organic substance	Biological Process	Tbx21, Timp3, Wnt10b, Il1b, Ccnd1	5	762	35	55267	0.1429	0.000113324	***	0.00170569	**
GO:0086091	regulation of heart rate by cardiac conduction	Biological Process	Cacna1d, Kcnj5, Pkp2, Dsp, Gja5	5	762	35	55267	0.1429	0.000113324	***	0.00170569	**
GO:0002042	cell migration involved in sprouting angiogenesis	Biological Process	Efnb2, Ephb4, Slit2, Adtrp	4	762	19	55267	0.2105	0.000117846	***	0.0017568	**
GO:0032609	type II interferon production	Biological Process	Gata3, Isg15, Tlr4, Il18	4	762	19	55267	0.2105	0.000117846	***	0.0017568	**
GO:0060337	type I interferon-mediated signaling pathway	Biological Process	Ifitm1, Ifitm3, Myd88, Ifitm2	4	762	19	55267	0.2105	0.000117846	***	0.0017568	**
GO:0005923	bicellular tight junction	Cellular Component	Atp7b, Cldn10, Pard3, Amotl2, F11r, Synpo, Jaml, Patj, Ccnd1	9	762	136	55267	0.0662	0.000121419	***	0.00179724	**
GO:0045471	response to ethanol	Biological Process	Gata3, Sparc, Gk, Car3, G6pdx, Tlr4, Maob, Actc1, Ccnd1	9	762	136	55267	0.0662	0.000121419	***	0.00179724	**
GO:0046332	SMAD binding	Molecular Function	Acvrl1, Dab2, Col5a2, Creb3l1, Col1a2, Pml	6	762	56	55267	0.1071	0.00012171	***	0.00179724	**
GO:0007179	transforming growth factor beta receptor signaling pathway	Biological Process	Acvrl1, Tgfb3, Creb1, Col1a2, Smad6, Pml, Tgfb2	7	762	80	55267	0.0875	0.000122417	***	0.00180199	**
GO:0001726	ruffle	Cellular Component	Eps8l1, Myo1c, Eps8l2, Klhl2, Psd, Tlr4, Carmil2, Palld	8	762	107	55267	0.0748	0.000123718	***	0.00181543	**
GO:0030073	insulin secretion	Biological Process	Dgat1, Ptprn, Il1rn, Rapgef4, Acvr2b	5	762	36	55267	0.1389	0.000130115	***	0.00190334	**
GO:0000050	urea cycle	Biological Process	Arg2, Nags, Ass1	3	762	8	55267	0.375	0.00013884	***	0.00201211	**
GO:0098693	regulation of synaptic vesicle cycle	Biological Process	Prkar1b, Syn1, Rapgef4	3	762	8	55267	0.375	0.00013884	***	0.00201211	**
GO:0005861	troponin complex	Cellular Component	Tnnt2, Tnni3, Tnnc1	3	762	8	55267	0.375	0.00013884	***	0.00201211	**
GO:1990837	sequence-specific double-stranded DNA binding	Molecular Function	Tbx21, Gata3, Hnf4a, Klf11, Snai2, Creb1, Atf3, Creb3l1, Lef1, Bhlhe41, Pknox2, Prdm1, Bach2, Hic1, Tgif1, Zfp1, Tgif2, Zbtb18, Yy2	19	762	520	55267	0.0365	0.000140087	***	0.00202391	**
GO:0051216	cartilage development	Biological Process	Bbs1, Bmp7, Edn1, Col2a1, Col11a1, Lum, Sox5	7	762	82	55267	0.0854	0.00014307	***	0.00206065	**
GO:0045987	positive regulation of smooth muscle contraction	Biological Process	Ada, Edn1, Prok2, Ptgs2	4	762	20	55267	0.2	0.000145702	***	0.00208572	**
GO:0035329	hippo signaling	Biological Process	Wwtr1, Amotl2, Dchs1, Tead1	4	762	20	55267	0.2	0.000145702	***	0.00208572	**
GO:1900026	positive regulation of substrate adhesion-dependent cell spreading	Biological Process	Olfm4, Dmtn, Has2, Enpp2, Cass4	5	762	37	55267	0.1351	0.000148745	***	0.00212279	**
GO:0005546	phosphatidylinositol-4,5-bisphosphate binding	Molecular Function	Pfn1, Amer2, Pard3, Mark1, Rag2, Syt1, Actn2	7	762	83	55267	0.0843	0.000154406	***	0.00219689	**
GO:0019221	cytokine-mediated signaling pathway	Biological Process	Il7r, Il13ra1, Cd74, Ptprn, Il1b, Il1a, Myd88, Ccl12, Il31ra	9	762	141	55267	0.0638	0.000159699	***	0.00226531	**
GO:0007517	muscle organ development	Biological Process	Lama5, Des, Coprs, Cryab, Ripor2, H1f5	6	762	59	55267	0.1017	0.000163102	***	0.00230658	**
GO:0050727	regulation of inflammatory response	Biological Process	Xcl1, Tnfsf4, Usp18, Myd88, Nlrp6, Tlr4, Clcf1	7	762	84	55267	0.0833	0.000166459	***	0.00234697	**
GO:0001974	blood vessel remodeling	Biological Process	Acvrl1, Jag1, Angpt2, Tgfb2, Acvr2b	5	762	38	55267	0.1316	0.000169348	***	0.0023734	**
GO:0006352	DNA-templated transcription initiation	Biological Process	H4c3, H4c8, H4c4, H4c6, H4c14	5	762	38	55267	0.1316	0.000169348	***	0.0023734	**
GO:0033674	positive regulation of kinase activity	Biological Process	Insr, Ajuba, Cd74, Ltk, Ephb4, Ret	6	762	60	55267	0.1	0.000179127	***	0.00250296	**
GO:0005584	collagen type I trimer	Cellular Component	Col1a1, Col1a2	2	762	2	55267	1	0.000189852	***	0.0025834	**
GO:1903170	negative regulation of calcium ion transmembrane transport	Biological Process	Atp1a2, Cbarp	2	762	2	55267	1	0.000189852	***	0.0025834	**
GO:0017153	sodium:dicarboxylate symporter activity	Molecular Function	Slc13a3, Slc13a5	2	762	2	55267	1	0.000189852	***	0.0025834	**
GO:0070560	protein secretion by platelet	Biological Process	Plek, Dmtn	2	762	2	55267	1	0.000189852	***	0.0025834	**
GO:0061903	obsolete positive regulation of 1-phosphatidylinositol-3-kinase activity	Biological Process	App, Fpr2	2	762	2	55267	1	0.000189852	***	0.0025834	**
GO:0070206	protein trimerization	Biological Process	App, Cd74	2	762	2	55267	1	0.000189852	***	0.0025834	**
GO:0032972	regulation of muscle filament sliding speed	Biological Process	Tnnt2, Tnnc1	2	762	2	55267	1	0.000189852	***	0.0025834	**
GO:0098905	regulation of bundle of His cell action potential	Biological Process	Rangrf, Gja5	2	762	2	55267	1	0.000189852	***	0.0025834	**
GO:0071756	pentameric IgM immunoglobulin complex	Cellular Component	Jchain, Ighm	2	762	2	55267	1	0.000189852	***	0.0025834	**
GO:0045095	keratin filament	Cellular Component	Krt6b, Krt14, Fam83h, Krt1, Krt6a, Krt5, Krt77, Krt83	8	762	114	55267	0.0702	0.000192044	***	0.0025834	**
GO:0010811	positive regulation of cell-substrate adhesion	Biological Process	Egfl6, Spp1, Spock2, Fbln2, Col8a1	5	762	39	55267	0.1282	0.000192058	***	0.0025834	**
GO:0032590	dendrite membrane	Cellular Component	Sgce, Insr, Cacna1d, Slc12a5, Kcnb1	5	762	39	55267	0.1282	0.000192058	***	0.0025834	**
GO:0005719	euchromatin	Cellular Component	Creb1, H1f1, H1f4, H1f3, H1f5	5	762	39	55267	0.1282	0.000192058	***	0.0025834	**
GO:0048839	inner ear development	Biological Process	Sparc, Lgr5, Tgfb3, Col2a1, Jag1, Tgfb2	6	762	61	55267	0.0984	0.00019637	***	0.00263383	**
GO:0071374	cellular response to parathyroid hormone stimulus	Biological Process	Fgf23, Wnt10b, Hdac4	3	762	9	55267	0.3333	0.000206122	***	0.00272559	**
GO:0031394	positive regulation of prostaglandin biosynthetic process	Biological Process	Cd74, Il1b, Ptgs2	3	762	9	55267	0.3333	0.000206122	***	0.00272559	**
GO:0048846	axon extension involved in axon guidance	Biological Process	Sema3a, Slit2, Sema3f	3	762	9	55267	0.3333	0.000206122	***	0.00272559	**
GO:0010226	response to lithium ion	Biological Process	Acta1, Ptgs2, Pklr	3	762	9	55267	0.3333	0.000206122	***	0.00272559	**
GO:2000738	positive regulation of stem cell differentiation	Biological Process	Rbm24, Tacstd2, Sp7	3	762	9	55267	0.3333	0.000206122	***	0.00272559	**
GO:0016477	cell migration	Biological Process	Lama5, Snai2, Igfbp6, Gfra1, Limd1, Lurap1, Adgrg1, Dchs1, Tgfb2, Carmil2, Palld, Cass4	12	762	250	55267	0.048	0.000210217	***	0.00277191	**
GO:0008542	visual learning	Biological Process	Atp1a2, App, Creb1, Ndrg4, Synpo, Lrrn4	6	762	62	55267	0.0968	0.000214894	***	0.0028062	**
GO:0006937	regulation of muscle contraction	Biological Process	Atp1a2, Tnnt2, Tnni3, Tnnc1	4	762	22	55267	0.1818	0.000215216	***	0.0028062	**
GO:0050998	nitric-oxide synthase binding	Molecular Function	Nos2, Arg2, Cd74, Dnm1	4	762	22	55267	0.1818	0.000215216	***	0.0028062	**
GO:0001502	cartilage condensation	Biological Process	Col2a1, Col11a1, Tgfb2, Sox5	4	762	22	55267	0.1818	0.000215216	***	0.0028062	**
GO:0005245	voltage-gated calcium channel activity	Molecular Function	Cacnb3, Cacna1e, Cacna1d, Cacna1i, Cacna1h	5	762	40	55267	0.125	0.000217017	***	0.00281401	**
GO:0032781	positive regulation of ATP-dependent activity	Biological Process	Dnajb1, Pfn1, Dnajc9, Tnnt2, Atp1b2	5	762	40	55267	0.125	0.000217017	***	0.00281401	**
GO:1901224	positive regulation of non-canonical NF-kappaB signal transduction	Biological Process	Edn1, App, Il1b, Tlr4, Il18, Nlrp12	6	762	63	55267	0.0952	0.000234768	***	0.00303577	**
GO:0032587	ruffle membrane	Cellular Component	Fap, Eps8l1, Myo1c, Plek, Eps8l2, Psd3, Psd	7	762	89	55267	0.0787	0.000238666	***	0.00307768	**
GO:0005216	monoatomic ion channel activity	Molecular Function	Cacna1e, Cacna1d, Cacna1i, Cacna1h, Kcnq5, Kcna2, Itpr3, Kcnb1, Kcnf1, Kcnh7	10	762	183	55267	0.0546	0.000250195	***	0.00321748	**
GO:0000165	MAPK cascade	Biological Process	Fgf23, Map2k6, Il1b, Ret, Rhbdd3, Ccl12, Il18	7	762	90	55267	0.0778	0.00025575	***	0.00327491	**
GO:0005249	voltage-gated potassium channel activity	Molecular Function	Snap25, Kcnq5, Kcna2, Kcnb1, Kcnf1, Kcnh7	6	762	64	55267	0.0938	0.00025606	***	0.00327491	**
GO:0043209	myelin sheath	Cellular Component	Eno2, Atp1a2, Cntnap1, Septin4, Dnm1, Snap25, Cryab, Syn1, Itpr3, Ass1	10	762	184	55267	0.0543	0.000261361	***	0.0033336	**
GO:0016491	oxidoreductase activity	Molecular Function	Loxl3, Steap4, Aldh1a2, Cmah, P4ha2, Nos2, Ogdhl, Cyp2ab1, Ehhadh, Aldh1a7, Scd2, Dhtkd1, Dhrs9, Pir, G6pdx, Me1, Ptgs2, Alkbh4, Maob, Fmo2, Gpd1l, Msrb3	22	762	685	55267	0.0321	0.000268739	***	0.00341839	**
GO:0030334	regulation of cell migration	Biological Process	Lama5, Ajuba, Enpp2, Ldb1, Robo4, Amotl2, Plxnb1	7	762	91	55267	0.0769	0.000273804	***	0.00346981	**
GO:0061098	positive regulation of protein tyrosine kinase activity	Biological Process	Pdgfb, Fcgr1, App, Afap1l2, Cass4	5	762	42	55267	0.119	0.000274264	***	0.00346981	**
GO:0070098	chemokine-mediated signaling pathway	Biological Process	Xcl1, Cxcl9, Cxcl10, Ccl12, Cxcr1, Cxcl2	6	762	65	55267	0.0923	0.000278839	***	0.00351819	**
GO:0001228	DNA-binding transcription activator activity, RNA polymerase II-specific	Molecular Function	Tbx21, Gata3, Hnf4a, Litaf, Eaf2, Creb1, Atf3, Lef1, Etv6, Mlxip, Pbx3, Zfp750, Npas4, Aknad1, Tead1, Sp7, Yy2	17	762	462	55267	0.0368	0.000284157	***	0.00357565	**
GO:0005759	mitochondrial matrix	Cellular Component	Pdk4, Creb1, Hmgcs2, Ak4, Lars2, Nudt1, Pdk2, Nags, Mterf2, Hspa1b, Hspe1-rs1	11	762	222	55267	0.0495	0.000291071	***	0.00359007	**
GO:0030021	extracellular matrix structural constituent conferring compression resistance	Molecular Function	Dcn, Lum, Spock2	3	762	10	55267	0.3	0.000291439	***	0.00359007	**
GO:0050786	RAGE receptor binding	Molecular Function	App, Fpr1, Fpr2	3	762	10	55267	0.3	0.000291439	***	0.00359007	**
GO:0050803	regulation of synapse structure or activity	Biological Process	App, Mx2, Dnm1	3	762	10	55267	0.3	0.000291439	***	0.00359007	**
GO:0046598	positive regulation of viral entry into host cell	Biological Process	Cd74, Trim30a, Trim21	3	762	10	55267	0.3	0.000291439	***	0.00359007	**
GO:1990907	beta-catenin-TCF complex	Cellular Component	Ldb1, Lef1, Pygo2	3	762	10	55267	0.3	0.000291439	***	0.00359007	**
GO:0140052	cellular response to oxidised low-density lipoprotein particle stimulus	Biological Process	Myd88, Tlr4, Adtrp	3	762	10	55267	0.3	0.000291439	***	0.00359007	**
GO:0002504	antigen processing and presentation of peptide or polysaccharide antigen via MHC class II	Biological Process	H2-Eb1, H2-Eb2, H2-Ab1	3	762	10	55267	0.3	0.000291439	***	0.00359007	**
GO:0007420	brain development	Biological Process	Neurl1a, Septin4, Ptprg, B3gnt5, Dclk1, Ak4, Col4a1, Adgrg1, Syt1, Ndrg4, Pbx3, Pygo2	12	762	260	55267	0.0462	0.000300523	***	0.00369007	**
GO:0003700	DNA-binding transcription factor activity	Molecular Function	Tbx21, Gata3, Hnf4a, Klf11, Snai2, Sp4, Creb1, Atf3, Creb3l1, Lef1, Etv6, Tsc22d3, Zfp446, Smad6, Prdm1, Pbx3, Zscan2, Bach2, Sox5, Hic1, Zfp961, Tead1, Zfp882, Zfp383	24	762	786	55267	0.0305	0.000301899	***	0.00369007	**
GO:0042826	histone deacetylase binding	Molecular Function	Dnmt1, Hdac4, Lef1, Bhlhe41, Prdm1, Hic1, H1f5, Ccnd1	8	762	122	55267	0.0656	0.000305265	***	0.00369007	**
GO:2000353	positive regulation of endothelial cell apoptotic process	Biological Process	Fasl, Col18a1, Ccl12, Ecscr	4	762	24	55267	0.1667	0.000305863	***	0.00369007	**
GO:0045089	positive regulation of innate immune response	Biological Process	Hmgb3, Cd74, Xcl1, Fpr2	4	762	24	55267	0.1667	0.000305863	***	0.00369007	**
GO:0045582	positive regulation of T cell differentiation	Biological Process	Gata3, Ada, Cd74, Rhoh	4	762	24	55267	0.1667	0.000305863	***	0.00369007	**
GO:0072332	intrinsic apoptotic signaling pathway by p53 class mediator	Biological Process	Perp, Eda2r, Pml, Pdk2	4	762	24	55267	0.1667	0.000305863	***	0.00369007	**
GO:0032874	positive regulation of stress-activated MAPK cascade	Biological Process	Il1b, Il1a, Tlr4, Tgfb2	4	762	24	55267	0.1667	0.000305863	***	0.00369007	**
GO:0030217	T cell differentiation	Biological Process	Tbx21, Il7r, Gata3, Rhoh, Rag2	5	762	43	55267	0.1163	0.000306851	***	0.00369247	**
GO:0031175	neuron projection development	Biological Process	Cntnap1, Clmn, App, Gfra1, Prickle2, Gpm6b, Psd, Flrt3, Palld	9	762	155	55267	0.0581	0.00032362	***	0.00388427	**
GO:0001568	blood vessel development	Biological Process	Col1a1, Aldh1a2, Tnfsf4, Col1a2, Tgfb2, Gja5	6	762	67	55267	0.0896	0.000329154	***	0.00393053	**
GO:0009612	response to mechanical stimulus	Biological Process	Col1a1, Lrp11, Dcn, Angpt2, Acta1, Map1b	6	762	67	55267	0.0896	0.000329154	***	0.00393053	**
GO:0060271	cilium assembly	Biological Process	Bbs1, Lama5, Wwtr1, Parva, Cc2d2a, Dync2h1, Fam161a, Rab3ip, Celsr2, Wdr90	10	762	190	55267	0.0526	0.000337478	***	0.00401968	**
GO:0002020	protease binding	Molecular Function	Fap, Col1a1, Timp3, Atp9a, Col1a2, Ttn, Flot1, Flot2	8	762	124	55267	0.0645	0.000340753	***	0.00403814	**
GO:0030308	negative regulation of cell growth	Biological Process	Acvrl1, Myl2, Hnf4a, Eaf2, Slit2, Cryab, Pml, Tgfb2	8	762	124	55267	0.0645	0.000340753	***	0.00403814	**
GO:0007623	circadian rhythm	Biological Process	Nos2, Per1, Creb1, Prok2, Bhlhe41, Klf9, Ass1	7	762	95	55267	0.0737	0.000356533	***	0.00419689	**
GO:0007409	axonogenesis	Biological Process	App, Creb1, Dclk1, Slit2, Rtn4r, Map1b, Flot1	7	762	95	55267	0.0737	0.000356533	***	0.00419689	**
GO:0051592	response to calcium ion	Biological Process	Sparc, Tnnt2, Syt1, Itpr3, Ttn, Ccnd1	6	762	68	55267	0.0882	0.000356838	***	0.00419689	**
GO:0045216	cell-cell junction organization	Biological Process	Hnf4a, Tgfb3, Ajm1, Tgfb2	4	762	25	55267	0.16	0.000360164	***	0.00421482	**
GO:0044291	cell-cell contact zone	Cellular Component	Cadm4, Flot1, Flot2, Nectin2	4	762	25	55267	0.16	0.000360164	***	0.00421482	**
GO:0120163	negative regulation of cold-induced thermogenesis	Biological Process	Map2k6, Adamts5, Wnt10b, Tlr4, Acvr2b	5	762	45	55267	0.1111	0.000380736	***	0.00443339	**
GO:0043124	negative regulation of canonical NF-kappaB signal transduction	Biological Process	Per1, Olfm4, Rhoh, Nlrp6, Nlrp12	5	762	45	55267	0.1111	0.000380736	***	0.00443339	**
GO:0045165	cell fate commitment	Biological Process	Gata3, Wnt10b, Eya1, Pml, Prdm1, Sox5	6	762	69	55267	0.087	0.000386311	***	0.00448715	**
GO:0097242	amyloid-beta clearance	Biological Process	Insr, Msr1, Marco	3	762	11	55267	0.2727	0.000396621	***	0.00451724	**
GO:0010470	regulation of gastrulation	Biological Process	Hnf4a, Tgif1, Tgif2	3	762	11	55267	0.2727	0.000396621	***	0.00451724	**
GO:0006941	striated muscle contraction	Biological Process	Arg2, Tnni3, Myh6	3	762	11	55267	0.2727	0.000396621	***	0.00451724	**
GO:0050777	negative regulation of immune response	Biological Process	Olfm4, Nlrp6, Tgfb2	3	762	11	55267	0.2727	0.000396621	***	0.00451724	**
GO:0005916	fascia adherens	Cellular Component	Des, Nrap, Dsp	3	762	11	55267	0.2727	0.000396621	***	0.00451724	**
GO:0050805	negative regulation of synaptic transmission	Biological Process	Il1b, Rapgef4, Gnai1	3	762	11	55267	0.2727	0.000396621	***	0.00451724	**
GO:0034204	lipid translocation	Biological Process	Atp9a, Atp11a, Atp8b1	3	762	11	55267	0.2727	0.000396621	***	0.00451724	**
GO:0032982	myosin filament	Cellular Component	Myh6, Myh1, Actg2	3	762	11	55267	0.2727	0.000396621	***	0.00451724	**
GO:0031674	I band	Cellular Component	Cryab, Ttn, Myl3, Actc1	4	762	26	55267	0.1538	0.000421023	***	0.00478351	**
GO:0008009	chemokine activity	Molecular Function	Xcl1, Cxcl9, Cxcl10, Ccl12, Cxcl2	5	762	46	55267	0.1087	0.000422355	***	0.00478703	**
GO:0005769	early endosome	Cellular Component	Snx31, App, Ifitm1, Atp9a, Nsg1, Ret, Atp11a, Tlr4, Slc35d3, Flot1, Cd300ld3, H2-Ab1	12	762	271	55267	0.0443	0.000435903	***	0.00492865	**
GO:0045665	negative regulation of neuron differentiation	Biological Process	Bmp7, App, Jag1, Il1b, Dixdc1, Notch3	6	762	71	55267	0.0845	0.000450939	***	0.00504987	**
GO:0043627	response to estrogen	Biological Process	Gata3, Tgfb3, Ptprn, Smad6, Tgfb2, Ccnd1	6	762	71	55267	0.0845	0.000450939	***	0.00504987	**
GO:0032729	positive regulation of type II interferon production	Biological Process	App, Tnfsf4, Il1b, Tnfsf9, Tlr4, Il18	6	762	71	55267	0.0845	0.000450939	***	0.00504987	**
GO:0008076	voltage-gated potassium channel complex	Cellular Component	Snap25, Kcnq5, Kcnj5, Kcna2, Kcnb1, Kcnf1	6	762	71	55267	0.0845	0.000450939	***	0.00504987	**
GO:0001755	neural crest cell migration	Biological Process	Lama5, Sema3a, Ret, Sema4b, Sema3f	5	762	47	55267	0.1064	0.000467313	***	0.00522075	**
GO:0005975	carbohydrate metabolic process	Biological Process	Pdk4, Gk, G6pdx, Phka1, Pdk2, Pklr, Gpd1l, Ganc, Mgam, Ovgp1	10	762	199	55267	0.0503	0.000485692	***	0.00539723	**
GO:0048812	neuron projection morphogenesis	Biological Process	Bmp7, Cntnap1, Epb41l3, Dclk1, Slit2, Plxnb1	6	762	72	55267	0.0833	0.000486259	***	0.00539723	**
GO:0008625	extrinsic apoptotic signaling pathway via death domain receptors	Biological Process	Fasl, Dapk1, Dele1, Il18	4	762	27	55267	0.1481	0.000488875	***	0.00539723	**
GO:0010575	positive regulation of vascular endothelial growth factor production	Biological Process	Hc, Il1b, Il1a, Ptgs2	4	762	27	55267	0.1481	0.000488875	***	0.00539723	**
GO:2000378	negative regulation of reactive oxygen species metabolic process	Biological Process	Trim30a, G6pdx, Cryab, Tigar	4	762	27	55267	0.1481	0.000488875	***	0.00539723	**
GO:0007156	homophilic cell adhesion via plasma membrane adhesion molecules	Biological Process	Pcdhgc4, Ret, Igsf9b, Dchs1, Ccdc141, Pcdh1, Palld, Nectin2, Celsr2	9	762	165	55267	0.0545	0.00051074	***	0.00559684	**
GO:0006629	lipid metabolic process	Biological Process	Hmgcll1, Hnf4a, Acsl6, Enpp2, Ehhadh, Wnt10b, Scd2, Il1rn, Dhrs9, Hmgcs2, Plb1, Ptgs2, Thrsp, Acacb, Liph, A4galt, Adtrp, Cpt1b	18	762	532	55267	0.0338	0.000516031	***	0.00559684	**
GO:0048016	obsolete inositol phosphate-mediated signaling	Biological Process	Pdgfb, Edn1, Itpr3	3	762	12	55267	0.25	0.000523411	***	0.00559684	**
GO:0007435	salivary gland morphogenesis	Biological Process	Bmp7, Tgfb3, Tgfb2	3	762	12	55267	0.25	0.000523411	***	0.00559684	**
GO:0055003	cardiac myofibril assembly	Biological Process	Myl2, Ttn, Actc1	3	762	12	55267	0.25	0.000523411	***	0.00559684	**
GO:0003215	cardiac right ventricle morphogenesis	Biological Process	Gata3, Jag1, Tgfb2	3	762	12	55267	0.25	0.000523411	***	0.00559684	**
GO:0032635	interleukin-6 production	Biological Process	Nos2, Il1b, Il18	3	762	12	55267	0.25	0.000523411	***	0.00559684	**
GO:0030431	sleep	Biological Process	Cacna1i, Snap25, Il18	3	762	12	55267	0.25	0.000523411	***	0.00559684	**
GO:1902287	semaphorin-plexin signaling pathway involved in axon guidance	Biological Process	Sema3a, Sema3f, Plxnb1	3	762	12	55267	0.25	0.000523411	***	0.00559684	**
GO:0045236	CXCR chemokine receptor binding	Molecular Function	Cxcl9, Cxcl10, Cxcl2	3	762	12	55267	0.25	0.000523411	***	0.00559684	**
GO:0004875	complement receptor activity	Molecular Function	Cmklr1, Fpr1, Fpr2	3	762	12	55267	0.25	0.000523411	***	0.00559684	**
GO:0015643	toxic substance binding	Molecular Function	A4galt, H2-Ab1, Ass1	3	762	12	55267	0.25	0.000523411	***	0.00559684	**
GO:0043525	positive regulation of neuron apoptotic process	Biological Process	Fasl, App, Hdac4, Il1b, Il18, Tgfb2	6	762	73	55267	0.0822	0.000523695	***	0.00559684	**
GO:0001664	G protein-coupled receptor binding	Molecular Function	App, Gna14, Marco, Prok2, Fpr1, Gnai1	6	762	73	55267	0.0822	0.000523695	***	0.00559684	**
GO:0042383	sarcolemma	Cellular Component	Sgce, Atp1a2, Cacna1d, Dtna, Des, Kcnj8, Kcnb1, Flot1	8	762	133	55267	0.0602	0.000544497	***	0.00574272	**
GO:0016567	protein ubiquitination	Biological Process	Neurl1a, Trim47, Trim9, Wwtr1, Trim30a, Trim21, Klhl2, Cish, Rag2, Ubd, Pml, Asb17, Rnf149, Rnf24, Fbxl22, Trim30b, Fbxo31, Trim30d	18	762	536	55267	0.0336	0.000562702	***	0.00574272	**
GO:0008092	cytoskeletal protein binding	Molecular Function	Epb41l3, Des, Fabp3, Cryab, Actn2, Palld	6	762	74	55267	0.0811	0.000563333	***	0.00574272	**
GO:0017022	myosin binding	Molecular Function	Mybpc3, Snap25, Cald1, Actc1	4	762	28	55267	0.1429	0.000564162	***	0.00574272	**
GO:0005640	nuclear outer membrane	Cellular Component	Smpd4, Clmn, Ptgs2, Itpr3	4	762	28	55267	0.1429	0.000564162	***	0.00574272	**
GO:0003785	actin monomer binding	Molecular Function	Myl2, Pfn1, Pknox2, Myl3	4	762	28	55267	0.1429	0.000564162	***	0.00574272	**
GO:2000329	negative regulation of T-helper 17 cell lineage commitment	Biological Process	Loxl3, Tbx21	2	762	3	55267	0.6667	0.000564335	***	0.00574272	**
GO:0051425	PTB domain binding	Molecular Function	Insr, App	2	762	3	55267	0.6667	0.000564335	***	0.00574272	**
GO:0070487	monocyte aggregation	Biological Process	Bmp7, Il1b	2	762	3	55267	0.6667	0.000564335	***	0.00574272	**
GO:0046061	dATP catabolic process	Biological Process	Ada, Nudt1	2	762	3	55267	0.6667	0.000564335	***	0.00574272	**
GO:0005343	organic acid:sodium symporter activity	Molecular Function	Slc13a3, Slc13a5	2	762	3	55267	0.6667	0.000564335	***	0.00574272	**
GO:0015744	succinate transport	Biological Process	Slc13a3, Slc13a5	2	762	3	55267	0.6667	0.000564335	***	0.00574272	**
GO:1903984	positive regulation of TRAIL-activated apoptotic signaling pathway	Biological Process	Timp3, Atf3	2	762	3	55267	0.6667	0.000564335	***	0.00574272	**
GO:0004591	oxoglutarate dehydrogenase (succinyl-transferring) activity	Molecular Function	Ogdhl, Dhtkd1	2	762	3	55267	0.6667	0.000564335	***	0.00574272	**
GO:0008332	low voltage-gated calcium channel activity	Molecular Function	Cacna1i, Cacna1h	2	762	3	55267	0.6667	0.000564335	***	0.00574272	**
GO:0030172	troponin C binding	Molecular Function	Tnnt2, Tnni3	2	762	3	55267	0.6667	0.000564335	***	0.00574272	**
GO:0051654	establishment of mitochondrion localization	Biological Process	Mark1, Nectin2	2	762	3	55267	0.6667	0.000564335	***	0.00574272	**
GO:0002891	positive regulation of immunoglobulin mediated immune response	Biological Process	Tnfsf4, Nectin2	2	762	3	55267	0.6667	0.000564335	***	0.00574272	**
GO:0061146	Peyer's patch morphogenesis	Biological Process	Artn, Ret	2	762	3	55267	0.6667	0.000564335	***	0.00574272	**
GO:0032387	negative regulation of intracellular transport	Biological Process	Cryab, Map1b	2	762	3	55267	0.6667	0.000564335	***	0.00574272	**
GO:0034164	negative regulation of toll-like receptor 9 signaling pathway	Biological Process	Gramd4, Rab7b	2	762	3	55267	0.6667	0.000564335	***	0.00574272	**
GO:0008147	structural constituent of bone	Molecular Function	Bglap, Bglap2	2	762	3	55267	0.6667	0.000564335	***	0.00574272	**
GO:0050714	positive regulation of protein secretion	Biological Process	Tgfb3, Il1a, Tgfb2, Rapgef4, Ttn	5	762	49	55267	0.102	0.000567928	***	0.00576675	**
GO:0000977	RNA polymerase II transcription regulatory region sequence-specific DNA binding	Molecular Function	Tbx21, Gata3, Hnf4a, Aebp1, Snai2, Eaf2, Atf3, Lef1, Etv6, Bhlhe41, Pknox2, Mlxip, Npas4, 2210418O10Rik	14	762	361	55267	0.0388	0.000570444	***	0.00577976	**
GO:0004252	serine-type endopeptidase activity	Molecular Function	Fap, Dcbld1, Plau, Pcsk6, Prss35, Rhbdd3, Pik3ip1, C1rl, Prss50, Cfb	10	762	205	55267	0.0488	0.000611752	***	0.00618491	**
GO:0006457	protein folding	Biological Process	Dnajb1, Pdia2, Cd74, Cryab, Gm7879, Hspa1b, Hspe1-rs1	7	762	104	55267	0.0673	0.000616312	***	0.00621758	**
GO:0007010	cytoskeleton organization	Biological Process	Cntnap1, Dmtn, Ajuba, Epb41l3, Limd1, Mark1, Ccl12, Nectin2	8	762	136	55267	0.0588	0.000630972	***	0.00635178	**
GO:0016192	vesicle-mediated transport	Biological Process	Ap1m2, Kdelr3, Ston2, Dab2, Fmn2, Gga2, Syt1, Stxbp6, Kxd1, Hspa1b, Gm43064	11	762	244	55267	0.0451	0.000642774	***	0.0064567	**
GO:0051085	chaperone cofactor-dependent protein refolding	Biological Process	Dnajb1, Cd74, Hspa1b, Hspe1-rs1	4	762	29	55267	0.1379	0.000647327	***	0.00648851	**
GO:0006816	calcium ion transport	Biological Process	Ramp2, Cacnb3, Cacna1e, Cacna1d, Cacna1i, Pln, Itpr3, Tmem37	8	762	137	55267	0.0584	0.00066214	***	0.00662281	**
GO:0038063	collagen-activated tyrosine kinase receptor signaling pathway	Biological Process	Col1a1, Col4a1, Col4a2	3	762	13	55267	0.2308	0.000673469	***	0.00663686	**
GO:0060402	calcium ion transport into cytosol	Biological Process	Cacnb3, Cacna1i, Itpr3	3	762	13	55267	0.2308	0.000673469	***	0.00663686	**
GO:0030955	potassium ion binding	Molecular Function	Atp1a2, Hdac4, Pklr	3	762	13	55267	0.2308	0.000673469	***	0.00663686	**
GO:0061337	cardiac conduction	Biological Process	Cacna1d, Abcc9, Gja5	3	762	13	55267	0.2308	0.000673469	***	0.00663686	**
GO:2001241	positive regulation of extrinsic apoptotic signaling pathway in absence of ligand	Biological Process	Unc5b, Ret, Tgfb2	3	762	13	55267	0.2308	0.000673469	***	0.00663686	**
GO:0032780	negative regulation of ATP-dependent activity	Biological Process	Tnnt2, Tnni3, Pln	3	762	13	55267	0.2308	0.000673469	***	0.00663686	**
GO:0002430	complement receptor mediated signaling pathway	Biological Process	Cmklr1, Fpr1, Fpr2	3	762	13	55267	0.2308	0.000673469	***	0.00663686	**
GO:0051384	response to glucocorticoid	Biological Process	Sparc, Il1rn, Ptgs2, Cxcl2, Ccnd1, Ass1	6	762	77	55267	0.0779	0.000696346	***	0.00683354	**
GO:0007368	determination of left/right symmetry	Biological Process	1700007K13Rik, Pcsk6, Cc2d2a, Dync2h1, Tgif1, Acvr2b	6	762	77	55267	0.0779	0.000696346	***	0.00683354	**
GO:0046875	ephrin receptor binding	Molecular Function	Efnb2, Efnb3, App, Chn1	4	762	30	55267	0.1333	0.000738814	***	0.00720444	**
GO:0048754	branching morphogenesis of an epithelial tube	Biological Process	Bmp7, Lama5, Slit2, Rasip1	4	762	30	55267	0.1333	0.000738814	***	0.00720444	**
GO:0010332	response to gamma radiation	Biological Process	Gata3, Pml, Tigar, Cxcl2	4	762	30	55267	0.1333	0.000738814	***	0.00720444	**
GO:0004674	protein serine/threonine kinase activity	Molecular Function	Acvrl1, Rps6kl1, Pdk4, Mknk2, Map2k6, Dapk1, Cdk18, Mark1, Dclk1, Map3k13, Camk4, Pdk2, Ttn, Acvr2b, Adam1a	15	762	414	55267	0.0362	0.000740298	***	0.00720444	**
GO:0034097	response to cytokine	Biological Process	Aldh1a2, Cd274, Sparc, Timp3, Ptgs2, Pml	6	762	78	55267	0.0769	0.000745688	***	0.00720671	**
GO:0097060	synaptic membrane	Cellular Component	Eno2, Olfm1, Cryab, Cpe, Flrt3	5	762	52	55267	0.0962	0.00074823	***	0.00720671	**
GO:0004714	transmembrane receptor protein tyrosine kinase activity	Molecular Function	Insr, Ltk, Ephb4, Ret, Flt3	5	762	52	55267	0.0962	0.00074823	***	0.00720671	**
GO:0007389	pattern specification process	Biological Process	Bmp7, Fst, Eya1, Dchs1, Acvr2b	5	762	52	55267	0.0962	0.00074823	***	0.00720671	**
GO:0071320	cellular response to cAMP	Biological Process	Dmtn, App, Wnt10b, Itpr3, Ass1	5	762	52	55267	0.0962	0.00074823	***	0.00720671	**
GO:0005543	phospholipid binding	Molecular Function	Myo1c, Jag1, Psd3, Syt1, Psd, Carmil2, Map1b	7	762	108	55267	0.0648	0.00077168	***	0.00741732	**
GO:0006417	regulation of translation	Biological Process	Neurl1a, Rplp1, Mknk2, Dapk1, App, Igf2bp3, Rbm24, Adam1a	8	762	141	55267	0.0567	0.000799458	***	0.00766857	**
GO:0046777	protein autophosphorylation	Biological Process	Hck, Insr, Mknk2, Dapk1, Ephb4, Map3k13, Phka1, Adam1a, Gm42878	9	762	176	55267	0.0511	0.00081074	***	0.00776089	**
GO:0007189	adenylate cyclase-activating G protein-coupled receptor signaling pathway	Biological Process	Ramp2, Lgr5, Adcy4, App, Cxcl9, Adgrg1, Cxcl10	7	762	109	55267	0.0642	0.000814978	***	0.00778553	**
GO:0003690	double-stranded DNA binding	Molecular Function	Creb1, Mnd1, Mterf2, H1f1, H1f4, H1f3, H1f5, Cenps	8	762	142	55267	0.0563	0.00083713	***	0.00792662	**
GO:0051497	negative regulation of stress fiber assembly	Biological Process	Arhgef18, Pfn1, F11r, Tacstd2	4	762	31	55267	0.129	0.000839071	***	0.00792662	**
GO:0030658	transport vesicle membrane	Cellular Component	Ptprn, Syt1, Cpe, Map6	4	762	31	55267	0.129	0.000839071	***	0.00792662	**
GO:0008045	motor neuron axon guidance	Biological Process	Sema3a, Rhoh, Slit2, Chn1	4	762	31	55267	0.129	0.000839071	***	0.00792662	**
GO:0048185	activin binding	Molecular Function	Acvrl1, Fst, Acvr2b	3	762	14	55267	0.2143	0.000848374	***	0.00792662	**
GO:0010839	negative regulation of keratinocyte proliferation	Biological Process	Efnb2, Snai2, Klf9	3	762	14	55267	0.2143	0.000848374	***	0.00792662	**
GO:0035909	aorta morphogenesis	Biological Process	Fkbp10, Eya1, Jag1	3	762	14	55267	0.2143	0.000848374	***	0.00792662	**
GO:0034116	positive regulation of heterotypic cell-cell adhesion	Biological Process	Bmp7, Il1b, Flot1	3	762	14	55267	0.2143	0.000848374	***	0.00792662	**
GO:0032736	positive regulation of interleukin-13 production	Biological Process	Gata3, Tnfsf4, Tlr4	3	762	14	55267	0.2143	0.000848374	***	0.00792662	**
GO:0032233	positive regulation of actin filament bundle assembly	Biological Process	Pfn1, Plek, Synpo	3	762	14	55267	0.2143	0.000848374	***	0.00792662	**
GO:0033673	negative regulation of kinase activity	Biological Process	Ajuba, Rhoh, Tigar	3	762	14	55267	0.2143	0.000848374	***	0.00792662	**
GO:0000987	cis-regulatory region sequence-specific DNA binding	Molecular Function	Gata3, Hnf4a, Ldb1, Lef1, Sox5, Yy2	6	762	80	55267	0.075	0.000852438	***	0.00794873	**
GO:0015293	symporter activity	Molecular Function	Slc1a2, Slc12a5, Slc13a3, Slc13a5, Slc15a2, Slc15a3, Slc6a20b	7	762	110	55267	0.0636	0.00086017	***	0.007989	**
GO:0051091	positive regulation of DNA-binding transcription factor activity	Biological Process	Edn1, App, Wnt10b, Hdac4, Il1b, Trim21, Tlr4	7	762	110	55267	0.0636	0.00086017	***	0.007989	**
GO:0000981	DNA-binding transcription factor activity, RNA polymerase II-specific	Molecular Function	Gata3, Hnf4a, Klf11, Snai2, Creb1, Atf3, Lef1, Etv6, Bhlhe41, Maz, Pknox2, Mlxip, Pbx3, Sox5, Npas4, Sp7	16	762	465	55267	0.0344	0.000865161	***	0.00801944	**
GO:0030141	secretory granule	Cellular Component	Col1a1, Tgfb3, Ptprn, Il1b, Cbarp, Syt1, Cpe, Tgfb2	8	762	143	55267	0.0559	0.000876214	***	0.00810584	**
GO:0030426	growth cone	Cellular Component	Eno2, App, Snap25, Cbarp, Whrn, Rtn4r, Rapgef4, Map1b, Palld	9	762	178	55267	0.0506	0.00087821	***	0.00810829	**
GO:0051591	response to cAMP	Biological Process	Col1a1, Sparc, Per1, Ptprn, Pklr	5	762	54	55267	0.0926	0.000890131	***	0.00818605	**
GO:0009566	fertilization	Biological Process	Rec8, Bbs1, Ttll5, Sycp2, Nectin2	5	762	54	55267	0.0926	0.000890131	***	0.00818605	**
GO:0042734	presynaptic membrane	Cellular Component	Slc1a2, Septin3, Snap25, Syt1, Kcna2, Il31ra	6	762	81	55267	0.0741	0.000910039	***	0.00835274	**
GO:0038023	signaling receptor activity	Molecular Function	Gfra2, Gfra1, Procr, Clec4e, Robo4, Paqr5, Eda2r, Notch3, Tlr4, Rtn4r, Fpr2, Tnfrsf19	12	762	295	55267	0.0407	0.000915947	***	0.0083905	**
GO:0035556	intracellular signal transduction	Biological Process	Plek, Mknk2, Edn1, Adcy2, Dapk1, Adcy4, Mark1, Dclk1, Cish, Asb17, Rapgef4, Lax1, Chn1, Adam1a, Gm42878	15	762	424	55267	0.0354	0.000940415	***	0.00859782	**
GO:0000287	magnesium ion binding	Molecular Function	Eno2, Thg1l, Septin4, Fen1, Mark1, Atp9a, Atp11a, Atp8b1, Pklr, Gnai1	10	762	217	55267	0.0461	0.000945426	***	0.00861967	**
GO:0048872	homeostasis of number of cells	Biological Process	Il7r, Gata3, Vpreb2, Zbtb18	4	762	32	55267	0.125	0.000948548	***	0.00861967	**
GO:0046540	U4/U6 x U5 tri-snRNP complex	Cellular Component	Gm7879, Lsm7, Txnl4a, Snrpe	4	762	32	55267	0.125	0.000948548	***	0.00861967	**
GO:0034220	monoatomic ion transmembrane transport	Biological Process	Cacna1d, Cacna1i, Cacna1h, Kcnq5, Kcnj8, Kcnj5, Sfxn5, Tmc7, Kcnh7	9	762	180	55267	0.05	0.000950171	***	0.00861967	**
GO:0070373	negative regulation of ERK1 and ERK2 cascade	Biological Process	Timp3, Atf3, Nlrp6, Tlr4, Camk2n1, Nlrp12	6	762	82	55267	0.0732	0.00097059	***	0.00877091	**
GO:0071347	cellular response to interleukin-1	Biological Process	Edn1, Has2, Xcl1, Adamts7, Ccl12, Cxcl2	6	762	82	55267	0.0732	0.00097059	***	0.00877091	**
GO:0055114	obsolete oxidation-reduction process	Biological Process	Loxl3, Steap4, Aldh1a2, Cmah, P4ha2, Nos2, Ogdhl, Cyp2ab1, Ehhadh, Pdia2, Aldh1a7, Scd2, Dhtkd1, Dhrs9, Pir, G6pdx, Me1, Ptgs2, Alkbh4, Maob, Fmo2, Gpd1l, Msrb3	23	762	806	55267	0.0285	0.000990695	***	0.00893535	**
GO:0008289	lipid binding	Molecular Function	Stard13, Grb7, Amer2, Gpihbp1, Pdia2, Snx24, Pard3, Mark1, Fabp3, Fchsd2, Paqr5, Apol10a	12	762	298	55267	0.0403	0.000998973	***	0.00899268	**
GO:0005667	transcription regulator complex	Cellular Component	Ajuba, Ldb1, Limd1, Creb1, Wwtr1, Lef1, Smad6, Pbx3, Sox5, Npas4, Yy2	11	762	259	55267	0.0425	0.00104488	**	0.00918408	**
GO:0001886	endothelial cell morphogenesis	Biological Process	Col18a1, Arhgef26, Col22a1	3	762	15	55267	0.2	0.00104963	**	0.00918408	**
GO:0070207	protein homotrimerization	Biological Process	Slc1a2, Steap4, Scara5	3	762	15	55267	0.2	0.00104963	**	0.00918408	**
GO:0033280	response to vitamin D	Biological Process	Bmp7, Spp1, Ptgs2	3	762	15	55267	0.2	0.00104963	**	0.00918408	**
GO:0043518	negative regulation of DNA damage response, signal transduction by p53 class mediator	Biological Process	Pttg1ip, Snai2, Cd74	3	762	15	55267	0.2	0.00104963	**	0.00918408	**
GO:0031253	cell projection membrane	Cellular Component	Dmtn, Ndrg4, Atp1b2	3	762	15	55267	0.2	0.00104963	**	0.00918408	**
GO:0048143	astrocyte activation	Biological Process	App, Il1b, Fpr2	3	762	15	55267	0.2	0.00104963	**	0.00918408	**
GO:0005869	dynactin complex	Cellular Component	Acta1, Actg2, Actc1	3	762	15	55267	0.2	0.00104963	**	0.00918408	**
GO:0071300	cellular response to retinoic acid	Biological Process	Col1a1, Aldh1a2, Creb1, Ltk, Ret	5	762	56	55267	0.0893	0.00105113	**	0.00918408	**
GO:0001819	positive regulation of cytokine production	Biological Process	Gata3, Tnfsf4, Lurap1, Flot1	4	762	33	55267	0.1212	0.00106769	**	0.00918408	**
GO:0019882	antigen processing and presentation	Biological Process	Cd74, H2-Eb1, H2-Eb2, H2-Ab1	4	762	33	55267	0.1212	0.00106769	**	0.00918408	**
GO:0005262	calcium channel activity	Molecular Function	Cacnb3, Cacna1e, Cacna1d, Cacna1i, Itpr3, Tmem37	6	762	84	55267	0.0714	0.00110094	**	0.00918408	**
GO:0005267	potassium channel activity	Molecular Function	Kcnq5, Abcc9, Kcna2, Kcnb1, Kcnf1, Kcnh7	6	762	84	55267	0.0714	0.00110094	**	0.00918408	**
GO:0005789	endoplasmic reticulum membrane	Cellular Component	Smpd4, Hmgcll1, Kdelr3, Acsl6, Dgat1, Scd2, Dhrs9, Fmn2, Nsg1, Ptgs2, Srprb, Gramd4, Ndrg4, Pml, Pln, Fmo2, Kcna2, Itpr3, Fmn1, Flrt3, Ugt1a6a, Irgm2, Igtp, Tgtp1	24	762	863	55267	0.0278	0.00110099	**	0.00918408	**
GO:0044297	cell body	Cellular Component	Slc1a2, Insr, App, Acta1, Actg2, Actc1, Hspa1b	7	762	115	55267	0.0609	0.00111662	**	0.00918408	**
GO:1990830	cellular response to leukemia inhibitory factor	Biological Process	Syngr1, Enah, Creb1, Spp1, Gstt2, Pml, Spock2	7	762	115	55267	0.0609	0.00111662	**	0.00918408	**
GO:0060841	venous blood vessel development	Biological Process	Acvrl1, Acvr2b	2	762	4	55267	0.5	0.00111833	**	0.00918408	**
GO:0032776	DNA methylation on cytosine	Biological Process	Dnmt3l, Dnmt1	2	762	4	55267	0.5	0.00111833	**	0.00918408	**
GO:1903849	positive regulation of aorta morphogenesis	Biological Process	Efnb2, Ephb4	2	762	4	55267	0.5	0.00111833	**	0.00918408	**
GO:0072676	lymphocyte migration	Biological Process	Tbx21, Gata3	2	762	4	55267	0.5	0.00111833	**	0.00918408	**
GO:0060267	positive regulation of respiratory burst	Biological Process	Insr, Jchain	2	762	4	55267	0.5	0.00111833	**	0.00918408	**
GO:0045988	negative regulation of striated muscle contraction	Biological Process	Atp1a2, Arg2	2	762	4	55267	0.5	0.00111833	**	0.00918408	**
GO:0046951	ketone body biosynthetic process	Biological Process	Hmgcll1, Hmgcs2	2	762	4	55267	0.5	0.00111833	**	0.00918408	**
GO:1904879	positive regulation of calcium ion transmembrane transport via high voltage-gated calcium channel	Biological Process	Cacna1d, G6pdx	2	762	4	55267	0.5	0.00111833	**	0.00918408	**
GO:0002906	negative regulation of mature B cell apoptotic process	Biological Process	Ada, Cd74	2	762	4	55267	0.5	0.00111833	**	0.00918408	**
GO:0004740	pyruvate dehydrogenase (acetyl-transferring) kinase activity	Molecular Function	Pdk4, Pdk2	2	762	4	55267	0.5	0.00111833	**	0.00918408	**
GO:0010510	regulation of acetyl-CoA biosynthetic process from pyruvate	Biological Process	Pdk4, Pdk2	2	762	4	55267	0.5	0.00111833	**	0.00918408	**
GO:0010565	regulation of cellular ketone metabolic process	Biological Process	Pdk4, Pdk2	2	762	4	55267	0.5	0.00111833	**	0.00918408	**
GO:0046320	regulation of fatty acid oxidation	Biological Process	Pdk4, Fabp3	2	762	4	55267	0.5	0.00111833	**	0.00918408	**
GO:0034714	type III transforming growth factor beta receptor binding	Molecular Function	Tgfb3, Tgfb2	2	762	4	55267	0.5	0.00111833	**	0.00918408	**
GO:1901731	positive regulation of platelet aggregation	Biological Process	Dmtn, F11r	2	762	4	55267	0.5	0.00111833	**	0.00918408	**
GO:0003273	cell migration involved in endocardial cushion formation	Biological Process	Snai2, Dchs1	2	762	4	55267	0.5	0.00111833	**	0.00918408	**
GO:0098844	postsynaptic endocytic zone membrane	Cellular Component	Mx2, Dnm1	2	762	4	55267	0.5	0.00111833	**	0.00918408	**
GO:0005588	collagen type V trimer	Cellular Component	Col5a2, Col16a1	2	762	4	55267	0.5	0.00111833	**	0.00918408	**
GO:0070236	negative regulation of activation-induced cell death of T cells	Biological Process	Tnfsf4, Tsc22d3	2	762	4	55267	0.5	0.00111833	**	0.00918408	**
GO:2000525	positive regulation of T cell costimulation	Biological Process	Tnfsf4, Ephb4	2	762	4	55267	0.5	0.00111833	**	0.00918408	**
GO:0023041	neuronal signal transduction	Biological Process	Olfm1, Rtn4r	2	762	4	55267	0.5	0.00111833	**	0.00918408	**
GO:2000173	negative regulation of branching morphogenesis of a nerve	Biological Process	Il1b, Cpe	2	762	4	55267	0.5	0.00111833	**	0.00918408	**
GO:0036486	ventral trunk neural crest cell migration	Biological Process	Sema3a, Sema3f	2	762	4	55267	0.5	0.00111833	**	0.00918408	**
GO:0097490	sympathetic neuron projection extension	Biological Process	Sema3a, Sema3f	2	762	4	55267	0.5	0.00111833	**	0.00918408	**
GO:0097491	sympathetic neuron projection guidance	Biological Process	Sema3a, Sema3f	2	762	4	55267	0.5	0.00111833	**	0.00918408	**
GO:1902285	semaphorin-plexin signaling pathway involved in neuron projection guidance	Biological Process	Sema3a, Sema3f	2	762	4	55267	0.5	0.00111833	**	0.00918408	**
GO:0008282	inward rectifying potassium channel	Cellular Component	Kcnj8, Abcc9	2	762	4	55267	0.5	0.00111833	**	0.00918408	**
GO:1900825	regulation of membrane depolarization during cardiac muscle cell action potential	Biological Process	Rangrf, Gja5	2	762	4	55267	0.5	0.00111833	**	0.00918408	**
GO:0031014	troponin T binding	Molecular Function	Tnni3, Tnnc1	2	762	4	55267	0.5	0.00111833	**	0.00918408	**
GO:0034499	late endosome to Golgi transport	Biological Process	Sgsm2, Rab7b	2	762	4	55267	0.5	0.00111833	**	0.00918408	**
GO:1990254	keratin filament binding	Molecular Function	Krt14, Fam83h	2	762	4	55267	0.5	0.00111833	**	0.00918408	**
GO:0005124	scavenger receptor binding	Molecular Function	Fpr1, Fpr2	2	762	4	55267	0.5	0.00111833	**	0.00918408	**
GO:0006526	arginine biosynthetic process	Biological Process	Nags, Ass1	2	762	4	55267	0.5	0.00111833	**	0.00918408	**
GO:0032571	response to vitamin K	Biological Process	Bglap, Bglap2	2	762	4	55267	0.5	0.00111833	**	0.00918408	**
GO:0008083	growth factor activity	Molecular Function	Fgf23, Pdgfb, Bmp7, Tgfb3, Pdgfc, Artn, Tgfb2, Hspe1-rs1	8	762	149	55267	0.0537	0.00114253	**	0.00936635	**
GO:0043547	positive regulation of GTPase activity	Biological Process	Stard13, Rin1, Xcl1, Ccl12, F11r, Sgsm2, Tbc1d2, Arhgap12, Rtn4r, Plxnb1, Chn1, Rgs3	12	762	304	55267	0.0395	0.00118387	**	0.00968825	**
GO:0005164	tumor necrosis factor receptor binding	Molecular Function	Fasl, Tnfsf4, Traf1, Tnfsf9	4	762	34	55267	0.1176	0.00119695	**	0.0097273	**
GO:0060325	face morphogenesis	Biological Process	Col1a1, Tgfb3, Lef1, Tgfb2	4	762	34	55267	0.1176	0.00119695	**	0.0097273	**
GO:0031640	killing of cells of another organism	Biological Process	Xcl1, Cxcl10, Cxcl2, H2bc12	4	762	34	55267	0.1176	0.00119695	**	0.0097273	**
GO:0010043	response to zinc ion	Biological Process	Gsta4, Pln, Krt14, Ass1	4	762	34	55267	0.1176	0.00119695	**	0.0097273	**
GO:0001102	RNA polymerase II-specific DNA-binding transcription factor binding	Molecular Function	Tbx21, Hnf4a, Ldb1, Creb1, Bhlhe41	5	762	58	55267	0.0862	0.00123277	**	0.00998374	**
GO:0009408	response to heat	Biological Process	Lrp11, Ckm, Pklr, Cxcl2, Hspa1b	5	762	58	55267	0.0862	0.00123277	**	0.00998374	**
GO:0001843	neural tube closure	Biological Process	Pfn1, Enah, Shroom3, Tgfb2, Cc2d2a, Tgif1	6	762	86	55267	0.0698	0.00124429	**	0.0100597	*
GO:1902894	negative regulation of miRNA transcription	Biological Process	Pdgfb, App, Hdac4	3	762	16	55267	0.1875	0.00127865	**	0.0101447	*
GO:0097449	astrocyte projection	Cellular Component	Slc1a2, App, Atp1b2	3	762	16	55267	0.1875	0.00127865	**	0.0101447	*
GO:0001895	retina homeostasis	Biological Process	Bbs1, Whrn, Atp1b2	3	762	16	55267	0.1875	0.00127865	**	0.0101447	*
GO:0006940	regulation of smooth muscle contraction	Biological Process	Atp1a2, Cald1, Tnni3	3	762	16	55267	0.1875	0.00127865	**	0.0101447	*
GO:0003180	aortic valve morphogenesis	Biological Process	Gata3, Slit2, Smad6	3	762	16	55267	0.1875	0.00127865	**	0.0101447	*
GO:0046887	positive regulation of hormone secretion	Biological Process	Edn1, Creb1, Snap25	3	762	16	55267	0.1875	0.00127865	**	0.0101447	*
GO:0010801	negative regulation of peptidyl-threonine phosphorylation	Biological Process	Dmtn, Pard3, Cadm4	3	762	16	55267	0.1875	0.00127865	**	0.0101447	*
GO:0045956	positive regulation of calcium ion-dependent exocytosis	Biological Process	Cacna1i, Syt1, Kcnb1	3	762	16	55267	0.1875	0.00127865	**	0.0101447	*
GO:0002076	osteoblast development	Biological Process	Limd1, Hdac4, Clec5a	3	762	16	55267	0.1875	0.00127865	**	0.0101447	*
GO:0050995	negative regulation of lipid catabolic process	Biological Process	Il1b, Acacb, Hcar2	3	762	16	55267	0.1875	0.00127865	**	0.0101447	*
GO:0004089	carbonate dehydratase activity	Molecular Function	Car1, Car3, Car15	3	762	16	55267	0.1875	0.00127865	**	0.0101447	*
GO:0030672	synaptic vesicle membrane	Cellular Component	Syngr1, Tmem163, Cbarp, Syt1, Syn1, Dmxl2	6	762	87	55267	0.069	0.00132111	**	0.0104638	*
GO:0098686	hippocampal mossy fiber to CA3 synapse	Cellular Component	Efnb3, Prkar1b, Syt1, Rapgef4	4	762	35	55267	0.1143	0.00133677	**	0.0105522	*
GO:0060976	coronary vasculature development	Biological Process	Prok2, Smad6, Prdm1, Dync2h1	4	762	35	55267	0.1143	0.00133677	**	0.0105522	*
GO:0031594	neuromuscular junction	Cellular Component	Lama5, Syngr1, App, Des, Hdac4, Fchsd2	6	762	88	55267	0.0682	0.0014015	**	0.0110445	*
GO:0070588	calcium ion transmembrane transport	Biological Process	Cacnb3, Cacna1e, Cacna1d, Cacna1i, Cacna1h, Itpr3, Tmem37	7	762	120	55267	0.0583	0.00142949	**	0.0112462	*
GO:0048013	ephrin receptor signaling pathway	Biological Process	Efnb2, Efnb3, Ephb4, Chn1	4	762	36	55267	0.1111	0.00148761	**	0.0116058	*
GO:0010634	positive regulation of epithelial cell migration	Biological Process	Pfn1, Enpp2, Glipr2, Tgfb2	4	762	36	55267	0.1111	0.00148761	**	0.0116058	*
GO:0070555	response to interleukin-1	Biological Process	App, Hdac4, Il1b, Myd88	4	762	36	55267	0.1111	0.00148761	**	0.0116058	*
GO:0045214	sarcomere organization	Biological Process	Tnnt2, Myh6, Ttn, Actn2	4	762	36	55267	0.1111	0.00148761	**	0.0116058	*
GO:0071526	semaphorin-plexin signaling pathway	Biological Process	Sema3a, Sema4b, Sema3f, Plxnb1	4	762	36	55267	0.1111	0.00148761	**	0.0116058	*
GO:0045178	basal part of cell	Cellular Component	Fap, Edn1, Krt14	3	762	17	55267	0.1765	0.0015368	**	0.0118709	*
GO:0010633	negative regulation of epithelial cell migration	Biological Process	Ptprg, Sema3a, Tacstd2	3	762	17	55267	0.1765	0.0015368	**	0.0118709	*
GO:0050732	negative regulation of peptidyl-tyrosine phosphorylation	Biological Process	Dmtn, Il18, Cadm4	3	762	17	55267	0.1765	0.0015368	**	0.0118709	*
GO:0044319	wound healing, spreading of cells	Biological Process	Snai2, Pard3, Carmil2	3	762	17	55267	0.1765	0.0015368	**	0.0118709	*
GO:0016836	hydro-lyase activity	Molecular Function	Car1, Car3, Car15	3	762	17	55267	0.1765	0.0015368	**	0.0118709	*
GO:0086005	ventricular cardiac muscle cell action potential	Biological Process	Pkp2, Gpd1l, Gja5	3	762	17	55267	0.1765	0.0015368	**	0.0118709	*
GO:0042475	odontogenesis of dentin-containing tooth	Biological Process	Bmp7, Lama5, Fst, Lef1, Acvr2b	5	762	61	55267	0.082	0.00154734	**	0.011913	*
GO:0048666	neuron development	Biological Process	Syn1, Pbx3, Tgfb2, Map1b, Zbtb18	5	762	61	55267	0.082	0.00154734	**	0.011913	*
GO:0000902	cell morphogenesis	Biological Process	Il7r, Gata3, Shroom3, Dchs1, Tgfb2, Vpreb2	6	762	90	55267	0.0667	0.0015734	**	0.0120937	*
GO:0017124	SH3 domain binding	Molecular Function	Cntnap1, Enah, Afap1l2, Dnm1, Dnajc6, Sh3bgrl2, Fmn1	7	762	123	55267	0.0569	0.00164765	**	0.0126195	*
GO:0031623	receptor internalization	Biological Process	Ramp2, Mx2, Dnm1, Cxcr1	4	762	37	55267	0.1081	0.00164989	**	0.0126195	*
GO:0003281	ventricular septum development	Biological Process	Gata3, Smad6, Prdm1, Gja5	4	762	37	55267	0.1081	0.00164989	**	0.0126195	*
GO:0042472	inner ear morphogenesis	Biological Process	Gata3, Col2a1, Eya1, Col11a1, Myo15	5	762	62	55267	0.0806	0.00166422	**	0.0126876	*
GO:0005080	protein kinase C binding	Molecular Function	Plek, Adcy4, Cavin3, Pkp2, Dsp	5	762	62	55267	0.0806	0.00166422	**	0.0126876	*
GO:0030855	epithelial cell differentiation	Biological Process	Bmp7, Col4a1, Tagln, F11r, Krt14	5	762	63	55267	0.0794	0.00178745	**	0.0131986	*
GO:0031490	chromatin DNA binding	Molecular Function	Per1, H1f1, H1f4, H1f3, H1f5	5	762	63	55267	0.0794	0.00178745	**	0.0131986	*
GO:0003774	cytoskeletal motor activity	Molecular Function	Kif1a, Myo1c, Myh6, Myo15, Dync2h1, Myh1, Myl3	7	762	125	55267	0.056	0.00180688	**	0.0131986	*
GO:0090090	negative regulation of canonical Wnt signaling pathway	Biological Process	Amer2, Dab2, Snai2, App, Limd1, Wwtr1, Rbms3	7	762	125	55267	0.056	0.00180688	**	0.0131986	*
GO:0031965	nuclear membrane	Cellular Component	Prickle2, Sh3bgrl2, Nudt1, Pml, Nlrp6, Phf11a, Zfp354c, Txnl4a, Ccnd1, Zfp383	10	762	237	55267	0.0422	0.0018232	**	0.0131986	*
GO:0000792	heterochromatin	Cellular Component	Dnmt1, Pml, Cbx7, Zbtb18	4	762	38	55267	0.1053	0.00182407	**	0.0131986	*
GO:0010812	negative regulation of cell-substrate adhesion	Biological Process	Col1a1, Dmtn, Angpt2	3	762	18	55267	0.1667	0.00182535	**	0.0131986	*
GO:0060037	pharyngeal system development	Biological Process	Bmp7, Gata3, Eya1	3	762	18	55267	0.1667	0.00182535	**	0.0131986	*
GO:0048566	embryonic digestive tract development	Biological Process	Aldh1a2, Ada, Tgfb2	3	762	18	55267	0.1667	0.00182535	**	0.0131986	*
GO:0060047	heart contraction	Biological Process	Myl2, Tnni3, Actc1	3	762	18	55267	0.1667	0.00182535	**	0.0131986	*
GO:0032700	negative regulation of interleukin-17 production	Biological Process	Arg2, Tnfsf4, Tlr4	3	762	18	55267	0.1667	0.00182535	**	0.0131986	*
GO:0043229	intracellular organelle	Cellular Component	Snap25, Syt1, Syn1	3	762	18	55267	0.1667	0.00182535	**	0.0131986	*
GO:0005802	trans-Golgi network	Cellular Component	Smpd4, Atp7b, Snap25, Atp9a, Gga2, Atp11a, Tgfb2, Atp8b1, Rab7b	9	762	198	55267	0.0455	0.00183797	**	0.0131986	*
GO:0035655	interleukin-18-mediated signaling pathway	Biological Process	Pdgfb, Il18	2	762	5	55267	0.4	0.00184684	**	0.0131986	*
GO:1900127	positive regulation of hyaluronan biosynthetic process	Biological Process	Pdgfb, Has2	2	762	5	55267	0.4	0.00184684	**	0.0131986	*
GO:0060836	lymphatic endothelial cell differentiation	Biological Process	Acvrl1, Acvr2b	2	762	5	55267	0.4	0.00184684	**	0.0131986	*
GO:0060205	cytoplasmic vesicle lumen	Cellular Component	Fasl, Ada	2	762	5	55267	0.4	0.00184684	**	0.0131986	*
GO:0072178	nephric duct morphogenesis	Biological Process	Efnb2, Gata3	2	762	5	55267	0.4	0.00184684	**	0.0131986	*
GO:0015677	copper ion import	Biological Process	Atp7b, Steap4	2	762	5	55267	0.4	0.00184684	**	0.0131986	*
GO:0002175	protein localization to paranode region of axon	Biological Process	Cntnap1, Epb41l3	2	762	5	55267	0.4	0.00184684	**	0.0131986	*
GO:0071205	protein localization to juxtaparanode region of axon	Biological Process	Cntnap1, Epb41l3	2	762	5	55267	0.4	0.00184684	**	0.0131986	*
GO:1904183	negative regulation of pyruvate dehydrogenase activity	Biological Process	Pdk4, Pdk2	2	762	5	55267	0.4	0.00184684	**	0.0131986	*
GO:0010572	positive regulation of platelet activation	Biological Process	Plek, Tlr4	2	762	5	55267	0.4	0.00184684	**	0.0131986	*
GO:0030382	sperm mitochondrion organization	Biological Process	Septin4, Nectin2	2	762	5	55267	0.4	0.00184684	**	0.0131986	*
GO:0010936	negative regulation of macrophage cytokine production	Biological Process	Tgfb3, Tgfb2	2	762	5	55267	0.4	0.00184684	**	0.0131986	*
GO:0030072	peptide hormone secretion	Biological Process	Edn1, Cpe	2	762	5	55267	0.4	0.00184684	**	0.0131986	*
GO:1903223	obsolete positive regulation of oxidative stress-induced neuron death	Biological Process	App, Tlr4	2	762	5	55267	0.4	0.00184684	**	0.0131986	*
GO:0016185	synaptic vesicle budding from presynaptic endocytic zone membrane	Biological Process	Mx2, Dnm1	2	762	5	55267	0.4	0.00184684	**	0.0131986	*
GO:1903670	regulation of sprouting angiogenesis	Biological Process	Cemip2, Ppp1r16b	2	762	5	55267	0.4	0.00184684	**	0.0131986	*
GO:0033227	dsRNA transport	Biological Process	Rftn2, Flot1	2	762	5	55267	0.4	0.00184684	**	0.0131986	*
GO:0031013	troponin I binding	Molecular Function	Tnnt2, Tnnc1	2	762	5	55267	0.4	0.00184684	**	0.0131986	*
GO:0033092	positive regulation of immature T cell proliferation in thymus	Biological Process	Il1b, Il1a	2	762	5	55267	0.4	0.00184684	**	0.0131986	*
GO:0050999	regulation of nitric-oxide synthase activity	Biological Process	Il1b, Il1a	2	762	5	55267	0.4	0.00184684	**	0.0131986	*
GO:0021637	trigeminal nerve structural organization	Biological Process	Sema3a, Sema3f	2	762	5	55267	0.4	0.00184684	**	0.0131986	*
GO:1902622	regulation of neutrophil migration	Biological Process	Rhoh, Myd88	2	762	5	55267	0.4	0.00184684	**	0.0131986	*
GO:0048248	CXCR3 chemokine receptor binding	Molecular Function	Cxcl9, Cxcl10	2	762	5	55267	0.4	0.00184684	**	0.0131986	*
GO:0070252	actin-mediated cell contraction	Biological Process	Parva, Actc1	2	762	5	55267	0.4	0.00184684	**	0.0131986	*
GO:0032692	negative regulation of interleukin-1 production	Biological Process	Pml, Nlrp12	2	762	5	55267	0.4	0.00184684	**	0.0131986	*
GO:0045110	intermediate filament bundle assembly	Biological Process	Pkp2, Krt14	2	762	5	55267	0.4	0.00184684	**	0.0131986	*
GO:1903038	negative regulation of leukocyte cell-cell adhesion	Biological Process	Adtrp, Ass1	2	762	5	55267	0.4	0.00184684	**	0.0131986	*
GO:0046848	hydroxyapatite binding	Molecular Function	Bglap, Bglap2	2	762	5	55267	0.4	0.00184684	**	0.0131986	*
GO:0048146	positive regulation of fibroblast proliferation	Biological Process	Pdgfb, Cd74, Pdgfc, Pml, Tgif1	5	762	64	55267	0.0781	0.00191723	**	0.0136391	*
GO:0030315	T-tubule	Cellular Component	Atp1a2, Tgfb3, Abcc9, Kcnj5, Ahnak2	5	762	64	55267	0.0781	0.00191723	**	0.0136391	*
GO:0060348	bone development	Biological Process	Sparc, Col2a1, Pdgfc, Bglap, Bglap2	5	762	64	55267	0.0781	0.00191723	**	0.0136391	*
GO:0005089	guanyl-nucleotide exchange factor activity	Molecular Function	Arhgef18, Eps8l1, Eps8l2, Arhgef26	4	762	39	55267	0.1026	0.00201059	**	0.0142384	*
GO:0032733	positive regulation of interleukin-10 production	Biological Process	Cd274, Xcl1, Tnfsf4, Tlr4	4	762	39	55267	0.1026	0.00201059	**	0.0142384	*
GO:0097192	extrinsic apoptotic signaling pathway in absence of ligand	Biological Process	Mknk2, Il1b, Il1a, Bcl2a1b	4	762	39	55267	0.1026	0.00201059	**	0.0142384	*
GO:0045296	cadherin binding	Molecular Function	Nos2, Olfm4, Dchs1, Tbc1d2, Pkp2	5	762	65	55267	0.0769	0.00205376	**	0.0145002	*
GO:0050808	synapse organization	Biological Process	App, Pcdhgc4, Syn1, Flrt3, Palld	5	762	65	55267	0.0769	0.00205376	**	0.0145002	*
GO:0005813	centrosome	Cellular Component	Bbs1, Ttll5, Ccdc116, Procr, Stil, Zfp365, Ccdc141, Spatc1, Fam161a, Fbxo31, Gnai1, Patj, Tgif2, Rab3ip, 1700029J07Rik, Hspa1b	16	762	507	55267	0.0316	0.0020861	**	0.0147064	*
GO:0010259	obsolete multicellular organism aging	Biological Process	Slc1a2, Edn1, Cryab	3	762	19	55267	0.1579	0.0021455	**	0.0150346	*
GO:0007288	sperm axoneme assembly	Biological Process	Neurl1a, Ttll5, Spef2	3	762	19	55267	0.1579	0.0021455	**	0.0150346	*
GO:0001516	prostaglandin biosynthetic process	Biological Process	Edn1, Cd74, Ptgs2	3	762	19	55267	0.1579	0.0021455	**	0.0150346	*
GO:2000406	positive regulation of T cell migration	Biological Process	App, Tnfsf4, Cxcl10	3	762	19	55267	0.1579	0.0021455	**	0.0150346	*
GO:0032147	activation of protein kinase activity	Biological Process	Pdgfb, Insr, Rplp1, Tgfb2, Acvr2b	5	762	66	55267	0.0758	0.00219725	**	0.0153284	*
GO:0043621	protein self-association	Molecular Function	Dmtn, Ldb1, Myd88, Flt3, Ttn	5	762	66	55267	0.0758	0.00219725	**	0.0153284	*
GO:0005200	structural constituent of cytoskeleton	Molecular Function	Epb41l3, Des, Tnnt2, Ttn, Krt16	5	762	66	55267	0.0758	0.00219725	**	0.0153284	*
GO:0045786	negative regulation of cell cycle	Biological Process	Bmp7, Gata3, Ptgs2, Camk2n1	4	762	40	55267	0.1	0.00220988	**	0.0153706	*
GO:0007616	long-term memory	Biological Process	Snap25, Camk4, Lrrn4, Npas4	4	762	40	55267	0.1	0.00220988	**	0.0153706	*
GO:0006886	intracellular protein transport	Biological Process	Ramp2, Ap1m2, Snx31, Gpihbp1, Cd74, Sorcs2, Gga2, Sgsm2, Tbc1d2, Ranbp17, Gm43064	11	762	287	55267	0.0383	0.00234467	**	0.0162582	*
GO:0007204	positive regulation of cytosolic calcium ion concentration	Biological Process	Edn1, Il1b, Cmklr1, Itpr3, Fpr1, Cxcr1, Fpr2, Cxcl2	8	762	167	55267	0.0479	0.002345	**	0.0162582	*
GO:0009725	response to hormone	Biological Process	Fhl2, Mb, Timp3, Nos2, Me1	5	762	67	55267	0.0746	0.0023479	**	0.0162582	*
GO:0007015	actin filament organization	Biological Process	Myo1c, Enah, Rhoh, Sorbs2, Arhgap12, Myo15, Actc1	7	762	131	55267	0.0534	0.00235695	**	0.0162967	*
GO:0030890	positive regulation of B cell proliferation	Biological Process	Ada, Cd74, Tlr4, Clcf1	4	762	41	55267	0.0976	0.00242236	**	0.0166981	*
GO:0050661	NADP binding	Molecular Function	Nos2, G6pdx, Me1, Fmo2	4	762	41	55267	0.0976	0.00242236	**	0.0166981	*
GO:0001889	liver development	Biological Process	Aldh1a2, Ada, Ak4, Rhbdd3, Ccnd1, Ass1	6	762	98	55267	0.0612	0.0024257	**	0.0166981	*
GO:0007165	signal transduction	Biological Process	Pdgfb, Acvrl1, Retn, Gata3, Stard13, Cd274, Grb7, Unc5b, Lgr5, Dapk1, Tnk2, Wnt10b, Rhebl1, Gna14, Rin1, Xcl1, Tnfsf4, Traf1, Il1rn, Spp1, Sparcl1, Adgrg1, Pde4c, Myd88, Gng11, Cxcl10, Ccl12, Tnfsf9, Ndrg4, Tlr4, Il18, Olfr56, Plppr2, Arhgap12, Rasl12, Cmklr1, Il1f9, Rasip1, Hcar2, Fpr1, Fam83h, Cxcr1, Rapgef4, Arhgap42, P2ry10, Gprc5c, Fpr2, Plxnb1, Chn1, Gnai1, Cxcl2, Rgs3, Acvr2b, Celsr2, Gpr1…	57	762	2803	55267	0.0203	0.00247137	**	0.0169875	*
GO:0050966	detection of mechanical stimulus involved in sensory perception of pain	Biological Process	Cacnb3, Tlr4, Il18	3	762	20	55267	0.15	0.00249841	**	0.0170234	*
GO:0018149	peptide cross-linking	Biological Process	Krt10, Krt1, Dsp	3	762	20	55267	0.15	0.00249841	**	0.0170234	*
GO:0043395	heparan sulfate proteoglycan binding	Molecular Function	Fst, App, Slit2	3	762	20	55267	0.15	0.00249841	**	0.0170234	*
GO:0140326	ATPase-coupled intramembrane lipid transporter activity	Molecular Function	Atp9a, Atp11a, Atp8b1	3	762	20	55267	0.15	0.00249841	**	0.0170234	*
GO:0005242	inward rectifier potassium channel activity	Molecular Function	Kcnj8, Kcnj5, Kcnh7	3	762	20	55267	0.15	0.00249841	**	0.0170234	*
GO:0045104	intermediate filament cytoskeleton organization	Biological Process	Fam83h, Krt16, Dsp	3	762	20	55267	0.15	0.00249841	**	0.0170234	*
GO:0060070	canonical Wnt signaling pathway	Biological Process	Wnt10b, Lef1, Dixdc1, Pygo2, Frat1	5	762	68	55267	0.0735	0.00250592	**	0.0170498	*
GO:0035091	phosphatidylinositol binding	Molecular Function	Snx31, Grb7, Snx24, Pard3, Rag2, Itpr3	6	762	99	55267	0.0606	0.00255264	**	0.0173424	*
GO:1902895	positive regulation of miRNA transcription	Biological Process	Pdgfb, Gata3, Smad6, Tgfb2	4	762	42	55267	0.0952	0.00264848	**	0.0178896	*
GO:0035094	response to nicotine	Biological Process	Atp1a2, Edn1, Creb1, Gsta4	4	762	42	55267	0.0952	0.00264848	**	0.0178896	*
GO:0002062	chondrocyte differentiation	Biological Process	Col2a1, Wnt10b, Matn1, Sox5	4	762	42	55267	0.0952	0.00264848	**	0.0178896	*
GO:0005771	multivesicular body	Cellular Component	Cd74, Gfra1, Prkar1b, H2-Ab1	4	762	42	55267	0.0952	0.00264848	**	0.0178896	*
GO:0045669	positive regulation of osteoblast differentiation	Biological Process	Bmp7, Wnt10b, Ifitm1, Jag1, Acvr2b	5	762	69	55267	0.0725	0.00267152	**	0.0179708	*
GO:0150105	protein localization to cell-cell junction	Biological Process	Arhgef18, Dsp	2	762	6	55267	0.3333	0.00274495	**	0.0179708	*
GO:0002138	retinoic acid biosynthetic process	Biological Process	Aldh1a2, Dhrs9	2	762	6	55267	0.3333	0.00274495	**	0.0179708	*
GO:0038094	Fc-gamma receptor signaling pathway	Biological Process	Fcgr1, Clec4e	2	762	6	55267	0.3333	0.00274495	**	0.0179708	*
GO:0001821	histamine secretion	Biological Process	Ada, Edn1	2	762	6	55267	0.3333	0.00274495	**	0.0179708	*
GO:0060171	stereocilium membrane	Cellular Component	Myo1c, Ripor2	2	762	6	55267	0.3333	0.00274495	**	0.0179708	*
GO:0008603	cAMP-dependent protein kinase regulator activity	Molecular Function	Nos2, Prkar1b	2	762	6	55267	0.3333	0.00274495	**	0.0179708	*
GO:0016624	oxidoreductase activity, acting on the aldehyde or oxo group of donors, disulfide as acceptor	Molecular Function	Ogdhl, Dhtkd1	2	762	6	55267	0.3333	0.00274495	**	0.0179708	*
GO:0030213	hyaluronan biosynthetic process	Biological Process	Has2, Il1b	2	762	6	55267	0.3333	0.00274495	**	0.0179708	*
GO:0006029	proteoglycan metabolic process	Biological Process	Col2a1, Col11a1	2	762	6	55267	0.3333	0.00274495	**	0.0179708	*
GO:0006857	oligopeptide transport	Biological Process	Slc15a2, Slc15a3	2	762	6	55267	0.3333	0.00274495	**	0.0179708	*
GO:0034340	response to type I interferon	Biological Process	Mx2, Isg15	2	762	6	55267	0.3333	0.00274495	**	0.0179708	*
GO:0048285	organelle fission	Biological Process	Mx2, Dnm1	2	762	6	55267	0.3333	0.00274495	**	0.0179708	*
GO:0030899	calcium-dependent ATPase activity	Molecular Function	Tnnt2, Myh6	2	762	6	55267	0.3333	0.00274495	**	0.0179708	*
GO:0032813	tumor necrosis factor receptor superfamily binding	Molecular Function	Tnfsf4, Tnfsf9	2	762	6	55267	0.3333	0.00274495	**	0.0179708	*
GO:0031622	positive regulation of fever generation	Biological Process	Il1b, Ptgs2	2	762	6	55267	0.3333	0.00274495	**	0.0179708	*
GO:0021785	branchiomotor neuron axon guidance	Biological Process	Sema3a, Sema3f	2	762	6	55267	0.3333	0.00274495	**	0.0179708	*
GO:1901166	neural crest cell migration involved in autonomic nervous system development	Biological Process	Sema3a, Sema3f	2	762	6	55267	0.3333	0.00274495	**	0.0179708	*
GO:0032613	interleukin-10 production	Biological Process	G6pdx, Isg15	2	762	6	55267	0.3333	0.00274495	**	0.0179708	*
GO:0021942	radial glia guided migration of Purkinje cell	Biological Process	Rbfox2, Rere	2	762	6	55267	0.3333	0.00274495	**	0.0179708	*
GO:0086073	bundle of His cell-Purkinje myocyte adhesion involved in cell communication	Biological Process	Pkp2, Dsp	2	762	6	55267	0.3333	0.00274495	**	0.0179708	*
GO:1900076	regulation of cellular response to insulin stimulus	Biological Process	Bglap, Bglap2	2	762	6	55267	0.3333	0.00274495	**	0.0179708	*
GO:0015031	protein transport	Biological Process	Ramp2, Col1a1, Ap1m2, Bbs1, Kdelr3, Snx31, Myo1c, Snx24, Slc15a3, Fmn2, Fchsd2, Gga2, Gpm6b, Rangrf, Ranbp17, Rab7b, Rab3ip, Gm43064	18	762	621	55267	0.029	0.00284446	**	0.0185962	*
GO:0007178	transmembrane receptor protein serine/threonine kinase signaling pathway	Biological Process	Acvrl1, Myd88, Acvr2b	3	762	21	55267	0.1429	0.00288514	**	0.018625	*
GO:0070509	calcium ion import	Biological Process	Cacna1d, Cacna1i, Cacna1h	3	762	21	55267	0.1429	0.00288514	**	0.018625	*
GO:0030898	microfilament motor activity	Molecular Function	Myo1c, Myh6, Myo15	3	762	21	55267	0.1429	0.00288514	**	0.018625	*
GO:0046597	negative regulation of viral entry into host cell	Biological Process	Ifitm1, Ifitm3, Ifitm2	3	762	21	55267	0.1429	0.00288514	**	0.018625	*
GO:0045109	intermediate filament organization	Biological Process	Des, Dsp, Krt6a	3	762	21	55267	0.1429	0.00288514	**	0.018625	*
GO:0036477	somatodendritic compartment	Cellular Component	Snap25, Nsg1, Map1b	3	762	21	55267	0.1429	0.00288514	**	0.018625	*
GO:0043011	myeloid dendritic cell differentiation	Biological Process	Ubd, Tnfsf9, Camk4	3	762	21	55267	0.1429	0.00288514	**	0.018625	*
GO:0070888	E-box binding	Molecular Function	Gata3, Per1, Snai2, Bhlhe41	4	762	43	55267	0.093	0.00288864	**	0.018625	*
GO:0071345	cellular response to cytokine stimulus	Biological Process	Gata3, Nos2, Lef1, Nlrp12	4	762	43	55267	0.093	0.00288864	**	0.018625	*
GO:0042130	negative regulation of T cell proliferation	Biological Process	Cd274, Ripor2, H2-Ab1, Slfn1	4	762	43	55267	0.093	0.00288864	**	0.018625	*
GO:0006508	proteolysis	Biological Process	Fap, Nrip2, Aebp1, Plau, Adamts5, Usp18, Pcsk6, Mmp15, Adamts7, Prss35, Rhbdd3, Pik3ip1, Cpe, C1rl, Anpep, Pm20d1, Prss50, Adam1a, Cfb	19	762	673	55267	0.0282	0.00294301	**	0.0189494	*
GO:0006325	chromatin organization	Biological Process	Dnmt1, Eya1, Hdac4, Cdan1, Hmgn5, Coprs, Rag2, Alkbh4, Cbx7, H1f5, H2ac10, Brpf3	12	762	340	55267	0.0353	0.00298352	**	0.0191839	*
GO:0048306	calcium-dependent protein binding	Molecular Function	Snap25, Tnni3, Syt1, Syn1, Tnnc1	5	762	71	55267	0.0704	0.00302625	**	0.019432	*
GO:0050918	positive chemotaxis	Biological Process	Pdgfb, App, Cxcl10, Fpr2	4	762	44	55267	0.0909	0.00314328	**	0.0201282	*
GO:0009953	dorsal/ventral pattern formation	Biological Process	Acvrl1, Edn1, Dync2h1, Tgif1	4	762	44	55267	0.0909	0.00314328	**	0.0201282	*
GO:0003674	molecular_function	Molecular Function	Slfn4, Vsig2, 4931428F04Rik, Lrrc27, Septin4, Lsm12, Golm1, Ccdc116, Pcdhgc4, Ms4a4d, Ifitm1, Rftn2, Ccdc150, 1700007K13Rik, Cdan1, Ifi44, Bend5, Lurap1, Kntc1, Ajm1, Tmem116, Mfap3l, Wdr59, Fam124a, Sapcd1, Igsf10, Atg9b, Asb17, 9430038I01Rik, Nsmce4a, Arhgap12, Tmem273, Fam222a, Pwwp3b, Lrrn4, C130050O18Rik, Snhg11, Phf11a, 9930104L06Rik, Cystm1, Sult6b2, Aknad1, Fam131a, Samd3, 2610001J05Rik, …	71	762	3695	55267	0.0192	0.00316164	**	0.0202181	*
GO:0043565	sequence-specific DNA binding	Molecular Function	Tbx21, Gata3, Hnf4a, Snai2, Sp4, Creb1, Hdac4, Lef1, Etv6, Rag2, Pknox2, Pbx3, Rere, Hic1, Zfp961, Zbtb18, Zfp882, Yy2, Zfp383	19	762	678	55267	0.028	0.00318716	**	0.0203534	*
GO:0030246	carbohydrate binding	Molecular Function	Clec4n, Clec5a, Clec4e, G6pdx, Cd209d, Clec9a, Krt1, Ganc, Mgam	9	762	215	55267	0.0419	0.00319208	**	0.0203571	*
GO:0019899	enzyme binding	Molecular Function	Dnmt3l, Eno2, Acsl6, Zfp346, Ehhadh, App, Ldb1, Creb1, Ptgs2, Map3k13, Notch3, Ttn, Ugt1a6a, Ccnd1	14	762	435	55267	0.0322	0.00323608	**	0.0206097	*
GO:0044255	cellular lipid metabolic process	Biological Process	Abhd15, Bbs1, Pm20d1	3	762	22	55267	0.1364	0.0033067	**	0.0208047	*
GO:0021591	ventricular system development	Biological Process	Bbs1, Ttn, Celsr2	3	762	22	55267	0.1364	0.0033067	**	0.0208047	*
GO:0016079	synaptic vesicle exocytosis	Biological Process	Trim9, Snap25, Syt1	3	762	22	55267	0.1364	0.0033067	**	0.0208047	*
GO:0032930	positive regulation of superoxide anion generation	Biological Process	App, Il18, Fpr2	3	762	22	55267	0.1364	0.0033067	**	0.0208047	*
GO:0090026	positive regulation of monocyte chemotaxis	Biological Process	App, Cxcl10, Fpr2	3	762	22	55267	0.1364	0.0033067	**	0.0208047	*
GO:0033198	response to ATP	Biological Process	Il1b, Abcc9, Pklr	3	762	22	55267	0.1364	0.0033067	**	0.0208047	*
GO:0030215	semaphorin receptor binding	Molecular Function	Sema3a, Sema4b, Sema3f	3	762	22	55267	0.1364	0.0033067	**	0.0208047	*
GO:1901741	positive regulation of myoblast fusion	Biological Process	Cxcl9, Ripor2, Flot1	3	762	22	55267	0.1364	0.0033067	**	0.0208047	*
GO:0035024	negative regulation of Rho protein signal transduction	Biological Process	Ripor2, Rasip1, Arhgap42	3	762	22	55267	0.1364	0.0033067	**	0.0208047	*
GO:0007595	lactation	Biological Process	Neurl1a, Atp7b, Creb1, Ccnd1	4	762	45	55267	0.0889	0.0034128	**	0.0213919	*
GO:0060021	roof of mouth development	Biological Process	Loxl3, Col2a1, Snai2, Pygo2, Acvr2b	5	762	73	55267	0.0685	0.00341375	**	0.0213919	*
GO:0007267	cell-cell signaling	Biological Process	Edn1, Wnt10b, Xcl1, Stab1, Gja5	5	762	73	55267	0.0685	0.00341375	**	0.0213919	*
GO:0010033	response to organic substance	Biological Process	Pfn1, Timp3, Creb1, Spp1, Ptgs2, Ccnd1	6	762	106	55267	0.0566	0.0035856	**	0.0224388	*
GO:0042593	glucose homeostasis	Biological Process	Insr, Hnf4a, Pdk4, Gk, Pdk2, Kcnb1, Bglap2	7	762	142	55267	0.0493	0.00369074	**	0.0226201	*
GO:0048511	rhythmic process	Biological Process	Hnf4a, Per1, Creb1, Prok2, Bhlhe41, Pml, Cavin3	7	762	142	55267	0.0493	0.00369074	**	0.0226201	*
GO:0044325	transmembrane transporter binding	Molecular Function	Snap25, Abcc9, Rangrf, Cbarp, Kcnb1, Gpd1l, Actn2	7	762	142	55267	0.0493	0.00369074	**	0.0226201	*
GO:0022857	transmembrane transporter activity	Molecular Function	Slc12a5, Slc13a3, Slc13a5, Slc15a2, Slc15a3, Abcc9, Sfxn5, Slc35d3, Mfsd4a	9	762	220	55267	0.0409	0.003712	**	0.0226201	*
GO:0016601	Rac protein signal transduction	Biological Process	Eps8l1, Eps8l2, Rhoh	3	762	23	55267	0.1304	0.00376406	**	0.0226201	*
GO:0014032	neural crest cell development	Biological Process	Aldh1a2, Edn1, Snai2	3	762	23	55267	0.1304	0.00376406	**	0.0226201	*
GO:0000146	microfilament motor activity	Molecular Function	Myo1c, Myh6, Myo15	3	762	23	55267	0.1304	0.00376406	**	0.0226201	*
GO:0043296	apical junction complex	Cellular Component	Pard3, Pdzd3, Nectin2	3	762	23	55267	0.1304	0.00376406	**	0.0226201	*
GO:0048844	artery morphogenesis	Biological Process	Notch3, Prdm1, Gja5	3	762	23	55267	0.1304	0.00376406	**	0.0226201	*
GO:2001046	positive regulation of integrin-mediated signaling pathway	Biological Process	Loxl3, Dmtn	2	762	7	55267	0.2857	0.00380786	**	0.0226201	*
GO:0060351	cartilage development involved in endochondral bone morphogenesis	Biological Process	Col1a1, Col2a1	2	762	7	55267	0.2857	0.00380786	**	0.0226201	*
GO:0042904	9-cis-retinoic acid biosynthetic process	Biological Process	Aldh1a2, Dhrs9	2	762	7	55267	0.2857	0.00380786	**	0.0226201	*
GO:2000553	positive regulation of T-helper 2 cell cytokine production	Biological Process	Gata3, Xcl1	2	762	7	55267	0.2857	0.00380786	**	0.0226201	*
GO:0030913	paranodal junction assembly	Biological Process	Cntnap1, Epb41l3	2	762	7	55267	0.2857	0.00380786	**	0.0226201	*
GO:0002686	negative regulation of leukocyte migration	Biological Process	Ada, Adtrp	2	762	7	55267	0.2857	0.00380786	**	0.0226201	*
GO:0032534	regulation of microvillus assembly	Biological Process	Hnf4a, Atp8b1	2	762	7	55267	0.2857	0.00380786	**	0.0226201	*
GO:0015141	succinate transmembrane transporter activity	Molecular Function	Slc13a3, Slc13a5	2	762	7	55267	0.2857	0.00380786	**	0.0226201	*
GO:0071422	succinate transmembrane transport	Biological Process	Slc13a3, Slc13a5	2	762	7	55267	0.2857	0.00380786	**	0.0226201	*
GO:0030280	structural constituent of skin epidermis	Molecular Function	Krt10, Krt1	2	762	7	55267	0.2857	0.00380786	**	0.0226201	*
GO:0019800	peptide cross-linking via chondroitin 4-sulfate glycosaminoglycan	Biological Process	Dcn, Spock2	2	762	7	55267	0.2857	0.00380786	**	0.0226201	*
GO:0034618	arginine binding	Molecular Function	Nos2, Nags	2	762	7	55267	0.2857	0.00380786	**	0.0226201	*
GO:0005114	type II transforming growth factor beta receptor binding	Molecular Function	Tgfb3, Tgfb2	2	762	7	55267	0.2857	0.00380786	**	0.0226201	*
GO:0042289	MHC class II protein binding	Molecular Function	Col2a1, Cd74	2	762	7	55267	0.2857	0.00380786	**	0.0226201	*
GO:0003374	obsolete dynamin family protein polymerization involved in mitochondrial fission	Biological Process	Mx2, Dnm1	2	762	7	55267	0.2857	0.00380786	**	0.0226201	*
GO:0098884	postsynaptic neurotransmitter receptor internalization	Biological Process	Mx2, Dnm1	2	762	7	55267	0.2857	0.00380786	**	0.0226201	*
GO:0030274	LIM domain binding	Molecular Function	Ldb1, Actn2	2	762	7	55267	0.2857	0.00380786	**	0.0226201	*
GO:0010882	regulation of cardiac muscle contraction by calcium ion signaling	Biological Process	Hdac4, Tnni3	2	762	7	55267	0.2857	0.00380786	**	0.0226201	*
GO:0030049	muscle filament sliding	Biological Process	Tnnt2, Myh6	2	762	7	55267	0.2857	0.00380786	**	0.0226201	*
GO:0045630	positive regulation of T-helper 2 cell differentiation	Biological Process	Tnfsf4, Il18	2	762	7	55267	0.2857	0.00380786	**	0.0226201	*
GO:0010573	vascular endothelial growth factor production	Biological Process	Il1b, Adgrg1	2	762	7	55267	0.2857	0.00380786	**	0.0226201	*
GO:0060561	apoptotic process involved in morphogenesis	Biological Process	Lef1, Cryab	2	762	7	55267	0.2857	0.00380786	**	0.0226201	*
GO:0014042	positive regulation of neuron maturation	Biological Process	Ret, Map3k13	2	762	7	55267	0.2857	0.00380786	**	0.0226201	*
GO:0005587	collagen type IV trimer	Cellular Component	Col4a1, Col4a2	2	762	7	55267	0.2857	0.00380786	**	0.0226201	*
GO:0051058	negative regulation of small GTPase mediated signal transduction	Biological Process	Slit2, Arhgap12	2	762	7	55267	0.2857	0.00380786	**	0.0226201	*
GO:0043931	ossification involved in bone maturation	Biological Process	Dchs1, Plxnb1	2	762	7	55267	0.2857	0.00380786	**	0.0226201	*
GO:0043462	regulation of ATP-dependent activity	Biological Process	Myh6, Tnnc1	2	762	7	55267	0.2857	0.00380786	**	0.0226201	*
GO:1901018	positive regulation of potassium ion transmembrane transporter activity	Biological Process	Atp1b2, Actn2	2	762	7	55267	0.2857	0.00380786	**	0.0226201	*
GO:0016264	gap junction assembly	Biological Process	Pkp2, Gja5	2	762	7	55267	0.2857	0.00380786	**	0.0226201	*
GO:0004982	N-formyl peptide receptor activity	Molecular Function	Fpr1, Fpr2	2	762	7	55267	0.2857	0.00380786	**	0.0226201	*
GO:0001765	membrane raft assembly	Biological Process	Flot1, Flot2	2	762	7	55267	0.2857	0.00380786	**	0.0226201	*
GO:0031146	SCF-dependent proteasomal ubiquitin-dependent protein catabolic process	Biological Process	Wwtr1, Fbxl22, Fbxo31, Dmac2	4	762	47	55267	0.0851	0.00399809	**	0.02372	*
GO:0031225	obsolete anchored component of membrane	Cellular Component	Gfra2, Gpihbp1, Ly6i, Gfra1, Rtn4r, Raet1e, Ly6g6c	7	762	145	55267	0.0483	0.00413824	**	0.0245204	*
GO:0032703	negative regulation of interleukin-2 production	Biological Process	Tbx21, Gata3, Xcl1	3	762	24	55267	0.125	0.00425808	**	0.0249776	*
GO:0031430	M band	Cellular Component	Fhl2, Cryab, Ttn	3	762	24	55267	0.125	0.00425808	**	0.0249776	*
GO:0071375	cellular response to peptide hormone stimulus	Biological Process	Edn1, Il18, Map1b	3	762	24	55267	0.125	0.00425808	**	0.0249776	*
GO:0031683	G-protein beta/gamma-subunit complex binding	Molecular Function	Adcy4, Gna14, Gnai1	3	762	24	55267	0.125	0.00425808	**	0.0249776	*
GO:0051894	positive regulation of focal adhesion assembly	Biological Process	Enpp2, Col16a1, Fmn1	3	762	24	55267	0.125	0.00425808	**	0.0249776	*
GO:0048741	skeletal muscle fiber development	Biological Process	Wnt10b, Acta1, Ripor2	3	762	24	55267	0.125	0.00425808	**	0.0249776	*
GO:0030865	cortical cytoskeleton organization	Biological Process	Epb41l3, Rhoh, Synpo	3	762	24	55267	0.125	0.00425808	**	0.0249776	*
GO:0008016	regulation of heart contraction	Biological Process	Tnnt2, Pln, Myh6	3	762	24	55267	0.125	0.00425808	**	0.0249776	*
GO:0045444	fat cell differentiation	Biological Process	Bbs1, Steap4, Retn, Smad6, Ccnd1	5	762	77	55267	0.0649	0.00429363	**	0.0251519	*
GO:0030324	lung development	Biological Process	Loxl3, Aldh1a2, Lama5, Ada, Sparc, Acvr2b	6	762	110	55267	0.0545	0.00429985	**	0.0251519	*
GO:0010862	obsolete positive regulation of pathway-restricted SMAD protein phosphorylation	Biological Process	Acvrl1, Bmp7, Dab2, Tgfb2	4	762	48	55267	0.0833	0.00431467	**	0.0251519	*
GO:0030155	regulation of cell adhesion	Biological Process	Lama5, Ret, Pml, Il18	4	762	48	55267	0.0833	0.00431467	**	0.0251519	*
GO:0007193	adenylate cyclase-inhibiting G protein-coupled receptor signaling pathway	Biological Process	Edn1, App, Marco, Fpr2	4	762	48	55267	0.0833	0.00431467	**	0.0251519	*
GO:0006612	protein targeting to membrane	Biological Process	Myo1c, Pard3, Rtp4, Rab3ip	4	762	49	55267	0.0816	0.00464771	**	0.027026	*
GO:0006749	glutathione metabolic process	Biological Process	Hmgn5, G6pdx, Gsta4, Gstt2	4	762	49	55267	0.0816	0.00464771	**	0.027026	*
GO:0098655	monoatomic cation transmembrane transport	Biological Process	Atp7b, Atp1a2, Cacna1i, Cacna1h, Abcc9	5	762	79	55267	0.0633	0.00478927	**	0.0273751	*
GO:0030900	forebrain development	Biological Process	Aldh1a2, App, Dclk1, Notch3, Dync2h1	5	762	79	55267	0.0633	0.00478927	**	0.0273751	*
GO:0009749	response to glucose	Biological Process	Hnf4a, Ptprn, Angpt2, Pklr, Acvr2b	5	762	79	55267	0.0633	0.00478927	**	0.0273751	*
GO:0071407	cellular response to organic cyclic compound	Biological Process	Nos2, Wnt10b, Il1b, Ccl12, Il18	5	762	79	55267	0.0633	0.00478927	**	0.0273751	*
GO:0032148	activation of protein kinase B activity	Biological Process	Pdgfb, Insr, Il18	3	762	25	55267	0.12	0.00478962	**	0.0273751	*
GO:0010596	negative regulation of endothelial cell migration	Biological Process	Acvrl1, Dcn, Slit2	3	762	25	55267	0.12	0.00478962	**	0.0273751	*
GO:0031295	T cell costimulation	Biological Process	Efnb2, Efnb3, Cd274	3	762	25	55267	0.12	0.00478962	**	0.0273751	*
GO:0034332	adherens junction organization	Biological Process	Efnb2, Dchs1, Dsp	3	762	25	55267	0.12	0.00478962	**	0.0273751	*
GO:0008361	regulation of cell size	Biological Process	Il7r, Creb1, Vpreb2	3	762	25	55267	0.12	0.00478962	**	0.0273751	*
GO:0005539	glycosaminoglycan binding	Molecular Function	Sgsh, Dcn, Spock2	3	762	25	55267	0.12	0.00478962	**	0.0273751	*
GO:0006885	regulation of pH	Biological Process	Pdk4, Edn1, Pdk2	3	762	25	55267	0.12	0.00478962	**	0.0273751	*
GO:0048843	negative regulation of axon extension involved in axon guidance	Biological Process	Sema3a, Sema4b, Sema3f	3	762	25	55267	0.12	0.00478962	**	0.0273751	*
GO:0030099	myeloid cell differentiation	Biological Process	Clec5a, Pir, Pml	3	762	25	55267	0.12	0.00478962	**	0.0273751	*
GO:0003148	outflow tract septum morphogenesis	Biological Process	Parva, Smad6, Tgfb2	3	762	25	55267	0.12	0.00478962	**	0.0273751	*
GO:0000226	microtubule cytoskeleton organization	Biological Process	Bbs1, Ttll5, Map7, Pard3, Mark1, Map1b, Map6	7	762	149	55267	0.047	0.00479733	**	0.0273857	*
GO:0051260	protein homooligomerization	Biological Process	App, Kctd3, Ripor2, Kcna2, Kcnb1, Kcnf1	6	762	113	55267	0.0531	0.00490064	**	0.0277706	*
GO:0030838	positive regulation of actin filament polymerization	Biological Process	Myo1c, Pfn1, Fchsd2, Fmn1	4	762	50	55267	0.08	0.0049976	**	0.0277706	*
GO:0045602	negative regulation of endothelial cell differentiation	Biological Process	Acvrl1, Jag1	2	762	8	55267	0.25	0.00503087	**	0.0277706	*
GO:0061298	retina vasculature development in camera-type eye	Biological Process	Acvrl1, Acvr2b	2	762	8	55267	0.25	0.00503087	**	0.0277706	*
GO:0031995	insulin-like growth factor II binding	Molecular Function	Insr, Igfbp6	2	762	8	55267	0.25	0.00503087	**	0.0277706	*
GO:0004767	sphingomyelin phosphodiesterase activity	Molecular Function	Smpd4, Smpd5	2	762	8	55267	0.25	0.00503087	**	0.0277706	*
GO:0060710	chorio-allantoic fusion	Biological Process	Bmp7, Lef1	2	762	8	55267	0.25	0.00503087	**	0.0277706	*
GO:0005127	ciliary neurotrophic factor receptor binding	Molecular Function	Il13ra1, Clcf1	2	762	8	55267	0.25	0.00503087	**	0.0277706	*
GO:0033010	paranodal junction	Cellular Component	Cntnap1, Kcna2	2	762	8	55267	0.25	0.00503087	**	0.0277706	*
GO:0015193	L-proline transmembrane transporter activity	Molecular Function	Slc36a2, Slc6a20b	2	762	8	55267	0.25	0.00503087	**	0.0277706	*
GO:0032696	negative regulation of interleukin-13 production	Biological Process	Arg2, Lef1	2	762	8	55267	0.25	0.00503087	**	0.0277706	*
GO:0034616	response to laminar fluid shear stress	Biological Process	Tgfb3, Smad6	2	762	8	55267	0.25	0.00503087	**	0.0277706	*
GO:0030976	thiamine pyrophosphate binding	Molecular Function	Ogdhl, Dhtkd1	2	762	8	55267	0.25	0.00503087	**	0.0277706	*
GO:0035860	glial cell-derived neurotrophic factor receptor signaling pathway	Biological Process	Gfra2, Ret	2	762	8	55267	0.25	0.00503087	**	0.0277706	*
GO:0070851	growth factor receptor binding	Molecular Function	App, Pdgfc	2	762	8	55267	0.25	0.00503087	**	0.0277706	*
GO:0060907	positive regulation of macrophage cytokine production	Biological Process	Cd74, Tlr4	2	762	8	55267	0.25	0.00503087	**	0.0277706	*
GO:0043949	regulation of cAMP-mediated signaling	Biological Process	Prkar1b, Gnai1	2	762	8	55267	0.25	0.00503087	**	0.0277706	*
GO:0055009	atrial cardiac muscle tissue morphogenesis	Biological Process	Tnnt2, Myh6	2	762	8	55267	0.25	0.00503087	**	0.0277706	*
GO:0071636	positive regulation of transforming growth factor beta production	Biological Process	Xcl1, Ptgs2	2	762	8	55267	0.25	0.00503087	**	0.0277706	*
GO:0035234	ectopic germ cell programmed cell death	Biological Process	Il1b, Il1a	2	762	8	55267	0.25	0.00503087	**	0.0277706	*
GO:0030854	positive regulation of granulocyte differentiation	Biological Process	Lef1, Evi2	2	762	8	55267	0.25	0.00503087	**	0.0277706	*
GO:0044406	adhesion of symbiont to host	Biological Process	Gbp2, Nectin2	2	762	8	55267	0.25	0.00503087	**	0.0277706	*
GO:0001730	2'-5'-oligoadenylate synthetase activity	Molecular Function	Oasl2, Oas3	2	762	8	55267	0.25	0.00503087	**	0.0277706	*
GO:0043615	astrocyte cell migration	Biological Process	Ccl12, Apcdd1	2	762	8	55267	0.25	0.00503087	**	0.0277706	*
GO:0003183	mitral valve morphogenesis	Biological Process	Dchs1, Smad6	2	762	8	55267	0.25	0.00503087	**	0.0277706	*
GO:0038092	nodal signaling pathway	Biological Process	Tgif1, Tgif2	2	762	8	55267	0.25	0.00503087	**	0.0277706	*
GO:0098532	histone H3-K27 trimethylation	Biological Process	H1f4, H1f3	2	762	8	55267	0.25	0.00503087	**	0.0277706	*
GO:0031571	mitotic G1 DNA damage checkpoint signaling	Biological Process	Fbxo31, Ccnd1	2	762	8	55267	0.25	0.00503087	**	0.0277706	*
GO:0050728	negative regulation of inflammatory response	Biological Process	Gata3, Ada, Slit2, Krt1, Fpr2, Nlrp12	6	762	115	55267	0.0522	0.00533398	**	0.0291326	*
GO:0044183	protein folding chaperone	Molecular Function	Dnajb1, Cd74, Hspa1b	3	762	26	55267	0.1154	0.00535944	**	0.0291326	*
GO:0010800	positive regulation of peptidyl-threonine phosphorylation	Biological Process	Bmp7, App, Irgm2	3	762	26	55267	0.1154	0.00535944	**	0.0291326	*
GO:0048738	cardiac muscle tissue development	Biological Process	Bmp7, Aldh1a2, Pln	3	762	26	55267	0.1154	0.00535944	**	0.0291326	*
GO:0010906	regulation of glucose metabolic process	Biological Process	Pdk4, Pdk2, Acacb	3	762	26	55267	0.1154	0.00535944	**	0.0291326	*
GO:0030057	desmosome	Cellular Component	Perp, Pkp2, Dsp	3	762	26	55267	0.1154	0.00535944	**	0.0291326	*
GO:0017016	small GTPase binding	Molecular Function	Rin1, Rasip1, Rapgef4	3	762	26	55267	0.1154	0.00535944	**	0.0291326	*
GO:0045859	regulation of protein kinase activity	Biological Process	Prkar1b, Elp4, Ttn	3	762	26	55267	0.1154	0.00535944	**	0.0291326	*
GO:0042104	positive regulation of activated T cell proliferation	Biological Process	Tnfsf4, Tnfsf9, Il18	3	762	26	55267	0.1154	0.00535944	**	0.0291326	*
GO:0030517	negative regulation of axon extension	Biological Process	Sema3a, Slit2, Rtn4r	3	762	26	55267	0.1154	0.00535944	**	0.0291326	*
GO:0045663	positive regulation of myoblast differentiation	Biological Process	Cxcl9, Ripor2, Rbm24	3	762	26	55267	0.1154	0.00535944	**	0.0291326	*
GO:0035925	mRNA 3'-UTR AU-rich region binding	Molecular Function	Rbm24, Rbms3, Mex3d	3	762	26	55267	0.1154	0.00535944	**	0.0291326	*
GO:0005319	lipid transporter activity	Molecular Function	Atp8b1, Abca9, Abca6	3	762	26	55267	0.1154	0.00535944	**	0.0291326	*
GO:0007266	Rho protein signal transduction	Biological Process	Eps8l1, Eps8l2, Col1a2, Adgrg1	4	762	51	55267	0.0784	0.00536472	**	0.0291326	*
GO:0016323	basolateral plasma membrane	Cellular Component	Atp7b, Slc13a3, Slc13a5, Gpihbp1, Ndrg4, Rapgef4, Dsp, Flot1, Flot2	9	762	233	55267	0.0386	0.00537684	**	0.0291645	*
GO:0030659	cytoplasmic vesicle membrane	Cellular Component	Myo1c, Snx24, Fmn2, Sorcs2, Nsg1, Itpr3, Ahnak2	7	762	153	55267	0.0458	0.00553249	**	0.029974	*
GO:0019722	calcium-mediated signaling	Biological Process	Cacna1d, Edn1, App, Cxcr1, Fpr2	5	762	82	55267	0.061	0.00560691	**	0.0303071	*
GO:0071277	cellular response to calcium ion	Biological Process	Edn1, Dmtn, Cpne5, Syt1, Cpne8	5	762	82	55267	0.061	0.00560691	**	0.0303071	*
GO:0004896	cytokine receptor activity	Molecular Function	Il7r, Il13ra1, Cd74, Il31ra	4	762	52	55267	0.0769	0.00574943	**	0.0310058	*
GO:0009968	negative regulation of signal transduction	Biological Process	Cish, Ripor2, Rgs3, Nlrp12	4	762	52	55267	0.0769	0.00574943	**	0.0310058	*
GO:0010977	negative regulation of neuron projection development	Biological Process	Efnb2, Ptprg, Sema3a, Zfp365, Rtn4r	5	762	83	55267	0.0602	0.00590003	**	0.0317814	*
GO:0017075	syntaxin-1 binding	Molecular Function	Dapk1, Snap25, Syt1	3	762	27	55267	0.1111	0.00596826	**	0.031892	*
GO:0036120	cellular response to platelet-derived growth factor stimulus	Biological Process	Has2, Snai2, Creb1	3	762	27	55267	0.1111	0.00596826	**	0.031892	*
GO:0048169	regulation of long-term neuronal synaptic plasticity	Biological Process	Syngr1, App, Synpo	3	762	27	55267	0.1111	0.00596826	**	0.031892	*
GO:0010971	positive regulation of G2/M transition of mitotic cell cycle	Biological Process	App, Wnt10b, Ccnd1	3	762	27	55267	0.1111	0.00596826	**	0.031892	*
GO:0007269	neurotransmitter secretion	Biological Process	Snap25, Syt1, Syn1	3	762	27	55267	0.1111	0.00596826	**	0.031892	*
GO:0045332	phospholipid translocation	Biological Process	Atp9a, Atp11a, Atp8b1	3	762	27	55267	0.1111	0.00596826	**	0.031892	*
GO:0030595	leukocyte chemotaxis	Biological Process	Cxcl9, Cxcl10, Cxcl2	3	762	27	55267	0.1111	0.00596826	**	0.031892	*
GO:0051897	positive regulation of phosphatidylinositol 3-kinase/protein kinase B signal transduction	Biological Process	Insr, Gata3, Ret, Maz, Il18, Fpr2	6	762	118	55267	0.0508	0.00603567	**	0.0322155	*
GO:0045668	negative regulation of osteoblast differentiation	Biological Process	Fgf23, Limd1, Hdac4, Smad6	4	762	53	55267	0.0755	0.00615209	**	0.0327621	*
GO:0045599	negative regulation of fat cell differentiation	Biological Process	Gata3, Wnt10b, Jag1, Wwtr1	4	762	53	55267	0.0755	0.00615209	**	0.0327621	*
GO:0061630	ubiquitin protein ligase activity	Molecular Function	Neurl1a, Trim9, Trim30a, Rag2, Rnf122, Rnf149, Rnf24, Fbxl22, Trim30b, Trim30d	10	762	282	55267	0.0355	0.00621041	**	0.0330351	*
GO:0060840	artery development	Biological Process	Acvrl1, Acvr2b	2	762	9	55267	0.2222	0.00640937	**	0.0331151	*
GO:0048845	venous blood vessel morphogenesis	Biological Process	Efnb2, Ephb4	2	762	9	55267	0.2222	0.00640937	**	0.0331151	*
GO:0060346	bone trabecula formation	Biological Process	Col1a1, Wnt10b	2	762	9	55267	0.2222	0.00640937	**	0.0331151	*
GO:0032036	myosin heavy chain binding	Molecular Function	Mybpc3, Myl9	2	762	9	55267	0.2222	0.00640937	**	0.0331151	*
GO:1901386	negative regulation of voltage-gated calcium channel activity	Biological Process	Cacnb3, Cbarp	2	762	9	55267	0.2222	0.00640937	**	0.0331151	*
GO:1990535	neuron projection maintenance	Biological Process	Insr, App	2	762	9	55267	0.2222	0.00640937	**	0.0331151	*
GO:0046085	adenosine metabolic process	Biological Process	Ada, Adk	2	762	9	55267	0.2222	0.00640937	**	0.0331151	*
GO:0033625	positive regulation of integrin activation	Biological Process	Plek, Rasip1	2	762	9	55267	0.2222	0.00640937	**	0.0331151	*
GO:0035524	proline transmembrane transport	Biological Process	Slc36a2, Slc6a20b	2	762	9	55267	0.2222	0.00640937	**	0.0331151	*
GO:1900015	regulation of cytokine production involved in inflammatory response	Biological Process	Nos2, Per1	2	762	9	55267	0.2222	0.00640937	**	0.0331151	*
GO:2000479	regulation of cAMP-dependent protein kinase activity	Biological Process	Nos2, Prkar1b	2	762	9	55267	0.2222	0.00640937	**	0.0331151	*
GO:0048702	embryonic neurocranium morphogenesis	Biological Process	Tgfb3, Tgfb2	2	762	9	55267	0.2222	0.00640937	**	0.0331151	*
GO:0090527	obsolete actin filament reorganization	Biological Process	Dmtn, Cass4	2	762	9	55267	0.2222	0.00640937	**	0.0331151	*
GO:0006072	glycerol-3-phosphate metabolic process	Biological Process	Gk, Gpd1l	2	762	9	55267	0.2222	0.00640937	**	0.0331151	*
GO:0010944	negative regulation of transcription by competitive promoter binding	Biological Process	Creb1, Bhlhe41	2	762	9	55267	0.2222	0.00640937	**	0.0331151	*
GO:0002726	positive regulation of T cell cytokine production	Biological Process	Xcl1, Tnfsf4	2	762	9	55267	0.2222	0.00640937	**	0.0331151	*
GO:0014050	negative regulation of glutamate secretion	Biological Process	Il1rn, Il1b	2	762	9	55267	0.2222	0.00640937	**	0.0331151	*
GO:0032725	positive regulation of granulocyte macrophage colony-stimulating factor production	Biological Process	Il1b, Il18	2	762	9	55267	0.2222	0.00640937	**	0.0331151	*
GO:0006084	acetyl-CoA metabolic process	Biological Process	Hmgcs2, Acacb	2	762	9	55267	0.2222	0.00640937	**	0.0331151	*
GO:0021612	facial nerve structural organization	Biological Process	Sema3a, Sema3f	2	762	9	55267	0.2222	0.00640937	**	0.0331151	*
GO:0061549	sympathetic ganglion development	Biological Process	Sema3a, Sema3f	2	762	9	55267	0.2222	0.00640937	**	0.0331151	*
GO:0045576	mast cell activation	Biological Process	Rhoh, Tlr4	2	762	9	55267	0.2222	0.00640937	**	0.0331151	*
GO:0050671	positive regulation of lymphocyte proliferation	Biological Process	Myd88, Tlr4	2	762	9	55267	0.2222	0.00640937	**	0.0331151	*
GO:0048739	cardiac muscle cell development	Biological Process	Myh6, Ttn	2	762	9	55267	0.2222	0.00640937	**	0.0331151	*
GO:0007289	spermatid nucleus differentiation	Biological Process	Pygo2, Nectin2	2	762	9	55267	0.2222	0.00640937	**	0.0331151	*
GO:0060373	regulation of ventricular cardiac muscle cell membrane depolarization	Biological Process	Gpd1l, Gja5	2	762	9	55267	0.2222	0.00640937	**	0.0331151	*
GO:0006310	DNA recombination	Biological Process	Hmgb3, Polm, Rag2, Mnd1, Nsmce4a	5	762	85	55267	0.0588	0.00651832	**	0.0336038	*
GO:0043087	regulation of GTPase activity	Biological Process	Ajuba, Arhgap12, Rasip1, Plxnb1, Chn1	5	762	85	55267	0.0588	0.00651832	**	0.0336038	*
GO:0004712	protein serine/threonine/tyrosine kinase activity	Molecular Function	Pdk4, Tnk2, Acvr2b	3	762	28	55267	0.1071	0.00661675	**	0.0338133	*
GO:0030866	cortical actin cytoskeleton organization	Biological Process	Plek, Epb41l3, Cavin3	3	762	28	55267	0.1071	0.00661675	**	0.0338133	*
GO:0043325	phosphatidylinositol-3,4-bisphosphate binding	Molecular Function	Plek, Fchsd2, Rag2	3	762	28	55267	0.1071	0.00661675	**	0.0338133	*
GO:0043153	entrainment of circadian clock by photoperiod	Biological Process	Per1, Pml, Fbxl22	3	762	28	55267	0.1071	0.00661675	**	0.0338133	*
GO:0045765	regulation of angiogenesis	Biological Process	Enpp2, Prok2, Angpt2	3	762	28	55267	0.1071	0.00661675	**	0.0338133	*
GO:0007163	establishment or maintenance of cell polarity	Biological Process	Pard3, Parva, Carmil2	3	762	28	55267	0.1071	0.00661675	**	0.0338133	*
GO:0043122	regulation of canonical NF-kappaB signal transduction	Biological Process	Traf1, Il1b, Nlrp12	3	762	28	55267	0.1071	0.00661675	**	0.0338133	*
GO:0005251	delayed rectifier potassium channel activity	Molecular Function	Kcnq5, Kcna2, Kcnb1	3	762	28	55267	0.1071	0.00661675	**	0.0338133	*
GO:0005085	guanyl-nucleotide exchange factor activity	Molecular Function	Arhgef18, Dennd6b, Psd3, Rangrf, Arhgef26, Psd, Rapgef4, Rab3ip	8	762	199	55267	0.0402	0.00670958	**	0.0342503	*
GO:0035690	cellular response to xenobiotic stimulus	Biological Process	Nos2, Edn1, Il1b, Ppp1r14a, Rnf149	5	762	86	55267	0.0581	0.00684388	**	0.0348978	*
GO:0008017	microtubule binding	Molecular Function	Kif1a, Mx2, Dnm1, Fmn2, Cryab, Fmn1, Fam161a, Map1b, Map6	9	762	243	55267	0.037	0.00701068	**	0.0357095	*
GO:0001764	neuron migration	Biological Process	Bbs1, Gata3, Mark1, Dclk1, Sema3a, Celsr2	6	762	122	55267	0.0492	0.00707278	**	0.0359866	*
GO:0005720	heterochromatin	Cellular Component	Dnmt3l, H1f4, H1f5	3	762	29	55267	0.1034	0.00730553	**	0.0369699	*
GO:0001958	endochondral ossification	Biological Process	Col1a1, Col2a1, Phospho1	3	762	29	55267	0.1034	0.00730553	**	0.0369699	*
GO:0071398	cellular response to fatty acid	Biological Process	Pdk4, Edn1, Creb1	3	762	29	55267	0.1034	0.00730553	**	0.0369699	*
GO:0050699	WW domain binding	Molecular Function	Litaf, Enah, Tceal9	3	762	29	55267	0.1034	0.00730553	**	0.0369699	*
GO:0003009	skeletal muscle contraction	Biological Process	Tnnt2, Tnni3, Tnnc1	3	762	29	55267	0.1034	0.00730553	**	0.0369699	*
GO:0031090	organelle membrane	Cellular Component	Atp1a2, Acsl6, Scd2, Dhrs9, Ptgs2, Fmo2	6	762	123	55267	0.0488	0.00735099	**	0.0371598	*
GO:0007188	adenylate cyclase-modulating G protein-coupled receptor signaling pathway	Biological Process	Cacna1d, Adcy4, Gna14, Gnai1	4	762	56	55267	0.0714	0.00747122	**	0.0377268	*
GO:0018105	peptidyl-serine phosphorylation	Biological Process	Pdgfb, Mknk2, Dclk1, Map3k13, Pdk2, Adam1a, Gm42878	7	762	162	55267	0.0432	0.0074916	**	0.037789	*
GO:0030644	intracellular chloride ion homeostasis	Biological Process	Fasl, Slc12a5	2	762	10	55267	0.2	0.00793885	**	0.0389128	*
GO:0008331	high voltage-gated calcium channel activity	Molecular Function	Cacnb3, Cacna1d	2	762	10	55267	0.2	0.00793885	**	0.0389128	*
GO:1990454	L-type voltage-gated calcium channel complex	Cellular Component	Cacnb3, Cacna1d	2	762	10	55267	0.2	0.00793885	**	0.0389128	*
GO:0005391	P-type sodium:potassium-exchanging transporter activity	Molecular Function	Atp1a2, Atp1b2	2	762	10	55267	0.2	0.00793885	**	0.0389128	*
GO:0040011	locomotion	Biological Process	Atp1a2, Sema3f	2	762	10	55267	0.2	0.00793885	**	0.0389128	*
GO:0048762	mesenchymal cell differentiation	Biological Process	Bmp7, Wwtr1	2	762	10	55267	0.2	0.00793885	**	0.0389128	*
GO:0060272	embryonic skeletal joint morphogenesis	Biological Process	Bmp7, Col2a1	2	762	10	55267	0.2	0.00793885	**	0.0389128	*
GO:0007494	midgut development	Biological Process	Aldh1a2, Ass1	2	762	10	55267	0.2	0.00793885	**	0.0389128	*
GO:0048787	presynaptic active zone membrane	Cellular Component	Cntnap1, Snap25	2	762	10	55267	0.2	0.00793885	**	0.0389128	*
GO:1900747	negative regulation of vascular endothelial growth factor signaling pathway	Biological Process	Dcn, Cadm4	2	762	10	55267	0.2	0.00793885	**	0.0389128	*
GO:0032432	actin filament bundle	Cellular Component	Rflnb, Cryab	2	762	10	55267	0.2	0.00793885	**	0.0389128	*
GO:0045955	negative regulation of calcium ion-dependent exocytosis	Biological Process	Trim9, Cbarp	2	762	10	55267	0.2	0.00793885	**	0.0389128	*
GO:0034713	type I transforming growth factor beta receptor binding	Molecular Function	Tgfb3, Smad6	2	762	10	55267	0.2	0.00793885	**	0.0389128	*
GO:0035331	negative regulation of hippo signaling	Biological Process	Ajuba, Limd1	2	762	10	55267	0.2	0.00793885	**	0.0389128	*
GO:0044224	juxtaparanode region of axon	Cellular Component	Epb41l3, Kcna2	2	762	10	55267	0.2	0.00793885	**	0.0389128	*
GO:0043281	regulation of cysteine-type endopeptidase activity involved in apoptotic process	Biological Process	Dele1, Nlrp12	2	762	10	55267	0.2	0.00793885	**	0.0389128	*
GO:0019886	antigen processing and presentation of exogenous peptide antigen via MHC class II	Biological Process	Cd74, H2-Ab1	2	762	10	55267	0.2	0.00793885	**	0.0389128	*
GO:1990440	positive regulation of transcription from RNA polymerase II promoter in response to endoplasmic reticulum stress	Biological Process	Atf3, Creb3l1	2	762	10	55267	0.2	0.00793885	**	0.0389128	*
GO:0002011	morphogenesis of an epithelial sheet	Biological Process	Jag1, Arhgap12	2	762	10	55267	0.2	0.00793885	**	0.0389128	*
GO:0006739	NADP metabolic process	Biological Process	G6pdx, Fmo2	2	762	10	55267	0.2	0.00793885	**	0.0389128	*
GO:0048495	Roundabout binding	Molecular Function	Slit2, Rtn4r	2	762	10	55267	0.2	0.00793885	**	0.0389128	*
GO:0090557	establishment of endothelial intestinal barrier	Biological Process	Myd88, F11r	2	762	10	55267	0.2	0.00793885	**	0.0389128	*
GO:0003170	heart valve development	Biological Process	Smad6, Prdm1	2	762	10	55267	0.2	0.00793885	**	0.0389128	*
GO:0050897	cobalt ion binding	Molecular Function	Pml, Cpe	2	762	10	55267	0.2	0.00793885	**	0.0389128	*
GO:0015271	outward rectifier potassium channel activity	Molecular Function	Kcna2, Kcnb1	2	762	10	55267	0.2	0.00793885	**	0.0389128	*
GO:0001931	uropod	Cellular Component	Flot1, Flot2	2	762	10	55267	0.2	0.00793885	**	0.0389128	*
GO:0016600	flotillin complex	Cellular Component	Flot1, Flot2	2	762	10	55267	0.2	0.00793885	**	0.0389128	*
GO:0030216	keratinocyte differentiation	Biological Process	Krt10, Ptgs2, Krt16, Dsp	4	762	57	55267	0.0702	0.0079491	**	0.0389223	*
GO:0090314	positive regulation of protein targeting to membrane	Biological Process	Cacnb3, Myo1c, Kcnb1	3	762	30	55267	0.1	0.00803516	**	0.0391248	*
GO:0031016	pancreas development	Biological Process	Aldh1a2, Acvr2b, Bglap2	3	762	30	55267	0.1	0.00803516	**	0.0391248	*
GO:0032967	positive regulation of collagen biosynthetic process	Biological Process	Tgfb3, Creb3l1, Il18	3	762	30	55267	0.1	0.00803516	**	0.0391248	*
GO:0001774	microglial cell activation	Biological Process	App, Tlr4, Fpr2	3	762	30	55267	0.1	0.00803516	**	0.0391248	*
GO:0004620	phospholipase activity	Molecular Function	Plb1, Liph, Smpd5	3	762	30	55267	0.1	0.00803516	**	0.0391248	*
GO:0008150	biological_process	Biological Process	Vsig2, Myl10, Mcemp1, 4931428F04Rik, Septin4, Ccdc116, Snx24, Ms4a4d, Ccdc150, Tmem163, Kctd3, Arl6ip6, Ajm1, Tmem116, Mfap3l, Sh3bgrl2, Fam124a, Sapcd1, Asb17, Micu3, Capsl, 9430038I01Rik, Tmem273, Fam222a, Pwwp3b, C130050O18Rik, Snhg11, 9930104L06Rik, Sult6b2, Aknad1, Ccdc137, Fam131a, Ankrd37, Apol10a, Samd3, 2610001J05Rik, D930048N14Rik, 1700030K09Rik, 4930563E22Rik, Zfp867, Stfa3, Gm8369, Pw…	58	762	3033	55267	0.0191	0.0080406	**	0.0391248	*
GO:0008134	transcription factor binding	Molecular Function	Fhl2, Hmgb3, Gata3, Hnf4a, Per1, Creb1, Ptprn, Hdac4, Lef1, Rbfox2, Ccnd1, H2-Ab1	12	762	387	55267	0.031	0.0081372	**	0.0395537	*
GO:0043406	positive regulation of MAP kinase activity	Biological Process	Pdgfb, Edn1, Ajuba, Pdgfc	4	762	58	55267	0.069	0.00844661	**	0.0410151	*
GO:0030182	neuron differentiation	Biological Process	Aldh1a2, Gata3, Wnt10b, Gfra1, Ldb1, Ret, Dync2h1	7	762	166	55267	0.0422	0.0085099	**	0.0412369	*
GO:0006952	defense response	Biological Process	Cd74, Cxcl9, Cxcl10, Cxcl2, Irgm2, Igtp, Tgtp1	7	762	166	55267	0.0422	0.0085099	**	0.0412369	*
GO:0050829	defense response to Gram-negative bacterium	Biological Process	App, Tlr4, H2bc12, Irgm2, Ighm	5	762	91	55267	0.0549	0.00864339	**	0.0418404	*
GO:0014065	obsolete phosphatidylinositol 3-kinase signaling	Biological Process	Gata3, Edn1, Ltk	3	762	31	55267	0.0968	0.00880617	**	0.0425404	*
GO:0016339	calcium-dependent cell-cell adhesion via plasma membrane cell adhesion molecules	Biological Process	Ajuba, Dchs1, Pcdh1	3	762	31	55267	0.0968	0.00880617	**	0.0425404	*
GO:0032922	circadian regulation of gene expression	Biological Process	Per1, Bhlhe41, Pml, Cavin3	4	762	59	55267	0.0678	0.00896405	**	0.0432585	*
GO:0010468	regulation of gene expression	Biological Process	Dnmt1, Tshz3, Col2a1, App, 1700007K13Rik, Igf2bp3, Trim30a, Myd88, Prdm1, Zscan2, Trim30b, Trim30d	12	762	393	55267	0.0305	0.00912147	**	0.0439728	*
GO:0031966	mitochondrial membrane	Cellular Component	Stard13, Mx2, Dnm1, Sfxn5, Gramd4, Pln, Nat8l	7	762	169	55267	0.0414	0.00933778	**	0.0447581	*
GO:0001933	negative regulation of protein phosphorylation	Biological Process	Insr, Wwtr1, Slit2, Cadm4, Slfn1	5	762	93	55267	0.0538	0.00944679	**	0.0447581	*
GO:0050776	regulation of immune response	Biological Process	Tbx21, Fcgr1, Phf11a, Btnl6	4	762	60	55267	0.0667	0.00950172	**	0.0447581	*
GO:0007519	skeletal muscle tissue development	Biological Process	Neurl1a, Dcn, Myl3, Zbtb18	4	762	60	55267	0.0667	0.00950172	**	0.0447581	*
GO:0014823	response to activity	Biological Process	Edn1, Creb1, Angpt2, Col4a2	4	762	60	55267	0.0667	0.00950172	**	0.0447581	*
GO:0050839	cell adhesion molecule binding	Molecular Function	Cpe, Jaml, Dsp, Nectin2	4	762	60	55267	0.0667	0.00950172	**	0.0447581	*
GO:0006869	lipid transport	Biological Process	Gpihbp1, Atp11a, Atp8b1, Abca9, Abca6, Apol10a	6	762	130	55267	0.0462	0.00952386	**	0.0447581	*
GO:0042118	endothelial cell activation	Biological Process	Acvrl1, Cxcl10	2	762	11	55267	0.1818	0.0096149	**	0.0447581	*
GO:0043589	skin morphogenesis	Biological Process	Col1a1, Col1a2	2	762	11	55267	0.1818	0.0096149	**	0.0447581	*
GO:0070233	negative regulation of T cell apoptotic process	Biological Process	Il7r, Tnfsf4	2	762	11	55267	0.1818	0.0096149	**	0.0447581	*
GO:0045822	negative regulation of heart contraction	Biological Process	Atp1a2, Pln	2	762	11	55267	0.1818	0.0096149	**	0.0447581	*
GO:0016331	morphogenesis of embryonic epithelium	Biological Process	Aldh1a2, Lama5	2	762	11	55267	0.1818	0.0096149	**	0.0447581	*
GO:0098992	neuronal dense core vesicle	Cellular Component	Kif1a, Dmxl2	2	762	11	55267	0.1818	0.0096149	**	0.0447581	*
GO:0051569	regulation of histone H3-K4 methylation	Biological Process	Gata3, Pygo2	2	762	11	55267	0.1818	0.0096149	**	0.0447581	*
GO:0044321	response to leptin	Biological Process	Edn1, Ccnd1	2	762	11	55267	0.1818	0.0096149	**	0.0447581	*
GO:0006171	cAMP biosynthetic process	Biological Process	Adcy2, Adcy4	2	762	11	55267	0.1818	0.0096149	**	0.0447581	*
GO:0045294	alpha-catenin binding	Molecular Function	Ajuba, Pkp2	2	762	11	55267	0.1818	0.0096149	**	0.0447581	*
GO:0045899	positive regulation of RNA polymerase II transcription preinitiation complex assembly	Biological Process	Wnt10b, Creb1	2	762	11	55267	0.1818	0.0096149	**	0.0447581	*
GO:2000344	positive regulation of acrosome reaction	Biological Process	Cacna1h, Plb1	2	762	11	55267	0.1818	0.0096149	**	0.0447581	*
GO:0032675	regulation of interleukin-6 production	Biological Process	Afap1l2, Myd88	2	762	11	55267	0.1818	0.0096149	**	0.0447581	*
GO:0098797	plasma membrane protein complex	Cellular Component	Gfra1, Ret	2	762	11	55267	0.1818	0.0096149	**	0.0447581	*
GO:0045010	actin nucleation	Biological Process	Fmn2, Fmn1	2	762	11	55267	0.1818	0.0096149	**	0.0447581	*
GO:0060700	regulation of ribonuclease activity	Biological Process	Oasl2, Oas3	2	762	11	55267	0.1818	0.0096149	**	0.0447581	*
GO:0009100	glycoprotein metabolic process	Biological Process	Pcsk6, St6galnac3	2	762	11	55267	0.1818	0.0096149	**	0.0447581	*
GO:0051926	negative regulation of calcium ion transport	Biological Process	Ptgs2, Pln	2	762	11	55267	0.1818	0.0096149	**	0.0447581	*
GO:0009410	response to xenobiotic stimulus	Biological Process	Rhbdd3, Tigar	2	762	11	55267	0.1818	0.0096149	**	0.0447581	*
GO:0070410	co-SMAD binding	Molecular Function	Smad6, Tgif1	2	762	11	55267	0.1818	0.0096149	**	0.0447581	*
GO:0060576	intestinal epithelial cell development	Biological Process	Tigar, Prdm1	2	762	11	55267	0.1818	0.0096149	**	0.0447581	*
GO:0044342	type B pancreatic cell proliferation	Biological Process	Adk, Bglap2	2	762	11	55267	0.1818	0.0096149	**	0.0447581	*
GO:0098911	regulation of ventricular cardiac muscle cell action potential	Biological Process	Pkp2, Dsp	2	762	11	55267	0.1818	0.0096149	**	0.0447581	*
GO:1904862	inhibitory synapse assembly	Biological Process	Npas4, Plxnb1	2	762	11	55267	0.1818	0.0096149	**	0.0447581	*
GO:0032809	neuronal cell body membrane	Cellular Component	Insr, Kcna2, Kcnb1	3	762	32	55267	0.0938	0.00961903	**	0.0447581	*
GO:0001533	cornified envelope	Cellular Component	Krt10, Krt1, Dsp	3	762	32	55267	0.0938	0.00961903	**	0.0447581	*
GO:0048565	digestive tract development	Biological Process	Tgfb3, Pdgfc, Dchs1	3	762	32	55267	0.0938	0.00961903	**	0.0447581	*
GO:0032743	positive regulation of interleukin-2 production	Biological Process	Tnfsf4, Il1b, Il1a	3	762	32	55267	0.0938	0.00961903	**	0.0447581	*
GO:0055037	recycling endosome	Cellular Component	Dennd6b, App, Atp9a, Fchsd2, Atp11a, Amotl2	6	762	131	55267	0.0458	0.00986787	**	0.0458704	*
GO:0015630	microtubule cytoskeleton	Cellular Component	Map7, Septin4, Septin3, Mx2, Dnm1, Cryab, Pknox2	7	762	171	55267	0.0409	0.00992146	**	0.0459825	*
GO:0005741	mitochondrial outer membrane	Cellular Component	Acsl6, Gk, Tigar, Maob, Ass1, Cpt1b, Bcl2a1b	7	762	171	55267	0.0409	0.00992146	**	0.0459825	*
GO:0016311	dephosphorylation	Biological Process	Ptprg, Ptprn, Car3, Tigar, Plppr2, Entpd3, Phospho1	7	762	171	55267	0.0409	0.00992146	**	0.0459825	*
GO:0016485	protein processing	Biological Process	Aebp1, Pcsk6, Cpe, Dync2h1	4	762	61	55267	0.0656	0.0100599	*	0.0465781	*
GO:0034451	centriolar satellite	Cellular Component	Bbs1, G6pdx, Zfp365, Flot1, Patj	5	762	95	55267	0.0526	0.0103001	*	0.0476431	*
GO:0002040	sprouting angiogenesis	Biological Process	Ramp2, Lef1, Parva	3	762	33	55267	0.0909	0.0104742	*	0.0480682	*
GO:0038083	peptidyl-tyrosine autophosphorylation	Biological Process	Hck, Insr, Styk1	3	762	33	55267	0.0909	0.0104742	*	0.0480682	*
GO:0032588	trans-Golgi network membrane	Cellular Component	Atp7b, Lgr5, Nsg1	3	762	33	55267	0.0909	0.0104742	*	0.0480682	*
GO:0043539	protein serine/threonine kinase activator activity	Molecular Function	Fam20a, Dele1, Irgm2	3	762	33	55267	0.0909	0.0104742	*	0.0480682	*
GO:0019228	neuronal action potential	Biological Process	Cacna1i, Cacna1h, Kcna2	3	762	33	55267	0.0909	0.0104742	*	0.0480682	*
GO:0042832	defense response to protozoan	Biological Process	Gbp2, Irgm2, Gm43302	3	762	33	55267	0.0909	0.0104742	*	0.0480682	*
GO:0002027	regulation of heart rate	Biological Process	Sema3a, Myh6, Gpd1l	3	762	33	55267	0.0909	0.0104742	*	0.0480682	*
GO:0006611	protein export from nucleus	Biological Process	Cchcr1, Ranbp17, Frat1	3	762	33	55267	0.0909	0.0104742	*	0.0480682	*
GO:0042102	positive regulation of T cell proliferation	Biological Process	Cd274, Tnfsf4, Il1b, Adk	4	762	62	55267	0.0645	0.0106389	*	0.0483082	*
GO:0007612	learning	Biological Process	Slc12a5, App, Ptgs2, Npas4	4	762	62	55267	0.0645	0.0106389	*	0.0483082	*
GO:0042752	regulation of circadian rhythm	Biological Process	Hnf4a, Per1, Creb1, Pml	4	762	62	55267	0.0645	0.0106389	*	0.0483082	*
GO:0019005	SCF ubiquitin ligase complex	Cellular Component	Trim21, Fbxl22, Fbxo31, Dmac2	4	762	62	55267	0.0645	0.0106389	*	0.0483082	*
GO:0016887	ATP hydrolysis activity	Molecular Function	Atp1a2, Tnnt2, Abcc9, Myh6, Abca9, Abca6, Actc1, Hspa1b	8	762	217	55267	0.0369	0.0109816	*	0.0483082	*
GO:0005938	cell cortex	Cellular Component	Pfn1, Pard3, Fmn2, Rhoh, Hmcn2, Gnai1, Khdc3	7	762	175	55267	0.04	0.0111679	*	0.0483082	*
GO:0006979	response to oxidative stress	Biological Process	App, Car3, G6pdx, Ptgs2, Tlr4, Msrb3	6	762	135	55267	0.0444	0.0113325	*	0.0483082	*
GO:0072593	reactive oxygen species metabolic process	Biological Process	Pdgfb, Pdk4, Gls2	3	762	34	55267	0.0882	0.011372	*	0.0483082	*
GO:0034612	response to tumor necrosis factor	Biological Process	Insr, Ptgs2, Ubd	3	762	34	55267	0.0882	0.011372	*	0.0483082	*
GO:0005504	fatty acid binding	Molecular Function	Hnf4a, Dgat1, Fabp3	3	762	34	55267	0.0882	0.011372	*	0.0483082	*
GO:0006953	acute-phase response	Biological Process	Il1rn, Orm1, Ass1	3	762	34	55267	0.0882	0.011372	*	0.0483082	*
GO:0033089	positive regulation of T cell differentiation in thymus	Biological Process	Il7r, Ada	2	762	12	55267	0.1667	0.0114332	*	0.0483082	*
GO:2000252	negative regulation of feeding behavior	Biological Process	Insr, Retn	2	762	12	55267	0.1667	0.0114332	*	0.0483082	*
GO:0035721	intraciliary retrograde transport	Biological Process	Bbs1, Dync2h1	2	762	12	55267	0.1667	0.0114332	*	0.0483082	*
GO:0002087	regulation of respiratory gaseous exchange by nervous system process	Biological Process	Atp1a2, Pbx3	2	762	12	55267	0.1667	0.0114332	*	0.0483082	*
GO:0005890	sodium:potassium-exchanging ATPase complex	Cellular Component	Atp1a2, Atp1b2	2	762	12	55267	0.1667	0.0114332	*	0.0483082	*
GO:0036376	sodium ion export across plasma membrane	Biological Process	Atp1a2, Atp1b2	2	762	12	55267	0.1667	0.0114332	*	0.0483082	*
GO:0001823	mesonephros development	Biological Process	Bmp7, Gata3	2	762	12	55267	0.1667	0.0114332	*	0.0483082	*
GO:0033197	response to vitamin E	Biological Process	Ada, Ccnd1	2	762	12	55267	0.1667	0.0114332	*	0.0483082	*
GO:0031529	ruffle organization	Biological Process	Plek, Palld	2	762	12	55267	0.1667	0.0114332	*	0.0483082	*
GO:0005940	septin ring	Cellular Component	Septin4, Septin3	2	762	12	55267	0.1667	0.0114332	*	0.0483082	*
GO:0032153	cell division site	Cellular Component	Septin4, Septin3	2	762	12	55267	0.1667	0.0114332	*	0.0483082	*
GO:0004016	adenylate cyclase activity	Molecular Function	Adcy2, Adcy4	2	762	12	55267	0.1667	0.0114332	*	0.0483082	*
GO:0070997	obsolete neuron death	Biological Process	Plau, Cxcl2	2	762	12	55267	0.1667	0.0114332	*	0.0483082	*
GO:0031953	negative regulation of protein autophosphorylation	Biological Process	Gfra2, Nlrp12	2	762	12	55267	0.1667	0.0114332	*	0.0483082	*
GO:2000637	positive regulation of miRNA-mediated gene silencing	Biological Process	Ajuba, Limd1	2	762	12	55267	0.1667	0.0114332	*	0.0483082	*
GO:0043394	proteoglycan binding	Molecular Function	Col2a1, Slit2	2	762	12	55267	0.1667	0.0114332	*	0.0483082	*
GO:2000343	positive regulation of chemokine (C-X-C motif) ligand 2 production	Biological Process	Cd74, Tlr4	2	762	12	55267	0.1667	0.0114332	*	0.0483082	*
GO:0042641	actomyosin	Cellular Component	Hdac4, Lurap1	2	762	12	55267	0.1667	0.0114332	*	0.0483082	*
GO:0002690	positive regulation of leukocyte chemotaxis	Biological Process	Xcl1, Cxcl10	2	762	12	55267	0.1667	0.0114332	*	0.0483082	*
GO:0060317	cardiac epithelial to mesenchymal transition	Biological Process	Olfm1, Tgfb2	2	762	12	55267	0.1667	0.0114332	*	0.0483082	*
GO:0006957	complement activation, alternative pathway	Biological Process	Hc, Cfb	2	762	12	55267	0.1667	0.0114332	*	0.0483082	*
GO:0072006	nephron development	Biological Process	Jag1, Dchs1	2	762	12	55267	0.1667	0.0114332	*	0.0483082	*
GO:0062009	secondary palate development	Biological Process	Lef1, Tgfb2	2	762	12	55267	0.1667	0.0114332	*	0.0483082	*
GO:0003214	cardiac left ventricle morphogenesis	Biological Process	Cpe, Tgfb2	2	762	12	55267	0.1667	0.0114332	*	0.0483082	*
GO:0050848	regulation of calcium-mediated signaling	Biological Process	Pdk2, Cmklr1	2	762	12	55267	0.1667	0.0114332	*	0.0483082	*
GO:0090091	positive regulation of extracellular matrix disassembly	Biological Process	Tgfb2, Carmil2	2	762	12	55267	0.1667	0.0114332	*	0.0483082	*
GO:0080111	DNA demethylation	Biological Process	Alkbh4, Aicda	2	762	12	55267	0.1667	0.0114332	*	0.0483082	*
GO:0010951	negative regulation of endopeptidase activity	Biological Process	Timp3, App, Crim1, Hc, Tfpi2, Stfa3, Wfdc3	7	762	177	55267	0.0395	0.011832	*	0.0483082	*
GO:0042542	response to hydrogen peroxide	Biological Process	Col1a1, Ada, Mb, Cryab	4	762	64	55267	0.0625	0.0118605	*	0.0483082	*
GO:1990841	promoter-specific chromatin binding	Molecular Function	Dnmt1, Hdac4, Prdm1, Zfp750	4	762	64	55267	0.0625	0.0118605	*	0.0483082	*
GO:0002548	monocyte chemotaxis	Biological Process	Pdgfb, Xcl1, Ccl12	3	762	35	55267	0.0857	0.0123128	*	0.0483082	*
GO:0032870	cellular response to hormone stimulus	Biological Process	Ramp2, Cacna1h, Slit2	3	762	35	55267	0.0857	0.0123128	*	0.0483082	*
GO:0070328	triglyceride homeostasis	Biological Process	Hnf4a, Gpihbp1, Il18	3	762	35	55267	0.0857	0.0123128	*	0.0483082	*
GO:0001569	branching involved in blood vessel morphogenesis	Biological Process	Edn1, Lef1, Col4a1	3	762	35	55267	0.0857	0.0123128	*	0.0483082	*
GO:0051017	actin filament bundle assembly	Biological Process	Dmtn, Fmn2, Cald1	3	762	35	55267	0.0857	0.0123128	*	0.0483082	*
GO:0051281	positive regulation of release of sequestered calcium ion into cytosol	Biological Process	Xcl1, Cxcl9, Cxcl10	3	762	35	55267	0.0857	0.0123128	*	0.0483082	*
GO:0060412	ventricular septum morphogenesis	Biological Process	Slit2, Tgfb2, Gja5	3	762	35	55267	0.0857	0.0123128	*	0.0483082	*
GO:0001570	vasculogenesis	Biological Process	Ramp2, Has2, Tnni3, Rasip1	4	762	65	55267	0.0615	0.0125036	*	0.0483082	*
GO:0006909	phagocytosis	Biological Process	Hck, Icam5, Myd88, Tlr4	4	762	66	55267	0.0606	0.0131685	*	0.0483082	*
GO:0031234	extrinsic component of cytoplasmic side of plasma membrane	Cellular Component	Hck, Dtna, Snap25, Styk1	4	762	66	55267	0.0606	0.0131685	*	0.0483082	*
GO:0043198	dendritic shaft	Cellular Component	Slc1a2, App, Whrn, Rtn4r	4	762	66	55267	0.0606	0.0131685	*	0.0483082	*
GO:0000149	SNARE binding	Molecular Function	Trim9, Snap25, Syt1, Kcnb1	4	762	66	55267	0.0606	0.0131685	*	0.0483082	*
GO:0030030	cell projection organization	Biological Process	Bbs1, Plek, Parva, Cc2d2a, Dync2h1, Fam161a, Wdr90	7	762	181	55267	0.0387	0.0132449	*	0.0483082	*
GO:0042056	chemoattractant activity	Molecular Function	Pdgfb, App, Cxcl10	3	762	36	55267	0.0833	0.0132969	*	0.0483082	*
GO:0001656	metanephros development	Biological Process	Bmp7, Eya1, Slit2	3	762	36	55267	0.0833	0.0132969	*	0.0483082	*
GO:0006730	one-carbon metabolic process	Biological Process	Car1, Car3, Car15	3	762	36	55267	0.0833	0.0132969	*	0.0483082	*
GO:0012505	endomembrane system	Cellular Component	Dmtn, Rhebl1, Pard3, Cdan1, Rnf122, Rnf24	6	762	140	55267	0.0429	0.013371	*	0.0483082	*
GO:0001946	lymphangiogenesis	Biological Process	Acvrl1, Acvr2b	2	762	13	55267	0.1538	0.0133895	*	0.0483082	*
GO:0004675	transmembrane receptor protein serine/threonine kinase activity	Molecular Function	Acvrl1, Acvr2b	2	762	13	55267	0.1538	0.0133895	*	0.0483082	*
GO:0035313	wound healing, spreading of epidermal cells	Biological Process	Acvrl1, Ajuba	2	762	13	55267	0.1538	0.0133895	*	0.0483082	*
GO:0031994	insulin-like growth factor I binding	Molecular Function	Insr, Igfbp6	2	762	13	55267	0.1538	0.0133895	*	0.0483082	*
GO:0010248	establishment or maintenance of transmembrane electrochemical gradient	Biological Process	Atp1a2, Atp1b2	2	762	13	55267	0.1538	0.0133895	*	0.0483082	*
GO:0030007	intracellular potassium ion homeostasis	Biological Process	Atp1a2, Atp1b2	2	762	13	55267	0.1538	0.0133895	*	0.0483082	*
GO:0071383	cellular response to steroid hormone stimulus	Biological Process	Atp1a2, Adtrp	2	762	13	55267	0.1538	0.0133895	*	0.0483082	*
GO:0060411	cardiac septum morphogenesis	Biological Process	Bmp7, Jag1	2	762	13	55267	0.1538	0.0133895	*	0.0483082	*
GO:0060445	branching involved in salivary gland morphogenesis	Biological Process	Bmp7, Lama5	2	762	13	55267	0.1538	0.0133895	*	0.0483082	*
GO:2000146	negative regulation of cell motility	Biological Process	Gata3, Tacstd2	2	762	13	55267	0.1538	0.0133895	*	0.0483082	*
GO:0086002	cardiac muscle cell action potential involved in contraction	Biological Process	Cacna1d, Pkp2	2	762	13	55267	0.1538	0.0133895	*	0.0483082	*
GO:0055091	phospholipid homeostasis	Biological Process	Hnf4a, Fabp3	2	762	13	55267	0.1538	0.0133895	*	0.0483082	*
GO:0006518	peptide metabolic process	Biological Process	Aebp1, Cpe	2	762	13	55267	0.1538	0.0133895	*	0.0483082	*
GO:0031105	septin complex	Cellular Component	Septin4, Septin3	2	762	13	55267	0.1538	0.0133895	*	0.0483082	*
GO:0000083	obsolete regulation of transcription involved in G1/S transition of mitotic cell cycle	Biological Process	Klf11, Cdk18	2	762	13	55267	0.1538	0.0133895	*	0.0483082	*
GO:1900025	negative regulation of substrate adhesion-dependent cell spreading	Biological Process	Dmtn, Tacstd2	2	762	13	55267	0.1538	0.0133895	*	0.0483082	*
GO:0010838	positive regulation of keratinocyte proliferation	Biological Process	Has2, Tlr4	2	762	13	55267	0.1538	0.0133895	*	0.0483082	*
GO:0010744	positive regulation of macrophage derived foam cell differentiation	Biological Process	Msr1, Il18	2	762	13	55267	0.1538	0.0133895	*	0.0483082	*
GO:0032897	negative regulation of viral transcription	Biological Process	Ifitm3, Trim21	2	762	13	55267	0.1538	0.0133895	*	0.0483082	*
GO:0020005	symbiont-containing vacuole membrane	Cellular Component	Gbp2, Gm43302	2	762	13	55267	0.1538	0.0133895	*	0.0483082	*
GO:0015909	long-chain fatty acid transport	Biological Process	Fabp3, Cpt1b	2	762	13	55267	0.1538	0.0133895	*	0.0483082	*
GO:2000009	negative regulation of protein localization to cell surface	Biological Process	Gpm6b, Actn2	2	762	13	55267	0.1538	0.0133895	*	0.0483082	*
GO:0060968	obsolete regulation of gene silencing	Biological Process	H3c3, H3c8	2	762	13	55267	0.1538	0.0133895	*	0.0483082	*
GO:1902362	melanocyte apoptotic process	Biological Process	Fap	1	762	1	55267	1	0.0137876	*	0.0483082	*
GO:1903054	negative regulation of extracellular matrix organization	Biological Process	Fap	1	762	1	55267	1	0.0137876	*	0.0483082	*
GO:1905368	peptidase complex	Cellular Component	Fap	1	762	1	55267	1	0.0137876	*	0.0483082	*
GO:1905176	positive regulation of vascular associated smooth muscle cell dedifferentiation	Biological Process	Pdgfb	1	762	1	55267	1	0.0137876	*	0.0483082	*
GO:2000591	positive regulation of metanephric mesenchymal cell migration	Biological Process	Pdgfb	1	762	1	55267	1	0.0137876	*	0.0483082	*
GO:1905590	fibronectin fibril organization	Biological Process	Loxl3	1	762	1	55267	1	0.0137876	*	0.0483082	*
GO:0018208	peptidyl-proline modification	Biological Process	Fkbp10	1	762	1	55267	1	0.0137876	*	0.0483082	*
GO:1905788	negative regulation of detection of mechanical stimulus involved in sensory perception of touch	Biological Process	Cacnb3	1	762	1	55267	1	0.0137876	*	0.0483082	*
GO:0016250	N-sulfoglucosamine sulfohydrolase activity	Molecular Function	Sgsh	1	762	1	55267	1	0.0137876	*	0.0483082	*
GO:0060417	yolk	Cellular Component	Insr	1	762	1	55267	1	0.0137876	*	0.0483082	*
GO:0050290	sphingomyelin phosphodiesterase D activity	Molecular Function	Smpd4	1	762	1	55267	1	0.0137876	*	0.0483082	*
GO:0045183	translation factor activity, non-nucleic acid binding	Molecular Function	Neurl1a	1	762	1	55267	1	0.0137876	*	0.0483082	*
GO:0015680	protein maturation by copper ion transfer	Biological Process	Atp7b	1	762	1	55267	1	0.0137876	*	0.0483082	*
GO:0021989	olfactory cortex development	Biological Process	Atp1a2	1	762	1	55267	1	0.0137876	*	0.0483082	*
GO:1903280	negative regulation of calcium:sodium antiporter activity	Biological Process	Atp1a2	1	762	1	55267	1	0.0137876	*	0.0483082	*
GO:0072040	negative regulation of mesenchymal cell apoptotic process involved in nephron morphogenesis	Biological Process	Bmp7	1	762	1	55267	1	0.0137876	*	0.0483082	*
GO:0008193	tRNA guanylyltransferase activity	Molecular Function	Thg1l	1	762	1	55267	1	0.0137876	*	0.0483082	*
GO:0099116	tRNA 5'-end processing	Biological Process	Thg1l	1	762	1	55267	1	0.0137876	*	0.0483082	*
GO:0010714	positive regulation of collagen metabolic process	Biological Process	Retn	1	762	1	55267	1	0.0137876	*	0.0483082	*
GO:2000872	positive regulation of progesterone secretion	Biological Process	Retn	1	762	1	55267	1	0.0137876	*	0.0483082	*
GO:0009855	determination of bilateral symmetry	Biological Process	Aldh1a2	1	762	1	55267	1	0.0137876	*	0.0483082	*
GO:0090242	retinoic acid receptor signaling pathway involved in somitogenesis	Biological Process	Aldh1a2	1	762	1	55267	1	0.0137876	*	0.0483082	*
GO:0042694	muscle cell fate specification	Biological Process	Myl2	1	762	1	55267	1	0.0137876	*	0.0483082	*
GO:0002572	pro-T cell differentiation	Biological Process	Gata3	1	762	1	55267	1	0.0137876	*	0.0483082	*
GO:0035898	parathyroid hormone secretion	Biological Process	Gata3	1	762	1	55267	1	0.0137876	*	0.0483082	*
GO:0061085	regulation of histone H3-K27 methylation	Biological Process	Gata3	1	762	1	55267	1	0.0137876	*	0.0483082	*
GO:2000607	negative regulation of cell proliferation involved in mesonephros development	Biological Process	Gata3	1	762	1	55267	1	0.0137876	*	0.0483082	*
GO:2000683	regulation of cellular response to X-ray	Biological Process	Gata3	1	762	1	55267	1	0.0137876	*	0.0483082	*
GO:2000703	negative regulation of fibroblast growth factor receptor signaling pathway involved in ureteric bud formation	Biological Process	Gata3	1	762	1	55267	1	0.0137876	*	0.0483082	*
GO:2000734	negative regulation of glial cell-derived neurotrophic factor receptor signaling pathway involved in ureteric bud formation	Biological Process	Gata3	1	762	1	55267	1	0.0137876	*	0.0483082	*
GO:0001788	antibody-dependent cellular cytotoxicity	Biological Process	Fcgr1	1	762	1	55267	1	0.0137876	*	0.0483082	*
GO:0031774	leukotriene receptor binding	Molecular Function	Fcgr1	1	762	1	55267	1	0.0137876	*	0.0483082	*
GO:0098683	cochlear hair cell ribbon synapse	Cellular Component	Cacna1d	1	762	1	55267	1	0.0137876	*	0.0483082	*
GO:0002845	positive regulation of tolerance induction to tumor cell	Biological Process	Cd274	1	762	1	55267	1	0.0137876	*	0.0483082	*
GO:1903556	negative regulation of tumor necrosis factor superfamily cytokine production	Biological Process	Cd274	1	762	1	55267	1	0.0137876	*	0.0483082	*
GO:1905404	positive regulation of activated CD8-positive, alpha-beta T cell apoptotic process	Biological Process	Cd274	1	762	1	55267	1	0.0137876	*	0.0483082	*
GO:0030338	CMP-N-acetylneuraminate monooxygenase activity	Molecular Function	Cmah	1	762	1	55267	1	0.0137876	*	0.0483082	*
GO:0046381	CMP-N-acetylneuraminate metabolic process	Biological Process	Cmah	1	762	1	55267	1	0.0137876	*	0.0483082	*
GO:0016515	interleukin-13 receptor activity	Molecular Function	Il13ra1	1	762	1	55267	1	0.0137876	*	0.0483082	*
GO:0006157	deoxyadenosine catabolic process	Biological Process	Ada	1	762	1	55267	1	0.0137876	*	0.0483082	*
GO:0032261	purine nucleotide salvage	Biological Process	Ada	1	762	1	55267	1	0.0137876	*	0.0483082	*
GO:0046111	xanthine biosynthetic process	Biological Process	Ada	1	762	1	55267	1	0.0137876	*	0.0483082	*
GO:0060169	negative regulation of adenosine receptor signaling pathway	Biological Process	Ada	1	762	1	55267	1	0.0137876	*	0.0483082	*
GO:0060407	negative regulation of penile erection	Biological Process	Ada	1	762	1	55267	1	0.0137876	*	0.0483082	*
GO:0004061	arylformamidase activity	Molecular Function	Afmid	1	762	1	55267	1	0.0137876	*	0.0483082	*
GO:0040040	thermosensory behavior	Biological Process	Slc12a5	1	762	1	55267	1	0.0137876	*	0.0483082	*
GO:0007164	establishment of tissue polarity	Biological Process	Hnf4a	1	762	1	55267	1	0.0137876	*	0.0483082	*
GO:0005310	dicarboxylic acid transmembrane transporter activity	Molecular Function	Slc13a3	1	762	1	55267	1	0.0137876	*	0.0483082	*
GO:0006835	dicarboxylic acid transport	Biological Process	Slc13a3	1	762	1	55267	1	0.0137876	*	0.0483082	*
GO:0015362	high-affinity sodium:dicarboxylate symporter activity	Molecular Function	Slc13a3	1	762	1	55267	1	0.0137876	*	0.0483082	*
GO:0005589	collagen type VI trimer	Cellular Component	Dcn	1	762	1	55267	1	0.0137876	*	0.0483082	*
GO:0010925	positive regulation of inositol-polyphosphate 5-phosphatase activity	Biological Process	Plek	1	762	1	55267	1	0.0137876	*	0.0483082	*
GO:0030845	phospholipase C-inhibiting G protein-coupled receptor signaling pathway	Biological Process	Plek	1	762	1	55267	1	0.0137876	*	0.0483082	*
GO:0060305	regulation of cell diameter	Biological Process	Plek	1	762	1	55267	1	0.0137876	*	0.0483082	*
GO:0032973	amino acid export across plasma membrane	Biological Process	Slc36a2	1	762	1	55267	1	0.0137876	*	0.0483082	*
GO:0070881	regulation of proline transport	Biological Process	Slc36a2	1	762	1	55267	1	0.0137876	*	0.0483082	*
GO:1900925	positive regulation of glycine import across plasma membrane	Biological Process	Slc36a2	1	762	1	55267	1	0.0137876	*	0.0483082	*
GO:0046108	uridine metabolic process	Biological Process	Upp1	1	762	1	55267	1	0.0137876	*	0.0483082	*
GO:1904026	regulation of collagen fibril organization	Biological Process	Aebp1	1	762	1	55267	1	0.0137876	*	0.0483082	*
GO:0006842	tricarboxylic acid transport	Biological Process	Slc13a5	1	762	1	55267	1	0.0137876	*	0.0483082	*
GO:0015142	tricarboxylic acid transmembrane transporter activity	Molecular Function	Slc13a5	1	762	1	55267	1	0.0137876	*	0.0483082	*
GO:0035674	tricarboxylic acid transmembrane transport	Biological Process	Slc13a5	1	762	1	55267	1	0.0137876	*	0.0483082	*
GO:0071644	negative regulation of chemokine (C-C motif) ligand 4 production	Biological Process	Arg2	1	762	1	55267	1	0.0137876	*	0.0483082	*
GO:1905403	negative regulation of activated CD8-positive, alpha-beta T cell apoptotic process	Biological Process	Arg2	1	762	1	55267	1	0.0137876	*	0.0483082	*
GO:0031707	endothelin A receptor binding	Molecular Function	Edn1	1	762	1	55267	1	0.0137876	*	0.0483082	*
GO:0042313	protein kinase C deactivation	Biological Process	Edn1	1	762	1	55267	1	0.0137876	*	0.0483082	*
GO:0043179	rhythmic excitation	Biological Process	Edn1	1	762	1	55267	1	0.0137876	*	0.0483082	*
GO:2000097	regulation of smooth muscle cell-matrix adhesion	Biological Process	Plau	1	762	1	55267	1	0.0137876	*	0.0483082	*
GO:0070287	ferritin receptor activity	Molecular Function	Scara5	1	762	1	55267	1	0.0137876	*	0.0483082	*
GO:0090500	endocardial cushion to mesenchymal transition	Biological Process	Has2	1	762	1	55267	1	0.0137876	*	0.0483082	*
GO:0099569	presynaptic cytoskeleton	Cellular Component	Septin3	1	762	1	55267	1	0.0137876	*	0.0483082	*
GO:0005585	collagen type II trimer	Cellular Component	Col2a1	1	762	1	55267	1	0.0137876	*	0.0483082	*
GO:1902224	ketone body metabolic process	Biological Process	Dgat1	1	762	1	55267	1	0.0137876	*	0.0483082	*
GO:1903998	regulation of eating behavior	Biological Process	Dgat1	1	762	1	55267	1	0.0137876	*	0.0483082	*
GO:0090319	positive regulation of chylomicron remodeling	Biological Process	Gpihbp1	1	762	1	55267	1	0.0137876	*	0.0483082	*
GO:0090321	positive regulation of chylomicron remnant clearance	Biological Process	Gpihbp1	1	762	1	55267	1	0.0137876	*	0.0483082	*
GO:0035921	desmosome disassembly	Biological Process	Snai2	1	762	1	55267	1	0.0137876	*	0.0483082	*
GO:0047256	lactosylceramide 1,3-N-acetyl-beta-D-glucosaminyltransferase activity	Molecular Function	B3gnt5	1	762	1	55267	1	0.0137876	*	0.0483082	*
GO:1905893	obsolete positive regulation of cellular response to thapsigargin	Biological Process	App	1	762	1	55267	1	0.0137876	*	0.0483082	*
GO:1905896	obsolete positive regulation of cellular response to tunicamycin	Biological Process	App	1	762	1	55267	1	0.0137876	*	0.0483082	*
GO:1905898	positive regulation of response to endoplasmic reticulum stress	Biological Process	App	1	762	1	55267	1	0.0137876	*	0.0483082	*
GO:1905945	regulation of response to calcium ion	Biological Process	App	1	762	1	55267	1	0.0137876	*	0.0483082	*
GO:0014835	myoblast differentiation involved in skeletal muscle regeneration	Biological Process	Wnt10b	1	762	1	55267	1	0.0137876	*	0.0483082	*
GO:0016014	dystrobrevin complex	Cellular Component	Dtna	1	762	1	55267	1	0.0137876	*	0.0483082	*
GO:0035691	macrophage migration inhibitory factor signaling pathway	Biological Process	Cd74	1	762	1	55267	1	0.0137876	*	0.0483082	*
GO:0035693	NOS2-CD74 complex	Cellular Component	Cd74	1	762	1	55267	1	0.0137876	*	0.0483082	*
GO:0042658	MHC class II protein binding, via antigen binding groove	Molecular Function	Cd74	1	762	1	55267	1	0.0137876	*	0.0483082	*
GO:0022607	cellular component assembly	Biological Process	Ldb1	1	762	1	55267	1	0.0137876	*	0.0483082	*
GO:0043973	histone H3-K4 acetylation	Biological Process	Ldb1	1	762	1	55267	1	0.0137876	*	0.0483082	*
GO:0071600	otic vesicle morphogenesis	Biological Process	Eya1	1	762	1	55267	1	0.0137876	*	0.0483082	*
GO:0034670	chemotaxis to arachidonic acid	Biological Process	Creb1	1	762	1	55267	1	0.0137876	*	0.0483082	*
GO:0051153	regulation of striated muscle cell differentiation	Biological Process	Hdac4	1	762	1	55267	1	0.0137876	*	0.0483082	*
GO:0035782	mature natural killer cell chemotaxis	Biological Process	Xcl1	1	762	1	55267	1	0.0137876	*	0.0483082	*
GO:2000513	positive regulation of granzyme A production	Biological Process	Xcl1	1	762	1	55267	1	0.0137876	*	0.0483082	*
GO:2000518	negative regulation of T-helper 1 cell activation	Biological Process	Xcl1	1	762	1	55267	1	0.0137876	*	0.0483082	*
GO:0002699	positive regulation of immune effector process	Biological Process	Tnfsf4	1	762	1	55267	1	0.0137876	*	0.0483082	*
GO:0035712	T-helper 2 cell activation	Biological Process	Tnfsf4	1	762	1	55267	1	0.0137876	*	0.0483082	*
GO:0035713	response to nitrogen dioxide	Biological Process	Tnfsf4	1	762	1	55267	1	0.0137876	*	0.0483082	*
GO:0035714	cellular response to nitrogen dioxide	Biological Process	Tnfsf4	1	762	1	55267	1	0.0137876	*	0.0483082	*
GO:1900281	positive regulation of CD4-positive, alpha-beta T cell costimulation	Biological Process	Tnfsf4	1	762	1	55267	1	0.0137876	*	0.0483082	*
GO:2000572	positive regulation of interleukin-4-dependent isotype switching to IgE isotypes	Biological Process	Tnfsf4	1	762	1	55267	1	0.0137876	*	0.0483082	*
GO:0099243	extrinsic component of synaptic membrane	Cellular Component	Olfm1	1	762	1	55267	1	0.0137876	*	0.0483082	*
GO:0005151	interleukin-1, type II receptor binding	Molecular Function	Il1rn	1	762	1	55267	1	0.0137876	*	0.0483082	*
GO:0045352	interleukin-1 type I receptor antagonist activity	Molecular Function	Il1rn	1	762	1	55267	1	0.0137876	*	0.0483082	*
GO:0045353	interleukin-1 type II receptor antagonist activity	Molecular Function	Il1rn	1	762	1	55267	1	0.0137876	*	0.0483082	*
GO:0061444	endocardial cushion cell development	Biological Process	Jag1	1	762	1	55267	1	0.0137876	*	0.0483082	*
GO:0004398	histidine decarboxylase activity	Molecular Function	Hdc	1	762	1	55267	1	0.0137876	*	0.0483082	*
GO:0035505	positive regulation of myosin light chain kinase activity	Biological Process	Il1b	1	762	1	55267	1	0.0137876	*	0.0483082	*
GO:1902624	positive regulation of neutrophil migration	Biological Process	Il1a	1	762	1	55267	1	0.0137876	*	0.0483082	*
GO:1904445	negative regulation of establishment of Sertoli cell barrier	Biological Process	Il1a	1	762	1	55267	1	0.0137876	*	0.0483082	*
GO:0005592	collagen type XI trimer	Cellular Component	Col11a1	1	762	1	55267	1	0.0137876	*	0.0483082	*
GO:0051758	homologous chromosome movement towards spindle pole in meiosis I anaphase	Biological Process	Fmn2	1	762	1	55267	1	0.0137876	*	0.0483082	*
GO:0032365	intracellular lipid transport	Biological Process	Fabp3	1	762	1	55267	1	0.0137876	*	0.0483082	*
GO:0050543	icosatetraenoic acid binding	Molecular Function	Fabp3	1	762	1	55267	1	0.0137876	*	0.0483082	*
GO:0140214	positive regulation of long-chain fatty acid import into cell	Biological Process	Fabp3	1	762	1	55267	1	0.0137876	*	0.0483082	*
GO:2001245	regulation of phosphatidylcholine biosynthetic process	Biological Process	Fabp3	1	762	1	55267	1	0.0137876	*	0.0483082	*
GO:1903045	neural crest cell migration involved in sympathetic nervous system development	Biological Process	Sema3a	1	762	1	55267	1	0.0137876	*	0.0483082	*
GO:0099627	neurotransmitter receptor cycle	Biological Process	Nsg1	1	762	1	55267	1	0.0137876	*	0.0483082	*
GO:0099630	postsynaptic neurotransmitter receptor cycle	Biological Process	Nsg1	1	762	1	55267	1	0.0137876	*	0.0483082	*
GO:0098965	extracellular matrix of synaptic cleft	Cellular Component	Sparcl1	1	762	1	55267	1	0.0137876	*	0.0483082	*
GO:0070208	protein heterotrimerization	Biological Process	Col1a2	1	762	1	55267	1	0.0137876	*	0.0483082	*
GO:0019785	ISG15-specific peptidase activity	Molecular Function	Usp18	1	762	1	55267	1	0.0137876	*	0.0483082	*
GO:0097152	mesenchymal cell apoptotic process	Biological Process	Etv6	1	762	1	55267	1	0.0137876	*	0.0483082	*
GO:0032011	ARF protein signal transduction	Biological Process	Psd3	1	762	1	55267	1	0.0137876	*	0.0483082	*
GO:0008127	quercetin 2,3-dioxygenase activity	Molecular Function	Pir	1	762	1	55267	1	0.0137876	*	0.0483082	*
GO:0006740	NADPH regeneration	Biological Process	G6pdx	1	762	1	55267	1	0.0137876	*	0.0483082	*
GO:0050928	negative regulation of positive chemotaxis	Biological Process	Angpt2	1	762	1	55267	1	0.0137876	*	0.0483082	*
GO:0021972	corticospinal neuron axon guidance through spinal cord	Biological Process	Slit2	1	762	1	55267	1	0.0137876	*	0.0483082	*
GO:0050929	induction of negative chemotaxis	Biological Process	Slit2	1	762	1	55267	1	0.0137876	*	0.0483082	*
GO:0071676	negative regulation of mononuclear cell migration	Biological Process	Slit2	1	762	1	55267	1	0.0137876	*	0.0483082	*
GO:0090260	negative regulation of retinal ganglion cell axon guidance	Biological Process	Slit2	1	762	1	55267	1	0.0137876	*	0.0483082	*
GO:0030251	guanylate cyclase inhibitor activity	Molecular Function	Pdzd3	1	762	1	55267	1	0.0137876	*	0.0483082	*
GO:0005595	collagen type XII trimer	Cellular Component	Col12a1	1	762	1	55267	1	0.0137876	*	0.0483082	*
GO:0071471	cellular response to non-ionic osmotic stress	Biological Process	Ptgs2	1	762	1	55267	1	0.0137876	*	0.0483082	*
GO:0005121	Toll binding	Molecular Function	Myd88	1	762	1	55267	1	0.0137876	*	0.0483082	*
GO:0009682	induced systemic resistance	Biological Process	Myd88	1	762	1	55267	1	0.0137876	*	0.0483082	*
GO:2000338	regulation of chemokine (C-X-C motif) ligand 1 production	Biological Process	Myd88	1	762	1	55267	1	0.0137876	*	0.0483082	*
GO:0090226	regulation of microtubule nucleation by Ran protein signal transduction	Biological Process	Rangrf	1	762	1	55267	1	0.0137876	*	0.0483082	*
GO:0071387	cellular response to cortisol stimulus	Biological Process	Klf9	1	762	1	55267	1	0.0137876	*	0.0483082	*
GO:0010819	regulation of T cell chemotaxis	Biological Process	Cxcl10	1	762	1	55267	1	0.0137876	*	0.0483082	*
GO:0001980	regulation of systemic arterial blood pressure by ischemic conditions	Biological Process	Tnni3	1	762	1	55267	1	0.0137876	*	0.0483082	*
GO:0071911	synchronous neurotransmitter secretion	Biological Process	Syt1	1	762	1	55267	1	0.0137876	*	0.0483082	*
GO:0098746	fast, calcium ion-dependent exocytosis of neurotransmitter	Biological Process	Syt1	1	762	1	55267	1	0.0137876	*	0.0483082	*
GO:1903235	positive regulation of calcium ion-dependent exocytosis of neurotransmitter	Biological Process	Syt1	1	762	1	55267	1	0.0137876	*	0.0483082	*
GO:1903904	negative regulation of establishment of T cell polarity	Biological Process	Ripor2	1	762	1	55267	1	0.0137876	*	0.0483082	*
GO:1905872	negative regulation of protein localization to cell leading edge	Biological Process	Ripor2	1	762	1	55267	1	0.0137876	*	0.0483082	*
GO:0008828	dATP diphosphatase activity	Molecular Function	Nudt1	1	762	1	55267	1	0.0137876	*	0.0483082	*
GO:0036219	GTP diphosphatase activity	Molecular Function	Nudt1	1	762	1	55267	1	0.0137876	*	0.0483082	*
GO:0047693	ATP diphosphatase activity	Molecular Function	Nudt1	1	762	1	55267	1	0.0137876	*	0.0483082	*
GO:0010522	regulation of calcium ion transport into cytosol	Biological Process	Pml	1	762	1	55267	1	0.0137876	*	0.0483082	*
GO:0032938	negative regulation of translation in response to oxidative stress	Biological Process	Pml	1	762	1	55267	1	0.0137876	*	0.0483082	*
GO:1901003	negative regulation of fermentation	Biological Process	Cavin3	1	762	1	55267	1	0.0137876	*	0.0483082	*
GO:0098999	extrinsic component of postsynaptic endosome membrane	Cellular Component	Psd	1	762	1	55267	1	0.0137876	*	0.0483082	*
GO:0021687	cerebellar molecular layer morphogenesis	Biological Process	Zfp365	1	762	1	55267	1	0.0137876	*	0.0483082	*
GO:0110026	regulation of DNA strand resection involved in replication fork processing	Biological Process	Zfp365	1	762	1	55267	1	0.0137876	*	0.0483082	*
GO:0004083	obsolete bisphosphoglycerate 2-phosphatase activity	Molecular Function	Tigar	1	762	1	55267	1	0.0137876	*	0.0483082	*
GO:1902153	regulation of response to DNA damage checkpoint signaling	Biological Process	Tigar	1	762	1	55267	1	0.0137876	*	0.0483082	*
GO:1903301	positive regulation of hexokinase activity	Biological Process	Tigar	1	762	1	55267	1	0.0137876	*	0.0483082	*
GO:1902811	positive regulation of skeletal muscle fiber differentiation	Biological Process	Rbm24	1	762	1	55267	1	0.0137876	*	0.0483082	*
GO:0048869	cellular developmental process	Biological Process	Prdm1	1	762	1	55267	1	0.0137876	*	0.0483082	*
GO:1990654	sebum secreting cell proliferation	Biological Process	Prdm1	1	762	1	55267	1	0.0137876	*	0.0483082	*
GO:0070255	regulation of mucus secretion	Biological Process	Nlrp6	1	762	1	55267	1	0.0137876	*	0.0483082	*
GO:0002758	innate immune response-activating signaling pathway	Biological Process	Tlr4	1	762	1	55267	1	0.0137876	*	0.0483082	*
GO:0070434	positive regulation of nucleotide-binding oligomerization domain containing 2 signaling pathway	Biological Process	Tlr4	1	762	1	55267	1	0.0137876	*	0.0483082	*
GO:1904467	regulation of tumor necrosis factor production	Biological Process	Tlr4	1	762	1	55267	1	0.0137876	*	0.0483082	*
GO:0021694	cerebellar Purkinje cell layer formation	Biological Process	Whrn	1	762	1	55267	1	0.0137876	*	0.0483082	*
GO:1990227	paranodal junction maintenance	Biological Process	Whrn	1	762	1	55267	1	0.0137876	*	0.0483082	*
GO:0004001	adenosine kinase activity	Molecular Function	Adk	1	762	1	55267	1	0.0137876	*	0.0483082	*
GO:0006175	dATP biosynthetic process	Biological Process	Adk	1	762	1	55267	1	0.0137876	*	0.0483082	*
GO:0045515	interleukin-18 receptor binding	Molecular Function	Il18	1	762	1	55267	1	0.0137876	*	0.0483082	*
GO:0051794	regulation of timing of catagen	Biological Process	Tgfb2	1	762	1	55267	1	0.0137876	*	0.0483082	*
GO:0070237	positive regulation of activation-induced cell death of T cells	Biological Process	Tgfb2	1	762	1	55267	1	0.0137876	*	0.0483082	*
GO:1902256	regulation of apoptotic process involved in outflow tract morphogenesis	Biological Process	Tgfb2	1	762	1	55267	1	0.0137876	*	0.0483082	*
GO:1903701	substantia propria of cornea development	Biological Process	Tgfb2	1	762	1	55267	1	0.0137876	*	0.0483082	*
GO:0036090	cleavage furrow ingression	Biological Process	Alkbh4	1	762	1	55267	1	0.0137876	*	0.0483082	*
GO:0090721	primary adaptive immune response involving T cells and B cells	Biological Process	Bach2	1	762	1	55267	1	0.0137876	*	0.0483082	*
GO:0003429	growth plate cartilage chondrocyte morphogenesis	Biological Process	Matn1	1	762	1	55267	1	0.0137876	*	0.0483082	*
GO:0021633	optic nerve structural organization	Biological Process	Kcna2	1	762	1	55267	1	0.0137876	*	0.0483082	*
GO:0007522	visceral muscle development	Biological Process	Myh6	1	762	1	55267	1	0.0137876	*	0.0483082	*
GO:0021944	neuronal-glial interaction involved in hindbrain glial-mediated radial cell migration	Biological Process	Atp1b2	1	762	1	55267	1	0.0137876	*	0.0483082	*
GO:0120036	plasma membrane bounded cell projection organization	Biological Process	Atp1b2	1	762	1	55267	1	0.0137876	*	0.0483082	*
GO:0009134	nucleoside diphosphate catabolic process	Biological Process	Entpd3	1	762	1	55267	1	0.0137876	*	0.0483082	*
GO:0086019	cell-cell signaling involved in cardiac conduction	Biological Process	Pkp2	1	762	1	55267	1	0.0137876	*	0.0483082	*
GO:0043604	amide biosynthetic process	Biological Process	Pm20d1	1	762	1	55267	1	0.0137876	*	0.0483082	*
GO:0043605	amide catabolic process	Biological Process	Pm20d1	1	762	1	55267	1	0.0137876	*	0.0483082	*
GO:2000275	regulation of oxidative phosphorylation uncoupler activity	Biological Process	Pm20d1	1	762	1	55267	1	0.0137876	*	0.0483082	*
GO:0099588	positive regulation of postsynaptic cytosolic calcium concentration	Biological Process	Synpo	1	762	1	55267	1	0.0137876	*	0.0483082	*
GO:1905355	spine apparatus assembly	Biological Process	Synpo	1	762	1	55267	1	0.0137876	*	0.0483082	*
GO:0070553	nicotinic acid receptor activity	Molecular Function	Hcar2	1	762	1	55267	1	0.0137876	*	0.0483082	*
GO:0001576	globoside biosynthetic process	Biological Process	A4galt	1	762	1	55267	1	0.0137876	*	0.0483082	*
GO:0050512	lactosylceramide 4-alpha-galactosyltransferase activity	Molecular Function	A4galt	1	762	1	55267	1	0.0137876	*	0.0483082	*
GO:0017188	aspartate N-acetyltransferase activity	Molecular Function	Nat8l	1	762	1	55267	1	0.0137876	*	0.0483082	*
GO:0004042	acetyl-CoA:L-glutamate N-acetyltransferase activity	Molecular Function	Nags	1	762	1	55267	1	0.0137876	*	0.0483082	*
GO:0103045	methione N-acyltransferase activity	Molecular Function	Nags	1	762	1	55267	1	0.0137876	*	0.0483082	*
GO:0061339	establishment or maintenance of monopolar cell polarity	Biological Process	Carmil2	1	762	1	55267	1	0.0137876	*	0.0483082	*
GO:0098542	defense response to other organism	Biological Process	Il31ra	1	762	1	55267	1	0.0137876	*	0.0483082	*
GO:0052731	phosphocholine phosphatase activity	Molecular Function	Phospho1	1	762	1	55267	1	0.0137876	*	0.0483082	*
GO:0052732	phosphoethanolamine phosphatase activity	Molecular Function	Phospho1	1	762	1	55267	1	0.0137876	*	0.0483082	*
GO:0003345	proepicardium cell migration involved in pericardium morphogenesis	Biological Process	Flrt3	1	762	1	55267	1	0.0137876	*	0.0483082	*
GO:0043056	forward locomotion	Biological Process	Ttn	1	762	1	55267	1	0.0137876	*	0.0483082	*
GO:0060419	heart growth	Biological Process	Ttn	1	762	1	55267	1	0.0137876	*	0.0483082	*
GO:0051249	regulation of lymphocyte activation	Biological Process	Lax1	1	762	1	55267	1	0.0137876	*	0.0483082	*
GO:0051695	actin filament uncapping	Biological Process	Actn2	1	762	1	55267	1	0.0137876	*	0.0483082	*
GO:0047290	alpha-N-acetylneuraminyl-2,3-beta-galactosyl-1,3-N-acetyl-galactosaminide 6-alpha-sialyltransferase activity	Molecular Function	St6galnac3	1	762	1	55267	1	0.0137876	*	0.0483082	*
GO:0021700	developmental maturation	Biological Process	Map1b	1	762	1	55267	1	0.0137876	*	0.0483082	*
GO:0051915	induction of synaptic plasticity by chemical substance	Biological Process	Map1b	1	762	1	55267	1	0.0137876	*	0.0483082	*
GO:0003071	renal system process involved in regulation of systemic arterial blood pressure	Biological Process	Gja5	1	762	1	55267	1	0.0137876	*	0.0483082	*
GO:0003174	mitral valve development	Biological Process	Gja5	1	762	1	55267	1	0.0137876	*	0.0483082	*
GO:0003284	septum primum development	Biological Process	Gja5	1	762	1	55267	1	0.0137876	*	0.0483082	*
GO:0086044	atrial cardiac muscle cell to AV node cell communication by electrical coupling	Biological Process	Gja5	1	762	1	55267	1	0.0137876	*	0.0483082	*
GO:0086054	bundle of His cell to Purkinje myocyte communication by electrical coupling	Biological Process	Gja5	1	762	1	55267	1	0.0137876	*	0.0483082	*
GO:0086065	cell communication involved in cardiac conduction	Biological Process	Gja5	1	762	1	55267	1	0.0137876	*	0.0483082	*
GO:0086076	gap junction channel activity involved in atrial cardiac muscle cell-AV node cell electrical coupling	Molecular Function	Gja5	1	762	1	55267	1	0.0137876	*	0.0483082	*
GO:0086078	gap junction channel activity involved in bundle of His cell-Purkinje myocyte electrical coupling	Molecular Function	Gja5	1	762	1	55267	1	0.0137876	*	0.0483082	*
GO:0098906	regulation of Purkinje myocyte action potential	Biological Process	Gja5	1	762	1	55267	1	0.0137876	*	0.0483082	*
GO:1900133	regulation of renin secretion into blood stream	Biological Process	Gja5	1	762	1	55267	1	0.0137876	*	0.0483082	*
GO:1990029	vasomotion	Biological Process	Gja5	1	762	1	55267	1	0.0137876	*	0.0483082	*
GO:0044854	plasma membrane raft assembly	Biological Process	Flot1	1	762	1	55267	1	0.0137876	*	0.0483082	*
GO:0044860	protein localization to plasma membrane raft	Biological Process	Flot2	1	762	1	55267	1	0.0137876	*	0.0483082	*
GO:0098937	anterograde dendritic transport	Biological Process	Flot2	1	762	1	55267	1	0.0137876	*	0.0483082	*
GO:0032990	cell part morphogenesis	Biological Process	Nectin2	1	762	1	55267	1	0.0137876	*	0.0483082	*
GO:0046814	coreceptor-mediated virion attachment to host cell	Biological Process	Nectin2	1	762	1	55267	1	0.0137876	*	0.0483082	*
GO:0060370	susceptibility to T cell mediated cytotoxicity	Biological Process	Nectin2	1	762	1	55267	1	0.0137876	*	0.0483082	*
GO:0071748	monomeric IgA immunoglobulin complex	Cellular Component	Jchain	1	762	1	55267	1	0.0137876	*	0.0483082	*
GO:0071750	dimeric IgA immunoglobulin complex	Cellular Component	Jchain	1	762	1	55267	1	0.0137876	*	0.0483082	*
GO:0071751	secretory IgA immunoglobulin complex	Cellular Component	Jchain	1	762	1	55267	1	0.0137876	*	0.0483082	*
GO:0071752	secretory dimeric IgA immunoglobulin complex	Cellular Component	Jchain	1	762	1	55267	1	0.0137876	*	0.0483082	*
GO:0004339	glucan 1,4-alpha-glucosidase activity	Molecular Function	Mgam	1	762	1	55267	1	0.0137876	*	0.0483082	*
GO:0033275	actin-myosin filament sliding	Biological Process	Actc1	1	762	1	55267	1	0.0137876	*	0.0483082	*
GO:0021999	neural plate anterior/posterior regionalization	Biological Process	Celsr2	1	762	1	55267	1	0.0137876	*	0.0483082	*
GO:0046635	positive regulation of alpha-beta T cell activation	Biological Process	H2-Ab1	1	762	1	55267	1	0.0137876	*	0.0483082	*
GO:0098595	perivitelline space	Cellular Component	Ovgp1	1	762	1	55267	1	0.0137876	*	0.0483082	*
GO:0004055	argininosuccinate synthase activity	Molecular Function	Ass1	1	762	1	55267	1	0.0137876	*	0.0483082	*
GO:0071757	hexameric IgM immunoglobulin complex	Cellular Component	Ighm	1	762	1	55267	1	0.0137876	*	0.0483082	*
GO:0045751	negative regulation of Toll signaling pathway	Biological Process	Nlrp12	1	762	1	55267	1	0.0137876	*	0.0483082	*
GO:0034504	protein localization to nucleus	Biological Process	Col1a1, Bmp7, Gbp2	3	762	37	55267	0.0811	0.0143245	*	0.050077	ns
GO:0051482	obsolete positive regulation of cytosolic calcium ion concentration involved in phospholipase C-activating G protein-coupled signaling pathway	Biological Process	Edn1, P2ry10, Gpr174	3	762	37	55267	0.0811	0.0143245	*	0.050077	ns
GO:0005834	heterotrimeric G-protein complex	Cellular Component	Gna14, Gng11, Gnai1	3	762	37	55267	0.0811	0.0143245	*	0.050077	ns
GO:0006974	DNA damage response	Biological Process	Polm, Fen1, Eya1, 1700007K13Rik, Fmn2, Gtf2h3, Tigar, Rbm24, Nsmce4a, Fbxo31, Zbtb18, Ccnd1, Cenps	13	762	472	55267	0.0275	0.0150795	*	0.0526771	ns
GO:0045766	positive regulation of angiogenesis	Biological Process	Acvrl1, Ramp2, Hc, Il1b, Il1a, Angpt2	6	762	144	55267	0.0417	0.0151765	*	0.0528429	ns
GO:0006887	exocytosis	Biological Process	Hck, Snap25, Rapgef4, Kcnb1, Rab3ip	5	762	105	55267	0.0476	0.0153629	*	0.0528429	ns
GO:0045666	positive regulation of neuron differentiation	Biological Process	Bmp7, App, Tgif1, Map1b, Tgif2	5	762	105	55267	0.0476	0.0153629	*	0.0528429	ns
GO:0042391	regulation of membrane potential	Biological Process	Cacna1i, Cacna1h, Rangrf, Actn2, Kcnh7	5	762	105	55267	0.0476	0.0153629	*	0.0528429	ns
GO:1904707	positive regulation of vascular associated smooth muscle cell proliferation	Biological Process	Pdgfb, Dnmt1, Edn1	3	762	38	55267	0.0789	0.015396	*	0.0528429	ns
GO:0006096	glycolytic process	Biological Process	Eno2, Dhtkd1, Pklr	3	762	38	55267	0.0789	0.015396	*	0.0528429	ns
GO:0030285	obsolete integral component of synaptic vesicle membrane	Cellular Component	Syngr1, Tmem163, Syt1	3	762	38	55267	0.0789	0.015396	*	0.0528429	ns
GO:0001817	regulation of cytokine production	Biological Process	Litaf, F11r, Btnl6	3	762	38	55267	0.0789	0.015396	*	0.0528429	ns
GO:0032735	positive regulation of interleukin-12 production	Biological Process	Tnfsf4, Tnfsf9, Tlr4	3	762	38	55267	0.0789	0.015396	*	0.0528429	ns
GO:0043491	phosphatidylinositol 3-kinase/protein kinase B signal transduction	Biological Process	Il1b, Ccl12, Adtrp	3	762	38	55267	0.0789	0.015396	*	0.0528429	ns
GO:0010243	response to organonitrogen compound	Biological Process	Ptgs2, Flt3, Ccnd1	3	762	38	55267	0.0789	0.015396	*	0.0528429	ns
GO:0005161	platelet-derived growth factor receptor binding	Molecular Function	Pdgfb, Pdgfc	2	762	14	55267	0.1429	0.0154797	*	0.0528429	ns
GO:0010529	obsolete negative regulation of transposition	Biological Process	Dnmt3l, Aicda	2	762	14	55267	0.1429	0.0154797	*	0.0528429	ns
GO:0070848	response to growth factor	Biological Process	Fasl, Lum	2	762	14	55267	0.1429	0.0154797	*	0.0528429	ns
GO:0030131	clathrin adaptor complex	Cellular Component	Ap1m2, Gm43064	2	762	14	55267	0.1429	0.0154797	*	0.0528429	ns
GO:0008301	DNA binding, bending	Molecular Function	Hmgb3, Lef1	2	762	14	55267	0.1429	0.0154797	*	0.0528429	ns
GO:0051290	protein heterotetramerization	Biological Process	Krt10, Krt1	2	762	14	55267	0.1429	0.0154797	*	0.0528429	ns
GO:0016446	somatic hypermutation of immunoglobulin genes	Biological Process	Polm, Aicda	2	762	14	55267	0.1429	0.0154797	*	0.0528429	ns
GO:0061640	cytoskeleton-dependent cytokinesis	Biological Process	Septin4, Septin3	2	762	14	55267	0.1429	0.0154797	*	0.0528429	ns
GO:0001222	transcription corepressor binding	Molecular Function	Per1, Zfp568	2	762	14	55267	0.1429	0.0154797	*	0.0528429	ns
GO:0035810	positive regulation of urine volume	Biological Process	Edn1, Has2	2	762	14	55267	0.1429	0.0154797	*	0.0528429	ns
GO:0034362	low-density lipoprotein particle	Cellular Component	App, Msr1	2	762	14	55267	0.1429	0.0154797	*	0.0528429	ns
GO:0035497	cAMP response element binding	Molecular Function	Creb1, Creb3l1	2	762	14	55267	0.1429	0.0154797	*	0.0528429	ns
GO:0010832	negative regulation of myotube differentiation	Biological Process	Hdac4, Bhlhe41	2	762	14	55267	0.1429	0.0154797	*	0.0528429	ns
GO:0045820	negative regulation of glycolytic process	Biological Process	Hdac4, Tigar	2	762	14	55267	0.1429	0.0154797	*	0.0528429	ns
GO:0009743	response to carbohydrate	Biological Process	Il1b, Map1b	2	762	14	55267	0.1429	0.0154797	*	0.0528429	ns
GO:0048711	positive regulation of astrocyte differentiation	Biological Process	Il1b, Clcf1	2	762	14	55267	0.1429	0.0154797	*	0.0528429	ns
GO:1902187	suppression of viral release by host	Biological Process	Trim21, Pml	2	762	14	55267	0.1429	0.0154797	*	0.0528429	ns
GO:0014912	negative regulation of smooth muscle cell migration	Biological Process	Slit2, Ndrg4	2	762	14	55267	0.1429	0.0154797	*	0.0528429	ns
GO:0097756	obsolete negative regulation of blood vessel diameter	Biological Process	Ptgs2, Smad6	2	762	14	55267	0.1429	0.0154797	*	0.0528429	ns
GO:0060413	atrial septum morphogenesis	Biological Process	Tgfb2, Gja5	2	762	14	55267	0.1429	0.0154797	*	0.0528429	ns
GO:0005096	GTPase activator activity	Molecular Function	Stard13, Rin1, Sgsm2, Tbc1d2, Arhgap12, Arhgap42, Chn1, Rgs3	8	762	231	55267	0.0346	0.0154882	*	0.0528429	ns
GO:0008152	metabolic process	Biological Process	Dnmt1, Ehhadh, Cemip2, Pklr, Acacb, Ganc, Mgam	7	762	187	55267	0.0374	0.0155853	*	0.0531352	ns
GO:0005575	cellular_component	Cellular Component	Slfn4, Mcemp1, 4931428F04Rik, Lrp11, Septin4, Lsm12, Snx24, Ms4a4d, Ccdc150, Ajm1, Tmem116, Zfp273, Fam124a, Sapcd1, Arhgef26, Parp12, Nlrp6, Asb17, Micu3, Capsl, 9430038I01Rik, Tmem273, Fam222a, Tmc7, C130050O18Rik, Snhg11, Sult6b2, Eva1b, Fam131a, Apol10a, Samd3, 2610001J05Rik, D930048N14Rik, 1700030K09Rik, 4930563E22Rik, Zfp867, Gm8369, Mfsd4a, Trp53i11, Cd300ld4, Mob3b, 2210418O10Rik, D130040…	49	762	2578	55267	0.019	0.0156271	*	0.0532391	ns
GO:0043010	camera-type eye development	Biological Process	Aldh1a2, Jag1, Cryab, Cc2d2a	4	762	70	55267	0.0571	0.0160514	*	0.0546448	ns
GO:0006631	fatty acid metabolic process	Biological Process	Acsl6, Ehhadh, Scd2, Fabp3, Ptgs2, Acacb, Cpt1b	7	762	189	55267	0.037	0.0164268	*	0.055882	ns
GO:0043200	response to amino acid	Biological Process	Slc1a2, Edn1, Ass1	3	762	39	55267	0.0769	0.0165115	*	0.0559668	ns
GO:0043507	positive regulation of JUN kinase activity	Biological Process	Edn1, Il1rn, Il1b	3	762	39	55267	0.0769	0.0165115	*	0.0559668	ns
GO:1904646	cellular response to amyloid-beta	Biological Process	App, Tlr4, Fpr2	3	762	39	55267	0.0769	0.0165115	*	0.0559668	ns
GO:0050772	positive regulation of axonogenesis	Biological Process	Dixdc1, Plxnb1, Map6	3	762	39	55267	0.0769	0.0165115	*	0.0559668	ns
GO:0097009	energy homeostasis	Biological Process	Acacb, Pm20d1, Slc35d3	3	762	39	55267	0.0769	0.0165115	*	0.0559668	ns
GO:0006805	xenobiotic metabolic process	Biological Process	Hnf4a, Cyp2ab1, Gsta4, Fmo2	4	762	71	55267	0.0563	0.016829	*	0.0570019	ns
GO:0050731	positive regulation of peptidyl-tyrosine phosphorylation	Biological Process	Pdgfb, Enpp2, Cd74, Gfra1, Tlr4	5	762	108	55267	0.0463	0.0171558	*	0.0580667	ns
GO:0009611	response to wounding	Biological Process	Pdgfb, Slc1a2, Tgfb2, Map1b	4	762	72	55267	0.0556	0.0176298	*	0.0584703	ns
GO:0098794	postsynapse	Cellular Component	Dnajb1, Kif1a, Pfn1, App, Snap25, Npas4	6	762	149	55267	0.0403	0.0176623	*	0.0584703	ns
GO:0000794	condensed nuclear chromosome	Cellular Component	Dnmt3l, Rec8, Ttn	3	762	40	55267	0.075	0.017671	*	0.0584703	ns
GO:0016358	dendrite development	Biological Process	Bbs1, App, Map1b	3	762	40	55267	0.075	0.017671	*	0.0584703	ns
GO:0042572	retinol metabolic process	Biological Process	Aldh1a2, Dgat1, Plb1	3	762	40	55267	0.075	0.017671	*	0.0584703	ns
GO:0019955	cytokine binding	Molecular Function	Il13ra1, Cd74, Il31ra	3	762	40	55267	0.075	0.017671	*	0.0584703	ns
GO:0006605	protein targeting	Biological Process	Myo1c, Syngr1, Pml	3	762	40	55267	0.075	0.017671	*	0.0584703	ns
GO:0050796	regulation of insulin secretion	Biological Process	Hnf4a, Nos2, Il1b	3	762	40	55267	0.075	0.017671	*	0.0584703	ns
GO:0008306	associative learning	Biological Process	App, Rin1, Snap25	3	762	40	55267	0.075	0.017671	*	0.0584703	ns
GO:0015914	phospholipid transport	Biological Process	Atp9a, Atp11a, Atp8b1	3	762	40	55267	0.075	0.017671	*	0.0584703	ns
GO:0032026	response to magnesium ion	Biological Process	Fgf23, Ccnd1	2	762	15	55267	0.1333	0.0176997	*	0.0584703	ns
GO:0046888	negative regulation of hormone secretion	Biological Process	Fgf23, Edn1	2	762	15	55267	0.1333	0.0176997	*	0.0584703	ns
GO:0043116	negative regulation of vascular permeability	Biological Process	Ramp2, Slit2	2	762	15	55267	0.1333	0.0176997	*	0.0584703	ns
GO:0099738	cell cortex region	Cellular Component	Eno2, Gnai1	2	762	15	55267	0.1333	0.0176997	*	0.0584703	ns
GO:0031005	filamin binding	Molecular Function	Fblim1, Rflnb	2	762	15	55267	0.1333	0.0176997	*	0.0584703	ns
GO:0004029	aldehyde dehydrogenase (NAD+) activity	Molecular Function	Aldh1a2, Aldh1a7	2	762	15	55267	0.1333	0.0176997	*	0.0584703	ns
GO:2000811	negative regulation of anoikis	Biological Process	Pdk4, Snai2	2	762	15	55267	0.1333	0.0176997	*	0.0584703	ns
GO:0045793	positive regulation of cell size	Biological Process	Edn1, Ret	2	762	15	55267	0.1333	0.0176997	*	0.0584703	ns
GO:0044327	dendritic spine head	Cellular Component	Mx2, Dnm1	2	762	15	55267	0.1333	0.0176997	*	0.0584703	ns
GO:0016064	immunoglobulin mediated immune response	Biological Process	Cd74, Myd88	2	762	15	55267	0.1333	0.0176997	*	0.0584703	ns
GO:0043196	varicosity	Cellular Component	Dnm1, Map1b	2	762	15	55267	0.1333	0.0176997	*	0.0584703	ns
GO:0031083	BLOC-1 complex	Cellular Component	Snap25, Kxd1	2	762	15	55267	0.1333	0.0176997	*	0.0584703	ns
GO:0048791	calcium ion-regulated exocytosis of neurotransmitter	Biological Process	Snap25, Syt1	2	762	15	55267	0.1333	0.0176997	*	0.0584703	ns
GO:0022407	regulation of cell-cell adhesion	Biological Process	Lef1, Celsr2	2	762	15	55267	0.1333	0.0176997	*	0.0584703	ns
GO:0021675	nerve development	Biological Process	Sema3a, Sema3f	2	762	15	55267	0.1333	0.0176997	*	0.0584703	ns
GO:0034122	negative regulation of toll-like receptor signaling pathway	Biological Process	Trim30a, Nlrp6	2	762	15	55267	0.1333	0.0176997	*	0.0584703	ns
GO:0030224	monocyte differentiation	Biological Process	Pir, Il31ra	2	762	15	55267	0.1333	0.0176997	*	0.0584703	ns
GO:0021799	cerebral cortex radially oriented cell migration	Biological Process	Dixdc1, Ccdc141	2	762	15	55267	0.1333	0.0176997	*	0.0584703	ns
GO:0002755	MyD88-dependent toll-like receptor signaling pathway	Biological Process	Myd88, Tlr4	2	762	15	55267	0.1333	0.0176997	*	0.0584703	ns
GO:0043171	peptide catabolic process	Biological Process	Cpe, Anpep	2	762	15	55267	0.1333	0.0176997	*	0.0584703	ns
GO:0007512	adult heart development	Biological Process	Myh6, Ttn	2	762	15	55267	0.1333	0.0176997	*	0.0584703	ns
GO:0010038	response to metal ion	Biological Process	Pklr, Tnnc1	2	762	15	55267	0.1333	0.0176997	*	0.0584703	ns
GO:0051371	muscle alpha-actinin binding	Molecular Function	Nrap, Ttn	2	762	15	55267	0.1333	0.0176997	*	0.0584703	ns
GO:0005682	U5 snRNP	Cellular Component	Txnl4a, Snrpe	2	762	15	55267	0.1333	0.0176997	*	0.0584703	ns
GO:0042981	regulation of apoptotic process	Biological Process	Snai2, Creb1, Traf1, Cxcl10, Tgfb2, Gls2, Bcl2a1b	7	762	193	55267	0.0363	0.0182052	*	0.0600978	ns
GO:0055038	recycling endosome membrane	Cellular Component	Insr, Cd274, Sorcs2, Nsg1	4	762	73	55267	0.0548	0.0184539	*	0.0607902	ns
GO:0031526	brush border membrane	Cellular Component	Slc6a20b, Plb1, Anpep, Atp8b1	4	762	73	55267	0.0548	0.0184539	*	0.0607902	ns
GO:0030674	protein-macromolecule adaptor activity	Molecular Function	Tnnt2, Col1a2, Actn2, Jchain	4	762	73	55267	0.0548	0.0184539	*	0.0607902	ns
GO:0001658	branching involved in ureteric bud morphogenesis	Biological Process	Lama5, Eya1, Dchs1	3	762	41	55267	0.0732	0.0188749	*	0.0620459	ns
GO:0043473	pigmentation	Biological Process	Sparc, Snai2, Vangl1	3	762	41	55267	0.0732	0.0188749	*	0.0620459	ns
GO:0060076	excitatory synapse	Cellular Component	Syt1, Rapgef4, Palld	3	762	41	55267	0.0732	0.0188749	*	0.0620459	ns
GO:0060041	retina development in camera-type eye	Biological Process	Ttll5, Ret, Tgif1, Tgif2	4	762	74	55267	0.0541	0.0193016	*	0.0632264	ns
GO:0005903	brush border	Cellular Component	Myo1c, Pdzd3, Itpr3, Rapgef4	4	762	74	55267	0.0541	0.0193016	*	0.0632264	ns
GO:0043433	negative regulation of DNA-binding transcription factor activity	Biological Process	Hnf4a, Hdac4, Xcl1, Tnfsf4	4	762	74	55267	0.0541	0.0193016	*	0.0632264	ns
GO:1901215	obsolete negative regulation of neuron death	Biological Process	App, Creb1, Tigar, Pm20d1	4	762	74	55267	0.0541	0.0193016	*	0.0632264	ns
GO:0006633	fatty acid biosynthetic process	Biological Process	Scd2, Ptgs2, Acacb, Liph	4	762	74	55267	0.0541	0.0193016	*	0.0632264	ns
GO:0043202	lysosomal lumen	Cellular Component	Fasl, Nsg1	2	762	16	55267	0.125	0.0200456	*	0.0647573	ns
GO:0045580	regulation of T cell differentiation	Biological Process	Tbx21, Ada	2	762	16	55267	0.125	0.0200456	*	0.0647573	ns
GO:0042608	T cell receptor binding	Molecular Function	Eps8l1, H2-Q10	2	762	16	55267	0.125	0.0200456	*	0.0647573	ns
GO:0006878	intracellular copper ion homeostasis	Biological Process	Atp7b, App	2	762	16	55267	0.125	0.0200456	*	0.0647573	ns
GO:0050862	positive regulation of T cell receptor signaling pathway	Biological Process	Ada, Nectin2	2	762	16	55267	0.125	0.0200456	*	0.0647573	ns
GO:0016702	oxidoreductase activity, acting on single donors with incorporation of molecular oxygen, incorporation of two atoms of oxygen	Molecular Function	P4ha2, Ptgs2	2	762	16	55267	0.125	0.0200456	*	0.0647573	ns
GO:0019432	triglyceride biosynthetic process	Biological Process	Acsl6, Dgat1	2	762	16	55267	0.125	0.0200456	*	0.0647573	ns
GO:0005160	transforming growth factor beta receptor binding	Molecular Function	Tgfb3, Tgfb2	2	762	16	55267	0.125	0.0200456	*	0.0647573	ns
GO:0004683	calmodulin-dependent protein kinase activity	Molecular Function	Dapk1, Camk4	2	762	16	55267	0.125	0.0200456	*	0.0647573	ns
GO:0051489	regulation of filopodium assembly	Biological Process	Dmtn, Ppp1r16b	2	762	16	55267	0.125	0.0200456	*	0.0647573	ns
GO:0051044	positive regulation of membrane protein ectodomain proteolysis	Biological Process	App, Il1b	2	762	16	55267	0.125	0.0200456	*	0.0647573	ns
GO:0060322	head development	Biological Process	Ldb1, Flrt3	2	762	16	55267	0.125	0.0200456	*	0.0647573	ns
GO:1903428	positive regulation of reactive oxygen species biosynthetic process	Biological Process	Hdac4, Tlr4	2	762	16	55267	0.125	0.0200456	*	0.0647573	ns
GO:0050710	negative regulation of cytokine production	Biological Process	Tnfsf4, Nlrp12	2	762	16	55267	0.125	0.0200456	*	0.0647573	ns
GO:0016298	lipase activity	Molecular Function	Plb1, Liph	2	762	16	55267	0.125	0.0200456	*	0.0647573	ns
GO:0033630	positive regulation of cell adhesion mediated by integrin	Biological Process	Ret, Tgfb2	2	762	16	55267	0.125	0.0200456	*	0.0647573	ns
GO:0048278	vesicle docking	Biological Process	Syt1, Ndrg4	2	762	16	55267	0.125	0.0200456	*	0.0647573	ns
GO:0061158	3'-UTR-mediated mRNA destabilization	Biological Process	Rbm24, Dnd1	2	762	16	55267	0.125	0.0200456	*	0.0647573	ns
GO:0097623	potassium ion export across plasma membrane	Biological Process	Kcna2, Kcnb1	2	762	16	55267	0.125	0.0200456	*	0.0647573	ns
GO:0055008	cardiac muscle tissue morphogenesis	Biological Process	Ttn, Actc1	2	762	16	55267	0.125	0.0200456	*	0.0647573	ns
GO:0097191	extrinsic apoptotic signaling pathway	Biological Process	Fasl, Pml, Tgfb2	3	762	42	55267	0.0714	0.0201231	*	0.0647841	ns
GO:0010975	regulation of neuron projection development	Biological Process	Gata3, Mark1, Snap25	3	762	42	55267	0.0714	0.0201231	*	0.0647841	ns
GO:0048568	embryonic organ development	Biological Process	Gata3, Pdgfc, Pbx3	3	762	42	55267	0.0714	0.0201231	*	0.0647841	ns
GO:0005547	phosphatidylinositol-3,4,5-trisphosphate binding	Molecular Function	Pard3, Fchsd2, Rag2	3	762	42	55267	0.0714	0.0201231	*	0.0647841	ns
GO:0051020	GTPase binding	Molecular Function	Ptprn, Rasip1, Rab3ip	3	762	42	55267	0.0714	0.0201231	*	0.0647841	ns
GO:0030097	hemopoiesis	Biological Process	Mknk2, Angpt2, Tgfb2, Flt3	4	762	75	55267	0.0533	0.0201729	*	0.0648552	ns
GO:0019233	sensory perception of pain	Biological Process	Edn1, Il1rn, Ptgs2, Kcna2	4	762	75	55267	0.0533	0.0201729	*	0.0648552	ns
GO:0099056	obsolete integral component of presynaptic membrane	Cellular Component	Efnb2, Efnb3, Slc1a2, Kcna2	4	762	76	55267	0.0526	0.021068	*	0.0676867	ns
GO:0030276	clathrin binding	Molecular Function	Dnajc6, Syt1, Gm43064	3	762	43	55267	0.0698	0.0214156	*	0.0686621	ns
GO:0045907	positive regulation of vasoconstriction	Biological Process	Ptgs2, Smad6, Gja5	3	762	43	55267	0.0698	0.0214156	*	0.0686621	ns
GO:0045773	positive regulation of axon extension	Biological Process	Map3k13, Islr2, Map1b	3	762	43	55267	0.0698	0.0214156	*	0.0686621	ns
GO:0003730	mRNA 3'-UTR binding	Molecular Function	Igf2bp3, Rbm24, Rbms3, Dnd1	4	762	77	55267	0.0519	0.0219872	*	0.0704463	ns
GO:0090280	positive regulation of calcium ion import	Biological Process	Pdgfb, Ccl12	2	762	17	55267	0.1176	0.0225134	*	0.0709666	ns
GO:0003203	endocardial cushion morphogenesis	Biological Process	Acvrl1, Tgfb2	2	762	17	55267	0.1176	0.0225134	*	0.0709666	ns
GO:0051895	negative regulation of focal adhesion assembly	Biological Process	Acvrl1, Dmtn	2	762	17	55267	0.1176	0.0225134	*	0.0709666	ns
GO:0006306	DNA methylation	Biological Process	Dnmt3l, Dnmt1	2	762	17	55267	0.1176	0.0225134	*	0.0709666	ns
GO:0000780	condensed chromosome, centromeric region	Cellular Component	Rec8, Sycp2	2	762	17	55267	0.1176	0.0225134	*	0.0709666	ns
GO:0000800	lateral element	Cellular Component	Rec8, Sycp2	2	762	17	55267	0.1176	0.0225134	*	0.0709666	ns
GO:0030673	axolemma	Cellular Component	Slc1a2, Epb41l3	2	762	17	55267	0.1176	0.0225134	*	0.0709666	ns
GO:0046688	response to copper ion	Biological Process	Atp7b, Il1a	2	762	17	55267	0.1176	0.0225134	*	0.0709666	ns
GO:0006883	intracellular sodium ion homeostasis	Biological Process	Atp1a2, Atp1b2	2	762	17	55267	0.1176	0.0225134	*	0.0709666	ns
GO:0086004	regulation of cardiac muscle cell contraction	Biological Process	Atp1a2, Pln	2	762	17	55267	0.1176	0.0225134	*	0.0709666	ns
GO:0043401	steroid hormone mediated signaling pathway	Biological Process	Bmp7, Lef1	2	762	17	55267	0.1176	0.0225134	*	0.0709666	ns
GO:0090336	positive regulation of brown fat cell differentiation	Biological Process	Bmp7, Ptgs2	2	762	17	55267	0.1176	0.0225134	*	0.0709666	ns
GO:0048384	retinoic acid receptor signaling pathway	Biological Process	Aldh1a2, Pml	2	762	17	55267	0.1176	0.0225134	*	0.0709666	ns
GO:2000114	regulation of establishment of cell polarity	Biological Process	Gata3, Ripor2	2	762	17	55267	0.1176	0.0225134	*	0.0709666	ns
GO:0033270	paranode region of axon	Cellular Component	Cntnap1, Epb41l3	2	762	17	55267	0.1176	0.0225134	*	0.0709666	ns
GO:0030050	vesicle transport along actin filament	Biological Process	Myo1c, Myo15	2	762	17	55267	0.1176	0.0225134	*	0.0709666	ns
GO:0071425	hematopoietic stem cell proliferation	Biological Process	Wnt10b, Etv6	2	762	17	55267	0.1176	0.0225134	*	0.0709666	ns
GO:0019001	guanyl nucleotide binding	Molecular Function	Gna14, Gnai1	2	762	17	55267	0.1176	0.0225134	*	0.0709666	ns
GO:0032611	interleukin-1 beta production	Biological Process	Il1b, Tlr4	2	762	17	55267	0.1176	0.0225134	*	0.0709666	ns
GO:0035634	response to stilbenoid	Biological Process	Usp18, Ifit3	2	762	17	55267	0.1176	0.0225134	*	0.0709666	ns
GO:0032012	regulation of ARF protein signal transduction	Biological Process	Psd3, Psd	2	762	17	55267	0.1176	0.0225134	*	0.0709666	ns
GO:2000649	regulation of sodium ion transmembrane transporter activity	Biological Process	Rangrf, Gpd1l	2	762	17	55267	0.1176	0.0225134	*	0.0709666	ns
GO:0030048	actin filament-based movement	Biological Process	Myh6, Actc1	2	762	17	55267	0.1176	0.0225134	*	0.0709666	ns
GO:0042834	peptidoglycan binding	Molecular Function	Jchain, Ighm	2	762	17	55267	0.1176	0.0225134	*	0.0709666	ns
GO:0046034	ATP metabolic process	Biological Process	Atp1a2, Ak4, Myh6	3	762	44	55267	0.0682	0.0227527	*	0.071432	ns
GO:0002088	lens development in camera-type eye	Biological Process	Gata3, Cryab, Pygo2	3	762	44	55267	0.0682	0.0227527	*	0.071432	ns
GO:0043966	histone H3 acetylation	Biological Process	Per1, Lef1, Brpf3	3	762	44	55267	0.0682	0.0227527	*	0.071432	ns
GO:0046658	obsolete anchored component of plasma membrane	Cellular Component	Gpihbp1, Raet1e, Car15	3	762	44	55267	0.0682	0.0227527	*	0.071432	ns
GO:0032266	phosphatidylinositol-3-phosphate binding	Molecular Function	Snx24, Pard3, Rufy4	3	762	44	55267	0.0682	0.0227527	*	0.071432	ns
GO:0002227	innate immune response in mucosa	Biological Process	H2bc12, H2bc11, H2bc15	3	762	44	55267	0.0682	0.0227527	*	0.071432	ns
GO:0007050	regulation of cell cycle	Biological Process	Wnt10b, Pml, Tgfb2, Slfn1	4	762	78	55267	0.0513	0.0229304	*	0.0717353	ns
GO:0043154	negative regulation of cysteine-type endopeptidase activity involved in apoptotic process	Biological Process	Lef1, Cryab, Ptgs2, Hspa1b	4	762	78	55267	0.0513	0.0229304	*	0.0717353	ns
GO:0008233	peptidase activity	Molecular Function	Fap, Plau, Adamts5, Usp18, Pcsk6, Mmp15, Adamts7, Cpe, C1rl, Anpep, Pm20d1, Prss50, Adam1a, Cfb	14	762	554	55267	0.0253	0.0231623	*	0.0717353	ns
GO:0003713	transcription coactivator activity	Molecular Function	Gata3, Sp4, Wwtr1, Maml2, Pml, Rere, Zbtb18	7	762	204	55267	0.0343	0.0237847	*	0.0717353	ns
GO:0004715	non-membrane spanning protein tyrosine kinase activity	Molecular Function	Hck, Tnk2, Styk1	3	762	45	55267	0.0667	0.0241341	*	0.0717353	ns
GO:0051930	regulation of sensory perception of pain	Biological Process	Edn1, Il1a, Tlr4	3	762	45	55267	0.0667	0.0241341	*	0.0717353	ns
GO:0006635	fatty acid beta-oxidation	Biological Process	Ehhadh, Acat3, Cpt1b	3	762	45	55267	0.0667	0.0241341	*	0.0717353	ns
GO:0000932	P-body	Cellular Component	Ajuba, Limd1, Aicda, Mex3b	4	762	80	55267	0.05	0.0248899	*	0.0717353	ns
GO:0031954	positive regulation of protein autophosphorylation	Biological Process	Pdgfb, Pdgfc	2	762	18	55267	0.1111	0.0250994	*	0.0717353	ns
GO:0032924	activin receptor signaling pathway	Biological Process	Acvrl1, Acvr2b	2	762	18	55267	0.1111	0.0250994	*	0.0717353	ns
GO:0072520	seminiferous tubule development	Biological Process	Rec8, Adgrg1	2	762	18	55267	0.1111	0.0250994	*	0.0717353	ns
GO:0030676	guanyl-nucleotide exchange factor activity	Molecular Function	Eps8l1, Eps8l2	2	762	18	55267	0.1111	0.0250994	*	0.0717353	ns
GO:0070160	tight junction	Cellular Component	Atp7b, F11r	2	762	18	55267	0.1111	0.0250994	*	0.0717353	ns
GO:0019229	regulation of vasoconstriction	Biological Process	Atp1a2, Edn1	2	762	18	55267	0.1111	0.0250994	*	0.0717353	ns
GO:0031929	TOR signaling	Biological Process	Gata3, Rhebl1	2	762	18	55267	0.1111	0.0250994	*	0.0717353	ns
GO:0048172	regulation of short-term neuronal synaptic plasticity	Biological Process	Syngr1, Syn1	2	762	18	55267	0.1111	0.0250994	*	0.0717353	ns
GO:0001953	negative regulation of cell-matrix adhesion	Biological Process	Enpp2, Jag1	2	762	18	55267	0.1111	0.0250994	*	0.0717353	ns
GO:0045745	positive regulation of G protein-coupled receptor signaling pathway	Biological Process	App, Fpr2	2	762	18	55267	0.1111	0.0250994	*	0.0717353	ns
GO:0032426	stereocilium tip	Cellular Component	Eps8l2, Whrn	2	762	18	55267	0.1111	0.0250994	*	0.0717353	ns
GO:0022408	negative regulation of cell-cell adhesion	Biological Process	Jag1, Lef1	2	762	18	55267	0.1111	0.0250994	*	0.0717353	ns
GO:0070498	interleukin-1-mediated signaling pathway	Biological Process	Il1b, Myd88	2	762	18	55267	0.1111	0.0250994	*	0.0717353	ns
GO:0050910	detection of mechanical stimulus involved in sensory perception of sound	Biological Process	Col11a1, Whrn	2	762	18	55267	0.1111	0.0250994	*	0.0717353	ns
GO:0097503	sialylation	Biological Process	St3gal3, St6galnac3	2	762	18	55267	0.1111	0.0250994	*	0.0717353	ns
GO:0005086	guanyl-nucleotide exchange factor activity	Molecular Function	Psd3, Psd	2	762	18	55267	0.1111	0.0250994	*	0.0717353	ns
GO:0061028	establishment of endothelial barrier	Biological Process	Robo4, Ppp1r16b	2	762	18	55267	0.1111	0.0250994	*	0.0717353	ns
GO:0032740	positive regulation of interleukin-17 production	Biological Process	Myd88, Il18	2	762	18	55267	0.1111	0.0250994	*	0.0717353	ns
GO:1901673	regulation of mitotic spindle assembly	Biological Process	Ripor2, Hspa1b	2	762	18	55267	0.1111	0.0250994	*	0.0717353	ns
GO:0032794	GTPase activating protein binding	Molecular Function	Plxnb1, Gnai1	2	762	18	55267	0.1111	0.0250994	*	0.0717353	ns
GO:0043434	response to peptide hormone	Biological Process	Col1a1, Bmp7, Sparc, Ass1	4	762	81	55267	0.0494	0.0259063	*	0.0717353	ns
GO:0043410	positive regulation of MAPK cascade	Biological Process	Pdgfb, Insr, App, Cd74, Ret	5	762	121	55267	0.0413	0.026509	*	0.0717353	ns
GO:0030414	peptidase inhibitor activity	Molecular Function	Timp3, App, Tfpi2, Stfa3, Wfdc3	5	762	121	55267	0.0413	0.026509	*	0.0717353	ns
GO:0071456	cellular response to hypoxia	Biological Process	Edn1, Fmn2, Ak4, Ptgs2, Tigar	5	762	121	55267	0.0413	0.026509	*	0.0717353	ns
GO:0006397	mRNA processing	Biological Process	Gm7879, Rbfox2, Celf5, Lsm7, Rbm24, Aicda, Txnl4a, Snrpe, Gm9045, Gm9049	10	762	355	55267	0.0282	0.026793	*	0.0717353	ns
GO:0031625	ubiquitin protein ligase binding	Molecular Function	Per1, Traf1, Srprb, Isg15, Smad6, Pml, Aicda, H2-Ab1, Hspa1b	9	762	305	55267	0.0295	0.0268021	*	0.0717353	ns
GO:0032868	response to insulin	Biological Process	Retn, Ptprn, Fabp3, Pln	4	762	82	55267	0.0488	0.0269473	*	0.0717353	ns
GO:0032880	regulation of protein localization	Biological Process	Trim30a, Trim30b, Trim30d, Celsr2	4	762	82	55267	0.0488	0.0269473	*	0.0717353	ns
GO:0042100	B cell proliferation	Biological Process	Il7r, Lef1, Vpreb2	3	762	47	55267	0.0638	0.02703	*	0.0717353	ns
GO:0001654	eye development	Biological Process	Bmp7, Pbx3, Tgfb2	3	762	47	55267	0.0638	0.02703	*	0.0717353	ns
GO:0043484	regulation of RNA splicing	Biological Process	Rbfox2, Ahnak2, Rbm12	3	762	47	55267	0.0638	0.02703	*	0.0717353	ns
GO:0022627	cytosolic small ribosomal subunit	Cellular Component	Isg15, Rps27, Rps13	3	762	47	55267	0.0638	0.02703	*	0.0717353	ns
GO:0010466	negative regulation of peptidase activity	Biological Process	Timp3, App, Tfpi2, Stfa3, Wfdc3	5	762	122	55267	0.041	0.0273396	*	0.0717353	ns
GO:0010710	regulation of collagen catabolic process	Biological Process	Fap	1	762	2	55267	0.5	0.0273854	*	0.0717353	ns
GO:0010716	negative regulation of extracellular matrix disassembly	Biological Process	Fap	1	762	2	55267	0.5	0.0273854	*	0.0717353	ns
GO:0010512	negative regulation of phosphatidylinositol biosynthetic process	Biological Process	Pdgfb	1	762	2	55267	0.5	0.0273854	*	0.0717353	ns
GO:1905642	negative regulation of DNA methylation	Biological Process	Dnmt3l	1	762	2	55267	0.5	0.0273854	*	0.0717353	ns
GO:0046666	retinal cell programmed cell death	Biological Process	Fasl	1	762	2	55267	0.5	0.0273854	*	0.0717353	ns
GO:0048388	endosomal lumen acidification	Biological Process	Fasl	1	762	2	55267	0.5	0.0273854	*	0.0717353	ns
GO:1903514	release of sequestered calcium ion into cytosol by endoplasmic reticulum	Biological Process	Fasl	1	762	2	55267	0.5	0.0273854	*	0.0717353	ns
GO:0150057	amylin receptor complex 2	Cellular Component	Ramp2	1	762	2	55267	0.5	0.0273854	*	0.0717353	ns
GO:1990409	adrenomedullin binding	Molecular Function	Ramp2	1	762	2	55267	0.5	0.0273854	*	0.0717353	ns
GO:0071306	cellular response to vitamin E	Biological Process	Col1a1	1	762	2	55267	0.5	0.0273854	*	0.0717353	ns
GO:1902618	cellular response to fluoride	Biological Process	Col1a1	1	762	2	55267	0.5	0.0273854	*	0.0717353	ns
GO:0016198	axon choice point recognition	Biological Process	Efnb3	1	762	2	55267	0.5	0.0273854	*	0.0717353	ns
GO:0099557	trans-synaptic signaling by trans-synaptic complex, modulating synaptic transmission	Biological Process	Efnb3	1	762	2	55267	0.5	0.0273854	*	0.0717353	ns
GO:0044026	obsolete DNA hypermethylation	Biological Process	Dnmt1	1	762	2	55267	0.5	0.0273854	*	0.0717353	ns
GO:1905931	negative regulation of vascular associated smooth muscle cell differentiation involved in phenotypic switching	Biological Process	Dnmt1	1	762	2	55267	0.5	0.0273854	*	0.0717353	ns
GO:0007632	visual behavior	Biological Process	Slc1a2	1	762	2	55267	0.5	0.0273854	*	0.0717353	ns
GO:0005899	insulin receptor complex	Cellular Component	Insr	1	762	2	55267	0.5	0.0273854	*	0.0717353	ns
GO:0031405	lipoic acid binding	Molecular Function	Insr	1	762	2	55267	0.5	0.0273854	*	0.0717353	ns
GO:0051446	positive regulation of meiotic cell cycle	Biological Process	Insr	1	762	2	55267	0.5	0.0273854	*	0.0717353	ns
GO:2000194	regulation of female gonad development	Biological Process	Insr	1	762	2	55267	0.5	0.0273854	*	0.0717353	ns
GO:0043682	P-type divalent copper transporter activity	Molecular Function	Atp7b	1	762	2	55267	0.5	0.0273854	*	0.0717353	ns
GO:0051208	sequestering of calcium ion	Biological Process	Atp7b	1	762	2	55267	0.5	0.0273854	*	0.0717353	ns
GO:1903416	response to glycoside	Biological Process	Atp1a2	1	762	2	55267	0.5	0.0273854	*	0.0717353	ns
GO:0004419	hydroxymethylglutaryl-CoA lyase activity	Molecular Function	Hmgcll1	1	762	2	55267	0.5	0.0273854	*	0.0717353	ns
GO:0016833	oxo-acid-lyase activity	Molecular Function	Hmgcll1	1	762	2	55267	0.5	0.0273854	*	0.0717353	ns
GO:0072134	nephrogenic mesenchyme morphogenesis	Biological Process	Bmp7	1	762	2	55267	0.5	0.0273854	*	0.0717353	ns
GO:0072136	metanephric mesenchymal cell proliferation involved in metanephros development	Biological Process	Bmp7	1	762	2	55267	0.5	0.0273854	*	0.0717353	ns
GO:1905069	allantois development	Biological Process	Bmp7	1	762	2	55267	0.5	0.0273854	*	0.0717353	ns
GO:0008823	cupric reductase activity	Molecular Function	Steap4	1	762	2	55267	0.5	0.0273854	*	0.0717353	ns
GO:0052851	ferric-chelate reductase (NADPH) activity	Molecular Function	Steap4	1	762	2	55267	0.5	0.0273854	*	0.0717353	ns
GO:0098706	iron ion import across cell outer membrane	Biological Process	Steap4	1	762	2	55267	0.5	0.0273854	*	0.0717353	ns
GO:0098840	protein transport along microtubule	Biological Process	Kif1a	1	762	2	55267	0.5	0.0273854	*	0.0717353	ns
GO:0001806	type IV hypersensitivity	Biological Process	Gata3	1	762	2	55267	0.5	0.0273854	*	0.0717353	ns
GO:0043370	regulation of CD4-positive, alpha-beta T cell differentiation	Biological Process	Gata3	1	762	2	55267	0.5	0.0273854	*	0.0717353	ns
GO:0060374	mast cell differentiation	Biological Process	Gata3	1	762	2	55267	0.5	0.0273854	*	0.0717353	ns
GO:0061290	canonical Wnt signaling pathway involved in metanephric kidney development	Biological Process	Gata3	1	762	2	55267	0.5	0.0273854	*	0.0717353	ns
GO:0072179	nephric duct formation	Biological Process	Gata3	1	762	2	55267	0.5	0.0273854	*	0.0717353	ns
GO:0072182	regulation of nephron tubule epithelial cell differentiation	Biological Process	Gata3	1	762	2	55267	0.5	0.0273854	*	0.0717353	ns
GO:0043259	laminin-10 complex	Cellular Component	Lama5	1	762	2	55267	0.5	0.0273854	*	0.0717353	ns
GO:0019770	IgG receptor activity	Molecular Function	Fcgr1	1	762	2	55267	0.5	0.0273854	*	0.0717353	ns
GO:0086059	voltage-gated calcium channel activity involved SA node cell action potential	Molecular Function	Cacna1d	1	762	2	55267	0.5	0.0273854	*	0.0717353	ns
GO:0097498	endothelial tube lumen extension	Biological Process	Stard13	1	762	2	55267	0.5	0.0273854	*	0.0717353	ns
GO:2001186	negative regulation of CD8-positive, alpha-beta T cell activation	Biological Process	Cd274	1	762	2	55267	0.5	0.0273854	*	0.0717353	ns
GO:0035772	interleukin-13-mediated signaling pathway	Biological Process	Il13ra1	1	762	2	55267	0.5	0.0273854	*	0.0717353	ns
GO:0005918	septate junction	Cellular Component	Cntnap1	1	762	2	55267	0.5	0.0273854	*	0.0717353	ns
GO:0006154	adenosine catabolic process	Biological Process	Ada	1	762	2	55267	0.5	0.0273854	*	0.0717353	ns
GO:0042323	negative regulation of circadian sleep/wake cycle, non-REM sleep	Biological Process	Ada	1	762	2	55267	0.5	0.0273854	*	0.0717353	ns
GO:0043103	hypoxanthine salvage	Biological Process	Ada	1	762	2	55267	0.5	0.0273854	*	0.0717353	ns
GO:0046101	hypoxanthine biosynthetic process	Biological Process	Ada	1	762	2	55267	0.5	0.0273854	*	0.0717353	ns
GO:0070256	negative regulation of mucus secretion	Biological Process	Ada	1	762	2	55267	0.5	0.0273854	*	0.0717353	ns
GO:0038089	positive regulation of cell migration by vascular endothelial growth factor signaling pathway	Biological Process	Myo1c	1	762	2	55267	0.5	0.0273854	*	0.0717353	ns
GO:0070540	stearic acid binding	Molecular Function	Hnf4a	1	762	2	55267	0.5	0.0273854	*	0.0717353	ns
GO:1902569	negative regulation of activation of Janus kinase activity	Biological Process	Hnf4a	1	762	2	55267	0.5	0.0273854	*	0.0717353	ns
GO:0015139	alpha-ketoglutarate transmembrane transporter activity	Molecular Function	Slc13a3	1	762	2	55267	0.5	0.0273854	*	0.0717353	ns
GO:0031444	slow-twitch skeletal muscle fiber contraction	Biological Process	Mb	1	762	2	55267	0.5	0.0273854	*	0.0717353	ns
GO:0010920	negative regulation of inositol phosphate biosynthetic process	Biological Process	Plek	1	762	2	55267	0.5	0.0273854	*	0.0717353	ns
GO:0015828	tyrosine transport	Biological Process	Slc36a2	1	762	2	55267	0.5	0.0273854	*	0.0717353	ns
GO:0010747	positive regulation of long-chain fatty acid import across plasma membrane	Biological Process	Acsl6	1	762	2	55267	0.5	0.0273854	*	0.0717353	ns
GO:0004850	uridine phosphorylase activity	Molecular Function	Upp1	1	762	2	55267	0.5	0.0273854	*	0.0717353	ns
GO:0006218	uridine catabolic process	Biological Process	Upp1	1	762	2	55267	0.5	0.0273854	*	0.0717353	ns
GO:0061572	actin filament bundle organization	Biological Process	Rflnb	1	762	2	55267	0.5	0.0273854	*	0.0717353	ns
GO:0004053	arginase activity	Molecular Function	Arg2	1	762	2	55267	0.5	0.0273854	*	0.0717353	ns
GO:0010963	regulation of L-arginine import across plasma membrane	Biological Process	Arg2	1	762	2	55267	0.5	0.0273854	*	0.0717353	ns
GO:0019547	arginine catabolic process to ornithine	Biological Process	Arg2	1	762	2	55267	0.5	0.0273854	*	0.0717353	ns
GO:0070483	detection of hypoxia	Biological Process	Tgfb3	1	762	2	55267	0.5	0.0273854	*	0.0717353	ns
GO:0030185	nitric oxide transport	Biological Process	Edn1	1	762	2	55267	0.5	0.0273854	*	0.0717353	ns
GO:0031583	phospholipase D-activating G protein-coupled receptor signaling pathway	Biological Process	Edn1	1	762	2	55267	0.5	0.0273854	*	0.0717353	ns
GO:0034696	response to prostaglandin F	Biological Process	Edn1	1	762	2	55267	0.5	0.0273854	*	0.0717353	ns
GO:0071389	cellular response to mineralocorticoid stimulus	Biological Process	Edn1	1	762	2	55267	0.5	0.0273854	*	0.0717353	ns
GO:0038102	activin receptor antagonist activity	Molecular Function	Fst	1	762	2	55267	0.5	0.0273854	*	0.0717353	ns
GO:0031095	platelet dense tubular network membrane	Cellular Component	Dmtn	1	762	2	55267	0.5	0.0273854	*	0.0717353	ns
GO:0035585	calcium-mediated signaling using extracellular calcium source	Biological Process	Dmtn	1	762	2	55267	0.5	0.0273854	*	0.0717353	ns
GO:0035026	leading edge cell differentiation	Biological Process	Dab2	1	762	2	55267	0.5	0.0273854	*	0.0717353	ns
GO:0098560	cytoplasmic side of late endosome membrane	Cellular Component	Litaf	1	762	2	55267	0.5	0.0273854	*	0.0717353	ns
GO:1901738	regulation of vitamin A metabolic process	Biological Process	Dgat1	1	762	2	55267	0.5	0.0273854	*	0.0717353	ns
GO:1904729	regulation of intestinal lipid absorption	Biological Process	Dgat1	1	762	2	55267	0.5	0.0273854	*	0.0717353	ns
GO:0035478	chylomicron binding	Molecular Function	Gpihbp1	1	762	2	55267	0.5	0.0273854	*	0.0717353	ns
GO:0010957	negative regulation of vitamin D biosynthetic process	Biological Process	Snai2	1	762	2	55267	0.5	0.0273854	*	0.0717353	ns
GO:0070563	negative regulation of vitamin D receptor signaling pathway	Biological Process	Snai2	1	762	2	55267	0.5	0.0273854	*	0.0717353	ns
GO:0016509	long-chain-3-hydroxyacyl-CoA dehydrogenase activity	Molecular Function	Ehhadh	1	762	2	55267	0.5	0.0273854	*	0.0717353	ns
GO:0030546	signaling receptor activator activity	Molecular Function	App	1	762	2	55267	0.5	0.0273854	*	0.0717353	ns
GO:0048669	collateral sprouting in absence of injury	Biological Process	App	1	762	2	55267	0.5	0.0273854	*	0.0717353	ns
GO:0051563	smooth endoplasmic reticulum calcium ion homeostasis	Biological Process	App	1	762	2	55267	0.5	0.0273854	*	0.0717353	ns
GO:0071874	cellular response to norepinephrine stimulus	Biological Process	App	1	762	2	55267	0.5	0.0273854	*	0.0717353	ns
GO:0106003	amyloid-beta complex	Cellular Component	App	1	762	2	55267	0.5	0.0273854	*	0.0717353	ns
GO:1903048	regulation of acetylcholine-gated cation channel activity	Biological Process	App	1	762	2	55267	0.5	0.0273854	*	0.0717353	ns
GO:1903523	negative regulation of blood circulation	Biological Process	App	1	762	2	55267	0.5	0.0273854	*	0.0717353	ns
GO:1904022	positive regulation of G protein-coupled receptor internalization	Biological Process	App	1	762	2	55267	0.5	0.0273854	*	0.0717353	ns
GO:1904472	positive regulation of endothelin production	Biological Process	App	1	762	2	55267	0.5	0.0273854	*	0.0717353	ns
GO:1905908	positive regulation of amyloid fibril formation	Biological Process	App	1	762	2	55267	0.5	0.0273854	*	0.0717353	ns
GO:1990777	lipoprotein particle	Cellular Component	App	1	762	2	55267	0.5	0.0273854	*	0.0717353	ns
GO:0015333	peptide:proton symporter activity	Molecular Function	Slc15a2	1	762	2	55267	0.5	0.0273854	*	0.0717353	ns
GO:0071916	dipeptide transmembrane transporter activity	Molecular Function	Slc15a2	1	762	2	55267	0.5	0.0273854	*	0.0717353	ns
GO:0051885	positive regulation of timing of anagen	Biological Process	Wnt10b	1	762	2	55267	0.5	0.0273854	*	0.0717353	ns
GO:0061196	fungiform papilla development	Biological Process	Wnt10b	1	762	2	55267	0.5	0.0273854	*	0.0717353	ns
GO:0042568	insulin-like growth factor binary complex	Cellular Component	Igfbp6	1	762	2	55267	0.5	0.0273854	*	0.0717353	ns
GO:0106006	cytoskeletal protein-membrane anchor activity	Molecular Function	Epb41l3	1	762	2	55267	0.5	0.0273854	*	0.0717353	ns
GO:0034651	cortisol biosynthetic process	Biological Process	Cacna1h	1	762	2	55267	0.5	0.0273854	*	0.0717353	ns
GO:0002792	negative regulation of peptide secretion	Biological Process	Cd74	1	762	2	55267	0.5	0.0273854	*	0.0717353	ns
GO:0035692	macrophage migration inhibitory factor receptor complex	Cellular Component	Cd74	1	762	2	55267	0.5	0.0273854	*	0.0717353	ns
GO:0035718	macrophage migration inhibitory factor binding	Molecular Function	Cd74	1	762	2	55267	0.5	0.0273854	*	0.0717353	ns
GO:2000448	positive regulation of macrophage migration inhibitory factor signaling pathway	Biological Process	Cd74	1	762	2	55267	0.5	0.0273854	*	0.0717353	ns
GO:0032916	positive regulation of transforming growth factor beta3 production	Biological Process	Creb1	1	762	2	55267	0.5	0.0273854	*	0.0717353	ns
GO:0055025	positive regulation of cardiac muscle tissue development	Biological Process	Creb1	1	762	2	55267	0.5	0.0273854	*	0.0717353	ns
GO:0060251	regulation of glial cell proliferation	Biological Process	Creb1	1	762	2	55267	0.5	0.0273854	*	0.0717353	ns
GO:1990589	ATF4-CREB1 transcription factor complex	Cellular Component	Creb1	1	762	2	55267	0.5	0.0273854	*	0.0717353	ns
GO:1904692	positive regulation of type B pancreatic cell proliferation	Biological Process	Ptprn	1	762	2	55267	0.5	0.0273854	*	0.0717353	ns
GO:1902437	positive regulation of male mating behavior	Biological Process	Hdac4	1	762	2	55267	0.5	0.0273854	*	0.0717353	ns
GO:0099180	zinc ion import into synaptic vesicle	Biological Process	Tmem163	1	762	2	55267	0.5	0.0273854	*	0.0717353	ns
GO:2000538	positive regulation of B cell chemotaxis	Biological Process	Xcl1	1	762	2	55267	0.5	0.0273854	*	0.0717353	ns
GO:2000558	positive regulation of immunoglobulin production in mucosal tissue	Biological Process	Xcl1	1	762	2	55267	0.5	0.0273854	*	0.0717353	ns
GO:1990622	CHOP-ATF3 complex	Cellular Component	Atf3	1	762	2	55267	0.5	0.0273854	*	0.0717353	ns
GO:0035709	memory T cell activation	Biological Process	Tnfsf4	1	762	2	55267	0.5	0.0273854	*	0.0717353	ns
GO:0035783	CD4-positive, alpha-beta T cell costimulation	Biological Process	Tnfsf4	1	762	2	55267	0.5	0.0273854	*	0.0717353	ns
GO:0045626	negative regulation of T-helper 1 cell differentiation	Biological Process	Tnfsf4	1	762	2	55267	0.5	0.0273854	*	0.0717353	ns
GO:0071954	chemokine (C-C motif) ligand 11 production	Biological Process	Tnfsf4	1	762	2	55267	0.5	0.0273854	*	0.0717353	ns
GO:2000568	positive regulation of memory T cell activation	Biological Process	Tnfsf4	1	762	2	55267	0.5	0.0273854	*	0.0717353	ns
GO:2000570	positive regulation of T-helper 2 cell activation	Biological Process	Tnfsf4	1	762	2	55267	0.5	0.0273854	*	0.0717353	ns
GO:0005150	interleukin-1, type I receptor binding	Molecular Function	Il1rn	1	762	2	55267	0.5	0.0273854	*	0.0717353	ns
GO:0005152	interleukin-1 receptor antagonist activity	Molecular Function	Il1rn	1	762	2	55267	0.5	0.0273854	*	0.0717353	ns
GO:0062043	positive regulation of cardiac epithelial to mesenchymal transition	Biological Process	Jag1	1	762	2	55267	0.5	0.0273854	*	0.0717353	ns
GO:0001694	histamine biosynthetic process	Biological Process	Hdc	1	762	2	55267	0.5	0.0273854	*	0.0717353	ns
GO:1902680	positive regulation of RNA biosynthetic process	Biological Process	Il1b	1	762	2	55267	0.5	0.0273854	*	0.0717353	ns
GO:1903597	negative regulation of gap junction assembly	Biological Process	Il1b	1	762	2	55267	0.5	0.0273854	*	0.0717353	ns
GO:0004421	hydroxymethylglutaryl-CoA synthase activity	Molecular Function	Hmgcs2	1	762	2	55267	0.5	0.0273854	*	0.0717353	ns
GO:0010142	farnesyl diphosphate biosynthetic process, mevalonate pathway	Biological Process	Hmgcs2	1	762	2	55267	0.5	0.0273854	*	0.0717353	ns
GO:0021873	forebrain neuroblast division	Biological Process	Lef1	1	762	2	55267	0.5	0.0273854	*	0.0717353	ns
GO:0061153	trachea gland development	Biological Process	Lef1	1	762	2	55267	0.5	0.0273854	*	0.0717353	ns
GO:0046899	nucleoside triphosphate adenylate kinase activity	Molecular Function	Ak4	1	762	2	55267	0.5	0.0273854	*	0.0717353	ns
GO:2001169	regulation of ATP biosynthetic process	Biological Process	Ak4	1	762	2	55267	0.5	0.0273854	*	0.0717353	ns
GO:0008118	N-acetyllactosaminide alpha-2,3-sialyltransferase activity	Molecular Function	St3gal3	1	762	2	55267	0.5	0.0273854	*	0.0717353	ns
GO:0071073	positive regulation of phospholipid biosynthetic process	Biological Process	Fabp3	1	762	2	55267	0.5	0.0273854	*	0.0717353	ns
GO:0098814	spontaneous synaptic transmission	Biological Process	Nsg1	1	762	2	55267	0.5	0.0273854	*	0.0717353	ns
GO:0098845	postsynaptic endosome	Cellular Component	Nsg1	1	762	2	55267	0.5	0.0273854	*	0.0717353	ns
GO:2000866	positive regulation of estradiol secretion	Biological Process	Spp1	1	762	2	55267	0.5	0.0273854	*	0.0717353	ns
GO:0003349	epicardium-derived cardiac endothelial cell differentiation	Biological Process	Prok2	1	762	2	55267	0.5	0.0273854	*	0.0717353	ns
GO:0060983	epicardium-derived cardiac vascular smooth muscle cell differentiation	Biological Process	Prok2	1	762	2	55267	0.5	0.0273854	*	0.0717353	ns
GO:0072300	positive regulation of metanephric glomerulus development	Biological Process	Ret	1	762	2	55267	0.5	0.0273854	*	0.0717353	ns
GO:0008281	sulfonylurea receptor activity	Molecular Function	Abcc9	1	762	2	55267	0.5	0.0273854	*	0.0717353	ns
GO:0004084	branched-chain-amino-acid transaminase activity	Molecular Function	Bcat1	1	762	2	55267	0.5	0.0273854	*	0.0717353	ns
GO:0009081	branched-chain amino acid metabolic process	Biological Process	Bcat1	1	762	2	55267	0.5	0.0273854	*	0.0717353	ns
GO:0009082	branched-chain amino acid biosynthetic process	Biological Process	Bcat1	1	762	2	55267	0.5	0.0273854	*	0.0717353	ns
GO:0009098	leucine biosynthetic process	Biological Process	Bcat1	1	762	2	55267	0.5	0.0273854	*	0.0717353	ns
GO:0052654	L-leucine transaminase activity	Molecular Function	Bcat1	1	762	2	55267	0.5	0.0273854	*	0.0717353	ns
GO:0052655	L-valine transaminase activity	Molecular Function	Bcat1	1	762	2	55267	0.5	0.0273854	*	0.0717353	ns
GO:0052656	L-isoleucine transaminase activity	Molecular Function	Bcat1	1	762	2	55267	0.5	0.0273854	*	0.0717353	ns
GO:0006603	phosphocreatine metabolic process	Biological Process	Ckm	1	762	2	55267	0.5	0.0273854	*	0.0717353	ns
GO:0007354	zygotic determination of anterior/posterior axis, embryo	Biological Process	Pcsk6	1	762	2	55267	0.5	0.0273854	*	0.0717353	ns
GO:0032902	nerve growth factor production	Biological Process	Pcsk6	1	762	2	55267	0.5	0.0273854	*	0.0717353	ns
GO:0120043	stereocilium shaft	Cellular Component	Fchsd2	1	762	2	55267	0.5	0.0273854	*	0.0717353	ns
GO:0071670	smooth muscle cell chemotaxis	Biological Process	Parva	1	762	2	55267	0.5	0.0273854	*	0.0717353	ns
GO:0090086	negative regulation of protein deubiquitination	Biological Process	Trim21	1	762	2	55267	0.5	0.0273854	*	0.0717353	ns
GO:0002033	angiotensin-mediated vasodilation involved in regulation of systemic arterial blood pressure	Biological Process	G6pdx	1	762	2	55267	0.5	0.0273854	*	0.0717353	ns
GO:0010734	negative regulation of protein glutathionylation	Biological Process	G6pdx	1	762	2	55267	0.5	0.0273854	*	0.0717353	ns
GO:0019322	pentose biosynthetic process	Biological Process	G6pdx	1	762	2	55267	0.5	0.0273854	*	0.0717353	ns
GO:0046390	ribose phosphate biosynthetic process	Biological Process	G6pdx	1	762	2	55267	0.5	0.0273854	*	0.0717353	ns
GO:0021836	chemorepulsion involved in postnatal olfactory bulb interneuron migration	Biological Process	Slit2	1	762	2	55267	0.5	0.0273854	*	0.0717353	ns
GO:0090288	negative regulation of cellular response to growth factor stimulus	Biological Process	Slit2	1	762	2	55267	0.5	0.0273854	*	0.0717353	ns
GO:0031109	microtubule polymerization or depolymerization	Biological Process	Cryab	1	762	2	55267	0.5	0.0273854	*	0.0717353	ns
GO:1902031	regulation of NADP metabolic process	Biological Process	Me1	1	762	2	55267	0.5	0.0273854	*	0.0717353	ns
GO:0004666	prostaglandin-endoperoxide synthase activity	Molecular Function	Ptgs2	1	762	2	55267	0.5	0.0273854	*	0.0717353	ns
GO:0090362	positive regulation of platelet-derived growth factor production	Biological Process	Ptgs2	1	762	2	55267	0.5	0.0273854	*	0.0717353	ns
GO:0002238	response to molecule of fungal origin	Biological Process	Myd88	1	762	2	55267	0.5	0.0273854	*	0.0717353	ns
GO:0070976	TIR domain binding	Molecular Function	Myd88	1	762	2	55267	0.5	0.0273854	*	0.0717353	ns
GO:0002358	B cell homeostatic proliferation	Biological Process	Rag2	1	762	2	55267	0.5	0.0273854	*	0.0717353	ns
GO:0097519	DNA recombinase complex	Cellular Component	Rag2	1	762	2	55267	0.5	0.0273854	*	0.0717353	ns
GO:0106137	IkappaB kinase complex binding	Molecular Function	Map3k13	1	762	2	55267	0.5	0.0273854	*	0.0717353	ns
GO:1905492	positive regulation of branching morphogenesis of a nerve	Biological Process	Map3k13	1	762	2	55267	0.5	0.0273854	*	0.0717353	ns
GO:0036313	phosphatidylinositol 3-kinase catalytic subunit binding	Molecular Function	Pik3ip1	1	762	2	55267	0.5	0.0273854	*	0.0717353	ns
GO:1901740	negative regulation of myoblast fusion	Biological Process	Cxcl10	1	762	2	55267	0.5	0.0273854	*	0.0717353	ns
GO:0004823	leucine-tRNA ligase activity	Molecular Function	Lars2	1	762	2	55267	0.5	0.0273854	*	0.0717353	ns
GO:0006429	leucyl-tRNA aminoacylation	Biological Process	Lars2	1	762	2	55267	0.5	0.0273854	*	0.0717353	ns
GO:0070664	negative regulation of leukocyte proliferation	Biological Process	Ccl12	1	762	2	55267	0.5	0.0273854	*	0.0717353	ns
GO:2000502	negative regulation of natural killer cell chemotaxis	Biological Process	Ccl12	1	762	2	55267	0.5	0.0273854	*	0.0717353	ns
GO:1903305	regulation of regulated secretory pathway	Biological Process	Syt1	1	762	2	55267	0.5	0.0273854	*	0.0717353	ns
GO:2001107	negative regulation of Rho guanyl-nucleotide exchange factor activity	Biological Process	Ripor2	1	762	2	55267	0.5	0.0273854	*	0.0717353	ns
GO:0005583	fibrillar collagen trimer	Cellular Component	Lum	1	762	2	55267	0.5	0.0273854	*	0.0717353	ns
GO:0060973	cell migration involved in heart development	Biological Process	Ndrg4	1	762	2	55267	0.5	0.0273854	*	0.0717353	ns
GO:0006195	purine nucleotide catabolic process	Biological Process	Nudt1	1	762	2	55267	0.5	0.0273854	*	0.0717353	ns
GO:0008413	8-oxo-7,8-dihydroguanosine triphosphate pyrophosphatase activity	Molecular Function	Nudt1	1	762	2	55267	0.5	0.0273854	*	0.0717353	ns
GO:0035539	8-oxo-7,8-dihydrodeoxyguanosine triphosphate pyrophosphatase activity	Molecular Function	Nudt1	1	762	2	55267	0.5	0.0273854	*	0.0717353	ns
GO:0007352	zygotic specification of dorsal/ventral axis	Biological Process	Smad6	1	762	2	55267	0.5	0.0273854	*	0.0717353	ns
GO:0140037	sumo-dependent protein binding	Molecular Function	Pml	1	762	2	55267	0.5	0.0273854	*	0.0717353	ns
GO:0033082	regulation of extrathymic T cell differentiation	Biological Process	Prdm1	1	762	2	55267	0.5	0.0273854	*	0.0717353	ns
GO:0051136	regulation of NK T cell differentiation	Biological Process	Prdm1	1	762	2	55267	0.5	0.0273854	*	0.0717353	ns
GO:0035683	memory T cell extravasation	Biological Process	F11r	1	762	2	55267	0.5	0.0273854	*	0.0717353	ns
GO:0086023	adenylate cyclase-activating adrenergic receptor signaling pathway involved in heart process	Biological Process	Pln	1	762	2	55267	0.5	0.0273854	*	0.0717353	ns
GO:0086092	regulation of the force of heart contraction by cardiac conduction	Biological Process	Pln	1	762	2	55267	0.5	0.0273854	*	0.0717353	ns
GO:0090534	calcium ion-transporting ATPase complex	Cellular Component	Pln	1	762	2	55267	0.5	0.0273854	*	0.0717353	ns
GO:1901877	negative regulation of calcium ion binding	Biological Process	Pln	1	762	2	55267	0.5	0.0273854	*	0.0717353	ns
GO:0002537	nitric oxide production involved in inflammatory response	Biological Process	Tlr4	1	762	2	55267	0.5	0.0273854	*	0.0717353	ns
GO:0032707	negative regulation of interleukin-23 production	Biological Process	Tlr4	1	762	2	55267	0.5	0.0273854	*	0.0717353	ns
GO:0070430	positive regulation of nucleotide-binding oligomerization domain containing 1 signaling pathway	Biological Process	Tlr4	1	762	2	55267	0.5	0.0273854	*	0.0717353	ns
GO:1903974	positive regulation of cellular response to macrophage colony-stimulating factor stimulus	Biological Process	Tlr4	1	762	2	55267	0.5	0.0273854	*	0.0717353	ns
GO:0044209	AMP salvage	Biological Process	Adk	1	762	2	55267	0.5	0.0273854	*	0.0717353	ns
GO:2000256	positive regulation of male germ cell proliferation	Biological Process	Il18	1	762	2	55267	0.5	0.0273854	*	0.0717353	ns
GO:2000504	positive regulation of blood vessel remodeling	Biological Process	Il18	1	762	2	55267	0.5	0.0273854	*	0.0717353	ns
GO:1905006	negative regulation of epithelial to mesenchymal transition involved in endocardial cushion formation	Biological Process	Tgfb2	1	762	2	55267	0.5	0.0273854	*	0.0717353	ns
GO:0021691	cerebellar Purkinje cell layer maturation	Biological Process	Rere	1	762	2	55267	0.5	0.0273854	*	0.0717353	ns
GO:0072592	oxygen metabolic process	Biological Process	Fmo2	1	762	2	55267	0.5	0.0273854	*	0.0717353	ns
GO:0047844	deoxycytidine deaminase activity	Molecular Function	Aicda	1	762	2	55267	0.5	0.0273854	*	0.0717353	ns
GO:0097058	CRLF-CLCF1 complex	Cellular Component	Clcf1	1	762	2	55267	0.5	0.0273854	*	0.0717353	ns
GO:0097059	CNTFR-CLCF1 complex	Cellular Component	Clcf1	1	762	2	55267	0.5	0.0273854	*	0.0717353	ns
GO:0004743	pyruvate kinase activity	Molecular Function	Pklr	1	762	2	55267	0.5	0.0273854	*	0.0717353	ns
GO:1903976	negative regulation of glial cell migration	Biological Process	Atp1b2	1	762	2	55267	0.5	0.0273854	*	0.0717353	ns
GO:0055059	asymmetric neuroblast division	Biological Process	Sox5	1	762	2	55267	0.5	0.0273854	*	0.0717353	ns
GO:0060421	positive regulation of heart growth	Biological Process	Acacb	1	762	2	55267	0.5	0.0273854	*	0.0717353	ns
GO:2001295	malonyl-CoA biosynthetic process	Biological Process	Acacb	1	762	2	55267	0.5	0.0273854	*	0.0717353	ns
GO:0098858	actin-based cell projection	Cellular Component	Myo15	1	762	2	55267	0.5	0.0273854	*	0.0717353	ns
GO:0098886	modification of dendritic spine	Biological Process	Synpo	1	762	2	55267	0.5	0.0273854	*	0.0717353	ns
GO:0055107	Golgi to secretory granule transport	Biological Process	Bicdl2	1	762	2	55267	0.5	0.0273854	*	0.0717353	ns
GO:0038131	neuregulin receptor activity	Molecular Function	Rtn4r	1	762	2	55267	0.5	0.0273854	*	0.0717353	ns
GO:1905573	ganglioside GM1 binding	Molecular Function	Rtn4r	1	762	2	55267	0.5	0.0273854	*	0.0717353	ns
GO:0072092	ureteric bud invasion	Biological Process	Fmn1	1	762	2	55267	0.5	0.0273854	*	0.0717353	ns
GO:1905709	negative regulation of membrane permeability	Biological Process	Rasip1	1	762	2	55267	0.5	0.0273854	*	0.0717353	ns
GO:0070165	positive regulation of adiponectin secretion	Biological Process	Hcar2	1	762	2	55267	0.5	0.0273854	*	0.0717353	ns
GO:0044380	protein localization to cytoskeleton	Biological Process	Fam83h	1	762	2	55267	0.5	0.0273854	*	0.0717353	ns
GO:0035034	histone acetyltransferase regulator activity	Molecular Function	Pygo2	1	762	2	55267	0.5	0.0273854	*	0.0717353	ns
GO:0004918	interleukin-8 receptor activity	Molecular Function	Cxcr1	1	762	2	55267	0.5	0.0273854	*	0.0717353	ns
GO:0038112	interleukin-8-mediated signaling pathway	Biological Process	Cxcr1	1	762	2	55267	0.5	0.0273854	*	0.0717353	ns
GO:0006393	termination of mitochondrial transcription	Biological Process	Mterf2	1	762	2	55267	0.5	0.0273854	*	0.0717353	ns
GO:1902745	positive regulation of lamellipodium organization	Biological Process	Carmil2	1	762	2	55267	0.5	0.0273854	*	0.0717353	ns
GO:0002067	glandular epithelial cell differentiation	Biological Process	Il31ra	1	762	2	55267	0.5	0.0273854	*	0.0717353	ns
GO:0051916	granulocyte colony-stimulating factor binding	Molecular Function	Il31ra	1	762	2	55267	0.5	0.0273854	*	0.0717353	ns
GO:0005461	UDP-glucuronic acid transmembrane transporter activity	Molecular Function	Slc35d3	1	762	2	55267	0.5	0.0273854	*	0.0717353	ns
GO:0005463	UDP-N-acetylgalactosamine transmembrane transporter activity	Molecular Function	Slc35d3	1	762	2	55267	0.5	0.0273854	*	0.0717353	ns
GO:0015787	UDP-glucuronic acid transmembrane transport	Biological Process	Slc35d3	1	762	2	55267	0.5	0.0273854	*	0.0717353	ns
GO:0015789	UDP-N-acetylgalactosamine transmembrane transport	Biological Process	Slc35d3	1	762	2	55267	0.5	0.0273854	*	0.0717353	ns
GO:0046168	glycerol-3-phosphate catabolic process	Biological Process	Gpd1l	1	762	2	55267	0.5	0.0273854	*	0.0717353	ns
GO:0065010	extracellular membrane-bounded organelle	Cellular Component	Phospho1	1	762	2	55267	0.5	0.0273854	*	0.0717353	ns
GO:0090191	negative regulation of branching involved in ureteric bud morphogenesis	Biological Process	Tacstd2	1	762	2	55267	0.5	0.0273854	*	0.0717353	ns
GO:0030241	skeletal muscle myosin thick filament assembly	Biological Process	Ttn	1	762	2	55267	0.5	0.0273854	*	0.0717353	ns
GO:0055002	striated muscle cell development	Biological Process	Ttn	1	762	2	55267	0.5	0.0273854	*	0.0717353	ns
GO:0097493	structural molecule activity conferring elasticity	Molecular Function	Ttn	1	762	2	55267	0.5	0.0273854	*	0.0717353	ns
GO:0070080	titin Z domain binding	Molecular Function	Actn2	1	762	2	55267	0.5	0.0273854	*	0.0717353	ns
GO:0006677	glycosylceramide metabolic process	Biological Process	St6galnac3	1	762	2	55267	0.5	0.0273854	*	0.0717353	ns
GO:0061162	establishment of monopolar cell polarity	Biological Process	Map1b	1	762	2	55267	0.5	0.0273854	*	0.0717353	ns
GO:1900220	semaphorin-plexin signaling pathway involved in bone trabecula morphogenesis	Biological Process	Plxnb1	1	762	2	55267	0.5	0.0273854	*	0.0717353	ns
GO:0019585	glucuronate metabolic process	Biological Process	Ugt1a6a	1	762	2	55267	0.5	0.0273854	*	0.0717353	ns
GO:0003193	pulmonary valve formation	Biological Process	Gja5	1	762	2	55267	0.5	0.0273854	*	0.0717353	ns
GO:0003294	atrial ventricular junction remodeling	Biological Process	Gja5	1	762	2	55267	0.5	0.0273854	*	0.0717353	ns
GO:0010652	positive regulation of cell communication by chemical coupling	Biological Process	Gja5	1	762	2	55267	0.5	0.0273854	*	0.0717353	ns
GO:0035922	foramen ovale closure	Biological Process	Gja5	1	762	2	55267	0.5	0.0273854	*	0.0717353	ns
GO:0086075	gap junction channel activity involved in cardiac conduction electrical coupling	Molecular Function	Gja5	1	762	2	55267	0.5	0.0273854	*	0.0717353	ns
GO:0140013	meiotic nuclear division	Biological Process	Sycp2	1	762	2	55267	0.5	0.0273854	*	0.0717353	ns
GO:1903905	positive regulation of establishment of T cell polarity	Biological Process	Flot2	1	762	2	55267	0.5	0.0273854	*	0.0717353	ns
GO:0070319	Golgi to plasma membrane transport vesicle	Cellular Component	Rab3ip	1	762	2	55267	0.5	0.0273854	*	0.0717353	ns
GO:0042643	obsolete actomyosin, actin portion	Cellular Component	Actc1	1	762	2	55267	0.5	0.0273854	*	0.0717353	ns
GO:0045660	positive regulation of neutrophil differentiation	Biological Process	Evi2	1	762	2	55267	0.5	0.0273854	*	0.0717353	ns
GO:0002344	B cell affinity maturation	Biological Process	H2-Ab1	1	762	2	55267	0.5	0.0273854	*	0.0717353	ns
GO:0002579	positive regulation of antigen processing and presentation	Biological Process	H2-Ab1	1	762	2	55267	0.5	0.0273854	*	0.0717353	ns
GO:0010646	regulation of cell communication	Biological Process	Zfp568	1	762	2	55267	0.5	0.0273854	*	0.0717353	ns
GO:0000053	argininosuccinate metabolic process	Biological Process	Ass1	1	762	2	55267	0.5	0.0273854	*	0.0717353	ns
GO:1900477	negative regulation of G1/S transition of mitotic cell cycle by negative regulation of transcription from RNA polymerase II promoter	Biological Process	Slfn1	1	762	2	55267	0.5	0.0273854	*	0.0717353	ns
GO:0071020	post-spliceosomal complex	Cellular Component	Gm45140	1	762	2	55267	0.5	0.0273854	*	0.0717353	ns
GO:0045742	positive regulation of epidermal growth factor receptor signaling pathway	Biological Process	Fasl, Afap1l2	2	762	19	55267	0.1053	0.0277999	*	0.0722149	ns
GO:0045995	regulation of embryonic development	Biological Process	Insr, Lama5	2	762	19	55267	0.1053	0.0277999	*	0.0722149	ns
GO:0042325	regulation of phosphorylation	Biological Process	Bmp7, Ppp1r14a	2	762	19	55267	0.1053	0.0277999	*	0.0722149	ns
GO:0048646	anatomical structure formation involved in morphogenesis	Biological Process	Bmp7, Gata3	2	762	19	55267	0.1053	0.0277999	*	0.0722149	ns
GO:0048747	muscle cell development	Biological Process	Myl2, Nrap	2	762	19	55267	0.1053	0.0277999	*	0.0722149	ns
GO:0051770	positive regulation of nitric-oxide synthase biosynthetic process	Biological Process	Map2k6, Tlr4	2	762	19	55267	0.1053	0.0277999	*	0.0722149	ns
GO:0070932	histone H3 deacetylation	Biological Process	Per1, Hdac4	2	762	19	55267	0.1053	0.0277999	*	0.0722149	ns
GO:0095500	acetylcholine receptor signaling pathway	Biological Process	Ly6i, Sorbs2	2	762	19	55267	0.1053	0.0277999	*	0.0722149	ns
GO:0000266	mitochondrial fission	Biological Process	Mx2, Dnm1	2	762	19	55267	0.1053	0.0277999	*	0.0722149	ns
GO:0030169	low-density lipoprotein particle binding	Molecular Function	Msr1, Stab1	2	762	19	55267	0.1053	0.0277999	*	0.0722149	ns
GO:0045197	establishment or maintenance of epithelial cell apical/basal polarity	Biological Process	Pard3, Prickle2	2	762	19	55267	0.1053	0.0277999	*	0.0722149	ns
GO:0060088	auditory receptor cell stereocilium organization	Biological Process	Ripor2, Whrn	2	762	19	55267	0.1053	0.0277999	*	0.0722149	ns
GO:0080182	histone H3-K4 trimethylation	Biological Process	H1f4, H1f3	2	762	19	55267	0.1053	0.0277999	*	0.0722149	ns
GO:0071360	cellular response to exogenous dsRNA	Biological Process	Flot1, Ifit1bl2	2	762	19	55267	0.1053	0.0277999	*	0.0722149	ns
GO:0042605	peptide antigen binding	Molecular Function	H2-Q10, H2-Ab1	2	762	19	55267	0.1053	0.0277999	*	0.0722149	ns
GO:0032092	positive regulation of protein binding	Biological Process	Ramp2, App, Cald1, Flot1	4	762	83	55267	0.0482	0.028013	*	0.0726475	ns
GO:0071944	cell periphery	Cellular Component	Slc12a5, Atp1b2, Krt14, Actg2	4	762	83	55267	0.0482	0.028013	*	0.0726475	ns
GO:0051213	dioxygenase activity	Molecular Function	P4ha2, Pir, Ptgs2, Alkbh4	4	762	83	55267	0.0482	0.028013	*	0.0726475	ns
GO:0001890	placenta development	Biological Process	Dnmt3l, Ada, Dcn	3	762	48	55267	0.0625	0.0285443	*	0.0739436	ns
GO:0045600	positive regulation of fat cell differentiation	Biological Process	Snai2, Creb1, Cmklr1	3	762	48	55267	0.0625	0.0285443	*	0.0739436	ns
GO:0047485	obsolete protein N-terminus binding	Molecular Function	Dcn, Snap25, Gtf2h3, Tgfb2, Kcnb1	5	762	124	55267	0.0403	0.02905	*	0.0752119	ns
GO:0051301	cell division	Biological Process	Septin4, Septin3, Pard3, Kntc1, Ncapd3, Txnl4a, Gnai1, Sycp2, Ccnd1, Cenps	10	762	362	55267	0.0276	0.0300462	*	0.077748	ns
GO:0043588	skin development	Biological Process	Col1a1, Col5a2, Dsp	3	762	49	55267	0.0612	0.0301028	*	0.0778516	ns
GO:0030317	flagellated sperm motility	Biological Process	Neurl1a, Ttll5, Cacna1i, Cacna1h	4	762	85	55267	0.0471	0.0302187	*	0.0780651	ns
GO:0005791	rough endoplasmic reticulum	Cellular Component	App, Rangrf, Bglap, Bglap2	4	762	85	55267	0.0471	0.0302187	*	0.0780651	ns
GO:0008307	structural constituent of muscle	Molecular Function	Mybpc3, Ttn	2	762	20	55267	0.1	0.0306112	*	0.0784296	ns
GO:0045821	positive regulation of glycolytic process	Biological Process	Insr, App	2	762	20	55267	0.1	0.0306112	*	0.0784296	ns
GO:0071280	cellular response to copper ion	Biological Process	Atp7b, App	2	762	20	55267	0.1	0.0306112	*	0.0784296	ns
GO:0060065	uterus development	Biological Process	Gata3, Tgfb2	2	762	20	55267	0.1	0.0306112	*	0.0784296	ns
GO:1903671	negative regulation of sprouting angiogenesis	Biological Process	Stard13, Creb3l1	2	762	20	55267	0.1	0.0306112	*	0.0784296	ns
GO:0070064	proline-rich region binding	Molecular Function	Pfn1, Ccnd1	2	762	20	55267	0.1	0.0306112	*	0.0784296	ns
GO:0004622	lysophospholipase activity	Molecular Function	Enpp2, Plb1	2	762	20	55267	0.1	0.0306112	*	0.0784296	ns
GO:0001508	action potential	Biological Process	Gna14, Kcnb1	2	762	20	55267	0.1	0.0306112	*	0.0784296	ns
GO:0051642	centrosome localization	Biological Process	Pard3, Ccdc141	2	762	20	55267	0.1	0.0306112	*	0.0784296	ns
GO:0050773	regulation of dendrite development	Biological Process	Mark1, Rapgef4	2	762	20	55267	0.1	0.0306112	*	0.0784296	ns
GO:0008373	sialyltransferase activity	Molecular Function	St3gal3, St6galnac3	2	762	20	55267	0.1	0.0306112	*	0.0784296	ns
GO:2001224	positive regulation of neuron migration	Biological Process	Sema3a, Fbxo31	2	762	20	55267	0.1	0.0306112	*	0.0784296	ns
GO:2000010	positive regulation of protein localization to cell surface	Biological Process	Rangrf, Gpd1l	2	762	20	55267	0.1	0.0306112	*	0.0784296	ns
GO:0031045	dense core granule	Cellular Component	Syt1, Cpe	2	762	20	55267	0.1	0.0306112	*	0.0784296	ns
GO:0031589	cell-substrate adhesion	Biological Process	Smad6, Atp1b2	2	762	20	55267	0.1	0.0306112	*	0.0784296	ns
GO:0001650	fibrillar center	Cellular Component	Fblim1, Dab2, Ubd, Camk4, Ccdc137	5	762	126	55267	0.0397	0.0308266	*	0.0789382	ns
GO:0016779	nucleotidyltransferase activity	Molecular Function	Thg1l, Polm, Oasl2, Oas3	4	762	86	55267	0.0465	0.031359	*	0.0802577	ns
GO:0007265	Ras protein signal transduction	Biological Process	Dnmt1, Adam1a, Gm42878	3	762	50	55267	0.06	0.0317053	*	0.0810554	ns
GO:0098656	monoatomic anion transmembrane transport	Biological Process	Slc1a2, Slc13a3, Slc13a5	3	762	50	55267	0.06	0.0317053	*	0.0810554	ns
GO:0051082	unfolded protein binding	Molecular Function	Dnajb1, Cryab, Hspa1b, Hspe1-rs1	4	762	87	55267	0.046	0.0325242	*	0.0830129	ns
GO:0007229	integrin-mediated signaling pathway	Biological Process	Lama5, Plek, Itgam, Isg15	4	762	87	55267	0.046	0.0325242	*	0.0830129	ns
GO:0065003	protein-containing complex assembly	Biological Process	Dmtn, Cd74, Pml, Jchain	4	762	87	55267	0.046	0.0325242	*	0.0830129	ns
GO:0097190	apoptotic signaling pathway	Biological Process	Fasl, Dapk1, Ifi27l2a	3	762	51	55267	0.0588	0.0333516	*	0.0846562	ns
GO:1905515	non-motile cilium assembly	Biological Process	Bbs1, Cc2d2a, Dync2h1	3	762	51	55267	0.0588	0.0333516	*	0.0846562	ns
GO:0005261	monoatomic cation channel activity	Molecular Function	Cacna1i, Cacna1h, Abcc9	3	762	51	55267	0.0588	0.0333516	*	0.0846562	ns
GO:0006644	phospholipid metabolic process	Biological Process	Enpp2, Plb1, Plppr2	3	762	51	55267	0.0588	0.0333516	*	0.0846562	ns
GO:0005544	calcium-dependent phospholipid binding	Molecular Function	Cpne5, Syt1, Cpne8	3	762	51	55267	0.0588	0.0333516	*	0.0846562	ns
GO:0030968	endoplasmic reticulum unfolded protein response	Biological Process	Atf3, Creb3l1, Ccnd1	3	762	51	55267	0.0588	0.0333516	*	0.0846562	ns
GO:0071005	U2-type precatalytic spliceosome	Cellular Component	Lsm7, Txnl4a, Snrpe	3	762	51	55267	0.0588	0.0333516	*	0.0846562	ns
GO:0022011	myelination in peripheral nervous system	Biological Process	Cntnap1, Pard3	2	762	21	55267	0.0952	0.0335297	*	0.0846562	ns
GO:0009190	cyclic nucleotide biosynthetic process	Biological Process	Adcy2, Adcy4	2	762	21	55267	0.0952	0.0335297	*	0.0846562	ns
GO:0016849	phosphorus-oxygen lyase activity	Molecular Function	Adcy2, Adcy4	2	762	21	55267	0.0952	0.0335297	*	0.0846562	ns
GO:0033130	acetylcholine receptor binding	Molecular Function	Ly6i, App	2	762	21	55267	0.0952	0.0335297	*	0.0846562	ns
GO:0032331	negative regulation of chondrocyte differentiation	Biological Process	Snai2, Adamts7	2	762	21	55267	0.0952	0.0335297	*	0.0846562	ns
GO:0035066	positive regulation of histone acetylation	Biological Process	Snai2, App	2	762	21	55267	0.0952	0.0335297	*	0.0846562	ns
GO:0005798	Golgi-associated vesicle	Cellular Component	App, Map6	2	762	21	55267	0.0952	0.0335297	*	0.0846562	ns
GO:0050730	regulation of peptidyl-tyrosine phosphorylation	Biological Process	App, Pdgfc	2	762	21	55267	0.0952	0.0335297	*	0.0846562	ns
GO:1900181	negative regulation of protein localization to nucleus	Biological Process	App, Dclk1	2	762	21	55267	0.0952	0.0335297	*	0.0846562	ns
GO:0016773	phosphotransferase activity, alcohol group as acceptor	Molecular Function	Gk, Adk	2	762	21	55267	0.0952	0.0335297	*	0.0846562	ns
GO:0051893	regulation of focal adhesion assembly	Biological Process	Ldb1, Gpm6b	2	762	21	55267	0.0952	0.0335297	*	0.0846562	ns
GO:0072583	clathrin-dependent endocytosis	Biological Process	Dnajc6, Fchsd2	2	762	21	55267	0.0952	0.0335297	*	0.0846562	ns
GO:0071157	regulation of cell cycle	Biological Process	Ccnd1, Evi2	2	762	21	55267	0.0952	0.0335297	*	0.0846562	ns
GO:0043679	axon terminus	Cellular Component	Ptprn, Dixdc1, Kcna2, Flrt3	4	762	88	55267	0.0455	0.0337145	*	0.0850309	ns
GO:0090630	activation of GTPase activity	Biological Process	Arhgef26, Sgsm2, Tbc1d2, Arhgap42	4	762	88	55267	0.0455	0.0337145	*	0.0850309	ns
GO:0005929	cilium	Cellular Component	Bbs1, Ttll5, Septin4, Ajm1, Pde4c, Whrn, Cc2d2a, Dync2h1, Rapgef4, Fam161a	10	762	370	55267	0.027	0.0340951	*	0.0859445	ns
GO:0016791	phosphatase activity	Molecular Function	Ptprg, Ptprn, Car3, Plppr2, Phospho1	5	762	130	55267	0.0385	0.0345804	*	0.0871209	ns
GO:0007049	cell cycle	Biological Process	Stard13, Septin4, Ajuba, Septin3, Pard3, Kntc1, Ncapd3, Fbxo31, Txnl4a, Gnai1, Sycp2, Ccnd1, Cenps, Khdc3	14	762	586	55267	0.0239	0.0347392	*	0.087474	ns
GO:0008380	RNA splicing	Biological Process	Gm7879, Rbfox2, Lsm7, Rbm24, Txnl4a, Snrpe, Gm9045, Gm9049	8	762	270	55267	0.0296	0.0348552	*	0.0877189	ns
GO:0032720	negative regulation of tumor necrosis factor production	Biological Process	Arg2, Trim30a, Tlr4	3	762	52	55267	0.0577	0.0350415	*	0.0878811	ns
GO:0009898	cytoplasmic side of plasma membrane	Cellular Component	Litaf, Traf1, G6pdx	3	762	52	55267	0.0577	0.0350415	*	0.0878811	ns
GO:0001756	somitogenesis	Biological Process	Ifitm1, Lef1, Ttn	3	762	52	55267	0.0577	0.0350415	*	0.0878811	ns
GO:0042626	ATPase-coupled transmembrane transporter activity	Molecular Function	Abcc9, Abca9, Abca6	3	762	52	55267	0.0577	0.0350415	*	0.0878811	ns
GO:0006914	autophagy	Biological Process	Trim30a, Tigar, Atg9b, Trim30b, Trim30d, Rufy4	6	762	175	55267	0.0343	0.0351111	*	0.0878811	ns
GO:0016874	ligase activity	Molecular Function	Ttll5, Acsl6, Lars2, Acacb, Ass1	5	762	131	55267	0.0382	0.035561	*	0.0878811	ns
GO:0031258	lamellipodium membrane	Cellular Component	Fap, Kcna2	2	762	22	55267	0.0909	0.036552	*	0.0878811	ns
GO:0007141	male meiosis I	Biological Process	Dnmt3l, Rec8	2	762	22	55267	0.0909	0.036552	*	0.0878811	ns
GO:0033189	response to vitamin A	Biological Process	Aldh1a2, Map1b	2	762	22	55267	0.0909	0.036552	*	0.0878811	ns
GO:0007190	activation of adenylate cyclase activity	Biological Process	Lgr5, Adcy4	2	762	22	55267	0.0909	0.036552	*	0.0878811	ns
GO:0007585	respiratory gaseous exchange by respiratory system	Biological Process	Edn1, Pbx3	2	762	22	55267	0.0909	0.036552	*	0.0878811	ns
GO:0042474	middle ear morphogenesis	Biological Process	Edn1, Eya1	2	762	22	55267	0.0909	0.036552	*	0.0878811	ns
GO:0044849	estrous cycle	Biological Process	Has2, Enpp2	2	762	22	55267	0.0909	0.036552	*	0.0878811	ns
GO:0001894	tissue homeostasis	Biological Process	Col2a1, Wwtr1	2	762	22	55267	0.0909	0.036552	*	0.0878811	ns
GO:0008023	transcription elongation factor complex	Cellular Component	Eaf2, Elp4	2	762	22	55267	0.0909	0.036552	*	0.0878811	ns
GO:0045778	positive regulation of ossification	Biological Process	Wnt10b, Tgfb2	2	762	22	55267	0.0909	0.036552	*	0.0878811	ns
GO:0005520	insulin-like growth factor binding	Molecular Function	Igfbp6, Crim1	2	762	22	55267	0.0909	0.036552	*	0.0878811	ns
GO:0021772	olfactory bulb development	Biological Process	Sema3a, Slit2	2	762	22	55267	0.0909	0.036552	*	0.0878811	ns
GO:0030031	cell projection assembly	Biological Process	Rhoh, Parva	2	762	22	55267	0.0909	0.036552	*	0.0878811	ns
GO:0032722	positive regulation of chemokine production	Biological Process	Tlr4, Il18	2	762	22	55267	0.0909	0.036552	*	0.0878811	ns
GO:0061436	establishment of skin barrier	Biological Process	Krt1, Krt16	2	762	22	55267	0.0909	0.036552	*	0.0878811	ns
GO:0044782	cilium organization	Biological Process	Fam161a, Nectin2	2	762	22	55267	0.0909	0.036552	*	0.0878811	ns
GO:0016758	hexosyltransferase activity	Molecular Function	B3gnt5, A4galt, Ugt1a6a	3	762	53	55267	0.0566	0.0367749	*	0.0878811	ns
GO:0003151	outflow tract morphogenesis	Biological Process	Eya1, Tgfb2, Gja5	3	762	53	55267	0.0566	0.0367749	*	0.0878811	ns
GO:0005637	nuclear inner membrane	Cellular Component	Arl6ip6, Ptgs2, Ifi27l2a	3	762	53	55267	0.0566	0.0367749	*	0.0878811	ns
GO:0031100	animal organ regeneration	Biological Process	Angpt2, Flt3, Ccnd1	3	762	53	55267	0.0566	0.0367749	*	0.0878811	ns
GO:0008630	intrinsic apoptotic signaling pathway in response to DNA damage	Biological Process	Pml, Hic1, Bcl2a1b	3	762	53	55267	0.0566	0.0367749	*	0.0878811	ns
GO:0005681	spliceosomal complex	Cellular Component	Gm7879, Lsm7, Txnl4a, Snrpe, Gm9045, Gm9049	6	762	177	55267	0.0339	0.0367906	*	0.0878811	ns
GO:0007162	negative regulation of cell adhesion	Biological Process	Acvrl1, Ripor2, Plxnb1	3	762	54	55267	0.0556	0.0385514	*	0.0878811	ns
GO:0034605	cellular response to heat	Biological Process	Scara5, Il1a, Ptgs2	3	762	54	55267	0.0556	0.0385514	*	0.0878811	ns
GO:0032715	negative regulation of interleukin-6 production	Biological Process	Trim30a, Tlr4, Nlrp12	3	762	54	55267	0.0556	0.0385514	*	0.0878811	ns
GO:0042531	positive regulation of tyrosine phosphorylation of STAT protein	Biological Process	Il18, Clcf1, Il31ra	3	762	54	55267	0.0556	0.0385514	*	0.0878811	ns
GO:0030864	cortical actin cytoskeleton	Cellular Component	Actn2, Flot1, Flot2	3	762	54	55267	0.0556	0.0385514	*	0.0878811	ns
GO:0005104	fibroblast growth factor receptor binding	Molecular Function	Fgf23, Flrt3	2	762	23	55267	0.087	0.0396747	*	0.0878811	ns
GO:0048854	brain morphogenesis	Biological Process	Bbs1, Spef2	2	762	23	55267	0.087	0.0396747	*	0.0878811	ns
GO:0030506	ankyrin binding	Molecular Function	Cacna1d, Ttn	2	762	23	55267	0.087	0.0396747	*	0.0878811	ns
GO:1901223	negative regulation of non-canonical NF-kappaB signal transduction	Biological Process	Litaf, Nlrp12	2	762	23	55267	0.087	0.0396747	*	0.0878811	ns
GO:0030552	cAMP binding	Molecular Function	Prkar1b, Rapgef4	2	762	23	55267	0.087	0.0396747	*	0.0878811	ns
GO:0099175	regulation of postsynapse organization	Biological Process	Sema3f, Rapgef4	2	762	23	55267	0.087	0.0396747	*	0.0878811	ns
GO:0043409	negative regulation of MAPK cascade	Biological Process	Nlrp6, Rnf149	2	762	23	55267	0.087	0.0396747	*	0.0878811	ns
GO:0045954	positive regulation of natural killer cell mediated cytotoxicity	Biological Process	Raet1e, Nectin2	2	762	23	55267	0.087	0.0396747	*	0.0878811	ns
GO:0071902	positive regulation of protein serine/threonine kinase activity	Biological Process	Fam20a, Dele1, Irgm2	3	762	55	55267	0.0545	0.040371	*	0.0878811	ns
GO:0060291	long-term synaptic potentiation	Biological Process	App, Snap25, Itpr3	3	762	55	55267	0.0545	0.040371	*	0.0878811	ns
GO:0007200	phospholipase C-activating G protein-coupled receptor signaling pathway	Biological Process	Cmklr1, Fpr1, Fpr2	3	762	55	55267	0.0545	0.040371	*	0.0878811	ns
GO:0010966	regulation of phosphate transport	Biological Process	Fgf23	1	762	3	55267	0.3333	0.0407959	*	0.0878811	ns
GO:0010980	positive regulation of vitamin D 24-hydroxylase activity	Biological Process	Fgf23	1	762	3	55267	0.3333	0.0407959	*	0.0878811	ns
GO:0042369	vitamin D catabolic process	Biological Process	Fgf23	1	762	3	55267	0.3333	0.0407959	*	0.0878811	ns
GO:1904383	response to sodium phosphate	Biological Process	Fgf23	1	762	3	55267	0.3333	0.0407959	*	0.0878811	ns
GO:0097325	melanocyte proliferation	Biological Process	Fap	1	762	3	55267	0.3333	0.0407959	*	0.0878811	ns
GO:0035793	positive regulation of metanephric mesenchymal cell migration by platelet-derived growth factor receptor-beta signaling pathway	Biological Process	Pdgfb	1	762	3	55267	0.3333	0.0407959	*	0.0878811	ns
GO:0034338	short-chain carboxylesterase activity	Molecular Function	Abhd15	1	762	3	55267	0.3333	0.0407959	*	0.0878811	ns
GO:1905643	positive regulation of DNA methylation	Biological Process	Dnmt3l	1	762	3	55267	0.3333	0.0407959	*	0.0878811	ns
GO:0001605	adrenomedullin receptor activity	Molecular Function	Ramp2	1	762	3	55267	0.3333	0.0407959	*	0.0878811	ns
GO:1903143	adrenomedullin receptor complex	Cellular Component	Ramp2	1	762	3	55267	0.3333	0.0407959	*	0.0878811	ns
GO:2000552	negative regulation of T-helper 2 cell cytokine production	Biological Process	Tbx21	1	762	3	55267	0.3333	0.0407959	*	0.0878811	ns
GO:0034505	tooth mineralization	Biological Process	Col1a1	1	762	3	55267	0.3333	0.0407959	*	0.0878811	ns
GO:0005863	striated muscle myosin thick filament	Cellular Component	Mybpc3	1	762	3	55267	0.3333	0.0407959	*	0.0878811	ns
GO:0000798	cohesin complex	Cellular Component	Rec8	1	762	3	55267	0.3333	0.0407959	*	0.0878811	ns
GO:0071801	regulation of podosome assembly	Biological Process	Hck	1	762	3	55267	0.3333	0.0407959	*	0.0878811	ns
GO:0061577	calcium ion transmembrane transport via high voltage-gated calcium channel	Biological Process	Cacnb3	1	762	3	55267	0.3333	0.0407959	*	0.0878811	ns
GO:0098903	regulation of membrane repolarization during action potential	Biological Process	Cacnb3	1	762	3	55267	0.3333	0.0407959	*	0.0878811	ns
GO:1902630	regulation of membrane hyperpolarization	Biological Process	Cacnb3	1	762	3	55267	0.3333	0.0407959	*	0.0878811	ns
GO:0042134	rRNA primary transcript binding	Molecular Function	Cavin1	1	762	3	55267	0.3333	0.0407959	*	0.0878811	ns
GO:0009008	DNA-methyltransferase activity	Molecular Function	Dnmt1	1	762	3	55267	0.3333	0.0407959	*	0.0878811	ns
GO:0010424	DNA methylation on cytosine within a CG sequence	Biological Process	Dnmt1	1	762	3	55267	0.3333	0.0407959	*	0.0878811	ns
GO:0051718	DNA (cytosine-5-)-methyltransferase activity, acting on CpG substrates	Molecular Function	Dnmt1	1	762	3	55267	0.3333	0.0407959	*	0.0878811	ns
GO:0030200	heparan sulfate proteoglycan catabolic process	Biological Process	Sgsh	1	762	3	55267	0.3333	0.0407959	*	0.0878811	ns
GO:0030201	heparan sulfate proteoglycan metabolic process	Biological Process	Sgsh	1	762	3	55267	0.3333	0.0407959	*	0.0878811	ns
GO:0015501	glutamate:sodium symporter activity	Molecular Function	Slc1a2	1	762	3	55267	0.3333	0.0407959	*	0.0878811	ns
GO:0098796	membrane protein complex	Cellular Component	Slc1a2	1	762	3	55267	0.3333	0.0407959	*	0.0878811	ns
GO:0043423	3-phosphoinositide-dependent protein kinase binding	Molecular Function	Insr	1	762	3	55267	0.3333	0.0407959	*	0.0878811	ns
GO:0033623	regulation of integrin activation	Biological Process	Fblim1	1	762	3	55267	0.3333	0.0407959	*	0.0878811	ns
GO:0005119	smoothened binding	Molecular Function	Bbs1	1	762	3	55267	0.3333	0.0407959	*	0.0878811	ns
GO:0060003	copper ion export	Biological Process	Atp7b	1	762	3	55267	0.3333	0.0407959	*	0.0878811	ns
GO:0072511	inorganic cation transmembrane transport	Biological Process	Atp7b	1	762	3	55267	0.3333	0.0407959	*	0.0878811	ns
GO:0055014	atrial cardiac muscle cell development	Biological Process	Fhl2	1	762	3	55267	0.3333	0.0407959	*	0.0878811	ns
GO:0021502	neural fold elevation formation	Biological Process	Bmp7	1	762	3	55267	0.3333	0.0407959	*	0.0878811	ns
GO:0072125	negative regulation of glomerular mesangial cell proliferation	Biological Process	Bmp7	1	762	3	55267	0.3333	0.0407959	*	0.0878811	ns
GO:0072133	metanephric mesenchyme morphogenesis	Biological Process	Bmp7	1	762	3	55267	0.3333	0.0407959	*	0.0878811	ns
GO:1900106	positive regulation of hyaluranon cable assembly	Biological Process	Bmp7	1	762	3	55267	0.3333	0.0407959	*	0.0878811	ns
GO:1905312	positive regulation of cardiac neural crest cell migration involved in outflow tract morphogenesis	Biological Process	Bmp7	1	762	3	55267	0.3333	0.0407959	*	0.0878811	ns
GO:0005046	KDEL sequence binding	Molecular Function	Kdelr3	1	762	3	55267	0.3333	0.0407959	*	0.0878811	ns
GO:0098674	extrinsic component of neuronal dense core vesicle membrane	Cellular Component	Kif1a	1	762	3	55267	0.3333	0.0407959	*	0.0878811	ns
GO:0032392	DNA geometric change	Biological Process	Hmgb3	1	762	3	55267	0.3333	0.0407959	*	0.0878811	ns
GO:0045578	negative regulation of B cell differentiation	Biological Process	Hmgb3	1	762	3	55267	0.3333	0.0407959	*	0.0878811	ns
GO:1901536	negative regulation of DNA demethylation	Biological Process	Gata3	1	762	3	55267	0.3333	0.0407959	*	0.0878811	ns
GO:0005610	laminin-5 complex	Cellular Component	Lama5	1	762	3	55267	0.3333	0.0407959	*	0.0878811	ns
GO:0001798	positive regulation of type IIa hypersensitivity	Biological Process	Fcgr1	1	762	3	55267	0.3333	0.0407959	*	0.0878811	ns
GO:0001805	positive regulation of type III hypersensitivity	Biological Process	Fcgr1	1	762	3	55267	0.3333	0.0407959	*	0.0878811	ns
GO:0070838	metal ion transport	Biological Process	Cacna1d	1	762	3	55267	0.3333	0.0407959	*	0.0878811	ns
GO:0002636	positive regulation of germinal center formation	Biological Process	Ada	1	762	3	55267	0.3333	0.0407959	*	0.0878811	ns
GO:0046103	inosine biosynthetic process	Biological Process	Ada	1	762	3	55267	0.3333	0.0407959	*	0.0878811	ns
GO:0006971	hypotonic response	Biological Process	Slc12a5	1	762	3	55267	0.3333	0.0407959	*	0.0878811	ns
GO:0051452	intracellular pH reduction	Biological Process	Slc12a5	1	762	3	55267	0.3333	0.0407959	*	0.0878811	ns
GO:0006591	ornithine metabolic process	Biological Process	Hnf4a	1	762	3	55267	0.3333	0.0407959	*	0.0878811	ns
GO:0015742	alpha-ketoglutarate transport	Biological Process	Slc13a3	1	762	3	55267	0.3333	0.0407959	*	0.0878811	ns
GO:0034634	glutathione transmembrane transporter activity	Molecular Function	Slc13a3	1	762	3	55267	0.3333	0.0407959	*	0.0878811	ns
GO:0031092	platelet alpha granule membrane	Cellular Component	Sparc	1	762	3	55267	0.3333	0.0407959	*	0.0878811	ns
GO:0016222	procollagen-proline 4-dioxygenase complex	Cellular Component	P4ha2	1	762	3	55267	0.3333	0.0407959	*	0.0878811	ns
GO:2001013	epithelial cell proliferation involved in renal tubule morphogenesis	Biological Process	Lgr5	1	762	3	55267	0.3333	0.0407959	*	0.0878811	ns
GO:0005280	amino acid:proton symporter activity	Molecular Function	Slc36a2	1	762	3	55267	0.3333	0.0407959	*	0.0878811	ns
GO:0072709	cellular response to sorbitol	Biological Process	Map2k6	1	762	3	55267	0.3333	0.0407959	*	0.0878811	ns
GO:0004517	nitric-oxide synthase activity	Molecular Function	Nos2	1	762	3	55267	0.3333	0.0407959	*	0.0878811	ns
GO:0032310	prostaglandin secretion	Biological Process	Nos2	1	762	3	55267	0.3333	0.0407959	*	0.0878811	ns
GO:0034617	tetrahydrobiopterin binding	Molecular Function	Nos2	1	762	3	55267	0.3333	0.0407959	*	0.0878811	ns
GO:0061181	regulation of chondrocyte development	Biological Process	Rflnb	1	762	3	55267	0.3333	0.0407959	*	0.0878811	ns
GO:0061182	negative regulation of chondrocyte development	Biological Process	Rflnb	1	762	3	55267	0.3333	0.0407959	*	0.0878811	ns
GO:0097167	circadian regulation of translation	Biological Process	Per1	1	762	3	55267	0.3333	0.0407959	*	0.0878811	ns
GO:0035544	negative regulation of SNARE complex assembly	Biological Process	Trim9	1	762	3	55267	0.3333	0.0407959	*	0.0878811	ns
GO:0071641	negative regulation of macrophage inflammatory protein 1 alpha production	Biological Process	Arg2	1	762	3	55267	0.3333	0.0407959	*	0.0878811	ns
GO:1905075	positive regulation of tight junction disassembly	Biological Process	Tgfb3	1	762	3	55267	0.3333	0.0407959	*	0.0878811	ns
GO:0031708	endothelin B receptor binding	Molecular Function	Edn1	1	762	3	55267	0.3333	0.0407959	*	0.0878811	ns
GO:0060585	positive regulation of prostaglandin-endoperoxide synthase activity	Biological Process	Edn1	1	762	3	55267	0.3333	0.0407959	*	0.0878811	ns
GO:0031328	positive regulation of cellular biosynthetic process	Biological Process	Ajuba	1	762	3	55267	0.3333	0.0407959	*	0.0878811	ns
GO:1900037	regulation of cellular response to hypoxia	Biological Process	Ajuba	1	762	3	55267	0.3333	0.0407959	*	0.0878811	ns
GO:0045226	extracellular polysaccharide biosynthetic process	Biological Process	Has2	1	762	3	55267	0.3333	0.0407959	*	0.0878811	ns
GO:1900625	positive regulation of monocyte aggregation	Biological Process	Has2	1	762	3	55267	0.3333	0.0407959	*	0.0878811	ns
GO:0048499	synaptic vesicle membrane organization	Biological Process	Syngr1	1	762	3	55267	0.3333	0.0407959	*	0.0878811	ns
GO:0098559	cytoplasmic side of early endosome membrane	Cellular Component	Litaf	1	762	3	55267	0.3333	0.0407959	*	0.0878811	ns
GO:0004144	diacylglycerol O-acyltransferase activity	Molecular Function	Dgat1	1	762	3	55267	0.3333	0.0407959	*	0.0878811	ns
GO:0050252	retinol O-fatty-acyltransferase activity	Molecular Function	Dgat1	1	762	3	55267	0.3333	0.0407959	*	0.0878811	ns
GO:0060693	regulation of branching involved in salivary gland morphogenesis	Biological Process	Snai2	1	762	3	55267	0.3333	0.0407959	*	0.0878811	ns
GO:0016863	intramolecular oxidoreductase activity, transposing C=C bonds	Molecular Function	Ehhadh	1	762	3	55267	0.3333	0.0407959	*	0.0878811	ns
GO:0002265	astrocyte activation involved in immune response	Biological Process	App	1	762	3	55267	0.3333	0.0407959	*	0.0878811	ns
GO:0007176	regulation of epidermal growth factor-activated receptor activity	Biological Process	App	1	762	3	55267	0.3333	0.0407959	*	0.0878811	ns
GO:0014005	microglia development	Biological Process	App	1	762	3	55267	0.3333	0.0407959	*	0.0878811	ns
GO:0070381	endosome to plasma membrane transport vesicle	Cellular Component	App	1	762	3	55267	0.3333	0.0407959	*	0.0878811	ns
GO:1905906	regulation of amyloid fibril formation	Biological Process	App	1	762	3	55267	0.3333	0.0407959	*	0.0878811	ns
GO:1990761	growth cone lamellipodium	Cellular Component	App	1	762	3	55267	0.3333	0.0407959	*	0.0878811	ns
GO:1990812	growth cone filopodium	Cellular Component	App	1	762	3	55267	0.3333	0.0407959	*	0.0878811	ns
GO:0035672	oligopeptide transmembrane transport	Biological Process	Slc15a2	1	762	3	55267	0.3333	0.0407959	*	0.0878811	ns
GO:0035673	oligopeptide transmembrane transporter activity	Molecular Function	Slc15a2	1	762	3	55267	0.3333	0.0407959	*	0.0878811	ns
GO:0140206	dipeptide import across plasma membrane	Biological Process	Slc15a2	1	762	3	55267	0.3333	0.0407959	*	0.0878811	ns
GO:0070358	actin polymerization-dependent cell motility	Biological Process	Enah	1	762	3	55267	0.3333	0.0407959	*	0.0878811	ns
GO:0048641	regulation of skeletal muscle tissue development	Biological Process	Wnt10b	1	762	3	55267	0.3333	0.0407959	*	0.0878811	ns
GO:0043217	myelin maintenance	Biological Process	Epb41l3	1	762	3	55267	0.3333	0.0407959	*	0.0878811	ns
GO:0032342	aldosterone biosynthetic process	Biological Process	Cacna1h	1	762	3	55267	0.3333	0.0407959	*	0.0878811	ns
GO:0043137	DNA replication, removal of RNA primer	Biological Process	Fen1	1	762	3	55267	0.3333	0.0407959	*	0.0878811	ns
[truncated: 2,683 more rows]

## Sheet: KEGG
Table S4. GO and KEGG analysis between the RNase L－/－-IR and RNase L－/－ groups compared with between the WT-IR and WT groups.
Pathway_ID	KEGG_Level_1	KEGG_Level_2	Pathway_Name	IDs	S	TS	B	TB	Rich.Factor	P.value	Sig.Sign.P (* P < 0.05, ** P < 0.01, *** P < 0.001, **** P < 0.0001)	Q.value	Sig.Sign.Q (* Q < 0.05, ** Q < 0.01, *** Q < 0.001, **** Q < 0.0001)
ko04060	Environmental Information Processing	Signaling molecules and interaction	Cytokine-cytokine receptor interaction	Acvrl1, Fasl, Il7r, Bmp7, Il13ra1, Tgfb3, Xcl1, Tnfsf4, Il1rn, Il1b, Il1a, Cxcl9, Eda2r, Cxcl10, Ccl12, Tnfsf9, Il18, Tgfb2, Clcf1, Il1f9, Cxcr1, Il31ra, Cxcl2, Tnfrsf19, Acvr2b	25	335	286	55267	0.0874	2.01102e-21	****	5.57052e-19	****
ko05414	Human Diseases	Cardiovascular disease	Dilated cardiomyopathy	Mybpc3, Cacnb3, Myl2, Cacna1d, Tgfb3, Adcy2, Adcy4, Des, Tnnt2, Tnni3, Pln, Tgfb2, Myh6, Ttn, Myl3, Actc1, Tnnc1	17	335	89	55267	0.191	6.8363e-21	****	9.46827e-19	****
ko05322	Human Diseases	Immune disease	Systemic lupus erythematosus	Fcgr1, Hc, Trim21, H2-Eb1, H4c3, H4c8, H4c4, H2ac10, H2bc12, H4c6, H2bc11, H3c3, H2-Ab1, H2bc3, H4c14, H2bc15, H3c8, H2bc14, H2bc9	19	335	140	55267	0.1357	3.11835e-20	****	2.87928e-18	****
ko05034	Human Diseases	Substance dependence	Alcoholism	Creb1, Hdac4, Creb3l1, Gng11, Camk4, Maob, Gnai1, H4c3, H4c8, H4c4, H2ac10, H2bc12, H4c6, H2bc11, H3c3, H2bc3, H4c14, H2bc15, H3c8, H2bc14, H2bc9	21	335	196	55267	0.1071	4.90641e-20	****	3.06319e-18	****
ko05200	Human Diseases	Cancer: overview	Pathways in cancer	Fgf23, Pdgfb, Fasl, Il7r, Lama5, Il13ra1, Nos2, Tgfb3, Edn1, Adcy2, Dapk1, Adcy4, Wnt10b, Traf1, Jag1, Lef1, Ret, Col4a1, Col4a2, Gsta4, Ptgs2, Gng11, Gstt2, Pml, Notch3, Tgfb2, Flt3, Gnai1, Frat1, Ccnd1	30	335	533	55267	0.0563	5.52922e-20	****	3.06319e-18	****
ko04261	Organismal Systems	Circulatory system	Adrenergic signaling in cardiomyocytes	Cacnb3, Atp1a2, Myl2, Cacna1d, Adcy2, Adcy4, Creb1, Tnnt2, Creb3l1, Tnni3, Pln, Myh6, Atp1b2, Rapgef4, Gnai1, Myl3, Actc1, Tnnc1	18	335	148	55267	0.1216	2.33641e-18	****	1.07864e-16	****
ko05410	Human Diseases	Cardiovascular disease	Hypertrophic cardiomyopathy	Mybpc3, Cacnb3, Myl2, Cacna1d, Tgfb3, Edn1, Des, Tnnt2, Tnni3, Tgfb2, Myh6, Ttn, Myl3, Actc1, Tnnc1	15	335	86	55267	0.1744	5.91107e-18	****	2.33909e-16	****
ko05165	Human Diseases	Infectious disease: viral	Human papillomavirus infection	Fasl, Col1a1, Lama5, Col2a1, Wnt10b, Mx2, Pard3, Creb1, Creb3l1, Jag1, Spp1, Oasl2, Col1a2, Col4a1, Col4a2, Maml2, Ptgs2, Isg15, Notch3, Patj, H2-Q10, Ccnd1, Gm11127	23	335	348	55267	0.0661	4.16717e-17	****	1.44288e-15	****
ko05146	Human Diseases	Infectious disease: parasitic	Amoebiasis	Col1a1, Lama5, Nos2, Arg2, Tgfb3, Gna14, Il1b, Cd1d1, Col1a2, Itgam, Col4a1, Col4a2, Tlr4, Tgfb2, Rab7b	15	335	104	55267	0.1442	1.17378e-16	****	3.43638e-15	****
ko05203	Human Diseases	Cancer: overview	Viral carcinogenesis	Creb1, Hdac4, Traf1, Creb3l1, Gtf2h3, H4c3, H4c8, H4c4, H2bc12, H2-Q10, H4c6, H2bc11, Ccnd1, H2bc3, Gm11127, H4c14, H2bc15, H2bc14, H2bc9	19	335	216	55267	0.088	1.24057e-16	****	3.43638e-15	****
ko04010	Environmental Information Processing	Signal transduction	MAPK signaling pathway	Fgf23, Pdgfb, Fasl, Cacnb3, Cacna1e, Insr, Cacna1d, Mknk2, Map2k6, Tgfb3, Cacna1i, Cacna1h, Il1b, Il1a, Pdgfc, Angpt2, Myd88, Map3k13, Tgfb2, Flt3, Hspa1b	21	335	294	55267	0.0714	2.09714e-16	****	5.28097e-15	****
ko05140	Human Diseases	Infectious disease: parasitic	Leishmaniasis	Fcgr1, Nos2, Tgfb3, Il1b, Il1a, Itgam, Ptgs2, Myd88, Tlr4, Tgfb2, H2-Eb1, H2-Ab1	12	335	66	55267	0.1818	7.41808e-15	****	1.71234e-13	****
ko05164	Human Diseases	Infectious disease: viral	Influenza A	Fasl, Dnajb1, Map2k6, Mx2, Il1b, Il1a, Myd88, Oas3, Cxcl10, Ccl12, Pml, Tlr4, Il18, H2-Eb1, H2-Ab1, Hspa1b	16	335	168	55267	0.0952	9.30397e-15	****	1.98246e-13	****
ko05152	Human Diseases	Infectious disease: bacterial	Tuberculosis	Fcgr1, Nos2, Tgfb3, Cd74, Creb1, Il1b, Il1a, Clec4e, Itgam, Cd209d, Myd88, Tlr4, Il18, Tgfb2, H2-Eb1, H2-Ab1	16	335	177	55267	0.0904	2.12222e-14	****	4.19897e-13	****
ko05168	Human Diseases	Infectious disease: viral	Herpes simplex virus 1 infection	Fasl, Cd74, Hc, Il1b, Zfp273, Myd88, Oas3, Ccl12, Pml, Zfp60, Zfp354c, Zfp961, Zfp867, Zfp1, H2-Eb1, H2-Q10, H2-Ab1, Zfp568, Zfp94, Gm11127, Gm3055, Zfp383	22	335	423	55267	0.052	2.83356e-14	****	5.23264e-13	****
ko04151	Environmental Information Processing	Signal transduction	PI3K-Akt signaling pathway	Fgf23, Pdgfb, Fasl, Col1a1, Il7r, Insr, Lama5, Col2a1, Creb1, Creb3l1, Pdgfc, Spp1, Col1a2, Angpt2, Col4a1, Col4a2, Gng11, Tlr4, Flt3, Ccnd1	20	335	355	55267	0.0563	9.78884e-14	****	1.69469e-12	****
ko04371	Environmental Information Processing	Signal transduction	Apelin signaling pathway	Myl2, Nos2, Adcy2, Adcy4, Hdac4, Jag1, Spp1, Gng11, Camk4, Notch3, Itpr3, Gnai1, Myl3, Ccnd1	14	335	136	55267	0.1029	1.50561e-13	****	2.45326e-12	****
ko04024	Environmental Information Processing	Signal transduction	cAMP signaling pathway	Atp1a2, Cacna1d, Edn1, Adcy2, Adcy4, Creb1, Creb3l1, Pde4c, Tnni3, Camk4, Pln, Atp1b2, Hcar2, Rapgef4, Gnai1, Myl9	16	335	211	55267	0.0758	3.29215e-13	****	5.06625e-12	****
ko04974	Organismal Systems	Digestive system	Protein digestion and absorption	Col18a1, Col1a1, Atp1a2, Col2a1, Col5a2, Col11a1, Col1a2, Col4a1, Col4a2, Col12a1, Atp1b2, Col22a1	12	335	90	55267	0.1333	3.62515e-13	****	5.28509e-12	****
ko04360	Organismal Systems	Development and regeneration	Axon guidance	Efnb2, Efnb3, Bmp7, Unc5b, Enah, Pard3, Sema3a, Ephb4, Sema4b, Slit2, Sema3f, Plxnb1, Gnai1, Rgs3, Myl9	15	335	180	55267	0.0833	4.60852e-13	****	6.38279e-12	****
ko04260	Organismal Systems	Circulatory system	Cardiac muscle contraction	Cacnb3, Atp1a2, Myl2, Cacna1d, Tnnt2, Tnni3, Myh6, Atp1b2, Myl3, Actc1, Tnnc1	11	335	78	55267	0.141	1.86612e-12	****	2.37541e-11	****
ko04925	Organismal Systems	Endocrine system	Aldosterone synthesis and secretion	Atp1a2, Cacna1d, Adcy2, Adcy4, Cacna1i, Cacna1h, Creb1, Creb3l1, Kcnj5, Camk4, Atp1b2, Itpr3	12	335	103	55267	0.1165	1.88661e-12	****	2.37541e-11	****
ko05145	Human Diseases	Infectious disease: parasitic	Toxoplasmosis	Lama5, Map2k6, Nos2, Tgfb3, Myd88, Tlr4, Tgfb2, Gnai1, H2-Eb1, H2-Ab1, Igtp, Hspa1b	12	335	108	55267	0.1111	3.34883e-12	****	4.03316e-11	****
ko04390	Environmental Information Processing	Signal transduction	Hippo signaling pathway	Bmp7, Tgfb3, Ajuba, Snai2, Wnt10b, Limd1, Pard3, Wwtr1, Lef1, Tgfb2, Tead1, Patj, Ccnd1	13	335	154	55267	0.0844	1.43571e-11	****	1.65704e-10	****
ko04713	Organismal Systems	Environmental adaptation	Circadian entrainment	Cacna1d, Per1, Adcy2, Adcy4, Cacna1i, Cacna1h, Creb1, Kcnj5, Gng11, Itpr3, Gnai1	11	335	98	55267	0.1122	2.41375e-11	****	2.67443e-10	****
ko04510	Cellular Processes	Cellular community - eukaryotes	Focal adhesion	Pdgfb, Col1a1, Myl10, Myl2, Lama5, Col2a1, Pdgfc, Spp1, Col1a2, Parva, Col4a1, Col4a2, Myl9, Ccnd1	14	335	199	55267	0.0704	2.76069e-11	****	2.9412e-10	****
ko04926	Organismal Systems	Endocrine system	Relaxin signaling pathway	Col1a1, Nos2, Edn1, Adcy2, Adcy4, Creb1, Creb3l1, Col1a2, Col4a1, Col4a2, Gng11, Gnai1	12	335	130	55267	0.0923	3.0732e-11	****	3.15287e-10	****
ko05163	Human Diseases	Infectious disease: viral	Human cytomegalovirus infection	Fasl, Map2k6, Adcy2, Adcy4, Creb1, Creb3l1, Il1b, Ptgs2, Gng11, Ccl12, Itpr3, Gnai1, H2-Q10, Ccnd1, Gm11127	15	335	242	55267	0.062	3.26127e-11	****	3.21816e-10	****
ko04933	Human Diseases	Endocrine and metabolic disease	AGE-RAGE signaling pathway in diabetic complications	Col1a1, Tgfb3, Edn1, Il1b, Il1a, Col1a2, Col4a1, Col4a2, Ccl12, Tgfb2, Ccnd1	11	335	101	55267	0.1089	3.36919e-11	****	3.21816e-10	****
ko04530	Cellular Processes	Cellular community - eukaryotes	Tight junction	Arhgef18, Myl2, Cacna1d, Cldn10, Pard3, Cd1d1, Amotl2, F11r, Synpo, Myh1, Patj, Myl9, Ccnd1	13	335	167	55267	0.0778	4.00038e-11	****	3.69368e-10	****
ko05132	Human Diseases	Infectious disease: bacterial	Salmonella infection	Pfn1, Nos2, Il1b, Il1a, Myd88, Tlr4, Il18, Dync2h1, Rab7b, Cxcl2	10	335	78	55267	0.1282	5.11518e-11	****	4.57066e-10	****
ko04015	Environmental Information Processing	Signal transduction	Rap1 signaling pathway	Fgf23, Pdgfb, Insr, Pfn1, Map2k6, Adcy2, Adcy4, Pard3, Pdgfc, Itgam, Angpt2, Fpr1, Rapgef4, Gnai1	14	335	209	55267	0.067	5.31488e-11	****	4.60069e-10	****
ko04022	Environmental Information Processing	Signal transduction	cGMP-PKG signaling pathway	Insr, Atp1a2, Cacna1d, Adcy2, Adcy4, Creb1, Creb3l1, Kcnj8, Pln, Atp1b2, Itpr3, Gnai1, Myl9	13	335	172	55267	0.0756	5.79564e-11	****	4.86482e-10	****
ko04928	Organismal Systems	Endocrine system	Parathyroid hormone synthesis, secretion and action	Fgf23, Gata3, Adcy2, Adcy4, Creb1, Creb3l1, Mmp15, Pde4c, Itpr3, Gnai1, Bglap2	11	335	107	55267	0.1028	6.35954e-11	****	5.18116e-10	****
ko04940	Human Diseases	Endocrine and metabolic disease	Type I diabetes mellitus	Fasl, Ptprn, Il1b, Il1a, Cpe, H2-Eb1, H2-Q10, H2-Ab1, Gm11127	9	335	57	55267	0.1579	6.91217e-11	****	5.47049e-10	****
ko04668	Environmental Information Processing	Signal transduction	TNF signaling pathway	Map2k6, Edn1, Creb1, Traf1, Creb3l1, Jag1, Il1b, Ptgs2, Cxcl10, Ccl12, Cxcl2	11	335	110	55267	0.1	8.61052e-11	****	6.62532e-10	****
ko05321	Human Diseases	Immune disease	Inflammatory bowel disease	Tbx21, Tgfb3, Il1b, Il1a, Tlr4, Il18, Tgfb2, H2-Eb1, H2-Ab1	9	335	59	55267	0.1525	9.5524e-11	****	7.15139e-10	****
ko05202	Human Diseases	Cancer: overview	Transcriptional misregulation in cancer	Fcgr1, Plau, Ldb1, Eya1, Traf1, Etv6, Itgam, Pml, Pbx3, Flt3, H3c3, Bcl2a1b, H3c8	13	335	180	55267	0.0722	1.02365e-10	****	7.46188e-10	****
ko04911	Organismal Systems	Endocrine system	Insulin secretion	Atp1a2, Cacna1d, Adcy2, Adcy4, Creb1, Creb3l1, Snap25, Atp1b2, Itpr3, Rapgef4	10	335	86	55267	0.1163	1.3791e-10	****	9.79516e-10	****
ko04020	Environmental Information Processing	Signal transduction	Calcium signaling pathway	Cacna1e, Cacna1d, Nos2, Adcy2, Adcy4, Cacna1i, Cacna1h, Gna14, Phka1, Camk4, Pln, Itpr3, Tnnc1	13	335	188	55267	0.0691	1.7589e-10	****	1.21804e-09	****
ko04640	Organismal Systems	Immune system	Hematopoietic cell lineage	Il7r, Fcgr1, Il1b, Il1a, Cd1d1, Itgam, Anpep, Flt3, H2-Eb1, H2-Ab1	10	335	92	55267	0.1087	2.7197e-10	****	1.83746e-09	****
ko04934	Human Diseases	Endocrine and metabolic disease	Cushing syndrome	Cacna1d, Adcy2, Adcy4, Cacna1i, Wnt10b, Cacna1h, Creb1, Creb3l1, Lef1, Itpr3, Gnai1, Ccnd1	12	335	159	55267	0.0755	3.24755e-10	****	2.14184e-09	****
ko04145	Cellular Processes	Transport and catabolism	Phagosome	Fcgr1, Msr1, Marco, Itgam, Cd209d, Tlr4, Dync2h1, Rab7b, H2-Eb1, H2-Q10, H2-Ab1, Gm11127	12	335	167	55267	0.0719	5.72406e-10	****	3.68736e-09	****
ko04915	Organismal Systems	Endocrine system	Estrogen signaling pathway	Krt10, Adcy2, Adcy4, Creb1, Creb3l1, Kcnj5, Itpr3, Krt14, Krt16, Gnai1, Hspa1b	11	335	134	55267	0.0821	7.29681e-10	****	4.59367e-09	****
ko05142	Human Diseases	Infectious disease: parasitic	Chagas disease	Fasl, Nos2, Tgfb3, Gna14, Il1b, Myd88, Ccl12, Tlr4, Tgfb2, Gnai1	10	335	103	55267	0.0971	8.38981e-10	****	5.16439e-09	****
ko04725	Organismal Systems	Nervous system	Cholinergic synapse	Cacna1d, Adcy2, Adcy4, Creb1, Creb3l1, Kcnq5, Gng11, Camk4, Itpr3, Gnai1	10	335	112	55267	0.0893	1.91812e-09	****	1.15504e-08	****
ko05323	Human Diseases	Immune disease	Rheumatoid arthritis	Tgfb3, Il1b, Il1a, Ccl12, Tlr4, Il18, Tgfb2, H2-Eb1, H2-Ab1	9	335	83	55267	0.1084	2.19969e-09	****	1.29641e-08	****
ko04062	Organismal Systems	Immune system	Chemokine signaling pathway	Hck, Adcy2, Adcy4, Pard3, Xcl1, Cxcl9, Gng11, Cxcl10, Ccl12, Cxcr1, Gnai1, Cxcl2	12	335	189	55267	0.0635	2.355e-09	****	1.35903e-08	****
ko03320	Organismal Systems	Endocrine system	PPAR signaling pathway	Plin4, Acsl6, Ehhadh, Gk, Scd2, Hmgcs2, Fabp3, Me1, Cpt1b	9	335	85	55267	0.1059	2.7263e-09	****	1.5412e-08	****
ko04921	Organismal Systems	Endocrine system	Oxytocin signaling pathway	Cacnb3, Cacna1d, Adcy2, Adcy4, Kcnj5, Ptgs2, Camk4, Itpr3, Gnai1, Myl9, Ccnd1	11	335	154	55267	0.0714	3.20174e-09	****	1.77376e-08	****
ko05150	Human Diseases	Infectious disease: bacterial	Staphylococcus aureus infection	Fcgr1, Krt10, Hc, Itgam, Fpr1, Fpr2, H2-Eb1, H2-Ab1, Cfb	9	335	88	55267	0.1023	3.72346e-09	****	2.02235e-08	****
ko05205	Human Diseases	Cancer: overview	Proteoglycans in cancer	Fasl, Col1a1, Dcn, Timp3, Plau, Wnt10b, Col1a2, Lum, Tlr4, Tgfb2, Itpr3, Ccnd1	12	335	200	55267	0.06	4.46407e-09	****	2.37798e-08	****
ko05167	Human Diseases	Infectious disease: viral	Kaposi sarcoma-associated herpesvirus infection	Pdgfb, Hck, Map2k6, Creb1, Angpt2, Ptgs2, Gng11, Itpr3, Cxcl2, H2-Q10, Ccnd1, Gm11127	12	335	202	55267	0.0594	4.9932e-09	****	2.60966e-08	****
ko04350	Environmental Information Processing	Signal transduction	TGF-beta signaling pathway	Bmp7, Dcn, Tgfb3, Fst, Smad6, Tgfb2, Tgif1, Acvr2b, Tgif2	9	335	93	55267	0.0968	6.1041e-09	****	3.13118e-08	****
ko04927	Organismal Systems	Endocrine system	Cortisol synthesis and secretion	Cacna1d, Adcy2, Adcy4, Cacna1i, Cacna1h, Creb1, Creb3l1, Itpr3	8	335	69	55267	0.1159	1.01638e-08	****	5.11887e-08	****
ko04270	Organismal Systems	Circulatory system	Vascular smooth muscle contraction	Ramp2, Cacna1d, Edn1, Adcy2, Adcy4, Cald1, Ppp1r14a, Itpr3, Actg2, Myl9	10	335	140	55267	0.0714	1.67415e-08	****	8.28109e-08	****
ko05206	Human Diseases	Cancer: overview	MicroRNAs in cancer	Pdgfb, Dnmt1, Timp3, Plau, Ptgs2, Notch3, Tgfb2, Bmf, Gls2, Ccnd1	10	335	142	55267	0.0704	1.91787e-08	****	9.1595e-08	****
ko05418	Human Diseases	Cardiovascular disease	Fluid shear stress and atherosclerosis	Pdgfb, Map2k6, Edn1, Il1b, Il1a, Gsta4, Gstt2, Ccl12, Acvr2b, Ass1	10	335	142	55267	0.0704	1.91787e-08	****	9.1595e-08	****
ko05162	Human Diseases	Infectious disease: viral	Measles	Fasl, Mx2, Il1b, Il1a, Cd209d, Myd88, Oas3, Tlr4, Ccnd1, Hspa1b	10	335	144	55267	0.0694	2.19242e-08	****	1.01993e-07	****
ko05133	Human Diseases	Infectious disease: bacterial	Pertussis	Nos2, Hc, Il1b, Il1a, Itgam, Myd88, Tlr4, Gnai1	8	335	76	55267	0.1053	2.20924e-08	****	1.01993e-07	****
ko05332	Human Diseases	Immune disease	Graft-versus-host disease	Fasl, Il1b, Il1a, H2-Eb1, H2-Q10, H2-Ab1, Gm11127	7	335	52	55267	0.1346	2.98957e-08	****	1.35756e-07	****
ko05144	Human Diseases	Infectious disease: parasitic	Malaria	Tgfb3, Il1b, Myd88, Ccl12, Tlr4, Il18, Tgfb2	7	335	53	55267	0.1321	3.42667e-08	****	1.53095e-07	****
ko04670	Organismal Systems	Immune system	Leukocyte transendothelial migration	Myl10, Myl2, Cldn10, Rhoh, Itgam, F11r, Rapgef4, Gnai1, Myl9	9	335	114	55267	0.0789	3.67996e-08	****	1.61801e-07	****
ko04621	Organismal Systems	Immune system	NOD-like receptor signaling pathway	Il1b, Gbp2, Myd88, Oas3, Ccl12, Nlrp6, Tlr4, Il18, Itpr3, Cxcl2, Nlrp12	11	335	198	55267	0.0556	4.3583e-08	****	1.88633e-07	****
ko04514	Environmental Information Processing	Signaling molecules and interaction	Cell adhesion molecules	Cd274, Cntnap1, Cldn10, Itgam, F11r, H2-Eb1, Nectin2, H2-Q10, H2-Ab1, Gm11127	10	335	157	55267	0.0637	4.98762e-08	****	2.12549e-07	****
ko05134	Human Diseases	Infectious disease: bacterial	Legionellosis	Il1b, Itgam, Myd88, Tlr4, Il18, Cxcl2, Hspa1b	7	335	57	55267	0.1228	5.75666e-08	****	2.41605e-07	****
ko00220	Metabolism	Amino acid metabolism	Arginine biosynthesis	Nos2, Arg2, Gls2, Nags, Ass1	5	335	19	55267	0.2632	8.61289e-08	****	3.56085e-07	****
ko05169	Human Diseases	Infectious disease: viral	Epstein-Barr virus infection	Map2k6, Myd88, Oas3, Cxcl10, Isg15, Entpd3, H2-Eb1, H2-Q10, Ccnd1, H2-Ab1, Gm11127	11	335	215	55267	0.0512	1.00715e-07	****	4.10267e-07	****
ko04064	Environmental Information Processing	Signal transduction	NF-kappa B signaling pathway	Plau, Traf1, Il1b, Ptgs2, Myd88, Tlr4, Cxcl2, Bcl2a1b	8	335	96	55267	0.0833	1.39868e-07	****	5.615e-07	****
ko05170	Human Diseases	Infectious disease: viral	Human immunodeficiency virus 1 infection	Fasl, Ap1m2, Map2k6, Myd88, Gng11, Tlr4, Itpr3, Trim30d, Gnai1, H2-Q10, Gm11127	11	335	225	55267	0.0489	1.59255e-07	****	6.30196e-07	****
ko04916	Organismal Systems	Endocrine system	Melanogenesis	Edn1, Adcy2, Adcy4, Wnt10b, Creb1, Creb3l1, Lef1, Gnai1	8	335	101	55267	0.0792	2.07649e-07	****	8.10125e-07	****
ko05221	Human Diseases	Cancer: specific types	Acute myeloid leukemia	Fcgr1, Lef1, Itgam, Pml, Flt3, Ccnd1, Bcl2a1b	7	335	69	55267	0.1014	2.20739e-07	****	8.49232e-07	****
ko05166	Human Diseases	Infectious disease: viral	Human T-cell leukemia virus 1 infection	Tgfb3, Adcy2, Adcy4, Creb1, Creb3l1, Tgfb2, H2-Eb1, H2-Q10, Ccnd1, H2-Ab1, Gm11127	11	335	233	55267	0.0472	2.26015e-07	****	8.57618e-07	****
ko05412	Human Diseases	Cardiovascular disease	Arrhythmogenic right ventricular cardiomyopathy	Cacnb3, Cacna1d, Des, Lef1, Pkp2, Actn2, Dsp	7	335	72	55267	0.0972	2.96742e-07	****	1.11078e-06	****
ko04918	Organismal Systems	Endocrine system	Thyroid hormone synthesis	Atp1a2, Adcy2, Adcy4, Creb1, Creb3l1, Atp1b2, Itpr3	7	335	73	55267	0.0959	3.26518e-07	****	1.20594e-06	****
ko04392	Environmental Information Processing	Signal transduction	Hippo signaling pathway - multiple species	Ajuba, Limd1, Wwtr1, Dchs1, Tead1	5	335	26	55267	0.1923	4.70549e-07	****	1.71503e-06	****
ko04724	Organismal Systems	Nervous system	Glutamatergic synapse	Slc1a2, Cacna1d, Adcy2, Adcy4, Gng11, Itpr3, Gls2, Gnai1	8	335	113	55267	0.0708	4.93701e-07	****	1.77604e-06	****
ko04612	Organismal Systems	Immune system	Antigen processing and presentation	Cd74, Creb1, H2-Eb1, H2-Q10, H2-Ab1, Gm11127, Hspa1b	7	335	78	55267	0.0897	5.15889e-07	****	1.83207e-06	****
ko04144	Cellular Processes	Transport and catabolism	Endocytosis	Dab2, Pard3, Dnm1, Dnajc6, Psd3, Pml, Psd, Cxcr1, H2-Q10, Gm11127, Hspa1b	11	335	257	55267	0.0428	5.97715e-07	****	2.09579e-06	****
ko04512	Environmental Information Processing	Signaling molecules and interaction	ECM-receptor interaction	Col1a1, Lama5, Col2a1, Spp1, Col1a2, Col4a1, Col4a2	7	335	83	55267	0.0843	7.90022e-07	****	2.73545e-06	****
ko04380	Organismal Systems	Development and regeneration	Osteoclast differentiation	Fhl2, Fcgr1, Map2k6, Creb1, Il1b, Il1a, Camk4, Tgfb2	8	335	124	55267	0.0645	1.00261e-06	****	3.42869e-06	****
ko04658	Organismal Systems	Immune system	Th1 and Th2 cell differentiation	Tbx21, Gata3, Jag1, Maml2, Notch3, H2-Eb1, H2-Ab1	7	335	87	55267	0.0805	1.08907e-06	****	3.67893e-06	****
ko04152	Environmental Information Processing	Signal transduction	AMPK signaling pathway	Insr, Hnf4a, Scd2, Creb1, Creb3l1, Acacb, Ccnd1, Cpt1b	8	335	126	55267	0.0635	1.13186e-06	****	3.77742e-06	****
ko04218	Cellular Processes	Cell growth and death	Cellular senescence	Cacna1d, Map2k6, Tgfb3, Il1a, Tgfb2, Itpr3, H2-Q10, Ccnd1, Gm11127	9	335	172	55267	0.0523	1.22557e-06	****	4.04147e-06	****
ko04727	Organismal Systems	Nervous system	GABAergic synapse	Cacna1d, Slc12a5, Adcy2, Adcy4, Gng11, Gls2, Gnai1	7	335	89	55267	0.0787	1.27096e-06	****	4.14184e-06	****
ko04726	Organismal Systems	Nervous system	Serotonergic synapse	Cacna1d, App, Kcnj5, Ptgs2, Gng11, Maob, Itpr3, Gnai1	8	335	131	55267	0.0611	1.51864e-06	****	4.89143e-06	****
ko05222	Human Diseases	Cancer: specific types	Small cell lung cancer	Lama5, Nos2, Traf1, Col4a1, Col4a2, Ptgs2, Ccnd1	7	335	92	55267	0.0761	1.59105e-06	****	5.06575e-06	****
ko04728	Organismal Systems	Nervous system	Dopaminergic synapse	Cacna1d, Creb1, Creb3l1, Kcnj5, Gng11, Maob, Itpr3, Gnai1	8	335	134	55267	0.0597	1.80077e-06	****	5.66832e-06	****
ko00230	Metabolism	Nucleotide metabolism	Purine metabolism	Ada, Adcy2, Adcy4, Ak4, Pde4c, Adk, Pklr, Entpd3	8	335	137	55267	0.0584	2.12629e-06	****	6.61778e-06	****
ko05215	Human Diseases	Cancer: specific types	Prostate cancer	Pdgfb, Plau, Creb1, Creb3l1, Lef1, Pdgfc, Ccnd1	7	335	97	55267	0.0722	2.27347e-06	****	6.99725e-06	****
ko04910	Organismal Systems	Endocrine system	Insulin signaling pathway	Insr, Mknk2, Prkar1b, Phka1, Pklr, Acacb, Flot1, Flot2	8	335	139	55267	0.0576	2.37003e-06	****	7.21425e-06	****
ko04620	Organismal Systems	Immune system	Toll-like receptor signaling pathway	Map2k6, Il1b, Spp1, Cxcl9, Myd88, Cxcl10, Tlr4	7	335	98	55267	0.0714	2.43572e-06	****	7.33364e-06	****
ko04922	Organismal Systems	Endocrine system	Glucagon signaling pathway	Adcy2, Creb1, Creb3l1, Phka1, Acacb, Itpr3, Cpt1b	7	335	101	55267	0.0693	2.98157e-06	****	8.8806e-06	****
ko04066	Environmental Information Processing	Signal transduction	HIF-1 signaling pathway	Eno2, Insr, Mknk2, Nos2, Edn1, Angpt2, Tlr4	7	335	103	55267	0.068	3.39935e-06	****	1.00172e-05	****
ko04723	Organismal Systems	Nervous system	Retrograde endocannabinoid signaling	Cacna1d, Adcy2, Adcy4, Kcnj5, Ptgs2, Gng11, Itpr3, Gnai1	8	335	147	55267	0.0544	3.59681e-06	****	1.04875e-05	****
ko04072	Environmental Information Processing	Signal transduction	Phospholipase D signaling pathway	Pdgfb, Insr, Adcy2, Adcy4, Dnm1, Pdgfc, Cxcr1, Rapgef4	8	335	148	55267	0.0541	3.78249e-06	****	1.09141e-05	****
ko04971	Organismal Systems	Digestive system	Gastric acid secretion	Atp1a2, Adcy2, Adcy4, Atp1b2, Itpr3, Gnai1	6	335	74	55267	0.0811	6.21131e-06	****	1.75565e-05	****
ko05416	Human Diseases	Cardiovascular disease	Viral myocarditis	Myh6, H2-Eb1, H2-Q10, Ccnd1, H2-Ab1, Gm11127	6	335	74	55267	0.0811	6.21131e-06	****	1.75565e-05	****
ko05161	Human Diseases	Infectious disease: viral	Hepatitis B	Fasl, Map2k6, Tgfb3, Creb1, Creb3l1, Myd88, Tlr4, Tgfb2	8	335	163	55267	0.0491	7.70759e-06	****	2.15657e-05	****
ko04810	Cellular Processes	Cell motility	Regulation of actin cytoskeleton	Fgf23, Pdgfb, Myl10, Myl2, Pfn1, Enah, Pdgfc, Itgam, Myl9	9	335	217	55267	0.0415	8.18303e-06	****	2.2667e-05	****
ko05225	Human Diseases	Cancer: specific types	Hepatocellular carcinoma	Tgfb3, Wnt10b, Lef1, Gsta4, Gstt2, Tgfb2, Frat1, Ccnd1	8	335	170	55267	0.0471	1.04781e-05	****	2.8737e-05	****
ko05330	Human Diseases	Immune disease	Allograft rejection	Fasl, H2-Eb1, H2-Q10, H2-Ab1, Gm11127	5	335	50	55267	0.1	1.34529e-05	****	3.61791e-05	****
ko00330	Metabolism	Amino acid metabolism	Arginine and proline metabolism	P4ha2, Nos2, Arg2, Ckm, Maob	5	335	50	55267	0.1	1.34529e-05	****	3.61791e-05	****
ko04014	Environmental Information Processing	Signal transduction	Ras signaling pathway	Fgf23, Pdgfb, Fasl, Insr, Rin1, Pdgfc, Angpt2, Gng11, Flt3	9	335	232	55267	0.0388	1.39504e-05	****	3.71564e-05	****
ko04540	Cellular Processes	Cellular community - eukaryotes	Gap junction	Pdgfb, Adcy2, Adcy4, Pdgfc, Itpr3, Gnai1	6	335	86	55267	0.0698	1.48316e-05	****	3.91272e-05	****
ko04068	Environmental Information Processing	Signal transduction	FoxO signaling pathway	Fasl, Il7r, Insr, Tgfb3, Rag2, Tgfb2, Ccnd1	7	335	132	55267	0.053	1.74061e-05	****	4.54857e-05	****
ko04211	Organismal Systems	Aging	Longevity regulating pathway	Insr, Adcy2, Adcy4, Creb1, Creb3l1, Camk4	6	335	90	55267	0.0667	1.92463e-05	****	4.98246e-05	****
ko05032	Human Diseases	Substance dependence	Morphine addiction	Adcy2, Adcy4, Pde4c, Kcnj5, Gng11, Gnai1	6	335	92	55267	0.0652	2.18199e-05	****	5.59639e-05	****
ko04923	Organismal Systems	Endocrine system	Regulation of lipolysis in adipocytes	Insr, Adcy2, Adcy4, Ptgs2, Gnai1	5	335	56	55267	0.0893	2.35428e-05	****	5.98289e-05	****
ko05224	Human Diseases	Cancer: specific types	Breast cancer	Fgf23, Wnt10b, Jag1, Lef1, Notch3, Frat1, Ccnd1	7	335	147	55267	0.0476	3.48005e-05	****	8.7634e-05	****
ko05226	Human Diseases	Cancer: specific types	Gastric cancer	Fgf23, Tgfb3, Wnt10b, Lef1, Tgfb2, Frat1, Ccnd1	7	335	148	55267	0.0473	3.63404e-05	****	9.06873e-05	****
ko04213	Organismal Systems	Aging	Longevity regulating pathway - multiple species	Insr, Adcy2, Adcy4, Cryab, Hspa1b	5	335	62	55267	0.0806	3.8715e-05	****	9.57505e-05	****
ko05230	Human Diseases	Cancer: overview	Central carbon metabolism in cancer	Ret, G6pdx, Tigar, Flt3, Gls2	5	335	64	55267	0.0781	4.51668e-05	****	0.000110719	***
ko05320	Human Diseases	Immune disease	Autoimmune thyroid disease	Fasl, H2-Eb1, H2-Q10, H2-Ab1, Gm11127	5	335	65	55267	0.0769	4.86891e-05	****	0.000118306	***
ko05160	Human Diseases	Infectious disease: viral	Hepatitis C	Fasl, Cldn10, Mx2, Oas3, Ifit1, Cxcl10, Ccnd1	7	335	160	55267	0.0437	5.96084e-05	****	0.000139749	***
ko04310	Environmental Information Processing	Signal transduction	Wnt signaling pathway	Lgr5, Wnt10b, Vangl1, Lef1, Prickle2, Frat1, Ccnd1	7	335	160	55267	0.0437	5.96084e-05	****	0.000139749	***
ko04931	Human Diseases	Endocrine and metabolic disease	Insulin resistance	Insr, Creb1, Creb3l1, Mlxip, Acacb, Cpt1b	6	335	110	55267	0.0545	5.98248e-05	****	0.000139749	***
ko05340	Human Diseases	Immune disease	Primary immunodeficiency	Il7r, Ada, Rag2, Aicda	4	335	35	55267	0.1143	5.98513e-05	****	0.000139749	***
ko05031	Human Diseases	Substance dependence	Amphetamine addiction	Cacna1d, Creb1, Creb3l1, Camk4, Maob	5	335	68	55267	0.0735	6.05411e-05	****	0.000139749	***
ko00982	Metabolism	Xenobiotics biodegradation and metabolism	Drug metabolism - cytochrome P450	Gsta4, Gstt2, Maob, Fmo2, Ugt1a6a	5	335	68	55267	0.0735	6.05411e-05	****	0.000139749	***
ko04625	Organismal Systems	Immune system	C-type lectin receptor signaling pathway	Clec4n, Il1b, Clec4e, Cd209d, Ptgs2, Itpr3	6	335	112	55267	0.0536	6.61498e-05	****	0.000151434	***
ko05143	Human Diseases	Infectious disease: parasitic	African trypanosomiasis	Fasl, Il1b, Myd88, Il18	4	335	36	55267	0.1111	6.7012e-05	****	0.00015215	***
ko04919	Organismal Systems	Endocrine system	Thyroid hormone signaling pathway	Atp1a2, Notch3, Pln, Myh6, Atp1b2, Ccnd1	6	335	115	55267	0.0522	7.66266e-05	****	0.000172566	***
ko04520	Cellular Processes	Cellular community - eukaryotes	Adherens junction	Insr, Snai2, Pard3, Lef1, Nectin2	5	335	72	55267	0.0694	7.9668e-05	****	0.000177968	***
ko04924	Organismal Systems	Endocrine system	Renin secretion	Cacna1d, Edn1, Creb1, Itpr3, Gnai1	5	335	75	55267	0.0667	9.68284e-05	****	0.000214572	***
ko04611	Organismal Systems	Immune system	Platelet activation	Col1a1, Adcy2, Adcy4, Col1a2, Itpr3, Gnai1	6	335	124	55267	0.0484	0.000116195	***	0.000254522	***
ko04970	Organismal Systems	Digestive system	Salivary secretion	Atp1a2, Adcy2, Adcy4, Atp1b2, Itpr3	5	335	78	55267	0.0641	0.000116694	***	0.000254522	***
ko04973	Organismal Systems	Digestive system	Carbohydrate digestion and absorption	Atp1a2, Cacna1d, Atp1b2, Mgam	4	335	43	55267	0.093	0.000135783	***	0.000293843	***
ko00910	Metabolism	Energy metabolism	Nitrogen metabolism	Car1, Car3, Car15	3	335	17	55267	0.1765	0.000140918	***	0.00030259	***
ko04146	Cellular Processes	Transport and catabolism	Peroxisome	Hmgcll1, Acsl6, Nos2, Ehhadh, Pxmp2	5	335	84	55267	0.0595	0.000165667	***	0.000352998	***
ko00380	Metabolism	Amino acid metabolism	Tryptophan metabolism	Afmid, Ehhadh, Dhtkd1, Maob	4	335	47	55267	0.0851	0.000192542	***	0.000407131	***
ko04610	Organismal Systems	Immune system	Complement and coagulation cascades	Plau, Hc, Procr, Itgam, Cfb	5	335	88	55267	0.0568	0.000206118	***	0.000432136	***
ko04930	Human Diseases	Endocrine and metabolic disease	Type II diabetes mellitus	Cacna1e, Insr, Cacna1d, Pklr	4	335	48	55267	0.0833	0.000209048	***	0.000432136	***
ko05030	Human Diseases	Substance dependence	Cocaine addiction	Creb1, Creb3l1, Maob, Gnai1	4	335	48	55267	0.0833	0.000209048	***	0.000432136	***
ko00830	Metabolism	Metabolism of cofactors and vitamins	Retinol metabolism	Aldh1a2, Dgat1, Aldh1a7, Dhrs9, Ugt1a6a	5	335	91	55267	0.0549	0.000241083	***	0.000487445	***
ko04912	Organismal Systems	Endocrine system	GnRH signaling pathway	Cacna1d, Map2k6, Adcy2, Adcy4, Itpr3	5	335	91	55267	0.0549	0.000241083	***	0.000487445	***
ko04657	Organismal Systems	Immune system	IL-17 signaling pathway	Il1b, Ptgs2, Cxcl10, Ccl12, Cxcl2	5	335	91	55267	0.0549	0.000241083	***	0.000487445	***
ko01522	Human Diseases	Drug resistance: antineoplastic	Endocrine resistance	Adcy2, Adcy4, Jag1, Notch3, Ccnd1	5	335	93	55267	0.0538	0.000266779	***	0.000535492	***
ko04964	Organismal Systems	Excretory system	Proximal tubule bicarbonate reclamation	Atp1a2, Atp1b2, Gls2	3	335	22	55267	0.1364	0.000312045	***	0.000621844	***
ko04932	Human Diseases	Endocrine and metabolic disease	Non-alcoholic fatty liver disease	Fasl, Insr, Il1b, Il1a, Mlxip, Pklr	6	335	149	55267	0.0403	0.000314776	***	0.000622807	***
ko00280	Metabolism	Amino acid metabolism	Valine, leucine and isoleucine degradation	Hmgcll1, Ehhadh, Hmgcs2, Bcat1	4	335	55	55267	0.0727	0.000354406	***	0.000696244	***
ko04659	Organismal Systems	Immune system	Th17 cell differentiation	Tbx21, Gata3, Il1b, H2-Eb1, H2-Ab1	5	335	102	55267	0.049	0.000409009	***	0.000797857	***
ko04913	Organismal Systems	Endocrine system	Ovarian steroidogenesis	Insr, Adcy2, Adcy4, Ptgs2	4	335	58	55267	0.069	0.000434634	***	0.000841913	***
ko04972	Organismal Systems	Digestive system	Pancreatic secretion	Atp1a2, Adcy2, Adcy4, Atp1b2, Itpr3	5	335	105	55267	0.0476	0.000467217	***	0.000898744	***
ko00650	Metabolism	Carbohydrate metabolism	Butanoate metabolism	Hmgcll1, Ehhadh, Hmgcs2	3	335	27	55267	0.1111	0.00057953	***	0.00109952	**
ko00601	Metabolism	Glycan biosynthesis and metabolism	Glycosphingolipid biosynthesis - lacto and neolacto series	B3gnt5, St3gal3, A4galt	3	335	27	55267	0.1111	0.00057953	***	0.00109952	**
ko00480	Metabolism	Metabolism of other amino acids	Glutathione metabolism	G6pdx, Gsta4, Gstt2, Anpep	4	335	64	55267	0.0625	0.000632604	***	0.00119205	**
ko04710	Organismal Systems	Environmental adaptation	Circadian rhythm	Per1, Creb1, Bhlhe41	3	335	30	55267	0.1	0.000793661	***	0.00148543	**
ko05218	Human Diseases	Cancer: specific types	Melanoma	Fgf23, Pdgfb, Pdgfc, Ccnd1	4	335	72	55267	0.0556	0.000986153	***	0.0018211	**
ko04976	Organismal Systems	Digestive system	Bile secretion	Atp1a2, Adcy2, Adcy4, Atp1b2	4	335	72	55267	0.0556	0.000986153	***	0.0018211	**
ko04750	Organismal Systems	Sensory system	Inflammatory mediator regulation of TRP channels	Map2k6, Adcy2, Adcy4, Il1b, Itpr3	5	335	127	55267	0.0394	0.00110408	**	0.00202537	**
ko05020	Human Diseases	Neurodegenerative disease	Prion disease	Hc, Il1b, Il1a	3	335	34	55267	0.0882	0.001149	**	0.00209391	**
ko01524	Human Diseases	Drug resistance: antineoplastic	Platinum drug resistance	Fasl, Atp7b, Gsta4, Gstt2	4	335	77	55267	0.0519	0.00126682	**	0.00227863	**
ko04721	Organismal Systems	Nervous system	Synaptic vesicle cycle	Slc1a2, Dnm1, Snap25, Syt1	4	335	77	55267	0.0519	0.00126682	**	0.00227863	**
ko00250	Metabolism	Amino acid metabolism	Alanine, aspartate and glutamate metabolism	Gls2, Nat8l, Ass1	3	335	36	55267	0.0833	0.00135876	**	0.00242823	**
ko05216	Human Diseases	Cancer: specific types	Thyroid cancer	Lef1, Ret, Ccnd1	3	335	37	55267	0.0811	0.00147205	**	0.00261383	**
ko04210	Cellular Processes	Cell growth and death	Apoptosis	Fasl, Septin4, Traf1, Itpr3, Bcl2a1b	5	335	136	55267	0.0368	0.00149566	**	0.00263884	**
ko04960	Organismal Systems	Excretory system	Aldosterone-regulated sodium reabsorption	Insr, Atp1a2, Atp1b2	3	335	38	55267	0.0789	0.0015911	**	0.00278945	**
ko00620	Metabolism	Carbohydrate metabolism	Pyruvate metabolism	Me1, Pklr, Acacb	3	335	39	55267	0.0769	0.001716	**	0.00298951	**
ko00983	Metabolism	Xenobiotics biodegradation and metabolism	Drug metabolism - other enzymes	Upp1, Gsta4, Gstt2, Ugt1a6a	4	335	87	55267	0.046	0.00198742	**	0.00344071	**
ko05210	Human Diseases	Cancer: specific types	Colorectal cancer	Tgfb3, Lef1, Tgfb2, Ccnd1	4	335	88	55267	0.0455	0.00207224	**	0.00356528	**
ko04672	Organismal Systems	Immune system	Intestinal immune network for IgA production	Aicda, H2-Eb1, H2-Ab1	3	335	42	55267	0.0714	0.00212687	**	0.00363668	**
ko04962	Organismal Systems	Excretory system	Vasopressin-regulated water reabsorption	Creb1, Creb3l1, Dync2h1	3	335	43	55267	0.0698	0.0022762	**	0.00386814	**
ko05204	Human Diseases	Cancer: overview	Chemical carcinogenesis - DNA adducts	Gsta4, Ptgs2, Gstt2, Ugt1a6a	4	335	94	55267	0.0426	0.00263425	**	0.00444931	**
ko03450	Genetic Information Processing	Replication and repair	Non-homologous end-joining	Polm, Fen1	2	335	13	55267	0.1538	0.00273389	**	0.00458962	**
ko04714	Organismal Systems	Environmental adaptation	Thermogenesis	Acsl6, Adcy2, Adcy4, Creb1, Creb3l1, Cpt1b	6	335	228	55267	0.0263	0.00281635	**	0.00469958	**
ko02010	Environmental Information Processing	Membrane transport	ABC transporters	Abcc9, Abca9, Abca6	3	335	48	55267	0.0625	0.00311976	**	0.00517469	**
ko00061	Metabolism	Lipid metabolism	Fatty acid biosynthesis	Acsl6, Acacb	2	335	14	55267	0.1429	0.00317679	**	0.00523792	**
ko04630	Environmental Information Processing	Signal transduction	JAK-STAT signaling pathway	Pdgfb, Il7r, Il13ra1, Cish, Ccnd1	5	335	163	55267	0.0307	0.0032821	**	0.00537953	**
ko04330	Environmental Information Processing	Signal transduction	Notch signaling pathway	Jag1, Maml2, Notch3	3	335	49	55267	0.0612	0.00330845	**	0.00539082	**
ko00071	Metabolism	Lipid metabolism	Fatty acid degradation	Acsl6, Ehhadh, Cpt1b	3	335	50	55267	0.06	0.00350398	**	0.00567604	**
ko04217	Cellular Processes	Cell growth and death	Necroptosis	Fasl, Il1b, Il1a, Tlr4, H2ac10	5	335	176	55267	0.0284	0.0045422	**	0.00731505	**
ko04961	Organismal Systems	Excretory system	Endocrine and other factor-regulated calcium reabsorption	Atp1a2, Dnm1, Atp1b2	3	335	55	55267	0.0545	0.00458694	**	0.00734441	**
ko04114	Cellular Processes	Cell growth and death	Oocyte meiosis	Rec8, Adcy2, Adcy4, Itpr3	4	335	116	55267	0.0345	0.00557666	**	0.00887779	**
ko04623	Organismal Systems	Immune system	Cytosolic DNA-sensing pathway	Il1b, Cxcl10, Il18	3	335	61	55267	0.0492	0.00612699	**	0.00969814	**
ko04142	Cellular Processes	Transport and catabolism	Lysosome	Ap1m2, Sgsh, Litaf, Gga2	4	335	124	55267	0.0323	0.00703725	**	0.0110757	*
ko00980	Metabolism	Xenobiotics biodegradation and metabolism	Metabolism of xenobiotics by cytochrome P450	Gsta4, Gstt2, Ugt1a6a	3	335	66	55267	0.0455	0.00761939	**	0.0119241	*
ko05211	Human Diseases	Cancer: specific types	Renal cell carcinoma	Pdgfb, Tgfb3, Tgfb2	3	335	68	55267	0.0441	0.00827108	**	0.0128713	*
ko03040	Genetic Information Processing	Transcription	Spliceosome	Lsm7, Txnl4a, Snrpe, Hspa1b	4	335	132	55267	0.0303	0.00873039	**	0.0135102	*
ko00340	Metabolism	Amino acid metabolism	Histidine metabolism	Hdc, Maob	2	335	24	55267	0.0833	0.00925803	**	0.0141671	*
ko05310	Human Diseases	Immune disease	Asthma	H2-Eb1, H2-Ab1	2	335	24	55267	0.0833	0.00925803	**	0.0141671	*
ko04920	Organismal Systems	Endocrine system	Adipocytokine signaling pathway	Acsl6, Acacb, Cpt1b	3	335	71	55267	0.0423	0.00930835	**	0.0141671	*
ko04650	Organismal Systems	Immune system	Natural killer cell mediated cytotoxicity	Fasl, Raet1e, H2-Q10, Gm11127	4	335	137	55267	0.0292	0.00991279	**	0.0150046	*
ko05100	Human Diseases	Infectious disease: bacterial	Bacterial invasion of epithelial cells	Septin3, Dnm1, Arhgef26	3	335	73	55267	0.0411	0.0100401	*	0.0151147	*
ko05214	Human Diseases	Cancer: specific types	Glioma	Pdgfb, Camk4, Ccnd1	3	335	75	55267	0.04	0.0108044	*	0.0160904	*
ko05212	Human Diseases	Cancer: specific types	Pancreatic cancer	Tgfb3, Tgfb2, Ccnd1	3	335	75	55267	0.04	0.0108044	*	0.0160904	*
ko05220	Human Diseases	Cancer: specific types	Chronic myeloid leukemia	Tgfb3, Tgfb2, Ccnd1	3	335	76	55267	0.0395	0.0111988	*	0.0165887	*
ko04950	Human Diseases	Endocrine and metabolic disease	Maturity onset diabetes of the young	Hnf4a, Pklr	2	335	27	55267	0.0741	0.0116341	*	0.0171417	*
ko00640	Metabolism	Carbohydrate metabolism	Propanoate metabolism	Ehhadh, Acacb	2	335	31	55267	0.0645	0.0151697	*	0.0222329	*
ko00052	Metabolism	Carbohydrate metabolism	Galactose metabolism	Ganc, Mgam	2	335	32	55267	0.0625	0.016117	*	0.0234969	*
ko00500	Metabolism	Carbohydrate metabolism	Starch and sucrose metabolism	Ganc, Mgam	2	335	33	55267	0.0606	0.0170889	*	0.0247834	*
ko04914	Organismal Systems	Endocrine system	Progesterone-mediated oocyte maturation	Adcy2, Adcy4, Gnai1	3	335	90	55267	0.0333	0.0175947	*	0.025384	*
ko04080	Environmental Information Processing	Signaling molecules and interaction	Neuroactive ligand-receptor interaction	Edn1, Pard3, Hc, Fpr1, P2ry10, Fpr2	6	335	349	55267	0.0172	0.0203446	*	0.0291992	*
ko05010	Human Diseases	Neurodegenerative disease	Alzheimer disease	Cacna1d, App, Il1b, Itpr3	4	335	172	55267	0.0233	0.0211141	*	0.0301475	*
ko00564	Metabolism	Lipid metabolism	Glycerophospholipid metabolism	Plb1, Gpd1l, Phospho1	3	335	97	55267	0.0309	0.021413	*	0.0304175	*
ko00290	Metabolism	Amino acid metabolism	Valine, leucine and isoleucine biosynthesis	Bcat1	1	335	4	55267	0.25	0.024027	*	0.0339566	*
ko05219	Human Diseases	Cancer: specific types	Bladder cancer	Dapk1, Ccnd1	2	335	41	55267	0.0488	0.0257128	*	0.0361546	*
ko04978	Organismal Systems	Digestive system	Mineral absorption	Atp1a2, Atp1b2	2	335	45	55267	0.0444	0.0305577	*	0.0427499	*
ko00565	Metabolism	Lipid metabolism	Ether lipid metabolism	Enpp2, Plb1	2	335	47	55267	0.0426	0.0331048	*	0.0460805	*
ko00270	Metabolism	Amino acid metabolism	Cysteine and methionine metabolism	Dnmt1, Bcat1	2	335	49	55267	0.0408	0.0357319	*	0.0494887	*
ko04110	Cellular Processes	Cell growth and death	Cell cycle	Tgfb3, Tgfb2, Ccnd1	3	335	123	55267	0.0244	0.0392309	*	0.0540644	ns
ko05014	Human Diseases	Neurodegenerative disease	Amyotrophic lateral sclerosis	Slc1a2, Map2k6	2	335	52	55267	0.0385	0.0398175	*	0.0543323	ns
ko03460	Genetic Information Processing	Replication and repair	Fanconi anemia pathway	Poli, Cenps	2	335	52	55267	0.0385	0.0398175	*	0.0543323	ns
ko04140	Cellular Processes	Transport and catabolism	Autophagy - animal	Dapk1, Atg9b, Rab7b	3	335	129	55267	0.0233	0.0441425	*	0.0599386	ns
ko00310	Metabolism	Amino acid metabolism	Lysine degradation	Ehhadh, Dhtkd1	2	335	57	55267	0.0351	0.046995	*	0.0635006	ns
ko03010	Genetic Information Processing	Translation	Ribosome	Rplp1, Rps27, Rps13	3	335	133	55267	0.0226	0.0475789	*	0.0639775	ns
ko00240	Metabolism	Nucleotide metabolism	Pyrimidine metabolism	Upp1, Entpd3	2	335	58	55267	0.0345	0.0484833	*	0.0645667	ns
ko05213	Human Diseases	Cancer: specific types	Endometrial cancer	Lef1, Ccnd1	2	335	58	55267	0.0345	0.0484833	*	0.0645667	ns
ko04730	Organismal Systems	Nervous system	Long-term depression	Itpr3, Gnai1	2	335	60	55267	0.0333	0.0515105	ns	0.0682699	ns
ko00561	Metabolism	Lipid metabolism	Glycerolipid metabolism	Dgat1, Gk	2	335	61	55267	0.0328	0.0530489	ns	0.069974	ns
ko05217	Human Diseases	Cancer: specific types	Basal cell carcinoma	Wnt10b, Lef1	2	335	63	55267	0.0317	0.0561741	ns	0.0733973	ns
ko04137	Cellular Processes	Transport and catabolism	Mitophagy - animal	Atg9b, Rab7b	2	335	63	55267	0.0317	0.0561741	ns	0.0733973	ns
ko00010	Metabolism	Carbohydrate metabolism	Glycolysis / Gluconeogenesis	Eno2, Pklr	2	335	67	55267	0.0299	0.0626111	ns	0.0810433	ns
ko04720	Organismal Systems	Nervous system	Long-term potentiation	Camk4, Itpr3	2	335	67	55267	0.0299	0.0626111	ns	0.0810433	ns
ko04622	Organismal Systems	Immune system	RIG-I-like receptor signaling pathway	Cxcl10, Isg15	2	335	68	55267	0.0294	0.0642577	ns	0.0827879	ns
ko04150	Environmental Information Processing	Signal transduction	mTOR signaling pathway	Insr, Wnt10b, Wdr59	3	335	154	55267	0.0195	0.0676674	ns	0.0867771	ns
ko04115	Cellular Processes	Cell growth and death	p53 signaling pathway	Perp, Ccnd1	2	335	71	55267	0.0282	0.0692838	ns	0.0884406	ns
ko04917	Organismal Systems	Endocrine system	Prolactin signaling pathway	Cish, Ccnd1	2	335	73	55267	0.0274	0.0727038	ns	0.0923805	ns
ko04141	Genetic Information Processing	Folding, sorting and degradation	Protein processing in endoplasmic reticulum	Dnajb1, Cryab, Hspa1b	3	335	163	55267	0.0184	0.0772783	ns	0.0977447	ns
ko00533	Metabolism	Glycan biosynthesis and metabolism	Glycosaminoglycan biosynthesis - keratan sulfate	St3gal3	1	335	14	55267	0.0714	0.0816062	ns	0.10275	ns
ko01521	Human Diseases	Drug resistance: antineoplastic	EGFR tyrosine kinase inhibitor resistance	Pdgfb, Pdgfc	2	335	79	55267	0.0253	0.0832771	ns	0.104379	ns
ko00730	Metabolism	Metabolism of cofactors and vitamins	Thiamine metabolism	Ak4	1	335	15	55267	0.0667	0.0871745	ns	0.108284	ns
ko00604	Metabolism	Glycan biosynthesis and metabolism	Glycosphingolipid biosynthesis - ganglio series	St6galnac3	1	335	15	55267	0.0667	0.0871745	ns	0.108284	ns
ko03018	Genetic Information Processing	Folding, sorting and degradation	RNA degradation	Eno2, Lsm7	2	335	82	55267	0.0244	0.0887292	ns	0.109723	ns
ko00603	Metabolism	Glycan biosynthesis and metabolism	Glycosphingolipid biosynthesis - globo and isoglobo series	A4galt	1	335	16	55267	0.0625	0.0927091	ns	0.114135	ns
ko04666	Organismal Systems	Immune system	Fc gamma R-mediated phagocytosis	Hck, Fcgr1	2	335	85	55267	0.0235	0.0942839	ns	0.11556	ns
ko04742	Organismal Systems	Sensory system	Taste transduction	Adcy4, Itpr3	2	335	88	55267	0.0227	0.0999358	ns	0.121948	ns
ko00590	Metabolism	Lipid metabolism	Arachidonic acid metabolism	Plb1, Ptgs2	2	335	89	55267	0.0225	0.10184	ns	0.123727	ns
ko00770	Metabolism	Metabolism of cofactors and vitamins	Pantothenate and CoA biosynthesis	Bcat1	1	335	18	55267	0.0556	0.103678	ns	0.12541	ns
ko00531	Metabolism	Glycan biosynthesis and metabolism	Glycosaminoglycan degradation	Sgsh	1	335	21	55267	0.0476	0.119884	ns	0.144382	ns
ko05231	Human Diseases	Cancer: overview	Choline metabolism in cancer	Pdgfb, Pdgfc	2	335	99	55267	0.0202	0.121407	ns	0.145584	ns
ko00900	Metabolism	Metabolism of terpenoids and polyketides	Terpenoid backbone biosynthesis	Hmgcs2	1	335	22	55267	0.0455	0.125221	ns	0.148232	ns
ko00514	Metabolism	Glycan biosynthesis and metabolism	Other types of O-glycan biosynthesis	St3gal3	1	335	22	55267	0.0455	0.125221	ns	0.148232	ns
ko00360	Metabolism	Amino acid metabolism	Phenylalanine metabolism	Maob	1	335	22	55267	0.0455	0.125221	ns	0.148232	ns
ko00515	Metabolism	Glycan biosynthesis and metabolism	Mannose type O-glycan biosynthesis	St3gal3	1	335	23	55267	0.0435	0.130526	ns	0.153853	ns
ko04977	Organismal Systems	Digestive system	Vitamin digestion and absorption	Plb1	1	335	24	55267	0.0417	0.135798	ns	0.15939	ns
ko00592	Metabolism	Lipid metabolism	alpha-Linolenic acid metabolism	Plb1	1	335	25	55267	0.04	0.141039	ns	0.164843	ns
ko00053	Metabolism	Carbohydrate metabolism	Ascorbate and aldarate metabolism	Ugt1a6a	1	335	27	55267	0.037	0.151425	ns	0.176238	ns
ko03060	Genetic Information Processing	Folding, sorting and degradation	Protein export	Srprb	1	335	28	55267	0.0357	0.156571	ns	0.181465	ns
ko00630	Metabolism	Carbohydrate metabolism	Glyoxylate and dicarboxylate metabolism	Afmid	1	335	30	55267	0.0333	0.16677	ns	0.191285	ns
ko01523	Human Diseases	Drug resistance: antineoplastic	Antifolate resistance	Il1b	1	335	30	55267	0.0333	0.16677	ns	0.191285	ns
ko04722	Organismal Systems	Nervous system	Neurotrophin signaling pathway	Fasl, Camk4	2	335	121	55267	0.0165	0.167115	ns	0.191285	ns
ko04215	Cellular Processes	Cell growth and death	Apoptosis - multiple species	Septin4	1	335	32	55267	0.0312	0.176846	ns	0.198326	ns
ko00410	Metabolism	Metabolism of other amino acids	beta-Alanine metabolism	Ehhadh	1	335	32	55267	0.0312	0.176846	ns	0.198326	ns
ko01040	Metabolism	Lipid metabolism	Biosynthesis of unsaturated fatty acids	Scd2	1	335	32	55267	0.0312	0.176846	ns	0.198326	ns
ko00030	Metabolism	Carbohydrate metabolism	Pentose phosphate pathway	G6pdx	1	335	32	55267	0.0312	0.176846	ns	0.198326	ns
ko04136	Cellular Processes	Transport and catabolism	Autophagy - other	Atg9b	1	335	32	55267	0.0312	0.176846	ns	0.198326	ns
ko00020	Metabolism	Carbohydrate metabolism	Citrate cycle (TCA cycle)	Ogdhl	1	335	33	55267	0.0303	0.181839	ns	0.203102	ns
ko03410	Genetic Information Processing	Replication and repair	Base excision repair	Fen1	1	335	34	55267	0.0294	0.186801	ns	0.206976	ns
ko00040	Metabolism	Carbohydrate metabolism	Pentose and glucuronate interconversions	Ugt1a6a	1	335	34	55267	0.0294	0.186801	ns	0.206976	ns
ko03030	Genetic Information Processing	Replication and repair	DNA replication	Fen1	1	335	35	55267	0.0286	0.191733	ns	0.209921	ns
ko00051	Metabolism	Carbohydrate metabolism	Fructose and mannose metabolism	Tigar	1	335	35	55267	0.0286	0.191733	ns	0.209921	ns
ko04614	Organismal Systems	Endocrine system	Renin-angiotensin system	Anpep	1	335	35	55267	0.0286	0.191733	ns	0.209921	ns
ko04550	Cellular Processes	Cellular community - eukaryotes	Signaling pathways regulating pluripotency of stem cells	Wnt10b, Acvr2b	2	335	137	55267	0.0146	0.201915	ns	0.220199	ns
ko00350	Metabolism	Amino acid metabolism	Tyrosine metabolism	Maob	1	335	39	55267	0.0256	0.211166	ns	0.229384	ns
ko04975	Organismal Systems	Digestive system	Fat digestion and absorption	Dgat1	1	335	40	55267	0.025	0.215951	ns	0.232756	ns
ko00260	Metabolism	Amino acid metabolism	Glycine, serine and threonine metabolism	Maob	1	335	40	55267	0.025	0.215951	ns	0.232756	ns
ko04216	Cellular Processes	Cell growth and death	Ferroptosis	Acsl6	1	335	41	55267	0.0244	0.220707	ns	0.236045	ns
ko00860	Metabolism	Metabolism of cofactors and vitamins	Porphyrin metabolism	Ugt1a6a	1	335	41	55267	0.0244	0.220707	ns	0.236045	ns
ko03420	Genetic Information Processing	Replication and repair	Nucleotide excision repair	Gtf2h3	1	335	43	55267	0.0233	0.230132	ns	0.245179	ns
ko03022	Genetic Information Processing	Transcription	Basal transcription factors	Gtf2h3	1	335	44	55267	0.0227	0.234802	ns	0.247301	ns
ko00970	Genetic Information Processing	Translation	Aminoacyl-tRNA biosynthesis	Lars2	1	335	44	55267	0.0227	0.234802	ns	0.247301	ns
ko04340	Environmental Information Processing	Signal transduction	Hedgehog signaling pathway	Ccnd1	1	335	44	55267	0.0227	0.234802	ns	0.247301	ns
ko00600	Metabolism	Lipid metabolism	Sphingolipid metabolism	Smpd4	1	335	48	55267	0.0208	0.253202	ns	0.265671	ns
ko00520	Metabolism	Carbohydrate metabolism	Amino sugar and nucleotide sugar metabolism	Cmah	1	335	49	55267	0.0204	0.257733	ns	0.269404	ns
ko00591	Metabolism	Lipid metabolism	Linoleic acid metabolism	Plb1	1	335	50	55267	0.02	0.262236	ns	0.273081	ns
ko04370	Environmental Information Processing	Signal transduction	VEGF signaling pathway	Ptgs2	1	335	58	55267	0.0172	0.297295	ns	0.30843	ns
ko05016	Human Diseases	Neurodegenerative disease	Huntington disease	Creb1, Creb3l1	2	335	190	55267	0.0105	0.320102	ns	0.330851	ns
ko04664	Organismal Systems	Immune system	Fc epsilon RI signaling pathway	Map2k6	1	335	66	55267	0.0152	0.330693	ns	0.339266	ns
ko05223	Human Diseases	Cancer: specific types	Non-small cell lung cancer	Ccnd1	1	335	66	55267	0.0152	0.330693	ns	0.339266	ns
ko04662	Organismal Systems	Immune system	B cell receptor signaling pathway	Ifitm1	1	335	70	55267	0.0143	0.346793	ns	0.354471	ns
ko00140	Metabolism	Lipid metabolism	Steroid hormone biosynthesis	Ugt1a6a	1	335	88	55267	0.0114	0.414598	ns	0.422219	ns
ko04070	Environmental Information Processing	Signal transduction	Phosphatidylinositol signaling system	Itpr3	1	335	98	55267	0.0102	0.449186	ns	0.455767	ns
ko04071	Environmental Information Processing	Signal transduction	Sphingolipid signaling pathway	Gnai1	1	335	124	55267	0.0081	0.529874	ns	0.535675	ns
ko04120	Genetic Information Processing	Folding, sorting and degradation	Ubiquitin mediated proteolysis	Pml	1	335	138	55267	0.0072	0.568322	ns	0.572455	ns
ko05012	Human Diseases	Neurodegenerative disease	Parkinson disease	Gnai1	1	335	141	55267	0.0071	0.576144	ns	0.578231	ns
ko04740	Organismal Systems	Sensory system	Olfactory transduction	Olfr56	1	335	1118	55267	0.0009	0.998959	ns	0.998959	ns
