# Supplementary material for: Unraveling the Role of RNase L Knockout in Alleviating Immune Response Activation in Mice Bone Marrow after Irradiation
Source: Int J Mol Sci. 2024 Feb 27;25(5):2722. doi: 10.3390/ijms25052722 (PMC10932110; doi:10.3390/ijms25052722)
Supplement: Supplementary file 1 [file ijms-25-02722-s001.zip › Supplementary Table S5 GO and KEGG analysis between the RNase L-KO-IR and WT-IR groups.xlsx]

## Sheet: GO
Table S5. GO and KEGG analysis between the RNase L－/－-IR and WT-IR groups.
GO_ID	GO_Term	GO_Category	IDs	S	TS	B	TB	Rich.Factor	P.value	Sig.Sign.P (* P < 0.05, ** P < 0.01, *** P < 0.001, **** P < 0.0001)	Q.value	Sig.Sign.Q (* Q < 0.05, ** Q < 0.01, *** Q < 0.001, **** Q < 0.0001)
GO:0005515	protein binding	Molecular Function	Col1a1, Tnk1, Il7r, Nes, Apc, Syt14, Sparc, Unc5b, Shc2, Flt4, Myo19, Pafah1b1, Nos2, Myh10, Fos, Edn1, Col2a1, Faim2, Ttc27, Pot1b, Atp6v1g2, Pmaip1, Napg, Camk2a, Ms4a1, Ablim1, Fbxl16, Creb1, Septin2, Stk39, Map1a, Snap25, Hspg2, Hgf, Mapkapk5, Hsph1, Col1a2, Bhlhe41, Clec2i, Dmpk, Psd3, Cd19, Stx1b, Stim1, Syp, Angpt2, Fgfr1, Tnpo2, Tagln, Malt1, Smyd5, Scai, Tsen34, Ibtk, Arhgap26, Trim58, T…	102	283	6698	55267	0.0152	2.19872e-25	****	5.21096e-22	****
GO:0005737	cytoplasm	Cellular Component	Cav2, Col1a1, Tnk1, Nes, Apc, Pttg1ip, Hyal1, Cmah, Sparc, Flt4, Upp1, Adcy1, Myo19, Pafah1b1, Nos2, Myh10, Fos, Edn1, Col2a1, Ccdc116, Map3k8, Camk2a, Ablim1, Jmjd8, Fbxl16, Jade1, Septin2, Cdk18, Stk39, Map1a, Snap25, Car1, Car3, Dclk2, Ak4, Mrto4, Mapkapk5, Hsph1, Add2, Atp2b2, Scnn1a, Dmpk, Stx1b, Stim1, Fgfr1, Scrg1, Tnpo2, Tagln, Hmbs, Malt1, Dnah17, Scai, Ibtk, Arhgap26, Trim58, Tbcel, Atf…	98	283	6614	55267	0.0148	2.30127e-23	****	2.72701e-20	****
GO:0046872	metal ion binding	Molecular Function	Col1a1, Thop1, Spo11, Steap4, Cmah, Sparc, Adcy1, Nos2, Col2a1, Map3k8, Camk2a, Ablim1, Scd2, Jade1, Cdk5rap1, Car1, Car3, Zfp639, Col11a1, Rasal1, Col1a2, Kel, Atp2b2, Dmpk, Acer3, Stim1, Angpt2, Dctd, Smyd5, Ypel4, Loxl2, Nudt19, Trim58, Zfp60, Phc3, Zfp750, Exo1, Ypel5, Limd2, Pklr, Exog, Zfp36, Ing1, Hpcal4, Rps27rt, Zfp46, Commd1, Ncald, Mical3, Ttn, Zfp961, Lipg, Vsnl1, Trim65, Mmel1, Zfp42…	70	283	3531	55267	0.0198	4.88371e-23	****	3.85813e-20	****
GO:0050853	B cell receptor signaling pathway	Biological Process	Ms4a1, Cd19, Ighv7-3, Ighv6-6, Ighv1-53, Ighv5-16, Ighv1-22, Ighv5-9-1, Ighv1-12, Ighv1-4, Ighv2-9-1, Ighv5-17, Ighv14-3, Ighv1-75, Ighv1-19, Ighv2-5, Ighv1-63	17	283	154	55267	0.1104	6.51923e-18	****	3.86264e-15	****
GO:0005634	nucleus	Cellular Component	Cav2, Apc, Spo11, Pttg1ip, Sparc, Flt4, Adcy1, Pafah1b1, Nos2, Fos, Dmc1, Gm20517, Pot1b, Camk2a, Jmjd8, Jade1, Creb1, Septin2, Cdk18, Stk39, Nat10, Rprd1b, Zfp639, Mrto4, Mapkapk5, Hsph1, Bhlhe41, Dmpk, Stx1b, Morf4l2, Angpt2, Fgfr1, Tnpo2, Hmbs, Malt1, Ypel4, Loxl2, Rrp12, Scai, Tsen34, Phc3, Atf5, Zfp750, Cpeb3, Exo1, Ypel5, Bach2, Limd2, Grap2, Exog, 9930104L06Rik, Zfp36, Ing1, Themis, Synpo2…	81	283	5927	55267	0.0137	7.25689e-17	****	3.01029e-14	****
GO:0016020	membrane	Cellular Component	Cav2, Tnk1, Il7r, Ggt1, Emc10, Pttg1ip, Steap4, Syt14, Cntnap1, Sparc, Unc5b, Flt4, Adcy1, Myo19, Pafah1b1, Slc13a5, Fos, Golm1, F2rl1, Sdf2l1, Slc15a2, Faim2, Soat2, Cox7a2l, Napg, Camk2a, Tmem138, Ms4a1, Ms4a8a, Tmem132a, Scd2, Dnajc14, Ifitm1, Septin2, Stk39, Snap25, Tlcd4, Slc6a9, Hspg2, Gpnmb, Kel, Add2, Emp1, Atp2b2, Scnn1a, Clec2i, Dmpk, Psd3, Cd19, Acer3, Stx1b, Stim1, Syp, Col4a1, Col4a2…	102	283	8742	55267	0.0117	7.67805e-17	****	3.01029e-14	****
GO:0042571	immunoglobulin complex, circulating	Cellular Component	Ighv7-3, Ighv6-6, Ighv1-53, Ighv5-16, Ighv1-22, Ighv5-9-1, Ighv1-12, Ighv1-4, Ighv2-9-1, Ighv5-17, Ighv14-3, Ighv1-75, Ighv1-19, Ighv2-5, Ighv1-63	15	283	121	55267	0.124	9.98301e-17	****	3.01029e-14	****
GO:0005615	extracellular space	Cellular Component	Col1a1, Ggt1, Hyal1, Sparc, Nos2, Serpina3n, Edn1, Col2a1, Col11a1, Hgf, Col1a2, Angpt2, Col4a1, Col4a2, Loxl2, Apln, Col6a3, Cd14, Tg, Lipg, Ces1d, Mmel1, Cxcl2, Obscn, Bglap, Bglap2, Igkv4-91, Igkv1-88, Igkv13-84, Igkv4-72, Igkv4-69, Igkv4-61, Igkv4-57, Igkv8-30, Igkv8-27, Cstdc4, Tnfsf13, Igkv6-23, Igkv9-124, Igkv19-93, Gm49673	41	283	1661	55267	0.0247	1.01613e-16	****	3.01029e-14	****
GO:0045087	innate immune response	Biological Process	Tnk1, F2rl1, Ifitm1, Malt1, Trim58, Tlr4, Tlr7, Cd14, Il1rl2, Ighv7-3, Ighv6-6, Ighv1-53, Ighv5-16, Ighv1-22, Ighv5-9-1, Ighv1-12, Ighv1-4, Ighv2-9-1, Ighv5-17, Ighv14-3, Ighv1-75, Ighv1-19, Ighv2-5, Ighv1-63, Gm49673	25	283	544	55267	0.046	1.58502e-16	****	4.17388e-14	****
GO:0034987	immunoglobulin receptor binding	Molecular Function	Ighv7-3, Ighv6-6, Ighv1-53, Ighv5-16, Ighv1-22, Ighv5-9-1, Ighv1-12, Ighv1-4, Ighv2-9-1, Ighv5-17, Ighv14-3, Ighv1-75, Ighv1-19, Ighv2-5, Ighv1-63	15	283	127	55267	0.1181	2.09889e-16	****	4.97437e-14	****
GO:0050871	positive regulation of B cell activation	Biological Process	Ighv7-3, Ighv6-6, Ighv1-53, Ighv5-16, Ighv1-22, Ighv5-9-1, Ighv1-12, Ighv1-4, Ighv2-9-1, Ighv5-17, Ighv14-3, Ighv1-75, Ighv1-19, Ighv2-5, Ighv1-63	15	283	131	55267	0.1145	3.37248e-16	****	7.26616e-14	****
GO:0006910	phagocytosis, recognition	Biological Process	Ighv7-3, Ighv6-6, Ighv1-53, Ighv5-16, Ighv1-22, Ighv5-9-1, Ighv1-12, Ighv1-4, Ighv2-9-1, Ighv5-17, Ighv14-3, Ighv1-75, Ighv1-19, Ighv2-5, Ighv1-63	15	283	133	55267	0.1128	4.24961e-16	****	8.39297e-14	****
GO:0003823	antigen binding	Molecular Function	Ighv7-3, Ighv6-6, Ighv1-53, Ighv5-16, Ighv1-22, Ighv5-9-1, Ighv1-12, Ighv1-4, Ighv2-9-1, Ighv5-17, Ighv14-3, Ighv1-75, Ighv1-19, Ighv2-5, Ighv1-63	15	283	137	55267	0.1095	6.67202e-16	****	1.21636e-13	****
GO:0006911	phagocytosis, engulfment	Biological Process	Ighv7-3, Ighv6-6, Ighv1-53, Ighv5-16, Ighv1-22, Ighv5-9-1, Ighv1-12, Ighv1-4, Ighv2-9-1, Ighv5-17, Ighv14-3, Ighv1-75, Ighv1-19, Ighv2-5, Ighv1-63	15	283	146	55267	0.1027	1.74972e-15	****	2.96203e-13	****
GO:0006958	complement activation, classical pathway	Biological Process	Ighv7-3, Ighv6-6, Ighv1-53, Ighv5-16, Ighv1-22, Ighv5-9-1, Ighv1-12, Ighv1-4, Ighv2-9-1, Ighv5-17, Ighv14-3, Ighv1-75, Ighv1-19, Ighv2-5, Ighv1-63	15	283	151	55267	0.0993	2.9074e-15	****	4.5114e-13	****
GO:0009897	external side of plasma membrane	Cellular Component	Il7r, Ms4a1, Clec2i, Cd19, Tlr4, Atp1b2, Cd14, Ighv7-3, Ighv6-6, Klrb1b, Ighv1-53, Ighv5-16, Ighv1-22, Ighv5-9-1, Ighv1-12, Ighv1-4, Ighv2-9-1, Ighv5-17, Ighv14-3, Ighv1-75, Ighv1-19, Ighv2-5, Ighv1-63	23	283	504	55267	0.0456	3.11249e-15	****	4.5114e-13	****
GO:0005524	ATP binding	Molecular Function	Tnk1, Spo11, Flt4, Adcy1, Myo19, Myh10, Dmc1, Map3k8, Camk2a, Fn3k, Cdk18, Pfkfb3, Stk39, Nat10, Dclk2, Ak4, Mapkapk5, Hsph1, Atp2b2, Dmpk, Fgfr1, Abcg4, Dnah17, Pklr, Entpd3, Abca6, Ttn, Camk2b, Actg2, Obscn, Erbb2, Rnasel, Adam1a, Kif5a, Hspa1b, Gm27029, Gm42878	37	283	1493	55267	0.0248	3.23602e-15	****	4.5114e-13	****
GO:0005654	nucleoplasm	Cellular Component	Spo11, Pttg1ip, Steap4, Flt4, Upp1, Slc13a5, Fos, Dmc1, Ms4a1, Creb1, Septin2, Pfkfb3, Stk39, Rprd1b, Zfp639, Mapkapk5, Hsph1, Kel, Bhlhe41, Stx1b, Morf4l2, Loxl2, Scai, Tsen34, Ibtk, Phc3, Atf5, Exo1, Bach2, Limd2, Grap2, 9930104L06Rik, Abca6, Bdh1, Synpo2, Zfp46, Commd1, Mical3, Junb, Grwd1, Trim65, Commd5, Zfp422, 0610040J01Rik, Gm10184, Ap5s1, Vsig10l, Adam1a, Zfx, Cstdc4, Rbm12, Fsbp, Gm50241	53	283	3049	55267	0.0174	5.18092e-15	****	6.82155e-13	****
GO:0005829	cytosol	Cellular Component	Cav2, Tnk1, Unc5b, Myo19, Pafah1b1, Slc13a5, Nos2, Myh10, Fos, Cideb, Map3k8, Camk2a, Fn3k, Jade1, Pfkfb3, Stk39, Map1a, Snap25, Cdk5rap1, Car3, Mapkapk5, Rasal1, Hsph1, Kel, Dmpk, Fgfr1, Hmbs, Malt1, Rrp12, Atf5, Bach2, Limd2, 1700123O20Rik, Pklr, Grap2, 9930104L06Rik, Zfp36, Synpo2, Zfp46, Commd1, Ncald, Mical3, Grwd1, Vsnl1, Trim65, Commd5, Ces1d, Camk2b, Obscn, Erbb2, Zbtb16, Gm10184, Ap5s1, …	57	283	3607	55267	0.0158	2.33022e-14	****	2.90664e-12	****
GO:0000166	nucleotide binding	Molecular Function	Tnk1, Sar1a, Flt4, Adcy1, Myo19, Myh10, Dmc1, Map3k8, Camk2a, Fn3k, Septin2, Cdk18, Stk39, Nat10, Dclk2, Ak4, Mapkapk5, Hsph1, Atp2b2, Dmpk, Fgfr1, Abcg4, Dnah17, Pklr, Entpd3, Abca6, Ttn, Camk2b, Actg2, Obscn, Erbb2, Rnasel, Adam1a, Kif5a, Rab11b, Hspa1b, Gm27029, Gm49450	38	283	1784	55267	0.0213	1.46382e-13	****	1.73463e-11	****
GO:0042742	defense response to bacterium	Biological Process	Nos2, Tlr4, Ighv7-3, Ighv6-6, Ighv1-53, Ighv5-16, Ighv1-22, Ighv5-9-1, Ighv1-12, Ighv1-4, Ighv2-9-1, Ighv5-17, Ighv14-3, Ighv1-75, Ighv1-19, Ighv2-5, Ighv1-63	17	283	298	55267	0.057	3.97125e-13	****	4.48184e-11	****
GO:0002377	immunoglobulin production	Biological Process	Il7r, Igkv4-91, Igkv1-88, Igkv13-84, Igkv4-72, Igkv4-69, Igkv4-61, Igkv4-57, Igkv8-30, Igkv8-27, Igkv6-23, Igkv9-124, Igkv19-93	13	283	156	55267	0.0833	2.04707e-12	****	2.20525e-10	****
GO:0042802	identical protein binding	Molecular Function	Col1a1, Srm, Upp1, Pafah1b1, Nos2, Myh10, Cideb, Dmc1, Col2a1, Camk2a, Creb1, Septin2, Rprd1b, Hgf, Col1a2, Stim1, Syp, Dctd, Fgfr1, Malt1, Plvap, Apln, Shank1, Tlr4, Commd1, Ttn, Tg, Camk2b, Erbb2, Zbtb16, Rnasel, Tigit, Klrb1b, Fsbp, Pbld1	35	283	1720	55267	0.0203	5.21581e-12	****	5.37455e-10	****
GO:0005516	calmodulin binding	Molecular Function	Adcy1, Nos2, Myh10, Camk2a, Mapkapk5, Add2, Atp2b2, Ttn, Camk2b, Obscn, Adam1a, Iqschfp, Gm42878	13	283	183	55267	0.071	1.55894e-11	****	1.53946e-09	****
GO:0016021	membrane	Cellular Component	Cav2, Il7r, Ggt1, Emc10, Pttg1ip, Steap4, Syt14, Cntnap1, Unc5b, Flt4, Adcy1, Slc13a5, Golm1, F2rl1, Slc15a2, Faim2, Soat2, Cox7a2l, Tmem138, Ms4a1, Ms4a8a, Tmem132a, Scd2, Dnajc14, Ifitm1, Tlcd4, Slc6a9, Gpnmb, Kel, Emp1, Atp2b2, Scnn1a, Clec2i, Dmpk, Cd19, Acer3, Stx1b, Stim1, Syp, Fgfr1, Abcg4, Pik3ip1, Plvap, Rrp12, Scai, Slc43a2, Tlr4, Fmo2, Atp1b2, Entpd3, Tlr7, Abca6, Ifitm10, Tmem198b, Pr…	74	283	6667	55267	0.0111	7.26066e-11	****	6.88311e-09	****
GO:0006955	immune response	Biological Process	Tlr4, Tlr7, Cxcl2, Igkv4-91, Igkv1-88, Igkv13-84, Igkv4-72, Igkv4-69, Igkv4-61, Igkv4-57, Igkv8-30, Igkv8-27, Tnfsf13, Igkv6-23, Igkv9-124, Igkv19-93	16	283	384	55267	0.0417	2.1134e-10	****	1.92644e-08	****
GO:0016301	kinase activity	Molecular Function	Tnk1, Flt4, Map3k8, Camk2a, Fn3k, Cdk18, Pfkfb3, Stk39, Dclk2, Ak4, Mapkapk5, Dmpk, Fgfr1, Pklr, Ttn, Camk2b, Obscn, Erbb2, Adam1a	19	283	635	55267	0.0299	1.09812e-09	****	9.63908e-08	****
GO:0016310	phosphorylation	Biological Process	Tnk1, Flt4, Map3k8, Camk2a, Fn3k, Cdk18, Pfkfb3, Stk39, Dclk2, Ak4, Mapkapk5, Dmpk, Fgfr1, Pklr, Ttn, Camk2b, Obscn, Erbb2, Adam1a	19	283	643	55267	0.0295	1.34771e-09	****	1.14074e-07	****
GO:0005886	plasma membrane	Cellular Component	Cav2, Il7r, Apc, Ggt1, Pttg1ip, Steap4, Cntnap1, Unc5b, Shc2, Flt4, Adcy1, Slc13a5, Nos2, Myh10, F2rl1, Faim2, Ms4a1, Ifitm1, Jade1, Septin2, Snap25, Slc6a9, Rasal1, Gpnmb, Kel, Add2, Emp1, Atp2b2, Scnn1a, Clec2i, Dmpk, Psd3, Cd19, Stx1b, Stim1, Morf4l2, Angpt2, Fgfr1, Abcg4, Pik3ip1, Rrp12, Slc43a2, Shank1, Tlr4, Exo1, Atp1b2, Entpd3, Grap2, Tlr7, Abca6, Ifitm10, Tmem198b, Prokr1, Cd14, Mical3, …	62	283	5481	55267	0.0113	1.92631e-09	****	1.57426e-07	****
GO:0046777	protein autophosphorylation	Biological Process	Tnk1, Flt4, Camk2a, Stk39, Mapkapk5, Fgfr1, Camk2b, Obscn, Erbb2, Adam1a, Gm42878	11	283	176	55267	0.0625	2.26374e-09	****	1.78836e-07	****
GO:0016740	transferase activity	Molecular Function	Tnk1, Ggt1, Srm, Flt4, Upp1, Soat2, Map3k8, Camk2a, Fn3k, Cdk18, Pfkfb3, Stk39, Nat10, Cdk5rap1, Dclk2, Ak4, Mapkapk5, Dmpk, Sult1a1, Fgfr1, Hmbs, Smyd5, Trim58, Pklr, Sult6b2, Ttn, Camk2b, Obscn, Armt1, Erbb2, Adam1a	31	283	1775	55267	0.0175	3.59814e-09	****	2.75083e-07	****
GO:0004672	protein kinase activity	Molecular Function	Tnk1, Flt4, Map3k8, Camk2a, Cdk18, Stk39, Dclk2, Mapkapk5, Dmpk, Fgfr1, Ttn, Camk2b, Obscn, Erbb2, Rnasel, Adam1a, Gm42878	17	283	541	55267	0.0314	4.09291e-09	****	3.03131e-07	****
GO:0006468	protein phosphorylation	Biological Process	Tnk1, Flt4, Map3k8, Camk2a, Creb1, Cdk18, Stk39, Dclk2, Mapkapk5, Dmpk, Fgfr1, Ttn, Camk2b, Obscn, Erbb2, Rnasel, Adam1a, Gm42878	18	283	619	55267	0.0291	4.73162e-09	****	3.39817e-07	****
GO:0050885	neuromuscular process controlling balance	Biological Process	Cntnap1, Pafah1b1, Myh10, Atp2b2, Shank1, Tifab, Camk2b	7	283	57	55267	0.1228	1.8205e-08	****	1.269e-06	****
GO:0030020	extracellular matrix structural constituent conferring tensile strength	Molecular Function	Col1a1, Col11a1, Col1a2, Col4a1, Col4a2, Col6a3	6	283	34	55267	0.1765	2.03825e-08	****	1.38018e-06	****
GO:0009931	calcium-dependent protein serine/threonine kinase activity	Molecular Function	Camk2a, Mapkapk5, Adam1a, Gm42878	4	283	7	55267	0.5714	2.32745e-08	****	1.53223e-06	****
GO:0005576	extracellular region	Cellular Component	Col1a1, Emc10, Hyal1, Sparc, Edn1, Col2a1, Col11a1, Hspg2, Hgf, Hsph1, Col1a2, Prok2, Angpt2, Col4a1, Col4a2, Scrg1, Prss35, Loxl2, Apln, Cd14, Tg, Lipg, Spock2, Cxcl2, Obscn, Chil4, Bglap, Bglap2, Gm49673	29	283	1809	55267	0.016	7.41729e-08	****	4.75107e-06	****
GO:0005856	cytoskeleton	Cellular Component	Myo19, Pafah1b1, Ccdc116, Ablim1, Jade1, Septin2, Stk39, Map1a, Snap25, Dclk2, Add2, Stim1, Dnah17, Arhgap26, Tbcel, Atf5, Ypel5, Mical3, Camk2b, Actg2, Kif5a, Hspa1b, Gm49450	23	283	1259	55267	0.0183	1.90114e-07	****	1.18571e-05	****
GO:0005581	collagen trimer	Cellular Component	Col1a1, Col2a1, Col11a1, Col1a2, Col4a1, Col4a2, Col6a3	7	283	80	55267	0.0875	1.97847e-07	****	1.2023e-05	****
GO:0048407	platelet-derived growth factor binding	Molecular Function	Col1a1, Col2a1, Col1a2, Col4a1	4	283	12	55267	0.3333	3.22578e-07	****	1.91128e-05	****
GO:0045121	membrane raft	Cellular Component	Cav2, Unc5b, Adcy1, Faim2, Snap25, Atp2b2, Cd19, Tlr4, Cd14, Erbb2, Adam1a	11	283	289	55267	0.0381	3.61251e-07	****	2.08821e-05	****
GO:0062023	collagen-containing extracellular matrix	Cellular Component	Col1a1, Sparc, Col2a1, Col11a1, Col1a2, Angpt2, Col4a1, Col4a2, Loxl2, Col6a3, Spock2	11	283	293	55267	0.0375	4.13825e-07	****	2.33515e-05	****
GO:0048514	blood vessel morphogenesis	Biological Process	Flt4, Edn1, Angpt2, Col4a1, Fgfr1	5	283	30	55267	0.1667	4.36047e-07	****	2.40333e-05	****
GO:0007623	circadian rhythm	Biological Process	Adcy1, Nos2, Creb1, Prok2, Bhlhe41, Atf5, Prokr1	7	283	95	55267	0.0737	6.44635e-07	****	3.47224e-05	****
GO:0014069	postsynaptic density	Cellular Component	Adcy1, Camk2a, Ablim1, Map1a, Slc6a9, Add2, Psd3, Syp, Shank1, Cpeb3, Camk2b	11	283	319	55267	0.0345	9.52753e-07	****	5.01783e-05	****
GO:0005783	endoplasmic reticulum	Cellular Component	Cav2, Col1a1, Cmah, Sar1a, Fos, Sdf2l1, Faim2, Soat2, Tmem132a, Scd2, Dnajc14, Jmjd8, Col1a2, Atp2b2, Dmpk, Acer3, Stim1, Loxl2, Fmo2, Tlr7, Tg, Ces1d, Gimap1, Gm49673	24	283	1492	55267	0.0161	9.83672e-07	****	5.06805e-05	****
GO:0001503	ossification	Biological Process	Col1a1, Sparc, Col2a1, Ifitm1, Col11a1, Bglap, Bglap2	7	283	106	55267	0.066	1.35516e-06	****	6.83348e-05	****
GO:0005201	extracellular matrix structural constituent	Molecular Function	Col1a1, Sparc, Col2a1, Col11a1, Col1a2, Col4a1, Col4a2	7	283	107	55267	0.0654	1.44372e-06	****	7.12838e-05	****
GO:0007616	long-term memory	Biological Process	Adcy1, Snap25, Shank1, Cpeb3, Slc17a7	5	283	40	55267	0.125	1.93083e-06	****	9.33891e-05	****
GO:0048471	perinuclear region of cytoplasm	Cellular Component	Cav2, Apc, Pafah1b1, Nos2, Cideb, Septin2, Snap25, Syp, Fgfr1, Hmbs, Malt1, Apln, Tlr4, Tg, Erbb2, Kif5a	16	283	747	55267	0.0214	1.98631e-06	****	9.41509e-05	****
GO:0018105	peptidyl-serine phosphorylation	Biological Process	Camk2a, Stk39, Dclk2, Mapkapk5, Dmpk, Camk2b, Adam1a, Gm42878	8	283	162	55267	0.0494	2.13901e-06	****	9.94009e-05	****
GO:0035556	intracellular signal transduction	Biological Process	Shc2, Adcy1, Edn1, Stk39, Dclk2, Mapkapk5, Rasal1, Dmpk, Zfp36, Erbb2, Adam1a, Gm42878	12	283	424	55267	0.0283	2.39747e-06	****	0.000109269	***
GO:0016787	hydrolase activity	Molecular Function	Thop1, Spo11, Ggt1, Hyal1, Pfkfb3, Kel, Acer3, Dctd, Malt1, Nudt19, Tlr4, Exo1, Entpd3, Exog, Lipg, Ces1d, Mmel1, Pop5, Haghl, Armt1, Rnasel, Il1rl2, Adam1a, Slfn14, Gm49673	25	283	1698	55267	0.0147	2.7955e-06	****	0.000125006	***
GO:0045202	synapse	Cellular Component	Cav2, Sparc, Pafah1b1, Faim2, Camk2a, Septin2, Map1a, Snap25, Atp2b2, Psd3, Syp, Shank1, Cpeb3, Camk2b, Slc17a7, Rab11b	16	283	787	55267	0.0203	3.84645e-06	****	0.000168817	***
GO:0030199	collagen fibril organization	Biological Process	Col1a1, Col2a1, Col11a1, Col1a2, Loxl2	5	283	47	55267	0.1064	4.37121e-06	****	0.000188359	***
GO:0032496	response to lipopolysaccharide	Biological Process	Ggt1, Sparc, Nos2, Fos, Edn1, Tlr4, Cd14, Junb	8	283	187	55267	0.0428	6.18541e-06	****	0.000261775	***
GO:0001525	angiogenesis	Biological Process	Emc10, Unc5b, Flt4, Prok2, Angpt2, Col4a1, Col4a2, Fgfr1, Apln	9	283	250	55267	0.036	6.61373e-06	****	0.000274992	***
GO:0008361	regulation of cell size	Biological Process	Il7r, Creb1, Kel, Atp2b2	4	283	25	55267	0.16	7.82207e-06	****	0.000319626	***
GO:0051591	response to cAMP	Biological Process	Col1a1, Sparc, Fos, Pklr, Junb	5	283	54	55267	0.0926	8.75217e-06	****	0.00035157	***
GO:0007420	brain development	Biological Process	Nes, Adcy1, Pafah1b1, Myh10, Pfkfb3, Ak4, Col4a1, Fgfr1, Slc17a7	9	283	260	55267	0.0346	9.05609e-06	****	0.000357716	***
GO:0006364	rRNA processing	Biological Process	Nat10, Mrto4, Rrp12, Rps27rt, Pop5, Rnasel, Rps27	7	283	142	55267	0.0493	9.45088e-06	****	0.00036719	***
GO:0004674	protein serine/threonine kinase activity	Molecular Function	Map3k8, Camk2a, Cdk18, Stk39, Dclk2, Mapkapk5, Dmpk, Ttn, Camk2b, Obscn, Adam1a	11	283	414	55267	0.0266	1.13891e-05	****	0.000435358	***
GO:0006954	inflammatory response	Biological Process	Hyal1, Nos2, F2rl1, Acer3, Tlr4, Tlr7, Cd14, Cxcl2, Chil4, Il1rl2	10	283	340	55267	0.0294	1.19712e-05	****	0.000450344	***
GO:0031982	vesicle	Cellular Component	Ggt1, Sparc, Myo19, Pafah1b1, Snap25, Bglap, Bglap2	7	283	149	55267	0.047	1.29318e-05	****	0.000478881	***
GO:0048787	presynaptic active zone membrane	Cellular Component	Cntnap1, Snap25, Stx1b	3	283	10	55267	0.3	1.55233e-05	****	0.000566002	***
GO:0043005	neuron projection	Cellular Component	Pafah1b1, Myh10, Fos, Camk2a, Map1a, Snap25, Syp, Shank1, Cpeb3, Camk2b, Slc17a7, Kif5a	12	283	513	55267	0.0234	1.62363e-05	****	0.00058303	***
GO:0042472	inner ear morphogenesis	Biological Process	Col2a1, Col11a1, Atp2b2, Fgfr1, Tifab	5	283	62	55267	0.0806	1.73198e-05	****	0.000612655	***
GO:0005604	basement membrane	Cellular Component	Sparc, Col2a1, Hspg2, Col4a1, Col4a2, Loxl2	6	283	105	55267	0.0571	1.79925e-05	****	0.000625403	***
GO:0016887	ATP hydrolysis activity	Molecular Function	Myo19, Myh10, Dmc1, Atp6v1g2, Abcg4, Abca6, Kif5a, Hspa1b	8	283	217	55267	0.0369	1.82079e-05	****	0.000625403	***
GO:0090502	obsolete RNA phosphodiester bond hydrolysis, endonucleolytic	Biological Process	Tsen34, Exog, Pop5, Slfn14, Gm49673	5	283	63	55267	0.0794	1.87345e-05	****	0.000634296	***
GO:0005509	calcium ion binding	Molecular Function	Sparc, Hspg2, Atp2b2, Acer3, Stim1, Loxl2, Hpcal4, Ncald, Ttn, Vsnl1, Spock2, Bglap, Bglap2, Gm49909	14	283	703	55267	0.0199	1.94943e-05	****	0.000650726	***
GO:0060999	positive regulation of dendritic spine development	Biological Process	Mapkapk5, Shank1, Cpeb3, Adam1a	4	283	32	55267	0.125	2.16169e-05	****	0.000711556	***
GO:0030198	extracellular matrix organization	Biological Process	Col1a1, Col2a1, Col11a1, Col1a2, Col4a1, Col4a2, Spock2	7	283	162	55267	0.0432	2.22075e-05	****	0.000720983	***
GO:0007169	transmembrane receptor protein tyrosine kinase signaling pathway	Biological Process	Tnk1, Shc2, Flt4, Angpt2, Fgfr1, Erbb2	6	283	110	55267	0.0545	2.34399e-05	****	0.00075071	***
GO:0005584	collagen type I trimer	Cellular Component	Col1a1, Col1a2	2	283	2	55267	1	2.61283e-05	****	0.000814791	***
GO:0001923	B-1 B cell differentiation	Biological Process	Cd19, Malt1	2	283	2	55267	1	2.61283e-05	****	0.000814791	***
GO:0002376	immune system process	Biological Process	F2rl1, Map3k8, Ifitm1, Cd19, Tlr4, Exo1, Tlr7, Themis, Cd14, Il1rl2, Gm49673	11	283	459	55267	0.024	2.93456e-05	****	0.000903235	***
GO:0060976	coronary vasculature development	Biological Process	Myh10, Prok2, Apln, Prokr1	4	283	35	55267	0.1143	3.10974e-05	****	0.000944883	***
GO:0030424	axon	Cellular Component	Cntnap1, Pafah1b1, Myh10, Camk2a, Creb1, Map1a, Snap25, Stx1b, Hmbs, Kif5a, Iqschfp	11	283	467	55267	0.0236	3.43104e-05	****	0.00102931	**
GO:0038063	collagen-activated tyrosine kinase receptor signaling pathway	Biological Process	Col1a1, Col4a1, Col4a2	3	283	13	55267	0.2308	3.65778e-05	****	0.00108362	**
GO:0030285	obsolete integral component of synaptic vesicle membrane	Cellular Component	Atp6v1g2, Slc6a9, Syp, Slc17a7	4	283	38	55267	0.1053	4.33135e-05	****	0.00126732	**
GO:0002020	protease binding	Molecular Function	Col1a1, Col1a2, Stim1, Malt1, Ttn, Cstdc4	6	283	124	55267	0.0484	4.60344e-05	****	0.00133051	**
GO:0098978	glutamatergic synapse	Cellular Component	Sparc, Adcy1, Myh10, Camk2a, Snap25, Add2, Atp2b2, Shank1, Camk2b, Gm10184	10	283	401	55267	0.0249	4.84802e-05	****	0.00138432	**
GO:0001649	osteoblast differentiation	Biological Process	Col1a1, Gpnmb, Junb, Bglap, Bglap2	5	283	77	55267	0.0649	4.96745e-05	****	0.00140153	**
GO:0031012	extracellular matrix	Cellular Component	Col1a1, Sparc, Col2a1, Col11a1, Col1a2, Col4a1, Col4a2, Col6a3	8	283	253	55267	0.0316	5.40856e-05	****	0.00150803	**
GO:0030054	cell junction	Cellular Component	Cntnap1, Faim2, Camk2a, Snap25, Atp2b2, Psd3, Syp, Arhgap26, Shank1, Cpeb3, Synpo2, Camk2b, 0610040J01Rik, Slc17a7, Rab11b	15	283	879	55267	0.0171	5.76388e-05	****	0.00158842	**
GO:0003824	catalytic activity	Molecular Function	Spo11, Srm, Hyal1, Upp1, Pfkfb3, Cdk5rap1, Dctd, Exo1, Pklr, Bdh1, Pbld1	11	283	497	55267	0.0221	5.99299e-05	****	0.00163257	**
GO:0051216	cartilage development	Biological Process	Hyal1, Edn1, Col2a1, Col11a1, Zbtb16	5	283	82	55267	0.061	6.71854e-05	****	0.00178909	**
GO:0071277	cellular response to calcium ion	Biological Process	Adcy1, Fos, Edn1, Rasal1, Junb	5	283	82	55267	0.061	6.71854e-05	****	0.00178909	**
GO:0046887	positive regulation of hormone secretion	Biological Process	Edn1, Creb1, Snap25	3	283	16	55267	0.1875	7.08096e-05	****	0.00184841	**
GO:0090501	obsolete RNA phosphodiester bond hydrolysis	Biological Process	Tsen34, Pop5, Rnasel, Gm49673	4	283	43	55267	0.093	7.09726e-05	****	0.00184841	**
GO:0004518	nuclease activity	Molecular Function	Tsen34, Exo1, Exog, Rnasel, Slfn14, Gm49673	6	283	135	55267	0.0444	7.3891e-05	****	0.0019035	**
GO:0032156	septin cytoskeleton	Cellular Component	Mapkapk5, Adam1a	2	283	3	55267	0.6667	7.81193e-05	****	0.00194887	**
GO:0030119	AP-type membrane coat adaptor complex	Cellular Component	Ap5b1, Ap5s1	2	283	3	55267	0.6667	7.81193e-05	****	0.00194887	**
GO:0008147	structural constituent of bone	Molecular Function	Bglap, Bglap2	2	283	3	55267	0.6667	7.81193e-05	****	0.00194887	**
GO:0005874	microtubule	Cellular Component	Apc, Pafah1b1, Map1a, Dclk2, Hsph1, Stim1, Dnah17, Kif5a, Gm49450	9	283	345	55267	0.0261	8.20742e-05	****	0.00202621	**
GO:0007605	sensory perception of sound	Biological Process	Col1a1, Col2a1, Map1a, Col11a1, Atp2b2, Fgfr1	6	283	138	55267	0.0435	8.34429e-05	****	0.00203876	**
GO:0035254	glutamate receptor binding	Molecular Function	Camk2a, Atp2b2, Gm49909	3	283	17	55267	0.1765	8.56574e-05	****	0.00207151	**
GO:0003690	double-stranded DNA binding	Molecular Function	Fos, Dmc1, Creb1, Mterf2, Junb, Zbtb16	6	283	142	55267	0.0423	9.76811e-05	****	0.00233843	**
GO:0004519	endonuclease activity	Molecular Function	Exo1, Exog, Rnasel, Slfn14, Gm49673	5	283	89	55267	0.0562	9.92692e-05	****	0.00235268	**
GO:0043229	intracellular organelle	Cellular Component	Snap25, Syp, Slc17a7	3	283	18	55267	0.1667	0.0001024	***	0.00240284	**
GO:0000187	obsolete activation of MAPK activity	Biological Process	Shc2, Stk39, Hgf, Prok2, Tlr4	5	283	92	55267	0.0543	0.000116152	***	0.00269883	**
GO:0051010	microtubule plus-end binding	Molecular Function	Apc, Pafah1b1, Stim1	3	283	19	55267	0.1579	0.000121139	***	0.00278738	**
GO:0008033	tRNA processing	Biological Process	Nat10, Cdk5rap1, Tsen34, Pus7, Pop5	5	283	94	55267	0.0532	0.000128574	***	0.00292999	**
GO:0005102	signaling receptor binding	Molecular Function	Tnk1, Edn1, Stx1b, Angpt2, Fgfr1, Apln, Tlr4, Tg, Tigit	9	283	370	55267	0.0243	0.000138931	***	0.00313586	**
GO:0005887	plasma membrane	Cellular Component	Cav2, Ggt1, Steap4, Flt4, Adcy1, F2rl1, Ms4a1, Slc6a9, Gpnmb, Scnn1a, Cd19, Stim1, Fgfr1, Tlr4, Prokr1, Erbb2, Klrb1b	17	283	1181	55267	0.0144	0.000147953	***	0.00330801	**
GO:0006220	pyrimidine nucleotide metabolic process	Biological Process	Upp1, Dctd	2	283	4	55267	0.5	0.000155709	***	0.0033246	**
GO:0035976	transcription factor AP-1 complex	Cellular Component	Fos, Junb	2	283	4	55267	0.5	0.000155709	***	0.0033246	**
GO:0060665	regulation of branching involved in salivary gland morphogenesis by mesenchymal-epithelial signaling	Biological Process	Hgf, Fgfr1	2	283	4	55267	0.5	0.000155709	***	0.0033246	**
GO:0090400	stress-induced premature senescence	Biological Process	Mapkapk5, Adam1a	2	283	4	55267	0.5	0.000155709	***	0.0033246	**
GO:0032571	response to vitamin K	Biological Process	Bglap, Bglap2	2	283	4	55267	0.5	0.000155709	***	0.0033246	**
GO:0003674	molecular_function	Molecular Function	Emc10, Golm1, Ccdc116, Ttc27, Tmem138, Tmem132a, Ifitm1, Jmjd8, Tlcd4, 3830406C13Rik, Smyd5, Ypel4, 9530077C05Rik, Ypel5, Limd2, 1700123O20Rik, Snhg11, 9930104L06Rik, Ubtd2, Proser2, Ifitm10, Tmem198b, Sult6b2, Ap5b1, Tifab, Kctd14, Trim65, 0610040J01Rik, Haghl, Krt83, Xlr4b, Ap5s1, Evi2, Vsig10l, 2210418O10Rik, Rpl41	36	283	3695	55267	0.0097	0.000166321	***	0.00350188	**
GO:0032991	protein-containing complex	Cellular Component	Cav2, Ifitm1, Mapkapk5, Hsph1, Cd19, Stim1, Syp, Malt1, Exog, Tg, Grwd1, Zbtb16, Adam1a, Gm49909	14	283	861	55267	0.0163	0.000166967	***	0.00350188	**
GO:0003779	actin binding	Molecular Function	Myo19, Nos2, Myh10, Ablim1, Map1a, Add2, Synpo2, Ncald, Mical3	9	283	382	55267	0.0236	0.000176155	***	0.00366218	**
GO:0032757	positive regulation of interleukin-8 production	Biological Process	F2rl1, Tlr4, Tlr7, Cd14	4	283	55	55267	0.0727	0.000186905	***	0.00385187	**
GO:0001501	skeletal system development	Biological Process	Col1a1, Edn1, Col2a1, Col1a2, Zbtb16	5	283	103	55267	0.0485	0.00019752	***	0.00403554	**
GO:0042803	protein homodimerization activity	Molecular Function	Cav2, Srm, Flt4, Nos2, Camk2a, Add2, Bhlhe41, Fgfr1, Abcg4, Commd1, Camk2b, Zbtb16	12	283	672	55267	0.0179	0.000209174	***	0.00423711	**
GO:0006887	exocytosis	Biological Process	Myh10, Snap25, Stx1b, Mical3, Rab11b	5	283	105	55267	0.0476	0.000216067	***	0.00433966	**
GO:0030506	ankyrin binding	Molecular Function	Ttn, Obscn, Iqschfp	3	283	23	55267	0.1304	0.000218069	***	0.00434305	**
GO:0009408	response to heat	Biological Process	Pklr, Cd14, Cxcl2, Hspa1b	4	283	58	55267	0.069	0.000229726	***	0.00453708	**
GO:0008021	synaptic vesicle	Cellular Component	Septin2, Snap25, Stx1b, Syp, Slc17a7, Rab11b	6	283	167	55267	0.0359	0.000236168	***	0.00462578	**
GO:0071230	cellular response to amino acid stimulus	Biological Process	Col1a1, Col1a2, Col4a1, Cpeb3	4	283	59	55267	0.0678	0.000245446	***	0.00474652	**
GO:0005543	phospholipid binding	Molecular Function	Syt14, Rasal1, Psd3, Arhgap26, Bdh1	5	283	108	55267	0.0463	0.000246338	***	0.00474652	**
GO:0048858	cell projection morphogenesis	Biological Process	Nes, Camk2b	2	283	5	55267	0.4	0.000258636	***	0.00478881	**
GO:1903825	organic acid transmembrane transport	Biological Process	Slc13a5, Slc6a9	2	283	5	55267	0.4	0.000258636	***	0.00478881	**
GO:0021678	third ventricle development	Biological Process	Myh10, Atp1b2	2	283	5	55267	0.4	0.000258636	***	0.00478881	**
GO:0005954	calcium- and calmodulin-dependent protein kinase complex	Cellular Component	Camk2a, Camk2b	2	283	5	55267	0.4	0.000258636	***	0.00478881	**
GO:0046848	hydroxyapatite binding	Molecular Function	Bglap, Bglap2	2	283	5	55267	0.4	0.000258636	***	0.00478881	**
GO:0014823	response to activity	Biological Process	Edn1, Creb1, Angpt2, Col4a2	4	283	60	55267	0.0667	0.000261925	***	0.00481212	**
GO:0030335	positive regulation of cell migration	Biological Process	Col1a1, Apc, Edn1, F2rl1, Hgf, Gpnmb, Synpo2	7	283	242	55267	0.0289	0.000272418	***	0.0049664	**
GO:0048839	inner ear development	Biological Process	Sparc, Col2a1, Atp2b2, Tifab	4	283	61	55267	0.0656	0.000279184	***	0.00505088	**
GO:0042995	cell projection	Cellular Component	Myh10, Camk2a, Tmem138, Jade1, Septin2, Map1a, Psd3, Angpt2, Dnah17, Tlr4, Cpeb3, Mical3, Bglap, Bglap2, Iqschfp	15	283	1029	55267	0.0146	0.00031601	***	0.00559117	**
GO:1901224	positive regulation of non-canonical NF-kappaB signal transduction	Biological Process	Edn1, Tlr4, Tlr7, Cd14	4	283	63	55267	0.0635	0.000316125	***	0.00559117	**
GO:0030855	epithelial cell differentiation	Biological Process	Fn3k, Col4a1, Tagln, Ces1d	4	283	63	55267	0.0635	0.000316125	***	0.00559117	**
GO:0071560	cellular response to transforming growth factor beta stimulus	Biological Process	Col1a1, Edn1, Creb1, Col4a2	4	283	64	55267	0.0625	0.000335851	***	0.0058527	**
GO:0060348	bone development	Biological Process	Sparc, Col2a1, Bglap, Bglap2	4	283	64	55267	0.0625	0.000335851	***	0.0058527	**
GO:1900273	positive regulation of long-term synaptic potentiation	Biological Process	Adcy1, Creb1, Cpeb3	3	283	27	55267	0.1111	0.000354749	***	0.00608176	**
GO:0061003	positive regulation of dendritic spine morphogenesis	Biological Process	Pafah1b1, Camk2b, Xlr4b	3	283	27	55267	0.1111	0.000354749	***	0.00608176	**
GO:0004713	protein tyrosine kinase activity	Molecular Function	Tnk1, Flt4, Fgfr1, Ttn, Erbb2	5	283	117	55267	0.0427	0.000356694	***	0.00608176	**
GO:0019901	protein kinase binding	Molecular Function	Cav2, Apc, Nos2, Stk39, Add2, Stx1b, Ibtk, Zfp36, Ttn, Camk2b	10	283	515	55267	0.0194	0.000365629	***	0.00618957	**
GO:0000149	SNARE binding	Molecular Function	Cav2, Snap25, Stx1b, Syp	4	283	66	55267	0.0606	0.000377921	***	0.0062336	**
GO:0009629	response to gravity	Biological Process	Sparc, Fos	2	283	6	55267	0.3333	0.000386641	***	0.0062336	**
GO:0090724	central region of growth cone	Cellular Component	Pafah1b1, Kif5a	2	283	6	55267	0.3333	0.000386641	***	0.0062336	**
GO:0006029	proteoglycan metabolic process	Biological Process	Col2a1, Col11a1	2	283	6	55267	0.3333	0.000386641	***	0.0062336	**
GO:0002322	B cell proliferation involved in immune response	Biological Process	Cd19, Tlr4	2	283	6	55267	0.3333	0.000386641	***	0.0062336	**
GO:0046696	lipopolysaccharide receptor complex	Cellular Component	Tlr4, Cd14	2	283	6	55267	0.3333	0.000386641	***	0.0062336	**
GO:1900076	regulation of cellular response to insulin stimulus	Biological Process	Bglap, Bglap2	2	283	6	55267	0.3333	0.000386641	***	0.0062336	**
GO:0042493	response to xenobiotic stimulus	Biological Process	Col1a1, Adcy1, Fos, Edn1, Creb1, Ak4, Hmbs, Junb	8	283	339	55267	0.0236	0.000396952	***	0.00635659	**
GO:0009612	response to mechanical stimulus	Biological Process	Col1a1, Fos, Angpt2, Junb	4	283	67	55267	0.0597	0.000400309	***	0.00636733	**
GO:0015031	protein transport	Biological Process	Col1a1, Sar1a, Napg, Dnajc14, Stx1b, Tnpo2, Ap5b1, Commd1, Gm10184, Ap5s1, Rab11b	11	283	621	55267	0.0177	0.000408137	***	0.00644856	**
GO:0014068	obsolete positive regulation of phosphatidylinositol 3-kinase signaling	Biological Process	Unc5b, F2rl1, Hgf, Erbb2	4	283	69	55267	0.058	0.000447899	***	0.00702994	**
GO:0044344	cellular response to fibroblast growth factor stimulus	Biological Process	Col1a1, Hyal1, Zfp36	3	283	30	55267	0.1	0.000486846	***	0.00759095	**
GO:0071363	cellular response to growth factor stimulus	Biological Process	Sparc, Creb1, Angpt2, Erbb2	4	283	72	55267	0.0556	0.000526653	***	0.00809198	**
GO:0032007	negative regulation of TOR signaling	Biological Process	Mapkapk5, Adam1a, Gm42878	3	283	31	55267	0.0968	0.000536973	***	0.00809198	**
GO:0060351	cartilage development involved in endochondral bone morphogenesis	Biological Process	Col1a1, Col2a1	2	283	7	55267	0.2857	0.000539466	***	0.00809198	**
GO:0060117	auditory receptor cell development	Biological Process	Pafah1b1, Fgfr1	2	283	7	55267	0.2857	0.000539466	***	0.00809198	**
GO:0098967	exocytic insertion of neurotransmitter receptor to postsynaptic membrane	Biological Process	Snap25, Stx1b	2	283	7	55267	0.2857	0.000539466	***	0.00809198	**
GO:0005587	collagen type IV trimer	Cellular Component	Col4a1, Col4a2	2	283	7	55267	0.2857	0.000539466	***	0.00809198	**
GO:0001666	response to hypoxia	Biological Process	Nos2, Edn1, Creb1, Angpt2, Loxl2, Pklr	6	283	197	55267	0.0305	0.000568182	***	0.00846913	**
GO:0071222	cellular response to lipopolysaccharide	Biological Process	Nos2, Malt1, Tlr4, Zfp36, Cd14, Cxcl2	6	283	198	55267	0.0303	0.00058346	***	0.0086425	**
GO:0006906	vesicle fusion	Biological Process	Cav2, Snap25, Stx1b	3	283	32	55267	0.0938	0.000590286	***	0.0086893	**
GO:0005768	endosome	Cellular Component	Steap4, Snap25, Slc6a9, Gpnmb, Tlr4, Grap2, Tlr7, Commd1, Erbb2, Ap5s1, Rab11b	11	283	650	55267	0.0169	0.000594885	***	0.00870295	**
GO:0051015	actin filament binding	Molecular Function	Myo19, Myh10, Ablim1, Add2, Tagln, Ttn	6	283	199	55267	0.0302	0.000599054	***	0.00871018	**
GO:0090102	cochlea development	Biological Process	Pafah1b1, Atp2b2, Tifab	3	283	33	55267	0.0909	0.000646865	***	0.00929133	**
GO:0004540	RNA nuclease activity	Molecular Function	Pop5, Rnasel, Gm49673	3	283	33	55267	0.0909	0.000646865	***	0.00929133	**
GO:0005739	mitochondrion	Cellular Component	Myo19, Cox7a2l, Pmaip1, Napg, Camk2a, Creb1, Cdk5rap1, Ak4, Dmpk, Prss35, Nudt19, 1700123O20Rik, Exog, Bdh1, Mterf2, Sfxn4, Rnasel, Rab11b, Hspa1b, Gm49673	20	283	1733	55267	0.0115	0.00069269	***	0.00987759	**
GO:0003676	nucleic acid binding	Molecular Function	Zfp639, Tsen34, Zfp60, Cpeb3, Exog, Mterf2, Zfp46, Zfp961, Zfp422, Zbtb16, 2210418O10Rik, Zfx, Rbm12, Yy2, Gm27029, Gm38431, Snhg4	17	283	1355	55267	0.0125	0.000704982	***	0.00987759	**
GO:0044853	plasma membrane raft	Cellular Component	Ms4a1, Add2, Stim1	3	283	34	55267	0.0882	0.000706788	***	0.00987759	**
GO:0031663	lipopolysaccharide-mediated signaling pathway	Biological Process	Malt1, Tlr4, Cd14	3	283	34	55267	0.0882	0.000706788	***	0.00987759	**
GO:0016460	myosin II complex	Cellular Component	Myh10, Gm49909	2	283	8	55267	0.25	0.000716854	***	0.00987759	**
GO:0034379	very-low-density lipoprotein particle assembly	Biological Process	Soat2, Ces1d	2	283	8	55267	0.25	0.000716854	***	0.00987759	**
GO:0099641	anterograde axonal protein transport	Biological Process	Map1a, Kif5a	2	283	8	55267	0.25	0.000716854	***	0.00987759	**
GO:0018108	peptidyl-tyrosine phosphorylation	Biological Process	Tnk1, Flt4, Fgfr1, Ttn, Erbb2	5	283	137	55267	0.0365	0.000732028	***	0.0100284	*
GO:0033017	sarcoplasmic reticulum membrane	Cellular Component	Dmpk, Stim1, Camk2b	3	283	35	55267	0.0857	0.000770134	***	0.0104298	*
GO:0004521	RNA endonuclease activity	Molecular Function	Exog, Slfn14, Gm49673	3	283	35	55267	0.0857	0.000770134	***	0.0104298	*
GO:0001725	stress fiber	Cellular Component	Myh10, Ablim1, Synpo2, Gm49909	4	283	81	55267	0.0494	0.000821574	***	0.0110632	*
GO:0051019	mitogen-activated protein kinase binding	Molecular Function	Mapkapk5, Adam1a, Gm42878	3	283	36	55267	0.0833	0.000836979	***	0.011207	*
GO:0045766	positive regulation of angiogenesis	Biological Process	Emc10, Hyal1, Hgf, Stim1, Angpt2	5	283	144	55267	0.0347	0.000915661	***	0.0119614	*
GO:0010226	response to lithium ion	Biological Process	Adcy1, Pklr	2	283	9	55267	0.2222	0.000918553	***	0.0119614	*
GO:0002115	store-operated calcium entry	Biological Process	Ms4a1, Stim1	2	283	9	55267	0.2222	0.000918553	***	0.0119614	*
GO:0010944	negative regulation of transcription by competitive promoter binding	Biological Process	Creb1, Bhlhe41	2	283	9	55267	0.2222	0.000918553	***	0.0119614	*
GO:0071223	cellular response to lipoteichoic acid	Biological Process	Tlr4, Cd14	2	283	9	55267	0.2222	0.000918553	***	0.0119614	*
GO:0050727	regulation of inflammatory response	Biological Process	Ggt1, Stk39, Tlr4, Il1rl2	4	283	84	55267	0.0476	0.000941455	***	0.0121926	*
GO:0043014	alpha-tubulin binding	Molecular Function	Hsph1, Tbcel, Ncald	3	283	38	55267	0.0789	0.000981461	***	0.0126416	*
GO:0030307	positive regulation of cell growth	Biological Process	Hyal1, Flt4, Zfp639, Erbb2	4	283	86	55267	0.0465	0.00102789	**	0.0131682	*
GO:0032733	positive regulation of interleukin-10 production	Biological Process	Hgf, Tlr4, Tigit	3	283	39	55267	0.0769	0.00105924	**	0.0134431	*
GO:0000226	microtubule cytoskeleton organization	Biological Process	Pafah1b1, Map1a, Dclk2, Tbcel, Gm49450	5	283	149	55267	0.0336	0.00106638	**	0.0134431	*
GO:0098794	postsynapse	Cellular Component	Snap25, Add2, Atp2b2, Cpeb3, Slc17a7	5	283	149	55267	0.0336	0.00106638	**	0.0134431	*
GO:0015629	actin cytoskeleton	Cellular Component	Myo19, Ablim1, Septin2, Snap25, Synpo2, Actg2	6	283	225	55267	0.0267	0.0011311	**	0.0141251	*
GO:0008306	associative learning	Biological Process	Map1a, Snap25, Shank1	3	283	40	55267	0.075	0.00114081	**	0.0141251	*
GO:0060272	embryonic skeletal joint morphogenesis	Biological Process	Hyal1, Col2a1	2	283	10	55267	0.2	0.00114431	**	0.0141251	*
GO:1901380	negative regulation of potassium ion transmembrane transport	Biological Process	Stk39, Kel	2	283	10	55267	0.2	0.00114431	**	0.0141251	*
GO:0045944	positive regulation of transcription by RNA polymerase II	Biological Process	Fos, Edn1, F2rl1, Ablim1, Creb1, Rprd1b, Zfp639, Morf4l2, Fgfr1, Atf5, Tlr4, Zfp750, Junb, Rnasel, Yy2	15	283	1172	55267	0.0128	0.00118084	**	0.0145005	*
GO:0060076	excitatory synapse	Cellular Component	Syp, Shank1, Slc17a7	3	283	41	55267	0.0732	0.00122624	**	0.0149036	*
GO:0007249	canonical NF-kappaB signal transduction	Biological Process	Malt1, Tlr7, Tifab	3	283	41	55267	0.0732	0.00122624	**	0.0149036	*
GO:0008022	obsolete protein C-terminus binding	Molecular Function	Hspg2, Atp2b2, Shank1, Hpcal4, Erbb2, Zbtb16	6	283	229	55267	0.0262	0.00123763	**	0.0149652	*
GO:0044877	protein-containing complex binding	Molecular Function	Pafah1b1, Fos, Cdk5rap1, Hgf, Syp, Fgfr1, Shank1, Tg, Erbb2, Kif5a	10	283	610	55267	0.0164	0.00132299	**	0.0159162	*
GO:0006606	protein import into nucleus	Biological Process	Pttg1ip, Tnpo2, Ing1, Gm10184	4	283	93	55267	0.043	0.00137434	**	0.0164353	*
GO:0043589	skin morphogenesis	Biological Process	Col1a1, Col1a2	2	283	11	55267	0.1818	0.00139388	**	0.0164353	*
GO:0000737	obsolete DNA catabolic process, endonucleolytic	Biological Process	Spo11, Exog	2	283	11	55267	0.1818	0.00139388	**	0.0164353	*
GO:0030212	hyaluronan metabolic process	Biological Process	Hyal1, Hgf	2	283	11	55267	0.1818	0.00139388	**	0.0164353	*
GO:0006836	neurotransmitter transport	Biological Process	Slc6a9, Stx1b, Slc17a7	3	283	43	55267	0.0698	0.00140895	**	0.0165307	*
GO:0030496	midbody	Cellular Component	Myh10, Septin2, Nat10, Ypel5, Mical3	5	283	159	55267	0.0314	0.00142199	**	0.0166016	*
GO:0007409	axonogenesis	Biological Process	Adcy1, Myh10, Creb1, Map1a	4	283	95	55267	0.0421	0.00148661	**	0.0172709	*
GO:0006811	monoatomic ion transport	Biological Process	Steap4, Slc13a5, Atp6v1g2, Add2, Atp2b2, Scnn1a, Stim1, Atp1b2, Sfxn4, Slc17a7	10	283	621	55267	0.0161	0.00150883	**	0.0174435	*
GO:0051930	regulation of sensory perception of pain	Biological Process	Edn1, Fgfr1, Tlr4	3	283	45	55267	0.0667	0.00160788	**	0.018276	*
GO:0031201	SNARE complex	Cellular Component	Napg, Snap25, Stx1b	3	283	45	55267	0.0667	0.00160788	**	0.018276	*
GO:0042632	cholesterol homeostasis	Biological Process	Soat2, Commd1, Lipg, Ces1d	4	283	98	55267	0.0408	0.00166676	**	0.018276	*
GO:0031274	positive regulation of pseudopodium assembly	Biological Process	Apc, F2rl1	2	283	12	55267	0.1667	0.001667	**	0.018276	*
GO:0055003	cardiac myofibril assembly	Biological Process	Myh10, Ttn	2	283	12	55267	0.1667	0.001667	**	0.018276	*
GO:0030431	sleep	Biological Process	Fos, Snap25	2	283	12	55267	0.1667	0.001667	**	0.018276	*
GO:0002082	regulation of oxidative phosphorylation	Biological Process	Cox7a2l, Ak4	2	283	12	55267	0.1667	0.001667	**	0.018276	*
GO:0031629	synaptic vesicle fusion to presynaptic active zone membrane	Biological Process	Snap25, Stx1b	2	283	12	55267	0.1667	0.001667	**	0.018276	*
GO:0060213	positive regulation of nuclear-transcribed mRNA poly(A) tail shortening	Biological Process	Cpeb3, Zfp36	2	283	12	55267	0.1667	0.001667	**	0.018276	*
GO:0008409	5'-3' exonuclease activity	Molecular Function	Exo1, Exog	2	283	12	55267	0.1667	0.001667	**	0.018276	*
GO:0002237	response to molecule of bacterial origin	Biological Process	Cd14, Cxcl2	2	283	12	55267	0.1667	0.001667	**	0.018276	*
GO:0016829	lyase activity	Molecular Function	Adcy1, Car1, Car3, Tsen34, Gm49673	5	283	165	55267	0.0303	0.00167337	**	0.018276	*
GO:0000978	RNA polymerase II cis-regulatory region sequence-specific DNA binding	Molecular Function	Fos, Creb1, Zfp639, Bhlhe41, Zfp750, Bach2, Junb, Zfp422, Zbtb16, Yy2	10	283	631	55267	0.0158	0.00169567	**	0.0183764	*
GO:0016192	vesicle-mediated transport	Biological Process	Sar1a, Napg, Stx1b, Kxd1, Kif5a, Hspa1b	6	283	244	55267	0.0246	0.00170681	**	0.0183764	*
GO:0048705	skeletal system morphogenesis	Biological Process	Col1a1, Col2a1, Col11a1	3	283	46	55267	0.0652	0.00171358	**	0.0183764	*
GO:0048167	regulation of synaptic plasticity	Biological Process	Map1a, Atp2b2, Cpeb3	3	283	46	55267	0.0652	0.00171358	**	0.0183764	*
GO:0006874	intracellular calcium ion homeostasis	Biological Process	Kel, Atp2b2, Dmpk, Stim1	4	283	99	55267	0.0404	0.00173003	**	0.0184692	*
GO:0032755	positive regulation of interleukin-6 production	Biological Process	F2rl1, Tlr4, Tlr7, Il1rl2	4	283	102	55267	0.0392	0.00192981	**	0.020232	*
GO:0045600	positive regulation of fat cell differentiation	Biological Process	Creb1, Zfp36, Zbtb16	3	283	48	55267	0.0625	0.00193779	**	0.020232	*
GO:0071711	basement membrane organization	Biological Process	Cav2, Col4a1	2	283	13	55267	0.1538	0.00196344	**	0.020232	*
GO:0032886	regulation of microtubule-based process	Biological Process	Apc, Erbb2	2	283	13	55267	0.1538	0.00196344	**	0.020232	*
GO:0021670	lateral ventricle development	Biological Process	Myh10, Atp1b2	2	283	13	55267	0.1538	0.00196344	**	0.020232	*
GO:0060979	vasculogenesis involved in coronary vascular morphogenesis	Biological Process	Prok2, Fgfr1	2	283	13	55267	0.1538	0.00196344	**	0.020232	*
GO:0044309	neuron spine	Cellular Component	Syp, Shank1	2	283	13	55267	0.1538	0.00196344	**	0.020232	*
GO:0007252	I-kappaB phosphorylation	Biological Process	Tlr4, Tlr7	2	283	13	55267	0.1538	0.00196344	**	0.020232	*
GO:0009986	cell surface	Cellular Component	Cav2, Sparc, Ms4a1, Septin2, Clec2i, Plvap, Tlr4, Cd14, Lipg, Tigit	10	283	648	55267	0.0154	0.00205604	**	0.0210945	*
GO:0031410	cytoplasmic vesicle	Cellular Component	Cav2, Hyal1, Gpnmb, Add2, Syp, Fgfr1, Tlr7, Commd1, Erbb2, Slc17a7, Rab11b	11	283	762	55267	0.0144	0.0021039	**	0.0214924	*
GO:0042060	wound healing	Biological Process	Col1a1, Sparc, Cxcl2, Erbb2	4	283	105	55267	0.0381	0.00214501	**	0.0218184	*
GO:0007265	Ras protein signal transduction	Biological Process	Mapkapk5, Adam1a, Gm42878	3	283	50	55267	0.06	0.00217946	**	0.022074	*
GO:0016709	oxidoreductase activity, acting on paired donors, with incorporation or reduction of molecular oxygen, NAD(P)H as one donor, and incorporation of one atom of oxygen	Molecular Function	Nos2, Mical3	2	283	14	55267	0.1429	0.00228296	**	0.0227336	*
GO:0035613	RNA stem-loop binding	Molecular Function	Myh10, Cpeb3	2	283	14	55267	0.1429	0.00228296	**	0.0227336	*
GO:0034142	toll-like receptor 4 signaling pathway	Biological Process	Tlr4, Cd14	2	283	14	55267	0.1429	0.00228296	**	0.0227336	*
GO:0043691	reverse cholesterol transport	Biological Process	Lipg, Ces1d	2	283	14	55267	0.1429	0.00228296	**	0.0227336	*
GO:0071364	cellular response to epidermal growth factor stimulus	Biological Process	Col1a1, Zfp36, Erbb2	3	283	52	55267	0.0577	0.00243902	**	0.0240854	*
GO:0004714	transmembrane receptor protein tyrosine kinase activity	Molecular Function	Flt4, Fgfr1, Erbb2	3	283	52	55267	0.0577	0.00243902	**	0.0240854	*
GO:0046982	protein heterodimerization activity	Molecular Function	Cav2, Add2, Bhlhe41, Abcg4, Tlr4, Atp1b2, Erbb2	7	283	355	55267	0.0197	0.00251946	**	0.0247764	*
GO:0015293	symporter activity	Molecular Function	Slc13a5, Slc15a2, Slc6a9, Slc17a7	4	283	110	55267	0.0364	0.00253954	**	0.0247886	*
GO:0001541	ovarian follicle development	Biological Process	Spo11, Dmc1, Zfx	3	283	53	55267	0.0566	0.00257566	**	0.0247886	*
GO:0016459	myosin complex	Cellular Component	Myo19, Myh10, Gm49909	3	283	53	55267	0.0566	0.00257566	**	0.0247886	*
GO:0007512	adult heart development	Biological Process	Myh10, Ttn	2	283	15	55267	0.1333	0.0026253	**	0.0247886	*
GO:0021680	cerebellar Purkinje cell layer development	Biological Process	Myh10, Faim2	2	283	15	55267	0.1333	0.0026253	**	0.0247886	*
GO:0031083	BLOC-1 complex	Cellular Component	Snap25, Kxd1	2	283	15	55267	0.1333	0.0026253	**	0.0247886	*
GO:0048791	calcium ion-regulated exocytosis of neurotransmitter	Biological Process	Snap25, Stx1b	2	283	15	55267	0.1333	0.0026253	**	0.0247886	*
GO:0001935	endothelial cell proliferation	Biological Process	Prok2, Loxl2	2	283	15	55267	0.1333	0.0026253	**	0.0247886	*
GO:0002755	MyD88-dependent toll-like receptor signaling pathway	Biological Process	Tlr4, Tlr7	2	283	15	55267	0.1333	0.0026253	**	0.0247886	*
GO:0051371	muscle alpha-actinin binding	Molecular Function	Synpo2, Ttn	2	283	15	55267	0.1333	0.0026253	**	0.0247886	*
GO:0030027	lamellipodium	Cellular Component	Apc, Myh10, Ablim1, Snap25, Actg2	5	283	184	55267	0.0272	0.00268556	**	0.0251572	*
GO:0043209	myelin sheath	Cellular Component	Cntnap1, Napg, Septin2, Snap25, Erbb2	5	283	184	55267	0.0272	0.00268556	**	0.0251572	*
GO:0010595	positive regulation of endothelial cell migration	Biological Process	Emc10, Sparc, Flt4	3	283	54	55267	0.0556	0.00271693	**	0.0253509	*
GO:0008217	regulation of blood pressure	Biological Process	Edn1, Stk39, Col1a2	3	283	55	55267	0.0545	0.0028629	**	0.0257703	*
GO:0016197	endosomal transport	Biological Process	Snap25, Ap5b1, Ap5s1	3	283	55	55267	0.0545	0.0028629	**	0.0257703	*
GO:0060291	long-term synaptic potentiation	Biological Process	Snap25, Shank1, Camk2b	3	283	55	55267	0.0545	0.0028629	**	0.0257703	*
GO:0042552	myelination	Biological Process	Kel, Acer3, Erbb2	3	283	55	55267	0.0545	0.0028629	**	0.0257703	*
GO:0005769	early endosome	Cellular Component	F2rl1, Ifitm1, Tlr4, Commd1, Lipg, Erbb2	6	283	271	55267	0.0221	0.00287704	**	0.0257703	*
GO:0003677	DNA binding	Molecular Function	Spo11, Fos, Dmc1, Pot1b, Creb1, Zfp639, Bhlhe41, Phc3, Atf5, Exo1, Bach2, Zfp36, Mterf2, Zfp46, Junb, Zfp422, Zbtb16, Zfx, Yy2	19	283	1821	55267	0.0104	0.00291122	**	0.0257703	*
GO:0030425	dendrite	Cellular Component	Camk2a, Map1a, Atp2b2, Shank1, Cpeb3, Camk2b, Bglap, Bglap2, Kif5a	9	283	570	55267	0.0158	0.00291852	**	0.0257703	*
GO:1990830	cellular response to leukemia inhibitory factor	Biological Process	Srm, Creb1, Abcg4, Spock2	4	283	115	55267	0.0348	0.00298122	**	0.0257703	*
GO:0005788	endoplasmic reticulum lumen	Cellular Component	Sdf2l1, Jmjd8, Ces1d, Gm49673	4	283	115	55267	0.0348	0.00298122	**	0.0257703	*
GO:0048278	vesicle docking	Biological Process	Cav2, Stx1b	2	283	16	55267	0.125	0.00299022	**	0.0257703	*
GO:0035994	response to muscle stretch	Biological Process	Fos, Edn1	2	283	16	55267	0.125	0.00299022	**	0.0257703	*
GO:0021702	cerebellar Purkinje cell differentiation	Biological Process	Faim2, Atp2b2	2	283	16	55267	0.125	0.00299022	**	0.0257703	*
GO:0004683	calmodulin-dependent protein kinase activity	Molecular Function	Camk2a, Camk2b	2	283	16	55267	0.125	0.00299022	**	0.0257703	*
GO:0004089	carbonate dehydratase activity	Molecular Function	Car1, Car3	2	283	16	55267	0.125	0.00299022	**	0.0257703	*
GO:0007250	activation of NF-kappaB-inducing kinase activity	Biological Process	Malt1, Tlr4	2	283	16	55267	0.125	0.00299022	**	0.0257703	*
GO:0050135	NAD(P)+ nucleosidase activity	Molecular Function	Tlr4, Il1rl2	2	283	16	55267	0.125	0.00299022	**	0.0257703	*
GO:0061809	NAD+ nucleotidase, cyclic ADP-ribose generating	Molecular Function	Tlr4, Il1rl2	2	283	16	55267	0.125	0.00299022	**	0.0257703	*
GO:0030014	CCR4-NOT complex	Cellular Component	Cpeb3, Zfp36	2	283	16	55267	0.125	0.00299022	**	0.0257703	*
GO:0061158	3'-UTR-mediated mRNA destabilization	Biological Process	Cpeb3, Zfp36	2	283	16	55267	0.125	0.00299022	**	0.0257703	*
GO:1900153	positive regulation of nuclear-transcribed mRNA catabolic process, deadenylation-dependent decay	Biological Process	Cpeb3, Zfp36	2	283	16	55267	0.125	0.00299022	**	0.0257703	*
GO:0000028	ribosomal small subunit assembly	Biological Process	Rps27rt, Rps27	2	283	16	55267	0.125	0.00299022	**	0.0257703	*
GO:0030154	cell differentiation	Biological Process	Cav2, Tnk1, Pafah1b1, Creb1, Septin2, Rasal1, Bhlhe41, Angpt2, Shank1, Zfp750, Camk2b, Obscn	12	283	920	55267	0.013	0.00307311	**	0.0263887	*
GO:0005794	Golgi apparatus	Cellular Component	Cav2, Col1a1, Steap4, Sar1a, Golm1, Faim2, Tmem132a, Acer3, Scrg1, Tlr4, Cd14, Tg, Lipg, Bglap, Bglap2	15	283	1297	55267	0.0116	0.00310059	**	0.0265285	*
GO:0005730	nucleolus	Cellular Component	Cox7a2l, Nat10, Mrto4, Morf4l2, Ypel4, Rrp12, Tsen34, 9930104L06Rik, Grwd1, Pop5, Zfx	11	283	805	55267	0.0137	0.00319261	**	0.0272176	*
GO:0009617	response to bacterium	Biological Process	Nos2, Ms4a1, Car3, Tlr4, Cd14	5	283	192	55267	0.026	0.00322228	**	0.027372	*
GO:0042981	regulation of apoptotic process	Biological Process	Cideb, Sdf2l1, Pmaip1, Creb1, Malt1	5	283	193	55267	0.0259	0.00329441	**	0.0278848	*
GO:0001102	RNA polymerase II-specific DNA-binding transcription factor binding	Molecular Function	Fos, Creb1, Bhlhe41	3	283	58	55267	0.0517	0.00332942	**	0.0279813	*
GO:0043406	positive regulation of MAP kinase activity	Biological Process	Edn1, Fgfr1, Erbb2	3	283	58	55267	0.0517	0.00332942	**	0.0279813	*
GO:0032611	interleukin-1 beta production	Biological Process	F2rl1, Tlr4	2	283	17	55267	0.1176	0.0033775	**	0.0279883	*
GO:0043194	axon initial segment	Cellular Component	Map1a, Iqschfp	2	283	17	55267	0.1176	0.0033775	**	0.0279883	*
GO:0016836	hydro-lyase activity	Molecular Function	Car1, Car3	2	283	17	55267	0.1176	0.0033775	**	0.0279883	*
GO:0050868	negative regulation of T cell activation	Biological Process	Gpnmb, Tigit	2	283	17	55267	0.1176	0.0033775	**	0.0279883	*
GO:0008284	positive regulation of cell population proliferation	Biological Process	Il7r, Flt4, Edn1, Rprd1b, Prok2, Acer3, Fgfr1, Apln, Erbb2	9	283	585	55267	0.0154	0.00345884	**	0.0285625	*
GO:0006814	sodium ion transport	Biological Process	Slc13a5, Scnn1a, Atp1b2, Slc17a7	4	283	120	55267	0.0333	0.00347269	**	0.0285773	*
GO:0003007	heart morphogenesis	Biological Process	Col2a1, Col11a1, Ttn	3	283	59	55267	0.0508	0.00349463	**	0.0286584	*
GO:0043410	positive regulation of MAPK cascade	Biological Process	Cav2, Flt4, Fgfr1, Erbb2	4	283	121	55267	0.0331	0.00357718	**	0.0292342	*
GO:0033674	positive regulation of kinase activity	Biological Process	Flt4, Fgfr1, Erbb2	3	283	60	55267	0.05	0.00366477	**	0.0297428	*
GO:1904115	axon cytoplasm	Cellular Component	Pafah1b1, Map1a, Kif5a	3	283	60	55267	0.05	0.00366477	**	0.0297428	*
GO:0010812	negative regulation of cell-substrate adhesion	Biological Process	Col1a1, Angpt2	2	283	18	55267	0.1111	0.00378688	**	0.0297428	*
GO:0007097	nuclear migration	Biological Process	Pafah1b1, Myh10	2	283	18	55267	0.1111	0.00378688	**	0.0297428	*
GO:0035729	cellular response to hepatocyte growth factor stimulus	Biological Process	Creb1, Hgf	2	283	18	55267	0.1111	0.00378688	**	0.0297428	*
GO:0050910	detection of mechanical stimulus involved in sensory perception of sound	Biological Process	Col11a1, Atp2b2	2	283	18	55267	0.1111	0.00378688	**	0.0297428	*
GO:1905564	positive regulation of vascular endothelial cell proliferation	Biological Process	Fgfr1, Apln	2	283	18	55267	0.1111	0.00378688	**	0.0297428	*
GO:0004222	metalloendopeptidase activity	Molecular Function	Thop1, Kel, Mmel1, Adam1a	4	283	125	55267	0.032	0.0040165	**	0.0297428	*
GO:0043235	receptor complex	Cellular Component	Flt4, Fgfr1, Tlr4, Tlr7, Erbb2	5	283	203	55267	0.0246	0.00408094	**	0.0297428	*
GO:0032609	type II interferon production	Biological Process	F2rl1, Tlr4	2	283	19	55267	0.1053	0.00421815	**	0.0297428	*
GO:1904355	positive regulation of telomere capping	Biological Process	Mapkapk5, Adam1a	2	283	19	55267	0.1053	0.00421815	**	0.0297428	*
GO:0090305	nucleic acid phosphodiester bond hydrolysis	Biological Process	Tsen34, Exo1, Rnasel, Gm49673	4	283	127	55267	0.0315	0.00424925	**	0.0297428	*
GO:0042127	regulation of cell population proliferation	Biological Process	Tnk1, Sparc, Nos2, Fgfr1, Junb	5	283	205	55267	0.0244	0.00425301	**	0.0297428	*
GO:0071356	cellular response to tumor necrosis factor	Biological Process	Col1a1, Hyal1, Edn1, Zfp36	4	283	129	55267	0.031	0.00449093	**	0.0297428	*
GO:0016529	sarcoplasmic reticulum	Cellular Component	Dmpk, Stim1, Camk2b	3	283	65	55267	0.0462	0.00459096	**	0.0297428	*
GO:0045987	positive regulation of smooth muscle contraction	Biological Process	Edn1, Prok2	2	283	20	55267	0.1	0.00467106	**	0.0297428	*
GO:2000010	positive regulation of protein localization to cell surface	Biological Process	Map1a, Commd1	2	283	20	55267	0.1	0.00467106	**	0.0297428	*
GO:0098688	parallel fiber to Purkinje cell synapse	Cellular Component	Slc6a9, Atp2b2	2	283	20	55267	0.1	0.00467106	**	0.0297428	*
GO:0061608	nuclear import signal receptor activity	Molecular Function	Tnpo2, Gm10184	2	283	20	55267	0.1	0.00467106	**	0.0297428	*
GO:0032332	positive regulation of chondrocyte differentiation	Biological Process	Loxl2, Zbtb16	2	283	20	55267	0.1	0.00467106	**	0.0297428	*
GO:0019905	syntaxin binding	Molecular Function	Cav2, Napg, Snap25	3	283	66	55267	0.0455	0.00479158	**	0.0297428	*
GO:0031234	extrinsic component of cytoplasmic side of plasma membrane	Cellular Component	Cav2, Tnk1, Snap25	3	283	66	55267	0.0455	0.00479158	**	0.0297428	*
GO:0043621	protein self-association	Molecular Function	Zfp639, Malt1, Ttn	3	283	66	55267	0.0455	0.00479158	**	0.0297428	*
GO:0005200	structural constituent of cytoskeleton	Molecular Function	Add2, Ttn, Gm49450	3	283	66	55267	0.0455	0.00479158	**	0.0297428	*
GO:0006412	translation	Biological Process	Ggt1, Cpeb3, Rps27rt, Kxd1, Rps27, Rpl41	6	283	302	55267	0.0199	0.00486521	**	0.0297428	*
GO:0015631	tubulin binding	Molecular Function	Map1a, Atf5, Ncald	3	283	67	55267	0.0448	0.00499742	**	0.0297428	*
GO:0030844	positive regulation of intermediate filament depolymerization	Biological Process	Nes	1	283	1	55267	1	0.0051206	**	0.0297428	*
GO:0016889	DNA endonuclease activity, producing 3'-phosphomonoesters	Molecular Function	Spo11	1	283	1	55267	1	0.0051206	**	0.0297428	*
GO:0016755	aminoacyltransferase activity	Molecular Function	Ggt1	1	283	1	55267	1	0.0051206	**	0.0297428	*
GO:0031179	peptide modification	Biological Process	Ggt1	1	283	1	55267	1	0.0051206	**	0.0297428	*
GO:0004766	spermidine synthase activity	Molecular Function	Srm	1	283	1	55267	1	0.0051206	**	0.0297428	*
GO:0030338	CMP-N-acetylneuraminate monooxygenase activity	Molecular Function	Cmah	1	283	1	55267	1	0.0051206	**	0.0297428	*
GO:0046381	CMP-N-acetylneuraminate metabolic process	Biological Process	Cmah	1	283	1	55267	1	0.0051206	**	0.0297428	*
GO:0036328	vascular endothelial growth factor receptor activity	Molecular Function	Flt4	1	283	1	55267	1	0.0051206	**	0.0297428	*
GO:0046108	uridine metabolic process	Biological Process	Upp1	1	283	1	55267	1	0.0051206	**	0.0297428	*
GO:0034642	mitochondrion migration along actin filament	Biological Process	Myo19	1	283	1	55267	1	0.0051206	**	0.0297428	*
GO:0051130	positive regulation of cellular component organization	Biological Process	Pafah1b1	1	283	1	55267	1	0.0051206	**	0.0297428	*
GO:0006842	tricarboxylic acid transport	Biological Process	Slc13a5	1	283	1	55267	1	0.0051206	**	0.0297428	*
GO:0015142	tricarboxylic acid transmembrane transporter activity	Molecular Function	Slc13a5	1	283	1	55267	1	0.0051206	**	0.0297428	*
GO:0035674	tricarboxylic acid transmembrane transport	Biological Process	Slc13a5	1	283	1	55267	1	0.0051206	**	0.0297428	*
GO:0070650	actin filament bundle distribution	Biological Process	Myh10	1	283	1	55267	1	0.0051206	**	0.0297428	*
GO:0031707	endothelin A receptor binding	Molecular Function	Edn1	1	283	1	55267	1	0.0051206	**	0.0297428	*
GO:0042313	protein kinase C deactivation	Biological Process	Edn1	1	283	1	55267	1	0.0051206	**	0.0297428	*
GO:0043179	rhythmic excitation	Biological Process	Edn1	1	283	1	55267	1	0.0051206	**	0.0297428	*
GO:0070661	leukocyte proliferation	Biological Process	F2rl1	1	283	1	55267	1	0.0051206	**	0.0297428	*
GO:0070963	positive regulation of neutrophil mediated killing of gram-negative bacterium	Biological Process	F2rl1	1	283	1	55267	1	0.0051206	**	0.0297428	*
GO:0090195	chemokine production	Biological Process	F2rl1	1	283	1	55267	1	0.0051206	**	0.0297428	*
GO:0090198	negative regulation of chemokine production	Biological Process	F2rl1	1	283	1	55267	1	0.0051206	**	0.0297428	*
GO:0005585	collagen type II trimer	Cellular Component	Col2a1	1	283	1	55267	1	0.0051206	**	0.0297428	*
GO:0099573	glutamatergic postsynaptic density	Cellular Component	Camk2a	1	283	1	55267	1	0.0051206	**	0.0297428	*
GO:0030387	protein-fructosamine 3-kinase activity	Molecular Function	Fn3k	1	283	1	55267	1	0.0051206	**	0.0297428	*
GO:0036525	protein deglycation	Biological Process	Fn3k	1	283	1	55267	1	0.0051206	**	0.0297428	*
GO:0102194	protein-fructosamine 3-kinase activity	Molecular Function	Fn3k	1	283	1	55267	1	0.0051206	**	0.0297428	*
GO:1903302	regulation of pyruvate kinase activity	Biological Process	Jmjd8	1	283	1	55267	1	0.0051206	**	0.0297428	*
GO:0034670	chemotaxis to arachidonic acid	Biological Process	Creb1	1	283	1	55267	1	0.0051206	**	0.0297428	*
GO:0002036	regulation of L-glutamate import across plasma membrane	Biological Process	Septin2	1	283	1	55267	1	0.0051206	**	0.0297428	*
GO:0016072	rRNA metabolic process	Biological Process	Nat10	1	283	1	55267	1	0.0051206	**	0.0297428	*
GO:0051391	tRNA acetylation	Biological Process	Nat10	1	283	1	55267	1	0.0051206	**	0.0297428	*
GO:0106162	mRNA N-acetyltransferase activity	Molecular Function	Nat10	1	283	1	55267	1	0.0051206	**	0.0297428	*
GO:1904812	rRNA acetylation involved in maturation of SSU-rRNA	Biological Process	Nat10	1	283	1	55267	1	0.0051206	**	0.0297428	*
GO:1990883	rRNA cytidine N-acetyltransferase activity	Molecular Function	Nat10	1	283	1	55267	1	0.0051206	**	0.0297428	*
GO:0035597	N6-isopentenyladenosine methylthiotransferase activity	Molecular Function	Cdk5rap1	1	283	1	55267	1	0.0051206	**	0.0297428	*
GO:0070900	mitochondrial tRNA modification	Biological Process	Cdk5rap1	1	283	1	55267	1	0.0051206	**	0.0297428	*
GO:0005592	collagen type XI trimer	Cellular Component	Col11a1	1	283	1	55267	1	0.0051206	**	0.0297428	*
GO:0005283	amino acid:sodium symporter activity	Molecular Function	Slc6a9	1	283	1	55267	1	0.0051206	**	0.0297428	*
GO:0061537	glycine secretion, neurotransmission	Biological Process	Slc6a9	1	283	1	55267	1	0.0051206	**	0.0297428	*
GO:0070455	positive regulation of heme biosynthetic process	Biological Process	Slc6a9	1	283	1	55267	1	0.0051206	**	0.0297428	*
GO:1904256	positive regulation of iron ion transmembrane transporter activity	Biological Process	Slc6a9	1	283	1	55267	1	0.0051206	**	0.0297428	*
GO:0070572	positive regulation of neuron projection regeneration	Biological Process	Hgf	1	283	1	55267	1	0.0051206	**	0.0297428	*
GO:0070208	protein heterotrimerization	Biological Process	Col1a2	1	283	1	55267	1	0.0051206	**	0.0297428	*
GO:1905059	P-type calcium transporter activity involved in regulation of postsynaptic cytosolic calcium ion concentration	Molecular Function	Atp2b2	1	283	1	55267	1	0.0051206	**	0.0297428	*
GO:0010657	muscle cell apoptotic process	Biological Process	Dmpk	1	283	1	55267	1	0.0051206	**	0.0297428	*
GO:0014722	regulation of skeletal muscle contraction by calcium ion signaling	Biological Process	Dmpk	1	283	1	55267	1	0.0051206	**	0.0297428	*
GO:0032011	ARF protein signal transduction	Biological Process	Psd3	1	283	1	55267	1	0.0051206	**	0.0297428	*
GO:0071602	phytosphingosine biosynthetic process	Biological Process	Acer3	1	283	1	55267	1	0.0051206	**	0.0297428	*
GO:1904050	positive regulation of spontaneous neurotransmitter secretion	Biological Process	Stx1b	1	283	1	55267	1	0.0051206	**	0.0297428	*
GO:1905302	negative regulation of macropinocytosis	Biological Process	Stx1b	1	283	1	55267	1	0.0051206	**	0.0297428	*
GO:0050928	negative regulation of positive chemotaxis	Biological Process	Angpt2	1	283	1	55267	1	0.0051206	**	0.0297428	*
GO:0004132	dCMP deaminase activity	Molecular Function	Dctd	1	283	1	55267	1	0.0051206	**	0.0297428	*
GO:0021837	motogenic signaling involved in postnatal olfactory bulb interneuron migration	Biological Process	Fgfr1	1	283	1	55267	1	0.0051206	**	0.0297428	*
GO:0035607	fibroblast growth factor receptor signaling pathway involved in orbitofrontal cortex development	Biological Process	Fgfr1	1	283	1	55267	1	0.0051206	**	0.0297428	*
GO:0070640	vitamin D3 metabolic process	Biological Process	Fgfr1	1	283	1	55267	1	0.0051206	**	0.0297428	*
GO:1903465	positive regulation of mitotic cell cycle DNA replication	Biological Process	Fgfr1	1	283	1	55267	1	0.0051206	**	0.0297428	*
GO:2000830	positive regulation of parathyroid hormone secretion	Biological Process	Fgfr1	1	283	1	55267	1	0.0051206	**	0.0297428	*
GO:2001239	regulation of extrinsic apoptotic signaling pathway in absence of ligand	Biological Process	Fgfr1	1	283	1	55267	1	0.0051206	**	0.0297428	*
GO:0004418	hydroxymethylbilane synthase activity	Molecular Function	Hmbs	1	283	1	55267	1	0.0051206	**	0.0297428	*
GO:0018160	peptidyl-pyrromethane cofactor linkage	Biological Process	Hmbs	1	283	1	55267	1	0.0051206	**	0.0297428	*
GO:0043176	amine binding	Molecular Function	Hmbs	1	283	1	55267	1	0.0051206	**	0.0297428	*
GO:0061931	positive regulation of erythrocyte enucleation	Biological Process	Trim58	1	283	1	55267	1	0.0051206	**	0.0297428	*
GO:1902838	regulation of nuclear migration along microtubule	Biological Process	Trim58	1	283	1	55267	1	0.0051206	**	0.0297428	*
GO:0031877	somatostatin receptor binding	Molecular Function	Shank1	1	283	1	55267	1	0.0051206	**	0.0297428	*
GO:0050894	determination of affect	Biological Process	Shank1	1	283	1	55267	1	0.0051206	**	0.0297428	*
GO:0002758	innate immune response-activating signaling pathway	Biological Process	Tlr4	1	283	1	55267	1	0.0051206	**	0.0297428	*
GO:0070434	positive regulation of nucleotide-binding oligomerization domain containing 2 signaling pathway	Biological Process	Tlr4	1	283	1	55267	1	0.0051206	**	0.0297428	*
GO:1904467	regulation of tumor necrosis factor production	Biological Process	Tlr4	1	283	1	55267	1	0.0051206	**	0.0297428	*
GO:1900248	negative regulation of cytoplasmic translational elongation	Biological Process	Cpeb3	1	283	1	55267	1	0.0051206	**	0.0297428	*
GO:0051908	double-stranded DNA 5'-3' exodeoxyribonuclease activity	Molecular Function	Exo1	1	283	1	55267	1	0.0051206	**	0.0297428	*
GO:0090721	primary adaptive immune response involving T cells and B cells	Biological Process	Bach2	1	283	1	55267	1	0.0051206	**	0.0297428	*
GO:0021944	neuronal-glial interaction involved in hindbrain glial-mediated radial cell migration	Biological Process	Atp1b2	1	283	1	55267	1	0.0051206	**	0.0297428	*
GO:0120036	plasma membrane bounded cell projection organization	Biological Process	Atp1b2	1	283	1	55267	1	0.0051206	**	0.0297428	*
GO:0009134	nucleoside diphosphate catabolic process	Biological Process	Entpd3	1	283	1	55267	1	0.0051206	**	0.0297428	*
GO:0098745	RNA decapping complex	Cellular Component	Zfp36	1	283	1	55267	1	0.0051206	**	0.0297428	*
GO:1901835	positive regulation of deadenylation-independent decapping of nuclear-transcribed mRNA	Biological Process	Zfp36	1	283	1	55267	1	0.0051206	**	0.0297428	*
GO:1904246	negative regulation of polynucleotide adenylyltransferase activity	Biological Process	Zfp36	1	283	1	55267	1	0.0051206	**	0.0297428	*
GO:0043383	negative T cell selection	Biological Process	Themis	1	283	1	55267	1	0.0051206	**	0.0297428	*
GO:0099023	vesicle tethering complex	Cellular Component	Synpo2	1	283	1	55267	1	0.0051206	**	0.0297428	*
GO:0043056	forward locomotion	Biological Process	Ttn	1	283	1	55267	1	0.0051206	**	0.0297428	*
GO:0060419	heart growth	Biological Process	Ttn	1	283	1	55267	1	0.0051206	**	0.0297428	*
GO:0043168	anion binding	Molecular Function	Tg	1	283	1	55267	1	0.0051206	**	0.0297428	*
GO:0030339	fatty-acyl-ethyl-ester synthase activity	Molecular Function	Ces1d	1	283	1	55267	1	0.0051206	**	0.0297428	*
GO:2000380	regulation of mesoderm development	Biological Process	Pus7	1	283	1	55267	1	0.0051206	**	0.0297428	*
GO:0002030	inhibitory G protein-coupled receptor phosphorylation	Biological Process	Camk2b	1	283	1	55267	1	0.0051206	**	0.0297428	*
GO:0051998	protein carboxyl O-methyltransferase activity	Molecular Function	Armt1	1	283	1	55267	1	0.0051206	**	0.0297428	*
GO:0008068	extracellularly glutamate-gated chloride channel activity	Molecular Function	Slc17a7	1	283	1	55267	1	0.0051206	**	0.0297428	*
GO:0015319	sodium:inorganic phosphate symporter activity	Molecular Function	Slc17a7	1	283	1	55267	1	0.0051206	**	0.0297428	*
GO:0042137	sequestering of neurotransmitter	Biological Process	Slc17a7	1	283	1	55267	1	0.0051206	**	0.0297428	*
GO:0060746	parental behavior	Biological Process	Zfx	1	283	1	55267	1	0.0051206	**	0.0297428	*
GO:0030898	microfilament motor activity	Molecular Function	Myo19, Myh10	2	283	21	55267	0.0952	0.00514538	**	0.0297428	*
GO:2001222	regulation of neuron migration	Biological Process	Camk2a, Camk2b	2	283	21	55267	0.0952	0.00514538	**	0.0297428	*
GO:0002224	toll-like receptor signaling pathway	Biological Process	Tlr4, Tlr7	2	283	21	55267	0.0952	0.00514538	**	0.0297428	*
GO:0001938	positive regulation of endothelial cell proliferation	Biological Process	Cav2, Emc10, Flt4	3	283	68	55267	0.0441	0.00520852	**	0.0300345	*
GO:0045471	response to ethanol	Biological Process	Sparc, Car3, Tlr4, Cd14	4	283	136	55267	0.0294	0.00540938	**	0.0310417	*
GO:0030018	Z disc	Cellular Component	Synpo2, Ttn, Obscn, Gm49909	4	283	136	55267	0.0294	0.00540938	**	0.0310417	*
GO:0000781	chromosome, telomeric region	Cellular Component	Spo11, Dmc1, Pot1b	3	283	69	55267	0.0435	0.00542491	**	0.0310556	*
GO:0006816	calcium ion transport	Biological Process	Camk2a, Atp2b2, Stim1, Camk2b	4	283	137	55267	0.0292	0.00555005	**	0.0314562	*
GO:0070840	dynein complex binding	Molecular Function	Apc, Pafah1b1	2	283	22	55267	0.0909	0.00564088	**	0.0314562	*
GO:0007141	male meiosis I	Biological Process	Spo11, Dmc1	2	283	22	55267	0.0909	0.00564088	**	0.0314562	*
GO:0007585	respiratory gaseous exchange by respiratory system	Biological Process	Flt4, Edn1	2	283	22	55267	0.0909	0.00564088	**	0.0314562	*
GO:0042474	middle ear morphogenesis	Biological Process	Edn1, Fgfr1	2	283	22	55267	0.0909	0.00564088	**	0.0314562	*
GO:0001502	cartilage condensation	Biological Process	Col2a1, Col11a1	2	283	22	55267	0.0909	0.00564088	**	0.0314562	*
GO:0051787	misfolded protein binding	Molecular Function	Sdf2l1, Hspa1b	2	283	22	55267	0.0909	0.00564088	**	0.0314562	*
GO:0005774	vacuolar membrane	Cellular Component	Napg, Tmem138	2	283	22	55267	0.0909	0.00564088	**	0.0314562	*
GO:0044306	neuron projection terminus	Cellular Component	Syp, Scrg1	2	283	22	55267	0.0909	0.00564088	**	0.0314562	*
GO:0032722	positive regulation of chemokine production	Biological Process	Tlr4, Tlr7	2	283	22	55267	0.0909	0.00564088	**	0.0314562	*
GO:0032727	positive regulation of interferon-alpha production	Biological Process	Tlr4, Tlr7	2	283	22	55267	0.0909	0.00564088	**	0.0314562	*
GO:0022857	transmembrane transporter activity	Molecular Function	Slc13a5, Slc15a2, Slc43a2, Sfxn4, Slc17a7	5	283	220	55267	0.0227	0.00571217	**	0.031779	*
GO:0002039	p53 binding	Molecular Function	Pttg1ip, Mapkapk5, Adam1a	3	283	71	55267	0.0423	0.00587371	**	0.0324492	*
GO:0007281	germ cell development	Biological Process	Pafah1b1, Angpt2, Zfx	3	283	71	55267	0.0423	0.00587371	**	0.0324492	*
GO:0032729	positive regulation of type II interferon production	Biological Process	Tlr4, Tlr7, Cd14	3	283	71	55267	0.0423	0.00587371	**	0.0324492	*
GO:0005759	mitochondrial matrix	Cellular Component	Creb1, Ak4, Bdh1, Mterf2, Hspa1b	5	283	222	55267	0.0225	0.0059303	**	0.0326856	*
GO:0031072	heat shock protein binding	Molecular Function	Atf5, Zfp36, Hspa1b	3	283	72	55267	0.0417	0.00610619	**	0.033577	*
GO:0007131	reciprocal meiotic recombination	Biological Process	Spo11, Dmc1	2	283	23	55267	0.087	0.00615734	**	0.0336242	*
GO:0000146	microfilament motor activity	Molecular Function	Myo19, Myh10	2	283	23	55267	0.087	0.00615734	**	0.0336242	*
GO:0048854	brain morphogenesis	Biological Process	Pafah1b1, Shank1	2	283	23	55267	0.087	0.00615734	**	0.0336242	*
GO:0048511	rhythmic process	Biological Process	Adcy1, Creb1, Prok2, Bhlhe41	4	283	142	55267	0.0282	0.00629009	**	0.0342702	*
GO:0030674	protein-macromolecule adaptor activity	Molecular Function	Cav2, Col1a2, Synpo2	3	283	73	55267	0.0411	0.0063441	**	0.0344062	*
GO:0097110	scaffold protein binding	Molecular Function	Cav2, Shank1, Kif5a	3	283	73	55267	0.0411	0.0063441	**	0.0344062	*
GO:0005903	brush border	Cellular Component	Myh10, Soat2, Gm49909	3	283	74	55267	0.0405	0.00658747	**	0.0356446	*
GO:0048741	skeletal muscle fiber development	Biological Process	Cav2, Kel	2	283	24	55267	0.0833	0.00669452	**	0.035896	*
GO:0050900	leukocyte migration	Biological Process	F2rl1, Add2	2	283	24	55267	0.0833	0.00669452	**	0.035896	*
GO:0045638	negative regulation of myeloid cell differentiation	Biological Process	Zfp36, Zbtb16	2	283	24	55267	0.0833	0.00669452	**	0.035896	*
GO:0031430	M band	Cellular Component	Ttn, Obscn	2	283	24	55267	0.0833	0.00669452	**	0.035896	*
GO:0008201	heparin binding	Molecular Function	Col11a1, Gpnmb, Fgfr1, Lipg	4	283	145	55267	0.0276	0.0067641	**	0.0361872	*
GO:0016328	lateral plasma membrane	Cellular Component	Apc, Slc6a9, Atp1b2	3	283	75	55267	0.04	0.00683634	**	0.0364093	*
GO:0030097	hemopoiesis	Biological Process	Add2, Angpt2, Zbtb16	3	283	75	55267	0.04	0.00683634	**	0.0364093	*
GO:0071260	cellular response to mechanical stimulus	Biological Process	Col1a1, Tlr4, Tlr7	3	283	76	55267	0.0395	0.00709072	**	0.0375951	*
GO:0050790	regulation of catalytic activity	Biological Process	Septin2, Hsph1, Ttn	3	283	76	55267	0.0395	0.00709072	**	0.0375951	*
GO:0071385	cellular response to glucocorticoid stimulus	Biological Process	Edn1, Zfp36	2	283	25	55267	0.08	0.00725222	**	0.0381103	*
GO:0048168	regulation of neuronal synaptic plasticity	Biological Process	Camk2a, Syp	2	283	25	55267	0.08	0.00725222	**	0.0381103	*
GO:0097440	apical dendrite	Cellular Component	Cpeb3, Kif5a	2	283	25	55267	0.08	0.00725222	**	0.0381103	*
GO:0030500	regulation of bone mineralization	Biological Process	Bglap, Bglap2	2	283	25	55267	0.08	0.00725222	**	0.0381103	*
GO:0045444	fat cell differentiation	Biological Process	Steap4, Atf5, Rnasel	3	283	77	55267	0.039	0.00735065	**	0.0385421	*
GO:0007275	multicellular organism development	Biological Process	Nes, Unc5b, Flt4, Pafah1b1, Angpt2, Fgfr1, Apln, Phc3, Zfp36, Themis, Obscn, Erbb2	12	283	1032	55267	0.0116	0.0074723	**	0.0390935	*
GO:0034097	response to cytokine	Biological Process	Sparc, Fos, Junb	3	283	78	55267	0.0385	0.00761616	**	0.0397584	*
GO:0045736	negative regulation of cyclin-dependent protein serine/threonine kinase activity	Biological Process	Apc, Cdk5rap1	2	283	26	55267	0.0769	0.00783019	**	0.0404304	*
GO:0006259	DNA metabolic process	Biological Process	Spo11, Dmc1	2	283	26	55267	0.0769	0.00783019	**	0.0404304	*
GO:0005875	microtubule associated complex	Cellular Component	Pafah1b1, Map1a	2	283	26	55267	0.0769	0.00783019	**	0.0404304	*
GO:0008139	nuclear localization sequence binding	Molecular Function	Tnpo2, Gm10184	2	283	26	55267	0.0769	0.00783019	**	0.0404304	*
GO:0035925	mRNA 3'-UTR AU-rich region binding	Molecular Function	Cpeb3, Zfp36	2	283	26	55267	0.0769	0.00783019	**	0.0404304	*
GO:0007584	response to nutrient	Biological Process	Col1a1, Pklr, Lipg	3	283	79	55267	0.038	0.00788728	**	0.0406366	*
GO:0007179	transforming growth factor beta receptor signaling pathway	Biological Process	Fos, Creb1, Col1a2	3	283	80	55267	0.0375	0.00816403	**	0.0406662	*
GO:0005815	microtubule organizing center	Cellular Component	Pafah1b1, Ccdc116, Atf5, Ypel5, Camk2b, Hspa1b	6	283	338	55267	0.0178	0.00826831	**	0.0406662	*
GO:0006508	proteolysis	Biological Process	Thop1, Ggt1, Hgf, Kel, Malt1, Prss35, Pik3ip1, Mmel1, Adam1a	9	283	673	55267	0.0134	0.00838758	**	0.0406662	*
GO:0046580	negative regulation of Ras protein signal transduction	Biological Process	Tnk1, Rasal1	2	283	27	55267	0.0741	0.00842823	**	0.0406662	*
GO:0036120	cellular response to platelet-derived growth factor stimulus	Biological Process	Hyal1, Creb1	2	283	27	55267	0.0741	0.00842823	**	0.0406662	*
GO:0012506	vesicle membrane	Cellular Component	Nos2, Tmem198b	2	283	27	55267	0.0741	0.00842823	**	0.0406662	*
GO:0045672	positive regulation of osteoclast differentiation	Biological Process	Fos, Creb1	2	283	27	55267	0.0741	0.00842823	**	0.0406662	*
GO:1903076	regulation of protein localization to plasma membrane	Biological Process	Camk2a, Camk2b	2	283	27	55267	0.0741	0.00842823	**	0.0406662	*
GO:0070542	response to fatty acid	Biological Process	Scd2, Tlr4	2	283	27	55267	0.0741	0.00842823	**	0.0406662	*
GO:0017075	syntaxin-1 binding	Molecular Function	Snap25, Syp	2	283	27	55267	0.0741	0.00842823	**	0.0406662	*
GO:0048169	regulation of long-term neuronal synaptic plasticity	Biological Process	Syp, Camk2b	2	283	27	55267	0.0741	0.00842823	**	0.0406662	*
GO:0045727	positive regulation of translation	Biological Process	Nat10, Cpeb3, Erbb2	3	283	81	55267	0.037	0.00844643	**	0.0406662	*
GO:0042734	presynaptic membrane	Cellular Component	Snap25, Stx1b, Syp	3	283	81	55267	0.037	0.00844643	**	0.0406662	*
GO:0031175	neuron projection development	Biological Process	Cntnap1, Myh10, Septin2, Fgfr1	4	283	155	55267	0.0258	0.00851317	**	0.0406662	*
GO:0071347	cellular response to interleukin-1	Biological Process	Hyal1, Edn1, Cxcl2	3	283	82	55267	0.0366	0.00873451	**	0.0406662	*
GO:0050840	extracellular matrix binding	Molecular Function	Sparc, Spock2	2	283	28	55267	0.0714	0.0090461	**	0.0406662	*
GO:0046329	negative regulation of JNK cascade	Biological Process	Pafah1b1, F2rl1	2	283	28	55267	0.0714	0.0090461	**	0.0406662	*
GO:1902042	negative regulation of extrinsic apoptotic signaling pathway via death domain receptors	Biological Process	Faim2, Hgf	2	283	28	55267	0.0714	0.0090461	**	0.0406662	*
GO:0042113	B cell activation	Biological Process	Ms4a1, Malt1	2	283	28	55267	0.0714	0.0090461	**	0.0406662	*
GO:0035987	endodermal cell differentiation	Biological Process	Col11a1, Col4a2	2	283	28	55267	0.0714	0.0090461	**	0.0406662	*
GO:0045765	regulation of angiogenesis	Biological Process	Prok2, Angpt2	2	283	28	55267	0.0714	0.0090461	**	0.0406662	*
GO:0031519	PcG protein complex	Cellular Component	Phc3, Yy2	2	283	28	55267	0.0714	0.0090461	**	0.0406662	*
GO:0006402	mRNA catabolic process	Biological Process	Zfp36, Slfn14	2	283	28	55267	0.0714	0.0090461	**	0.0406662	*
GO:0043325	phosphatidylinositol-3,4-bisphosphate binding	Molecular Function	Commd1, Obscn	2	283	28	55267	0.0714	0.0090461	**	0.0406662	*
GO:0046330	positive regulation of JNK cascade	Biological Process	Flt4, F2rl1, Tlr4	3	283	84	55267	0.0357	0.00932781	**	0.0406662	*
GO:0006357	regulation of transcription by RNA polymerase II	Biological Process	Fos, Gm20517, Atf5, Bach2, Zfp36, Junb, Zfp422, 2210418O10Rik, Yy2	9	283	686	55267	0.0131	0.00942607	**	0.0406662	*
GO:0001701	in utero embryonic development	Biological Process	Myh10, Edn1, Fgfr1, Ttn, Junb	5	283	249	55267	0.0201	0.00947412	**	0.0406662	*
GO:0043087	regulation of GTPase activity	Biological Process	Pafah1b1, Pot1b, Rasal1	3	283	85	55267	0.0353	0.00963307	**	0.0406662	*
GO:0001958	endochondral ossification	Biological Process	Col1a1, Col2a1	2	283	29	55267	0.069	0.00968361	**	0.0406662	*
GO:0071398	cellular response to fatty acid	Biological Process	Edn1, Creb1	2	283	29	55267	0.069	0.00968361	**	0.0406662	*
GO:0051085	chaperone cofactor-dependent protein refolding	Biological Process	Hsph1, Hspa1b	2	283	29	55267	0.069	0.00968361	**	0.0406662	*
GO:0005246	calcium channel regulator activity	Molecular Function	Stim1, Hpcal4	2	283	29	55267	0.069	0.00968361	**	0.0406662	*
GO:0001530	lipopolysaccharide binding	Molecular Function	Tlr4, Cd14	2	283	29	55267	0.069	0.00968361	**	0.0406662	*
GO:0043488	regulation of mRNA stability	Biological Process	Zfp36, Rnasel	2	283	29	55267	0.069	0.00968361	**	0.0406662	*
GO:0043066	negative regulation of apoptotic process	Biological Process	Flt4, Hgf, Prok2, Atf5, Prokr1, Erbb2, Evi2, Hspa1b	8	283	571	55267	0.014	0.00973656	**	0.0406662	*
GO:0071306	cellular response to vitamin E	Biological Process	Col1a1	1	283	2	55267	0.5	0.0102151	*	0.0406662	*
GO:1902618	cellular response to fluoride	Biological Process	Col1a1	1	283	2	55267	0.5	0.0102151	*	0.0406662	*
GO:0000706	meiotic DNA double-strand break processing	Biological Process	Spo11	1	283	2	55267	0.5	0.0102151	*	0.0406662	*
GO:0002951	leukotriene-C(4) hydrolase	Molecular Function	Ggt1	1	283	2	55267	0.5	0.0102151	*	0.0406662	*
GO:1901750	leukotriene D4 biosynthetic process	Biological Process	Ggt1	1	283	2	55267	0.5	0.0102151	*	0.0406662	*
GO:0036117	hyaluranon cable	Cellular Component	Hyal1	1	283	2	55267	0.5	0.0102151	*	0.0406662	*
GO:0008823	cupric reductase activity	Molecular Function	Steap4	1	283	2	55267	0.5	0.0102151	*	0.0406662	*
GO:0052851	ferric-chelate reductase (NADPH) activity	Molecular Function	Steap4	1	283	2	55267	0.5	0.0102151	*	0.0406662	*
GO:0098706	iron ion import across cell outer membrane	Biological Process	Steap4	1	283	2	55267	0.5	0.0102151	*	0.0406662	*
GO:0005918	septate junction	Cellular Component	Cntnap1	1	283	2	55267	0.5	0.0102151	*	0.0406662	*
GO:0004850	uridine phosphorylase activity	Molecular Function	Upp1	1	283	2	55267	0.5	0.0102151	*	0.0406662	*
GO:0006218	uridine catabolic process	Biological Process	Upp1	1	283	2	55267	0.5	0.0102151	*	0.0406662	*
GO:0051012	microtubule sliding	Biological Process	Pafah1b1	1	283	2	55267	0.5	0.0102151	*	0.0406662	*
GO:0017153	sodium:dicarboxylate symporter activity	Molecular Function	Slc13a5	1	283	2	55267	0.5	0.0102151	*	0.0406662	*
GO:0021592	fourth ventricle development	Biological Process	Myh10	1	283	2	55267	0.5	0.0102151	*	0.0406662	*
GO:0030185	nitric oxide transport	Biological Process	Edn1	1	283	2	55267	0.5	0.0102151	*	0.0406662	*
GO:0031583	phospholipase D-activating G protein-coupled receptor signaling pathway	Biological Process	Edn1	1	283	2	55267	0.5	0.0102151	*	0.0406662	*
GO:0034696	response to prostaglandin F	Biological Process	Edn1	1	283	2	55267	0.5	0.0102151	*	0.0406662	*
GO:0071389	cellular response to mineralocorticoid stimulus	Biological Process	Edn1	1	283	2	55267	0.5	0.0102151	*	0.0406662	*
GO:0043311	positive regulation of eosinophil degranulation	Biological Process	F2rl1	1	283	2	55267	0.5	0.0102151	*	0.0406662	*
GO:0000150	DNA strand exchange activity	Molecular Function	Dmc1	1	283	2	55267	0.5	0.0102151	*	0.0406662	*
GO:0015333	peptide:proton symporter activity	Molecular Function	Slc15a2	1	283	2	55267	0.5	0.0102151	*	0.0406662	*
GO:0071916	dipeptide transmembrane transporter activity	Molecular Function	Slc15a2	1	283	2	55267	0.5	0.0102151	*	0.0406662	*
GO:0004772	sterol O-acyltransferase activity	Molecular Function	Soat2	1	283	2	55267	0.5	0.0102151	*	0.0406662	*
GO:0034736	cholesterol O-acyltransferase activity	Molecular Function	Soat2	1	283	2	55267	0.5	0.0102151	*	0.0406662	*
GO:0048239	negative regulation of DNA recombination at telomere	Biological Process	Pot1b	1	283	2	55267	0.5	0.0102151	*	0.0406662	*
GO:0099004	calmodulin dependent kinase signaling pathway	Biological Process	Camk2a	1	283	2	55267	0.5	0.0102151	*	0.0406662	*
GO:0099148	regulation of synaptic vesicle docking	Biological Process	Camk2a	1	283	2	55267	0.5	0.0102151	*	0.0406662	*
GO:1990443	peptidyl-threonine autophosphorylation	Biological Process	Camk2a	1	283	2	55267	0.5	0.0102151	*	0.0406662	*
GO:1902656	calcium ion import into cytosol	Biological Process	Ms4a1	1	283	2	55267	0.5	0.0102151	*	0.0406662	*
GO:0030389	fructosamine metabolic process	Biological Process	Fn3k	1	283	2	55267	0.5	0.0102151	*	0.0406662	*
GO:0102193	protein-ribulosamine 3-kinase activity	Molecular Function	Fn3k	1	283	2	55267	0.5	0.0102151	*	0.0406662	*
GO:0050780	dopamine receptor binding	Molecular Function	Dnajc14	1	283	2	55267	0.5	0.0102151	*	0.0406662	*
GO:0032916	positive regulation of transforming growth factor beta3 production	Biological Process	Creb1	1	283	2	55267	0.5	0.0102151	*	0.0406662	*
GO:0055025	positive regulation of cardiac muscle tissue development	Biological Process	Creb1	1	283	2	55267	0.5	0.0102151	*	0.0406662	*
GO:0060251	regulation of glial cell proliferation	Biological Process	Creb1	1	283	2	55267	0.5	0.0102151	*	0.0406662	*
GO:1990589	ATF4-CREB1 transcription factor complex	Cellular Component	Creb1	1	283	2	55267	0.5	0.0102151	*	0.0406662	*
GO:1905408	negative regulation of creatine transmembrane transporter activity	Biological Process	Stk39	1	283	2	55267	0.5	0.0102151	*	0.0406662	*
GO:0034470	ncRNA processing	Biological Process	Nat10	1	283	2	55267	0.5	0.0102151	*	0.0406662	*
GO:0099642	retrograde axonal protein transport	Biological Process	Map1a	1	283	2	55267	0.5	0.0102151	*	0.0406662	*
GO:0150001	primary dendrite	Cellular Component	Map1a	1	283	2	55267	0.5	0.0102151	*	0.0406662	*
GO:0035596	methylthiotransferase activity	Molecular Function	Cdk5rap1	1	283	2	55267	0.5	0.0102151	*	0.0406662	*
GO:0035600	tRNA methylthiolation	Biological Process	Cdk5rap1	1	283	2	55267	0.5	0.0102151	*	0.0406662	*
GO:0046899	nucleoside triphosphate adenylate kinase activity	Molecular Function	Ak4	1	283	2	55267	0.5	0.0102151	*	0.0406662	*
GO:2001169	regulation of ATP biosynthetic process	Biological Process	Ak4	1	283	2	55267	0.5	0.0102151	*	0.0406662	*
GO:1903804	glycine import across plasma membrane	Biological Process	Slc6a9	1	283	2	55267	0.5	0.0102151	*	0.0406662	*
GO:1904440	positive regulation of iron ion import across plasma membrane	Biological Process	Slc6a9	1	283	2	55267	0.5	0.0102151	*	0.0406662	*
GO:0003349	epicardium-derived cardiac endothelial cell differentiation	Biological Process	Prok2	1	283	2	55267	0.5	0.0102151	*	0.0406662	*
GO:0060983	epicardium-derived cardiac vascular smooth muscle cell differentiation	Biological Process	Prok2	1	283	2	55267	0.5	0.0102151	*	0.0406662	*
GO:2000522	positive regulation of immunological synapse formation	Biological Process	Clec2i	1	283	2	55267	0.5	0.0102151	*	0.0406662	*
GO:0014853	regulation of excitatory postsynaptic membrane potential involved in skeletal muscle contraction	Biological Process	Dmpk	1	283	2	55267	0.5	0.0102151	*	0.0406662	*
GO:0070774	phytoceramidase activity	Molecular Function	Acer3	1	283	2	55267	0.5	0.0102151	*	0.0406662	*
GO:1903422	negative regulation of synaptic vesicle recycling	Biological Process	Stx1b	1	283	2	55267	0.5	0.0102151	*	0.0406662	*
GO:2000474	regulation of opioid receptor signaling pathway	Biological Process	Syp	1	283	2	55267	0.5	0.0102151	*	0.0406662	*
GO:0021847	ventricular zone neuroblast division	Biological Process	Fgfr1	1	283	2	55267	0.5	0.0102151	*	0.0406662	*
GO:0048378	regulation of lateral mesodermal cell fate specification	Biological Process	Fgfr1	1	283	2	55267	0.5	0.0102151	*	0.0406662	*
GO:0051174	regulation of phosphorus metabolic process	Biological Process	Fgfr1	1	283	2	55267	0.5	0.0102151	*	0.0406662	*
GO:0097168	mesenchymal stem cell proliferation	Biological Process	Scrg1	1	283	2	55267	0.5	0.0102151	*	0.0406662	*
GO:0004852	uroporphyrinogen-III synthase activity	Molecular Function	Hmbs	1	283	2	55267	0.5	0.0102151	*	0.0406662	*
GO:0002096	polkadots	Cellular Component	Malt1	1	283	2	55267	0.5	0.0102151	*	0.0406662	*
GO:0036313	phosphatidylinositol 3-kinase catalytic subunit binding	Molecular Function	Pik3ip1	1	283	2	55267	0.5	0.0102151	*	0.0406662	*
GO:0000213	tRNA-intron endonuclease activity	Molecular Function	Tsen34	1	283	2	55267	0.5	0.0102151	*	0.0406662	*
GO:0031704	apelin receptor binding	Molecular Function	Apln	1	283	2	55267	0.5	0.0102151	*	0.0406662	*
GO:1904022	positive regulation of G protein-coupled receptor internalization	Biological Process	Apln	1	283	2	55267	0.5	0.0102151	*	0.0406662	*
GO:0060358	negative regulation of leucine import	Biological Process	Slc43a2	1	283	2	55267	0.5	0.0102151	*	0.0406662	*
GO:0021988	olfactory lobe development	Biological Process	Atf5	1	283	2	55267	0.5	0.0102151	*	0.0406662	*
GO:1902750	negative regulation of cell cycle G2/M phase transition	Biological Process	Atf5	1	283	2	55267	0.5	0.0102151	*	0.0406662	*
GO:0002537	nitric oxide production involved in inflammatory response	Biological Process	Tlr4	1	283	2	55267	0.5	0.0102151	*	0.0406662	*
GO:0032707	negative regulation of interleukin-23 production	Biological Process	Tlr4	1	283	2	55267	0.5	0.0102151	*	0.0406662	*
GO:0070430	positive regulation of nucleotide-binding oligomerization domain containing 1 signaling pathway	Biological Process	Tlr4	1	283	2	55267	0.5	0.0102151	*	0.0406662	*
GO:1903974	positive regulation of cellular response to macrophage colony-stimulating factor stimulus	Biological Process	Tlr4	1	283	2	55267	0.5	0.0102151	*	0.0406662	*
GO:0072592	oxygen metabolic process	Biological Process	Fmo2	1	283	2	55267	0.5	0.0102151	*	0.0406662	*
GO:0004743	pyruvate kinase activity	Molecular Function	Pklr	1	283	2	55267	0.5	0.0102151	*	0.0406662	*
GO:1903976	negative regulation of glial cell migration	Biological Process	Atp1b2	1	283	2	55267	0.5	0.0102151	*	0.0406662	*
GO:0031086	nuclear-transcribed mRNA catabolic process, deadenylation-independent decay	Biological Process	Zfp36	1	283	2	55267	0.5	0.0102151	*	0.0406662	*
GO:1902172	regulation of keratinocyte apoptotic process	Biological Process	Zfp36	1	283	2	55267	0.5	0.0102151	*	0.0406662	*
GO:0003858	3-hydroxybutyrate dehydrogenase activity	Molecular Function	Bdh1	1	283	2	55267	0.5	0.0102151	*	0.0406662	*
GO:0006393	termination of mitochondrial transcription	Biological Process	Mterf2	1	283	2	55267	0.5	0.0102151	*	0.0406662	*
GO:0007356	thorax and anterior abdomen determination	Biological Process	Tifab	1	283	2	55267	0.5	0.0102151	*	0.0406662	*
GO:0048634	regulation of muscle organ development	Biological Process	Tifab	1	283	2	55267	0.5	0.0102151	*	0.0406662	*
GO:0071626	mastication	Biological Process	Tifab	1	283	2	55267	0.5	0.0102151	*	0.0406662	*
GO:0098583	learned vocalization behavior	Biological Process	Tifab	1	283	2	55267	0.5	0.0102151	*	0.0406662	*
GO:1905747	negative regulation of saliva secretion	Biological Process	Tifab	1	283	2	55267	0.5	0.0102151	*	0.0406662	*
GO:1905748	hard palate morphogenesis	Biological Process	Tifab	1	283	2	55267	0.5	0.0102151	*	0.0406662	*
GO:2000298	regulation of Rho-dependent protein serine/threonine kinase activity	Biological Process	Synpo2	1	283	2	55267	0.5	0.0102151	*	0.0406662	*
GO:1902072	negative regulation of hypoxia-inducible factor-1alpha signaling pathway	Biological Process	Commd1	1	283	2	55267	0.5	0.0102151	*	0.0406662	*
GO:0030241	skeletal muscle myosin thick filament assembly	Biological Process	Ttn	1	283	2	55267	0.5	0.0102151	*	0.0406662	*
GO:0055002	striated muscle cell development	Biological Process	Ttn	1	283	2	55267	0.5	0.0102151	*	0.0406662	*
GO:0097493	structural molecule activity conferring elasticity	Molecular Function	Ttn	1	283	2	55267	0.5	0.0102151	*	0.0406662	*
GO:0019626	short-chain fatty acid catabolic process	Biological Process	Ces1d	1	283	2	55267	0.5	0.0102151	*	0.0406662	*
GO:0090205	positive regulation of cholesterol metabolic process	Biological Process	Ces1d	1	283	2	55267	0.5	0.0102151	*	0.0406662	*
GO:0032222	regulation of synaptic transmission, cholinergic	Biological Process	Camk2b	1	283	2	55267	0.5	0.0102151	*	0.0406662	*
GO:0060466	activation of meiosis involved in egg activation	Biological Process	Camk2b	1	283	2	55267	0.5	0.0102151	*	0.0406662	*
GO:0038143	ERBB3:ERBB2 complex	Cellular Component	Erbb2	1	283	2	55267	0.5	0.0102151	*	0.0406662	*
GO:0045660	positive regulation of neutrophil differentiation	Biological Process	Evi2	1	283	2	55267	0.5	0.0102151	*	0.0406662	*
GO:0097401	synaptic vesicle lumen acidification	Biological Process	Slc17a7	1	283	2	55267	0.5	0.0102151	*	0.0406662	*
GO:0004909	interleukin-1, type I, activating receptor activity	Molecular Function	Il1rl2	1	283	2	55267	0.5	0.0102151	*	0.0406662	*
GO:0036345	platelet maturation	Biological Process	Slfn14	1	283	2	55267	0.5	0.0102151	*	0.0406662	*
GO:0034680	integrin alpha10-beta1 complex	Cellular Component	Itga10	1	283	2	55267	0.5	0.0102151	*	0.0406662	*
GO:0051494	negative regulation of cytoskeleton organization	Biological Process	Iqschfp	1	283	2	55267	0.5	0.0102151	*	0.0406662	*
GO:0001228	DNA-binding transcription activator activity, RNA polymerase II-specific	Molecular Function	Fos, Creb1, Zfp639, Atf5, Zfp750, Junb, Yy2	7	283	462	55267	0.0152	0.0102363	*	0.0406662	*
GO:0065003	protein-containing complex assembly	Biological Process	Apc, Add2, Shank1	3	283	87	55267	0.0345	0.0102609	*	0.0406662	*
GO:0030672	synaptic vesicle membrane	Cellular Component	Syp, Slc17a7, Rab11b	3	283	87	55267	0.0345	0.0102609	*	0.0406662	*
GO:0001774	microglial cell activation	Biological Process	Tlr4, Tlr7	2	283	30	55267	0.0667	0.0103405	*	0.0407771	*
GO:0071889	14-3-3 protein binding	Molecular Function	Zfp36, Synpo2	2	283	30	55267	0.0667	0.0103405	*	0.0407771	*
GO:0031214	biomineral tissue development	Biological Process	Bglap, Bglap2	2	283	30	55267	0.0667	0.0103405	*	0.0407771	*
GO:0006355	regulation of DNA-templated transcription	Biological Process	Fos, Creb1, Bhlhe41, Morf4l2, Zfp60, Atf5, Bach2, Mterf2, Zfp46, Zfp961, Junb, Zfp422, Zbtb16, 2210418O10Rik, Zfx	15	283	1488	55267	0.0101	0.0104309	*	0.0410651	*
GO:0050852	T cell receptor signaling pathway	Biological Process	Clec2i, Malt1, Themis	3	283	88	55267	0.0341	0.0105835	*	0.041597	*
GO:0043524	negative regulation of neuron apoptotic process	Biological Process	Nes, Unc5b, Faim2, Hsph1	4	283	167	55267	0.024	0.0109728	*	0.0428726	*
GO:0007026	negative regulation of microtubule depolymerization	Biological Process	Apc, Map1a	2	283	31	55267	0.0645	0.0110166	*	0.0428726	*
GO:0046686	response to cadmium ion	Biological Process	Sparc, Camk2b	2	283	31	55267	0.0645	0.0110166	*	0.0428726	*
GO:0014065	obsolete phosphatidylinositol 3-kinase signaling	Biological Process	Edn1, Erbb2	2	283	31	55267	0.0645	0.0110166	*	0.0428726	*
GO:0097755	obsolete positive regulation of blood vessel diameter	Biological Process	F2rl1, Apln	2	283	31	55267	0.0645	0.0110166	*	0.0428726	*
GO:0051928	positive regulation of calcium ion transport	Biological Process	Camk2a, Atp2b2	2	283	31	55267	0.0645	0.0110166	*	0.0428726	*
GO:0005667	transcription regulator complex	Cellular Component	Fos, Creb1, Atf5, Junb, Yy2	5	283	259	55267	0.0193	0.0110923	*	0.0430962	*
GO:0000902	cell morphogenesis	Biological Process	Il7r, Hgf, Atp2b2	3	283	90	55267	0.0333	0.0112463	*	0.0434808	*
GO:0007417	central nervous system development	Biological Process	Col2a1, Faim2, Zbtb16	3	283	90	55267	0.0333	0.0112463	*	0.0434808	*
GO:0000165	MAPK cascade	Biological Process	Map3k8, Plvap, Zfp36	3	283	90	55267	0.0333	0.0112463	*	0.0434808	*
GO:0048872	homeostasis of number of cells	Biological Process	Il7r, Zfx	2	283	32	55267	0.0625	0.0117117	*	0.0449866	*
GO:2001240	negative regulation of extrinsic apoptotic signaling pathway in absence of ligand	Biological Process	Unc5b, Col2a1	2	283	32	55267	0.0625	0.0117117	*	0.0449866	*
GO:0005484	SNAP receptor activity	Molecular Function	Snap25, Stx1b	2	283	32	55267	0.0625	0.0117117	*	0.0449866	*
GO:0006139	nucleobase-containing compound metabolic process	Biological Process	Ak4, Exo1	2	283	32	55267	0.0625	0.0117117	*	0.0449866	*
GO:0016311	dephosphorylation	Biological Process	Pfkfb3, Car3, Entpd3, Armt1	4	283	171	55267	0.0234	0.0118842	*	0.0455752	*
GO:0007507	heart development	Biological Process	Sparc, Myh10, Edn1, Ttn, Erbb2	5	283	266	55267	0.0188	0.012331	*	0.0471933	*
GO:0007268	chemical synaptic transmission	Biological Process	Cav2, Pafah1b1, Syp, Slc17a7	4	283	173	55267	0.0231	0.0123575	*	0.0471933	*
GO:0002040	sprouting angiogenesis	Biological Process	Flt4, Loxl2	2	283	33	55267	0.0606	0.0124256	*	0.0471933	*
GO:0045505	dynein intermediate chain binding	Molecular Function	Pafah1b1, Trim58	2	283	33	55267	0.0606	0.0124256	*	0.0471933	*
GO:0032212	positive regulation of telomere maintenance via telomerase	Biological Process	Mapkapk5, Adam1a	2	283	33	55267	0.0606	0.0124256	*	0.0471933	*
GO:0032728	positive regulation of interferon-beta production	Biological Process	Tlr4, Tlr7	2	283	33	55267	0.0606	0.0124256	*	0.0471933	*
GO:0003735	structural constituent of ribosome	Molecular Function	Rps27rt, Kxd1, Rps27, Rpl41	4	283	174	55267	0.023	0.0125986	*	0.047774	*
GO:0005938	cell cortex	Cellular Component	Pafah1b1, Myh10, Septin2, Mical3	4	283	175	55267	0.0229	0.0128427	*	0.0486219	*
GO:0005694	chromosome	Cellular Component	Spo11, Dmc1, Pot1b, Jade1, Septin2, Loxl2, Grwd1	7	283	484	55267	0.0145	0.0129411	*	0.0489163	*
GO:0007411	axon guidance	Biological Process	Unc5b, Myh10, Ablim1, Kif5a	4	283	176	55267	0.0227	0.0130899	*	0.0491094	*
GO:0001937	negative regulation of endothelial cell proliferation	Biological Process	Cav2, Sparc	2	283	34	55267	0.0588	0.013158	*	0.0491094	*
GO:0034612	response to tumor necrosis factor	Biological Process	Ggt1, Cd14	2	283	34	55267	0.0588	0.013158	*	0.0491094	*
GO:0000123	histone acetyltransferase complex	Cellular Component	Jade1, Morf4l2	2	283	34	55267	0.0588	0.013158	*	0.0491094	*
GO:0017157	regulation of exocytosis	Biological Process	Septin2, Stx1b	2	283	34	55267	0.0588	0.013158	*	0.0491094	*
GO:2000463	positive regulation of excitatory postsynaptic potential	Biological Process	Stx1b, Shank1	2	283	34	55267	0.0588	0.013158	*	0.0491094	*
GO:0009314	response to radiation	Biological Process	Angpt2, Junb	2	283	34	55267	0.0588	0.013158	*	0.0491094	*
GO:0008180	COP9 signalosome	Cellular Component	Themis, Hspa1b	2	283	34	55267	0.0588	0.013158	*	0.0491094	*
GO:0016324	apical plasma membrane	Cellular Component	Stk39, Slc6a9, Atp2b2, Scnn1a, Atp1b2, Erbb2	6	283	376	55267	0.016	0.0134332	*	0.0494161	*
GO:0030426	growth cone	Cellular Component	Pafah1b1, Myh10, Snap25, Stim1	4	283	178	55267	0.0225	0.0135931	*	0.0494161	*
GO:0004888	transmembrane signaling receptor activity	Molecular Function	Clec2i, Tlr4, Tlr7, Erbb2	4	283	179	55267	0.0223	0.0138493	*	0.0494161	*
GO:0007129	homologous chromosome pairing at meiosis	Biological Process	Spo11, Dmc1	2	283	35	55267	0.0571	0.0139088	*	0.0494161	*
GO:0098686	hippocampal mossy fiber to CA3 synapse	Cellular Component	Adcy1, Slc6a9	2	283	35	55267	0.0571	0.0139088	*	0.0494161	*
GO:0070507	regulation of microtubule cytoskeleton organization	Biological Process	Pafah1b1, Hsph1	2	283	35	55267	0.0571	0.0139088	*	0.0494161	*
GO:0045776	negative regulation of blood pressure	Biological Process	Nos2, Apln	2	283	35	55267	0.0571	0.0139088	*	0.0494161	*
GO:0051017	actin filament bundle assembly	Biological Process	Myh10, Add2	2	283	35	55267	0.0571	0.0139088	*	0.0494161	*
GO:0032870	cellular response to hormone stimulus	Biological Process	Fos, Junb	2	283	35	55267	0.0571	0.0139088	*	0.0494161	*
GO:0001569	branching involved in blood vessel morphogenesis	Biological Process	Edn1, Col4a1	2	283	35	55267	0.0571	0.0139088	*	0.0494161	*
GO:0035255	ionotropic glutamate receptor binding	Molecular Function	Map1a, Shank1	2	283	35	55267	0.0571	0.0139088	*	0.0494161	*
GO:0051973	positive regulation of telomerase activity	Biological Process	Mapkapk5, Adam1a	2	283	35	55267	0.0571	0.0139088	*	0.0494161	*
GO:0001889	liver development	Biological Process	Ak4, Hgf, Hmbs	3	283	98	55267	0.0306	0.0141331	*	0.0494161	*
GO:0005789	endoplasmic reticulum membrane	Cellular Component	Sdf2l1, Soat2, Tmem132a, Scd2, Dnajc14, Dmpk, Acer3, Stim1, Fmo2, Tlr7	10	283	863	55267	0.0116	0.0142921	*	0.0494161	*
GO:0008285	negative regulation of cell population proliferation	Biological Process	Cav2, Apc, Ifitm1, Atf5, Ing1, Zbtb16	6	283	383	55267	0.0157	0.0145854	*	0.0494161	*
GO:0032839	dendrite cytoplasm	Cellular Component	Camk2a, Kif5a	2	283	36	55267	0.0556	0.0146777	*	0.0494161	*
GO:2000134	negative regulation of G1/S transition of mitotic cell cycle	Biological Process	Jade1, Gpnmb	2	283	36	55267	0.0556	0.0146777	*	0.0494161	*
GO:0006730	one-carbon metabolic process	Biological Process	Car1, Car3	2	283	36	55267	0.0556	0.0146777	*	0.0494161	*
GO:0005525	GTP binding	Molecular Function	Sar1a, Septin2, Ak4, Rab11b, Gimap1, Gm49450	6	283	384	55267	0.0156	0.0147554	*	0.0494161	*
GO:0008237	metallopeptidase activity	Molecular Function	Thop1, Kel, Mmel1, Adam1a	4	283	183	55267	0.0219	0.0149047	*	0.0494161	*
GO:0002095	caveolar macromolecular signaling complex	Cellular Component	Cav2	1	283	3	55267	0.3333	0.0152835	*	0.0494161	*
GO:0034505	tooth mineralization	Biological Process	Col1a1	1	283	3	55267	0.3333	0.0152835	*	0.0494161	*
GO:0000048	peptidyltransferase activity	Molecular Function	Ggt1	1	283	3	55267	0.3333	0.0152835	*	0.0494161	*
GO:0019344	cysteine biosynthetic process	Biological Process	Ggt1	1	283	3	55267	0.3333	0.0152835	*	0.0494161	*
GO:1900106	positive regulation of hyaluranon cable assembly	Biological Process	Hyal1	1	283	3	55267	0.3333	0.0152835	*	0.0494161	*
GO:0031092	platelet alpha granule membrane	Cellular Component	Sparc	1	283	3	55267	0.3333	0.0152835	*	0.0494161	*
GO:0060002	plus-end directed microfilament motor activity	Molecular Function	Myo19	1	283	3	55267	0.3333	0.0152835	*	0.0494161	*
GO:0042249	establishment of planar polarity of embryonic epithelium	Biological Process	Pafah1b1	1	283	3	55267	0.3333	0.0152835	*	0.0494161	*
GO:0090176	microtubule cytoskeleton organization involved in establishment of planar polarity	Biological Process	Pafah1b1	1	283	3	55267	0.3333	0.0152835	*	0.0494161	*
GO:0005343	organic acid:sodium symporter activity	Molecular Function	Slc13a5	1	283	3	55267	0.3333	0.0152835	*	0.0494161	*
GO:0015137	citrate transmembrane transporter activity	Molecular Function	Slc13a5	1	283	3	55267	0.3333	0.0152835	*	0.0494161	*
GO:0015744	succinate transport	Biological Process	Slc13a5	1	283	3	55267	0.3333	0.0152835	*	0.0494161	*
GO:0015746	citrate transport	Biological Process	Slc13a5	1	283	3	55267	0.3333	0.0152835	*	0.0494161	*
GO:0004517	nitric-oxide synthase activity	Molecular Function	Nos2	1	283	3	55267	0.3333	0.0152835	*	0.0494161	*
GO:0032310	prostaglandin secretion	Biological Process	Nos2	1	283	3	55267	0.3333	0.0152835	*	0.0494161	*
GO:0034617	tetrahydrobiopterin binding	Molecular Function	Nos2	1	283	3	55267	0.3333	0.0152835	*	0.0494161	*
GO:0097513	myosin II filament	Cellular Component	Myh10	1	283	3	55267	0.3333	0.0152835	*	0.0494161	*
GO:0031708	endothelin B receptor binding	Molecular Function	Edn1	1	283	3	55267	0.3333	0.0152835	*	0.0494161	*
GO:0060585	positive regulation of prostaglandin-endoperoxide synthase activity	Biological Process	Edn1	1	283	3	55267	0.3333	0.0152835	*	0.0494161	*
GO:0003104	positive regulation of glomerular filtration	Biological Process	F2rl1	1	283	3	55267	0.3333	0.0152835	*	0.0494161	*
GO:0034140	negative regulation of toll-like receptor 3 signaling pathway	Biological Process	F2rl1	1	283	3	55267	0.3333	0.0152835	*	0.0494161	*
GO:1900135	positive regulation of renin secretion into blood stream	Biological Process	F2rl1	1	283	3	55267	0.3333	0.0152835	*	0.0494161	*
GO:0035672	oligopeptide transmembrane transport	Biological Process	Slc15a2	1	283	3	55267	0.3333	0.0152835	*	0.0494161	*
GO:0035673	oligopeptide transmembrane transporter activity	Molecular Function	Slc15a2	1	283	3	55267	0.3333	0.0152835	*	0.0494161	*
GO:0140206	dipeptide import across plasma membrane	Biological Process	Slc15a2	1	283	3	55267	0.3333	0.0152835	*	0.0494161	*
GO:0021681	cerebellar granular layer development	Biological Process	Faim2	1	283	3	55267	0.3333	0.0152835	*	0.0494161	*
GO:0043247	telomere maintenance in response to DNA damage	Biological Process	Pot1b	1	283	3	55267	0.3333	0.0152835	*	0.0494161	*
GO:1900740	positive regulation of protein insertion into mitochondrial membrane involved in apoptotic signaling pathway	Biological Process	Pmaip1	1	283	3	55267	0.3333	0.0152835	*	0.0494161	*
GO:0005483	soluble NSF attachment protein activity	Molecular Function	Napg	1	283	3	55267	0.3333	0.0152835	*	0.0494161	*
GO:0098989	NMDA selective glutamate receptor signaling pathway	Biological Process	Camk2a	1	283	3	55267	0.3333	0.0152835	*	0.0494161	*
GO:0099634	postsynaptic specialization membrane	Cellular Component	Camk2a	1	283	3	55267	0.3333	0.0152835	*	0.0494161	*
GO:2000124	regulation of endocannabinoid signaling pathway	Biological Process	Camk2a	1	283	3	55267	0.3333	0.0152835	*	0.0494161	*
GO:0023016	signal transduction	Biological Process	Stk39	1	283	3	55267	0.3333	0.0152835	*	0.0494161	*
GO:0038146	chemokine (C-X-C motif) ligand 12 signaling pathway	Biological Process	Stk39	1	283	3	55267	0.3333	0.0152835	*	0.0494161	*
GO:0031114	regulation of microtubule depolymerization	Biological Process	Map1a	1	283	3	55267	0.3333	0.0152835	*	0.0494161	*
GO:1904782	negative regulation of NMDA glutamate receptor activity	Biological Process	Slc6a9	1	283	3	55267	0.3333	0.0152835	*	0.0494161	*
GO:1902947	regulation of tau-protein kinase activity	Biological Process	Hgf	1	283	3	55267	0.3333	0.0152835	*	0.0494161	*
GO:0021692	cerebellar Purkinje cell layer morphogenesis	Biological Process	Atp2b2	1	283	3	55267	0.3333	0.0152835	*	0.0494161	*
GO:0045299	otolith mineralization	Biological Process	Atp2b2	1	283	3	55267	0.3333	0.0152835	*	0.0494161	*
GO:1905056	P-type calcium transporter activity involved in regulation of presynaptic cytosolic calcium ion concentration	Molecular Function	Atp2b2	1	283	3	55267	0.3333	0.0152835	*	0.0494161	*
GO:0032663	regulation of interleukin-2 production	Biological Process	Clec2i	1	283	3	55267	0.3333	0.0152835	*	0.0494161	*
GO:0050864	regulation of B cell activation	Biological Process	Cd19	1	283	3	55267	0.3333	0.0152835	*	0.0494161	*
GO:0061333	renal tubule morphogenesis	Biological Process	Col4a1	1	283	3	55267	0.3333	0.0152835	*	0.0494161	*
GO:0010966	regulation of phosphate transport	Biological Process	Fgfr1	1	283	3	55267	0.3333	0.0152835	*	0.0494161	*
GO:0021769	orbitofrontal cortex development	Biological Process	Fgfr1	1	283	3	55267	0.3333	0.0152835	*	0.0494161	*
GO:0032449	CBM complex	Cellular Component	Malt1	1	283	3	55267	0.3333	0.0152835	*	0.0494161	*
GO:1902455	negative regulation of stem cell population maintenance	Biological Process	Loxl2	1	283	3	55267	0.3333	0.0152835	*	0.0494161	*
GO:0000379	tRNA-type intron splice site recognition and cleavage	Biological Process	Tsen34	1	283	3	55267	0.3333	0.0152835	*	0.0494161	*
GO:0030292	protein tyrosine kinase inhibitor activity	Molecular Function	Ibtk	1	283	3	55267	0.3333	0.0152835	*	0.0494161	*
GO:0060183	apelin receptor signaling pathway	Biological Process	Apln	1	283	3	55267	0.3333	0.0152835	*	0.0494161	*
GO:0051956	negative regulation of amino acid transport	Biological Process	Slc43a2	1	283	3	55267	0.3333	0.0152835	*	0.0494161	*
GO:0021891	olfactory bulb interneuron development	Biological Process	Atf5	1	283	3	55267	0.3333	0.0152835	*	0.0494161	*
GO:0002730	regulation of dendritic cell cytokine production	Biological Process	Tlr4	1	283	3	55267	0.3333	0.0152835	*	0.0494161	*
GO:0048256	flap endonuclease activity	Molecular Function	Exo1	1	283	3	55267	0.3333	0.0152835	*	0.0494161	*
GO:0044298	cell body membrane	Cellular Component	Atp1b2	1	283	3	55267	0.3333	0.0152835	*	0.0494161	*
GO:0098984	neuron to neuron synapse	Cellular Component	Atp1b2	1	283	3	55267	0.3333	0.0152835	*	0.0494161	*
GO:0102485	obsolete dATP phosphohydrolase activity	Molecular Function	Entpd3	1	283	3	55267	0.3333	0.0152835	*	0.0494161	*
GO:0102486	obsolete dCTP phosphohydrolase activity	Molecular Function	Entpd3	1	283	3	55267	0.3333	0.0152835	*	0.0494161	*
GO:0102487	obsolete dUTP phosphohydrolase activity	Molecular Function	Entpd3	1	283	3	55267	0.3333	0.0152835	*	0.0494161	*
GO:0102488	obsolete dTTP phosphohydrolase activity	Molecular Function	Entpd3	1	283	3	55267	0.3333	0.0152835	*	0.0494161	*
GO:0102489	obsolete GTP phosphohydrolase activity	Molecular Function	Entpd3	1	283	3	55267	0.3333	0.0152835	*	0.0494161	*
GO:0102490	obsolete 8-oxo-dGTP phosphohydrolase activity	Molecular Function	Entpd3	1	283	3	55267	0.3333	0.0152835	*	0.0494161	*
GO:0102491	obsolete dGTP phosphohydrolase activity	Molecular Function	Entpd3	1	283	3	55267	0.3333	0.0152835	*	0.0494161	*
GO:0050779	RNA destabilization	Biological Process	Zfp36	1	283	3	55267	0.3333	0.0152835	*	0.0494161	*
GO:1904582	positive regulation of intracellular mRNA localization	Biological Process	Zfp36	1	283	3	55267	0.3333	0.0152835	*	0.0494161	*
GO:0043368	positive T cell selection	Biological Process	Themis	1	283	3	55267	0.3333	0.0152835	*	0.0494161	*
GO:0021650	vestibulocochlear nerve formation	Biological Process	Tifab	1	283	3	55267	0.3333	0.0152835	*	0.0494161	*
GO:0035112	genitalia morphogenesis	Biological Process	Tifab	1	283	3	55267	0.3333	0.0152835	*	0.0494161	*
GO:1901078	negative regulation of relaxation of muscle	Biological Process	Tifab	1	283	3	55267	0.3333	0.0152835	*	0.0494161	*
GO:1905751	positive regulation of endosome to plasma membrane protein transport	Biological Process	Commd1	1	283	3	55267	0.3333	0.0152835	*	0.0494161	*
GO:0071727	cellular response to triacyl bacterial lipopeptide	Biological Process	Cd14	1	283	3	55267	0.3333	0.0152835	*	0.0494161	*
GO:0048769	sarcomerogenesis	Biological Process	Ttn	1	283	3	55267	0.3333	0.0152835	*	0.0494161	*
GO:0050746	regulation of lipoprotein metabolic process	Biological Process	Lipg	1	283	3	55267	0.3333	0.0152835	*	0.0494161	*
GO:0004416	hydroxyacylglutathione hydrolase activity	Molecular Function	Haghl	1	283	3	55267	0.3333	0.0152835	*	0.0494161	*
GO:0005863	striated muscle myosin thick filament	Cellular Component	Obscn	1	283	3	55267	0.3333	0.0152835	*	0.0494161	*
GO:0075506	entry of viral genome into host nucleus through nuclear pore complex via importin	Biological Process	Gm10184	1	283	3	55267	0.3333	0.0152835	*	0.0494161	*
GO:0061515	myeloid cell development	Biological Process	Evi2	1	283	3	55267	0.3333	0.0152835	*	0.0494161	*
GO:0002196	Ser-tRNA(Ala) hydrolase activity	Molecular Function	Gm27029	1	283	3	55267	0.3333	0.0152835	*	0.0494161	*
GO:1902600	proton transmembrane transport	Biological Process	Slc15a2, Cox7a2l, Atp6v1g2	3	283	101	55267	0.0297	0.0153138	*	0.0494465	*
GO:0034504	protein localization to nucleus	Biological Process	Col1a1, Zbtb16	2	283	37	55267	0.0541	0.0154646	*	0.0496627	*
GO:0051482	obsolete positive regulation of cytosolic calcium ion concentration involved in phospholipase C-activating G protein-coupled signaling pathway	Biological Process	Edn1, F2rl1	2	283	37	55267	0.0541	0.0154646	*	0.0496627	*
GO:0007528	neuromuscular junction development	Biological Process	Col4a1, Erbb2	2	283	37	55267	0.0541	0.0154646	*	0.0496627	*
GO:0007339	binding of sperm to zona pellucida	Biological Process	Adam1a, Hspa1b	2	283	37	55267	0.0541	0.0154646	*	0.0496627	*
GO:0071346	cellular response to type II interferon	Biological Process	Nos2, Edn1, Tlr4	3	283	102	55267	0.0294	0.0157194	*	0.0503446	ns
GO:0030176	obsolete integral component of endoplasmic reticulum membrane	Cellular Component	Scd2, Acer3, Stim1	3	283	102	55267	0.0294	0.0157194	*	0.0503446	ns
GO:0008152	metabolic process	Biological Process	Hyal1, Pfkfb3, Pklr, Bdh1	4	283	187	55267	0.0214	0.0160095	*	0.0512043	ns
GO:0071949	FAD binding	Molecular Function	Steap4, Mical3	2	283	38	55267	0.0526	0.0162692	*	0.0517977	ns
GO:0007017	microtubule-based process	Biological Process	Pafah1b1, Gm49450	2	283	38	55267	0.0526	0.0162692	*	0.0517977	ns
GO:0071773	cellular response to BMP stimulus	Biological Process	Col2a1, Bglap	2	283	38	55267	0.0526	0.0162692	*	0.0517977	ns
GO:0005813	centrosome	Cellular Component	Apc, Pafah1b1, Ccdc116, Stx1b, Atf5, Ypel5, Hspa1b	7	283	507	55267	0.0138	0.0162824	*	0.0517977	ns
GO:0010468	regulation of gene expression	Biological Process	Fos, Col2a1, Stx1b, Fgfr1, Trim58, Atf5	6	283	393	55267	0.0153	0.0163481	*	0.051937	ns
GO:0016525	negative regulation of angiogenesis	Biological Process	Sparc, Angpt2, Col4a2	3	283	104	55267	0.0288	0.0165486	*	0.0525036	ns
GO:0005819	spindle	Cellular Component	Pafah1b1, Myh10, Septin2, Mical3	4	283	189	55267	0.0212	0.0165806	*	0.0525348	ns
GO:0030282	bone mineralization	Biological Process	Col1a2, Gpnmb	2	283	39	55267	0.0513	0.0170914	*	0.0540087	ns
GO:0004806	triglyceride lipase activity	Molecular Function	Lipg, Ces1d	2	283	39	55267	0.0513	0.0170914	*	0.0540087	ns
GO:0010629	negative regulation of gene expression	Biological Process	Nos2, Edn1, Creb1, Fgfr1, Apln	5	283	290	55267	0.0172	0.0172824	*	0.0545397	ns
GO:0000794	condensed nuclear chromosome	Cellular Component	Dmc1, Ttn	2	283	40	55267	0.05	0.0179309	*	0.0564086	ns
GO:0001837	epithelial to mesenchymal transition	Biological Process	Fgfr1, Loxl2	2	283	40	55267	0.05	0.0179309	*	0.0564086	ns
GO:0050731	positive regulation of peptidyl-tyrosine phosphorylation	Biological Process	Cav2, Hgf, Tlr4	3	283	108	55267	0.0278	0.0182794	*	0.0564086	ns
GO:0007568	obsolete aging	Biological Process	Fos, Creb1, Col4a2, Krt83	4	283	195	55267	0.0205	0.0183701	*	0.0564086	ns
GO:0050661	NADP binding	Molecular Function	Nos2, Fmo2	2	283	41	55267	0.0488	0.0187875	*	0.0564086	ns
GO:0048786	presynaptic active zone	Cellular Component	Syp, Slc17a7	2	283	41	55267	0.0488	0.0187875	*	0.0564086	ns
GO:0043204	perikaryon	Cellular Component	Camk2b, Bglap, Bglap2, Kif5a	4	283	198	55267	0.0202	0.019308	*	0.0564086	ns
GO:0051607	defense response to virus	Biological Process	F2rl1, Ifitm1, Tlr7, Rnasel	4	283	199	55267	0.0201	0.0196271	*	0.0564086	ns
GO:1902895	positive regulation of miRNA transcription	Biological Process	Fos, Apln	2	283	42	55267	0.0476	0.0196611	*	0.0564086	ns
GO:0035094	response to nicotine	Biological Process	Edn1, Creb1	2	283	42	55267	0.0476	0.0196611	*	0.0564086	ns
GO:0002062	chondrocyte differentiation	Biological Process	Col2a1, Fgfr1	2	283	42	55267	0.0476	0.0196611	*	0.0564086	ns
GO:0042169	SH2 domain binding	Molecular Function	Syp, Fgfr1	2	283	42	55267	0.0476	0.0196611	*	0.0564086	ns
GO:0005547	phosphatidylinositol-3,4,5-trisphosphate binding	Molecular Function	Commd1, Obscn	2	283	42	55267	0.0476	0.0196611	*	0.0564086	ns
GO:0005840	ribosome	Cellular Component	Rps27rt, Kxd1, Rps27, Rpl41	4	283	201	55267	0.0199	0.0202751	*	0.0564086	ns
GO:0044791	obsolete positive regulation by host of viral release from host cell	Biological Process	Cav2	1	283	4	55267	0.25	0.0203261	*	0.0564086	ns
GO:0060161	positive regulation of dopamine receptor signaling pathway	Biological Process	Cav2	1	283	4	55267	0.25	0.0203261	*	0.0564086	ns
GO:0070836	caveola assembly	Biological Process	Cav2	1	283	4	55267	0.25	0.0203261	*	0.0564086	ns
GO:1902617	response to fluoride	Biological Process	Col1a1	1	283	4	55267	0.25	0.0203261	*	0.0564086	ns
GO:1904894	positive regulation of receptor signaling pathway via STAT	Biological Process	Il7r	1	283	4	55267	0.25	0.0203261	*	0.0564086	ns
GO:0003918	DNA topoisomerase type II (double strand cut, ATP-hydrolyzing) activity	Molecular Function	Spo11	1	283	4	55267	0.25	0.0203261	*	0.0564086	ns
GO:0036374	glutathione hydrolase activity	Molecular Function	Ggt1	1	283	4	55267	0.25	0.0203261	*	0.0564086	ns
GO:0102953	hypoglycin A gamma-glutamyl transpeptidase activity	Molecular Function	Ggt1	1	283	4	55267	0.25	0.0203261	*	0.0564086	ns
GO:0103068	leukotriene C4 gamma-glutamyl transferase activity	Molecular Function	Ggt1	1	283	4	55267	0.25	0.0203261	*	0.0564086	ns
GO:0008295	spermidine biosynthetic process	Biological Process	Srm	1	283	4	55267	0.25	0.0203261	*	0.0564086	ns
GO:0050501	hyaluronan synthase activity	Molecular Function	Hyal1	1	283	4	55267	0.25	0.0203261	*	0.0564086	ns
GO:0008294	calcium- and calmodulin-responsive adenylate cyclase activity	Molecular Function	Adcy1	1	283	4	55267	0.25	0.0203261	*	0.0564086	ns
GO:0000235	astral microtubule	Cellular Component	Pafah1b1	1	283	4	55267	0.25	0.0203261	*	0.0564086	ns
GO:0043622	cortical microtubule organization	Biological Process	Pafah1b1	1	283	4	55267	0.25	0.0203261	*	0.0564086	ns
GO:0007589	body fluid secretion	Biological Process	Edn1	1	283	4	55267	0.25	0.0203261	*	0.0564086	ns
GO:0014826	vein smooth muscle contraction	Biological Process	Edn1	1	283	4	55267	0.25	0.0203261	*	0.0564086	ns
GO:1902074	response to salt	Biological Process	Edn1	1	283	4	55267	0.25	0.0203261	*	0.0564086	ns
GO:0015057	thrombin-activated receptor activity	Molecular Function	F2rl1	1	283	4	55267	0.25	0.0203261	*	0.0564086	ns
GO:0097029	mature conventional dendritic cell differentiation	Biological Process	F2rl1	1	283	4	55267	0.25	0.0203261	*	0.0564086	ns
GO:2000341	regulation of chemokine (C-X-C motif) ligand 2 production	Biological Process	F2rl1	1	283	4	55267	0.25	0.0203261	*	0.0564086	ns
GO:0000730	DNA recombinase assembly	Biological Process	Dmc1	1	283	4	55267	0.25	0.0203261	*	0.0564086	ns
GO:0006312	mitotic recombination	Biological Process	Dmc1	1	283	4	55267	0.25	0.0203261	*	0.0564086	ns
GO:0042148	DNA strand invasion	Biological Process	Dmc1	1	283	4	55267	0.25	0.0203261	*	0.0564086	ns
GO:0034435	obsolete cholesterol esterification	Biological Process	Soat2	1	283	4	55267	0.25	0.0203261	*	0.0564086	ns
GO:0032896	palmitoyl-CoA 9-desaturase activity	Molecular Function	Scd2	1	283	4	55267	0.25	0.0203261	*	0.0564086	ns
GO:1903966	monounsaturated fatty acid biosynthetic process	Biological Process	Scd2	1	283	4	55267	0.25	0.0203261	*	0.0564086	ns
GO:0000154	rRNA modification	Biological Process	Nat10	1	283	4	55267	0.25	0.0203261	*	0.0564086	ns
GO:0044307	dendritic branch	Cellular Component	Map1a	1	283	4	55267	0.25	0.0203261	*	0.0564086	ns
GO:1901588	dendritic microtubule	Cellular Component	Map1a	1	283	4	55267	0.25	0.0203261	*	0.0564086	ns
GO:0070032	synaptobrevin 2-SNAP-25-syntaxin-1a-complexin I complex	Cellular Component	Snap25	1	283	4	55267	0.25	0.0203261	*	0.0564086	ns
GO:0070033	synaptobrevin 2-SNAP-25-syntaxin-1a-complexin II complex	Cellular Component	Snap25	1	283	4	55267	0.25	0.0203261	*	0.0564086	ns
GO:0099026	obsolete anchored component of presynaptic membrane	Cellular Component	Snap25	1	283	4	55267	0.25	0.0203261	*	0.0564086	ns
GO:0045903	positive regulation of translational fidelity	Biological Process	Cdk5rap1	1	283	4	55267	0.25	0.0203261	*	0.0564086	ns
GO:0035989	tendon development	Biological Process	Col11a1	1	283	4	55267	0.25	0.0203261	*	0.0564086	ns
GO:1904399	heparan sulfate binding	Molecular Function	Col11a1	1	283	4	55267	0.25	0.0203261	*	0.0564086	ns
GO:0006172	ADP biosynthetic process	Biological Process	Ak4	1	283	4	55267	0.25	0.0203261	*	0.0564086	ns
GO:0016776	phosphotransferase activity, phosphate group as acceptor	Molecular Function	Ak4	1	283	4	55267	0.25	0.0203261	*	0.0564086	ns
GO:0046985	positive regulation of hemoglobin biosynthetic process	Biological Process	Slc6a9	1	283	4	55267	0.25	0.0203261	*	0.0564086	ns
GO:0051450	myoblast proliferation	Biological Process	Hgf	1	283	4	55267	0.25	0.0203261	*	0.0564086	ns
GO:1901299	negative regulation of hydrogen peroxide-mediated programmed cell death	Biological Process	Hgf	1	283	4	55267	0.25	0.0203261	*	0.0564086	ns
GO:0051135	positive regulation of NK T cell activation	Biological Process	Hsph1	1	283	4	55267	0.25	0.0203261	*	0.0564086	ns
GO:0046068	cGMP metabolic process	Biological Process	Atp2b2	1	283	4	55267	0.25	0.0203261	*	0.0564086	ns
GO:0017020	myosin phosphatase regulator activity	Molecular Function	Dmpk	1	283	4	55267	0.25	0.0203261	*	0.0564086	ns
GO:0050851	antigen receptor-mediated signaling pathway	Biological Process	Cd19	1	283	4	55267	0.25	0.0203261	*	0.0564086	ns
GO:0050855	regulation of B cell receptor signaling pathway	Biological Process	Cd19	1	283	4	55267	0.25	0.0203261	*	0.0564086	ns
GO:0071633	dihydroceramidase activity	Molecular Function	Acer3	1	283	4	55267	0.25	0.0203261	*	0.0564086	ns
GO:0060025	regulation of synaptic activity	Biological Process	Stx1b	1	283	4	55267	0.25	0.0203261	*	0.0564086	ns
GO:0072012	glomerulus vasculature development	Biological Process	Angpt2	1	283	4	55267	0.25	0.0203261	*	0.0564086	ns
GO:0090272	negative regulation of fibroblast growth factor production	Biological Process	Fgfr1	1	283	4	55267	0.25	0.0203261	*	0.0564086	ns
GO:2000546	positive regulation of endothelial cell chemotaxis to fibroblast growth factor	Biological Process	Fgfr1	1	283	4	55267	0.25	0.0203261	*	0.0564086	ns
GO:0051148	negative regulation of muscle cell differentiation	Biological Process	Tnpo2	1	283	4	55267	0.25	0.0203261	*	0.0564086	ns
GO:0043553	obsolete negative regulation of phosphatidylinositol 3-kinase activity	Biological Process	Pik3ip1	1	283	4	55267	0.25	0.0203261	*	0.0564086	ns
GO:0000214	tRNA-intron endonuclease complex	Cellular Component	Tsen34	1	283	4	55267	0.25	0.0203261	*	0.0564086	ns
GO:0031652	positive regulation of heat generation	Biological Process	Apln	1	283	4	55267	0.25	0.0203261	*	0.0564086	ns
GO:0051466	positive regulation of corticotropin-releasing hormone secretion	Biological Process	Apln	1	283	4	55267	0.25	0.0203261	*	0.0564086	ns
GO:0030160	synaptic receptor adaptor activity	Molecular Function	Shank1	1	283	4	55267	0.25	0.0203261	*	0.0564086	ns
GO:0001875	lipopolysaccharide immune receptor activity	Molecular Function	Tlr4	1	283	4	55267	0.25	0.0203261	*	0.0564086	ns
GO:0032497	detection of lipopolysaccharide	Biological Process	Tlr4	1	283	4	55267	0.25	0.0203261	*	0.0564086	ns
GO:0060729	intestinal epithelial structure maintenance	Biological Process	Tlr4	1	283	4	55267	0.25	0.0203261	*	0.0564086	ns
GO:1904466	positive regulation of matrix metallopeptidase secretion	Biological Process	Tlr4	1	283	4	55267	0.25	0.0203261	*	0.0564086	ns
GO:1900365	obsolete positive regulation of mRNA polyadenylation	Biological Process	Cpeb3	1	283	4	55267	0.25	0.0203261	*	0.0564086	ns
GO:0035312	5'-3' DNA exonuclease activity	Molecular Function	Exo1	1	283	4	55267	0.25	0.0203261	*	0.0564086	ns
GO:0045145	single-stranded DNA 5'-3' DNA exonuclease activity	Molecular Function	Exo1	1	283	4	55267	0.25	0.0203261	*	0.0564086	ns
GO:1903278	positive regulation of sodium ion export across plasma membrane	Biological Process	Atp1b2	1	283	4	55267	0.25	0.0203261	*	0.0564086	ns
GO:0099617	matrix side of mitochondrial inner membrane	Cellular Component	Bdh1	1	283	4	55267	0.25	0.0203261	*	0.0564086	ns
GO:0055070	copper ion homeostasis	Biological Process	Commd1	1	283	4	55267	0.25	0.0203261	*	0.0564086	ns
GO:1902306	negative regulation of sodium ion transmembrane transport	Biological Process	Commd1	1	283	4	55267	0.25	0.0203261	*	0.0564086	ns
GO:1904109	positive regulation of cholesterol import	Biological Process	Commd1	1	283	4	55267	0.25	0.0203261	*	0.0564086	ns
GO:0070891	lipoteichoic acid binding	Molecular Function	Cd14	1	283	4	55267	0.25	0.0203261	*	0.0564086	ns
GO:0071726	cellular response to diacyl bacterial lipopeptide	Biological Process	Cd14	1	283	4	55267	0.25	0.0203261	*	0.0564086	ns
GO:0035995	detection of muscle stretch	Biological Process	Ttn	1	283	4	55267	0.25	0.0203261	*	0.0564086	ns
GO:1901897	regulation of relaxation of cardiac muscle	Biological Process	Ttn	1	283	4	55267	0.25	0.0203261	*	0.0564086	ns
GO:0033687	osteoblast proliferation	Biological Process	Junb	1	283	4	55267	0.25	0.0203261	*	0.0564086	ns
GO:0010983	positive regulation of high-density lipoprotein particle clearance	Biological Process	Lipg	1	283	4	55267	0.25	0.0203261	*	0.0564086	ns
GO:0032376	positive regulation of cholesterol transport	Biological Process	Lipg	1	283	4	55267	0.25	0.0203261	*	0.0564086	ns
GO:0032430	positive regulation of phospholipase A2 activity	Biological Process	Camk2b	1	283	4	55267	0.25	0.0203261	*	0.0564086	ns
GO:0000171	ribonuclease MRP activity	Molecular Function	Pop5	1	283	4	55267	0.25	0.0203261	*	0.0564086	ns
GO:0019243	methylglyoxal catabolic process to D-lactate via S-lactoyl-glutathione	Biological Process	Haghl	1	283	4	55267	0.25	0.0203261	*	0.0564086	ns
GO:0048133	male germ-line stem cell asymmetric division	Biological Process	Zbtb16	1	283	4	55267	0.25	0.0203261	*	0.0564086	ns
GO:0051138	positive regulation of NK T cell differentiation	Biological Process	Zbtb16	1	283	4	55267	0.25	0.0203261	*	0.0564086	ns
GO:0098892	extrinsic component of postsynaptic specialization membrane	Cellular Component	Gm10184	1	283	4	55267	0.25	0.0203261	*	0.0564086	ns
GO:0051938	L-glutamate import	Biological Process	Slc17a7	1	283	4	55267	0.25	0.0203261	*	0.0564086	ns
GO:0098700	neurotransmitter loading into synaptic vesicle	Biological Process	Slc17a7	1	283	4	55267	0.25	0.0203261	*	0.0564086	ns
GO:0098971	anterograde dendritic transport of neurotransmitter receptor complex	Biological Process	Kif5a	1	283	4	55267	0.25	0.0203261	*	0.0564086	ns
GO:0044070	regulation of monoatomic anion transport	Biological Process	Rab11b	1	283	4	55267	0.25	0.0203261	*	0.0564086	ns
GO:0045054	constitutive secretory pathway	Biological Process	Rab11b	1	283	4	55267	0.25	0.0203261	*	0.0564086	ns
GO:0004813	alanine-tRNA ligase activity	Molecular Function	Gm27029	1	283	4	55267	0.25	0.0203261	*	0.0564086	ns
GO:0006419	alanyl-tRNA aminoacylation	Biological Process	Gm27029	1	283	4	55267	0.25	0.0203261	*	0.0564086	ns
GO:0033897	ribonuclease T2 activity	Molecular Function	Gm49673	1	283	4	55267	0.25	0.0203261	*	0.0564086	ns
GO:0045071	negative regulation of viral genome replication	Biological Process	Ifitm1, Rnasel	2	283	43	55267	0.0465	0.0205515	*	0.0569103	ns
GO:0006366	transcription by RNA polymerase II	Biological Process	Fos, Creb1, Junb	3	283	113	55267	0.0265	0.020579	*	0.0569103	ns
GO:0009952	anterior/posterior pattern specification	Biological Process	Ifitm1, Bhlhe41, Zbtb16	3	283	113	55267	0.0265	0.020579	*	0.0569103	ns
GO:0051321	meiotic cell cycle	Biological Process	Spo11, Dmc1, Exo1, Xlr4b	4	283	202	55267	0.0198	0.0206039	*	0.0569129	ns
GO:0043547	positive regulation of GTPase activity	Biological Process	Cav2, F2rl1, Rasal1, Arhgap26, Erbb2	5	283	304	55267	0.0164	0.0207037	*	0.0571219	ns
GO:0007399	nervous system development	Biological Process	Nes, Pafah1b1, Fos, Shank1, Camk2b, Erbb2	6	283	415	55267	0.0145	0.0207323	*	0.0571344	ns
GO:0003700	DNA-binding transcription factor activity	Molecular Function	Fos, Creb1, Zfp639, Atf5, Bach2, Zfp46, Zfp961, Junb, Zbtb16	9	283	786	55267	0.0115	0.0209462	*	0.0576568	ns
GO:0048477	oogenesis	Biological Process	Spo11, Dmc1	2	283	44	55267	0.0455	0.0214584	*	0.0587255	ns
GO:0046718	viral entry into host cell	Biological Process	Hyal1, Zfp639	2	283	44	55267	0.0455	0.0214584	*	0.0587255	ns
GO:0019838	growth factor binding	Molecular Function	Flt4, Erbb2	2	283	44	55267	0.0455	0.0214584	*	0.0587255	ns
GO:0051879	Hsp90 protein binding	Molecular Function	Nos2, Erbb2	2	283	44	55267	0.0455	0.0214584	*	0.0587255	ns
GO:0045494	photoreceptor cell maintenance	Biological Process	Map1a, Atp1b2	2	283	44	55267	0.0455	0.0214584	*	0.0587255	ns
GO:0010718	positive regulation of epithelial to mesenchymal transition	Biological Process	Col1a1, Loxl2	2	283	45	55267	0.0444	0.0223816	*	0.0609707	ns
GO:0005871	kinesin complex	Cellular Component	Pafah1b1, Kif5a	2	283	45	55267	0.0444	0.0223816	*	0.0609707	ns
GO:0015485	cholesterol binding	Molecular Function	Soat2, Syp	2	283	45	55267	0.0444	0.0223816	*	0.0609707	ns
GO:0007595	lactation	Biological Process	Creb1, Atp2b2	2	283	45	55267	0.0444	0.0223816	*	0.0609707	ns
GO:0045211	postsynaptic membrane	Cellular Component	Faim2, Camk2a, Shank1, Erbb2	4	283	209	55267	0.0191	0.0229977	*	0.0622414	ns
GO:0051480	regulation of cytosolic calcium ion concentration	Biological Process	Cav2, Atp2b2	2	283	46	55267	0.0435	0.0233211	*	0.0622414	ns
GO:0009055	electron transfer activity	Molecular Function	Steap4, Cox7a2l	2	283	46	55267	0.0435	0.0233211	*	0.0622414	ns
GO:0008150	biological_process	Biological Process	Ccdc116, Ttc27, Dnajc14, Tlcd4, 3830406C13Rik, Smyd5, Ypel4, 9530077C05Rik, Ypel5, Limd2, 1700123O20Rik, Snhg11, 9930104L06Rik, Ubtd2, Proser2, Ifitm10, Hpcal4, Sult6b2, Kctd14, 0610040J01Rik, Haghl, Vsig10l, 2210418O10Rik, Fsbp	24	283	3033	55267	0.0079	0.023723	*	0.0622414	ns
GO:0032355	response to estradiol	Biological Process	Col1a1, Ggt1, Cxcl2	3	283	120	55267	0.025	0.0240531	*	0.0622414	ns
GO:0022627	cytosolic small ribosomal subunit	Cellular Component	Rps27rt, Rps27	2	283	47	55267	0.0426	0.0242765	*	0.0622414	ns
GO:0005179	hormone activity	Molecular Function	Edn1, Apln, Tg	3	283	122	55267	0.0246	0.0251003	*	0.0622414	ns
GO:0000281	mitotic cytokinesis	Biological Process	Apc, Myh10	2	283	48	55267	0.0417	0.0252478	*	0.0622414	ns
GO:0001915	negative regulation of T cell mediated cytotoxicity	Biological Process	Il7r	1	283	5	55267	0.2	0.025343	*	0.0622414	ns
GO:0015677	copper ion import	Biological Process	Steap4	1	283	5	55267	0.2	0.025343	*	0.0622414	ns
GO:0002175	protein localization to paranode region of axon	Biological Process	Cntnap1	1	283	5	55267	0.2	0.025343	*	0.0622414	ns
GO:0071205	protein localization to juxtaparanode region of axon	Biological Process	Cntnap1	1	283	5	55267	0.2	0.025343	*	0.0622414	ns
GO:0033591	response to L-ascorbic acid	Biological Process	Sparc	1	283	5	55267	0.2	0.025343	*	0.0622414	ns
GO:0033564	anterior/posterior axon guidance	Biological Process	Unc5b	1	283	5	55267	0.2	0.025343	*	0.0622414	ns
GO:0060312	regulation of blood vessel remodeling	Biological Process	Flt4	1	283	5	55267	0.2	0.025343	*	0.0622414	ns
GO:0009166	nucleotide catabolic process	Biological Process	Upp1	1	283	5	55267	0.2	0.025343	*	0.0622414	ns
GO:0044206	UMP salvage	Biological Process	Upp1	1	283	5	55267	0.2	0.025343	*	0.0622414	ns
GO:0051081	nuclear membrane disassembly	Biological Process	Pafah1b1	1	283	5	55267	0.2	0.025343	*	0.0622414	ns
GO:0018119	peptidyl-cysteine S-nitrosylation	Biological Process	Nos2	1	283	5	55267	0.2	0.025343	*	0.0622414	ns
GO:0003100	regulation of systemic arterial blood pressure by endothelin	Biological Process	Edn1	1	283	5	55267	0.2	0.025343	*	0.0622414	ns
GO:0010193	response to ozone	Biological Process	Edn1	1	283	5	55267	0.2	0.025343	*	0.0622414	ns
GO:0030072	peptide hormone secretion	Biological Process	Edn1	1	283	5	55267	0.2	0.025343	*	0.0622414	ns
GO:0033093	Weibel-Palade body	Cellular Component	Edn1	1	283	5	55267	0.2	0.025343	*	0.0622414	ns
GO:0042045	epithelial fluid transport	Biological Process	Edn1	1	283	5	55267	0.2	0.025343	*	0.0622414	ns
GO:0042482	positive regulation of odontogenesis	Biological Process	Edn1	1	283	5	55267	0.2	0.025343	*	0.0622414	ns
GO:0097065	anterior head development	Biological Process	Col2a1	1	283	5	55267	0.2	0.025343	*	0.0622414	ns
GO:0031848	protection from non-homologous end joining at telomere	Biological Process	Pot1b	1	283	5	55267	0.2	0.025343	*	0.0622414	ns
GO:0043047	single-stranded telomeric DNA binding	Molecular Function	Pot1b	1	283	5	55267	0.2	0.025343	*	0.0622414	ns
GO:0004768	stearoyl-CoA 9-desaturase activity	Molecular Function	Scd2	1	283	5	55267	0.2	0.025343	*	0.0622414	ns
GO:0016717	oxidoreductase activity, acting on paired donors, with oxidation of a pair of donors resulting in the reduction of molecular oxygen to two molecules of water	Molecular Function	Scd2	1	283	5	55267	0.2	0.025343	*	0.0622414	ns
GO:0033363	secretory granule organization	Biological Process	Creb1	1	283	5	55267	0.2	0.025343	*	0.0622414	ns
GO:0048145	regulation of fibroblast proliferation	Biological Process	Creb1	1	283	5	55267	0.2	0.025343	*	0.0622414	ns
GO:0097227	sperm annulus	Cellular Component	Septin2	1	283	5	55267	0.2	0.025343	*	0.0622414	ns
GO:0003873	6-phosphofructo-2-kinase activity	Molecular Function	Pfkfb3	1	283	5	55267	0.2	0.025343	*	0.0622414	ns
GO:0036438	maintenance of lens transparency	Biological Process	Stk39	1	283	5	55267	0.2	0.025343	*	0.0622414	ns
GO:0090188	negative regulation of pancreatic juice secretion	Biological Process	Stk39	1	283	5	55267	0.2	0.025343	*	0.0622414	ns
GO:1902817	negative regulation of protein localization to microtubule	Biological Process	Map1a	1	283	5	55267	0.2	0.025343	*	0.0622414	ns
GO:0070044	synaptobrevin 2-SNAP-25-syntaxin-1a complex	Cellular Component	Snap25	1	283	5	55267	0.2	0.025343	*	0.0622414	ns
GO:0016151	nickel cation binding	Molecular Function	Car3	1	283	5	55267	0.2	0.025343	*	0.0622414	ns
GO:0070940	obsolete dephosphorylation of RNA polymerase II C-terminal domain	Biological Process	Rprd1b	1	283	5	55267	0.2	0.025343	*	0.0622414	ns
GO:0045345	positive regulation of MHC class I biosynthetic process	Biological Process	Hsph1	1	283	5	55267	0.2	0.025343	*	0.0622414	ns
GO:0034103	regulation of tissue remodeling	Biological Process	Gpnmb	1	283	5	55267	0.2	0.025343	*	0.0622414	ns
GO:0010961	intracellular magnesium ion homeostasis	Biological Process	Kel	1	283	5	55267	0.2	0.025343	*	0.0622414	ns
GO:0031133	regulation of axon diameter	Biological Process	Kel	1	283	5	55267	0.2	0.025343	*	0.0622414	ns
GO:0010830	regulation of myotube differentiation	Biological Process	Dmpk	1	283	5	55267	0.2	0.025343	*	0.0622414	ns
GO:0051823	regulation of synapse structural plasticity	Biological Process	Dmpk	1	283	5	55267	0.2	0.025343	*	0.0622414	ns
GO:0017040	N-acylsphingosine amidohydrolase activity	Molecular Function	Acer3	1	283	5	55267	0.2	0.025343	*	0.0622414	ns
GO:0102121	ceramidase activity	Molecular Function	Acer3	1	283	5	55267	0.2	0.025343	*	0.0622414	ns
GO:0048014	Tie signaling pathway	Biological Process	Angpt2	1	283	5	55267	0.2	0.025343	*	0.0622414	ns
GO:0061304	retinal blood vessel morphogenesis	Biological Process	Col4a1	1	283	5	55267	0.2	0.025343	*	0.0622414	ns
GO:0005007	fibroblast growth factor receptor activity	Molecular Function	Fgfr1	1	283	5	55267	0.2	0.025343	*	0.0622414	ns
GO:0090080	positive regulation of MAPKKK cascade by fibroblast growth factor receptor signaling pathway	Biological Process	Fgfr1	1	283	5	55267	0.2	0.025343	*	0.0622414	ns
GO:0090722	receptor-receptor interaction	Molecular Function	Fgfr1	1	283	5	55267	0.2	0.025343	*	0.0622414	ns
GO:0033014	tetrapyrrole biosynthetic process	Biological Process	Hmbs	1	283	5	55267	0.2	0.025343	*	0.0622414	ns
GO:2000321	positive regulation of T-helper 17 cell differentiation	Biological Process	Malt1	1	283	5	55267	0.2	0.025343	*	0.0622414	ns
GO:0004720	protein-lysine 6-oxidase activity	Molecular Function	Loxl2	1	283	5	55267	0.2	0.025343	*	0.0622414	ns
GO:0016641	oxidoreductase activity, acting on the CH-NH2 group of donors, oxygen as acceptor	Molecular Function	Loxl2	1	283	5	55267	0.2	0.025343	*	0.0622414	ns
GO:0018057	peptidyl-lysine oxidation	Biological Process	Loxl2	1	283	5	55267	0.2	0.025343	*	0.0622414	ns
GO:0007023	post-chaperonin tubulin folding pathway	Biological Process	Tbcel	1	283	5	55267	0.2	0.025343	*	0.0622414	ns
GO:0021889	olfactory bulb interneuron differentiation	Biological Process	Atf5	1	283	5	55267	0.2	0.025343	*	0.0622414	ns
GO:0046959	habituation	Biological Process	Shank1	1	283	5	55267	0.2	0.025343	*	0.0622414	ns
GO:0051124	synaptic assembly at neuromuscular junction	Biological Process	Shank1	1	283	5	55267	0.2	0.025343	*	0.0622414	ns
GO:0097107	postsynaptic density assembly	Biological Process	Shank1	1	283	5	55267	0.2	0.025343	*	0.0622414	ns
GO:0010572	positive regulation of platelet activation	Biological Process	Tlr4	1	283	5	55267	0.2	0.025343	*	0.0622414	ns
GO:1903223	obsolete positive regulation of oxidative stress-induced neuron death	Biological Process	Tlr4	1	283	5	55267	0.2	0.025343	*	0.0622414	ns
GO:0050955	thermoception	Biological Process	Cpeb3	1	283	5	55267	0.2	0.025343	*	0.0622414	ns
GO:0051170	import into nucleus	Biological Process	Bach2	1	283	5	55267	0.2	0.025343	*	0.0622414	ns
GO:0034154	toll-like receptor 7 signaling pathway	Biological Process	Tlr7	1	283	5	55267	0.2	0.025343	*	0.0622414	ns
GO:0021559	trigeminal nerve development	Biological Process	Tifab	1	283	5	55267	0.2	0.025343	*	0.0622414	ns
GO:0031223	auditory behavior	Biological Process	Tifab	1	283	5	55267	0.2	0.025343	*	0.0622414	ns
GO:0071219	cellular response to molecule of bacterial origin	Biological Process	Cd14	1	283	5	55267	0.2	0.025343	*	0.0622414	ns
GO:0071723	lipopeptide binding	Molecular Function	Cd14	1	283	5	55267	0.2	0.025343	*	0.0622414	ns
GO:0005859	muscle myosin complex	Cellular Component	Ttn	1	283	5	55267	0.2	0.025343	*	0.0622414	ns
GO:0031433	telethonin binding	Molecular Function	Ttn	1	283	5	55267	0.2	0.025343	*	0.0622414	ns
GO:0015705	iodide transport	Biological Process	Tg	1	283	5	55267	0.2	0.025343	*	0.0622414	ns
GO:0004465	lipoprotein lipase activity	Molecular Function	Lipg	1	283	5	55267	0.2	0.025343	*	0.0622414	ns
GO:0051791	medium-chain fatty acid metabolic process	Biological Process	Ces1d	1	283	5	55267	0.2	0.025343	*	0.0622414	ns
GO:0070857	regulation of bile acid biosynthetic process	Biological Process	Ces1d	1	283	5	55267	0.2	0.025343	*	0.0622414	ns
GO:0031119	tRNA pseudouridine synthesis	Biological Process	Pus7	1	283	5	55267	0.2	0.025343	*	0.0622414	ns
GO:1990481	mRNA pseudouridine synthesis	Biological Process	Pus7	1	283	5	55267	0.2	0.025343	*	0.0622414	ns
GO:0098973	structural constituent of postsynaptic actin cytoskeleton	Molecular Function	Camk2b	1	283	5	55267	0.2	0.025343	*	0.0622414	ns
GO:0090131	mesenchyme migration	Biological Process	Actg2	1	283	5	55267	0.2	0.025343	*	0.0622414	ns
GO:0005655	nucleolar ribonuclease P complex	Cellular Component	Pop5	1	283	5	55267	0.2	0.025343	*	0.0622414	ns
GO:0001042	RNA polymerase I core binding	Molecular Function	Erbb2	1	283	5	55267	0.2	0.025343	*	0.0622414	ns
GO:0033088	negative regulation of immature T cell proliferation in thymus	Biological Process	Erbb2	1	283	5	55267	0.2	0.025343	*	0.0622414	ns
GO:0043125	ErbB-3 class receptor binding	Molecular Function	Erbb2	1	283	5	55267	0.2	0.025343	*	0.0622414	ns
GO:1903902	positive regulation of viral life cycle	Biological Process	Gm10184	1	283	5	55267	0.2	0.025343	*	0.0622414	ns
GO:0005315	inorganic phosphate transmembrane transporter activity	Molecular Function	Slc17a7	1	283	5	55267	0.2	0.025343	*	0.0622414	ns
GO:0005436	sodium:phosphate symporter activity	Molecular Function	Slc17a7	1	283	5	55267	0.2	0.025343	*	0.0622414	ns
GO:0044242	cellular lipid catabolic process	Biological Process	Bglap2	1	283	5	55267	0.2	0.025343	*	0.0622414	ns
GO:1990049	retrograde neuronal dense core vesicle transport	Biological Process	Kif5a	1	283	5	55267	0.2	0.025343	*	0.0622414	ns
GO:2001135	regulation of endocytic recycling	Biological Process	Rab11b	1	283	5	55267	0.2	0.025343	*	0.0622414	ns
GO:0098639	collagen binding involved in cell-matrix adhesion	Molecular Function	Itga10	1	283	5	55267	0.2	0.025343	*	0.0622414	ns
GO:0006450	regulation of translational fidelity	Biological Process	Gm27029	1	283	5	55267	0.2	0.025343	*	0.0622414	ns
GO:0008366	axon ensheathment	Biological Process	Iqschfp	1	283	5	55267	0.2	0.025343	*	0.0622414	ns
GO:0055085	transmembrane transport	Biological Process	Slc13a5, Slc15a2, Slc6a9, Slc43a2, Abca6, Sfxn4, Slc17a7	7	283	558	55267	0.0125	0.0257862	*	0.0632643	ns
GO:0016491	oxidoreductase activity	Molecular Function	Steap4, Cmah, Nos2, Scd2, Loxl2, Fmo2, Bdh1, Mical3	8	283	685	55267	0.0117	0.0258511	*	0.0633578	ns
GO:0050714	positive regulation of protein secretion	Biological Process	Myh10, Ttn	2	283	49	55267	0.0408	0.0262347	*	0.0641653	ns
GO:0030017	sarcomere	Cellular Component	Ttn, Obscn	2	283	49	55267	0.0408	0.0262347	*	0.0641653	ns
GO:0003774	cytoskeletal motor activity	Molecular Function	Myo19, Myh10, Dnah17	3	283	125	55267	0.024	0.0267166	*	0.0652766	ns
GO:0001934	positive regulation of protein phosphorylation	Biological Process	Flt4, Hgf, Gpnmb, Erbb2	4	283	220	55267	0.0182	0.0270884	*	0.066117	ns
GO:0051219	phosphoprotein binding	Molecular Function	Cav2, Pafah1b1	2	283	50	55267	0.04	0.027237	*	0.0664111	ns
GO:0000776	kinetochore	Cellular Component	Apc, Pafah1b1, Septin2	3	283	126	55267	0.0238	0.0272674	*	0.0664171	ns
GO:0070374	positive regulation of ERK1 and ERK2 cascade	Biological Process	Flt4, F2rl1, Gpnmb, Tlr4	4	283	222	55267	0.018	0.0278759	*	0.0678294	ns
GO:0060170	ciliary membrane	Cellular Component	Septin2, Scnn1a	2	283	51	55267	0.0392	0.0282545	*	0.0686802	ns
GO:0016042	lipid catabolic process	Biological Process	Pafah1b1, Lipg, Ces1d	3	283	128	55267	0.0234	0.0283872	*	0.0687315	ns
GO:0019904	protein domain specific binding	Molecular Function	Snap25, Stx1b, Syp, Hpcal4, Zbtb16	5	283	332	55267	0.0151	0.0288055	*	0.0687315	ns
GO:0004896	cytokine receptor activity	Molecular Function	Il7r, Il1rl2	2	283	52	55267	0.0385	0.0292871	*	0.0687315	ns
GO:0042626	ATPase-coupled transmembrane transporter activity	Molecular Function	Atp6v1g2, Abca6	2	283	52	55267	0.0385	0.0292871	*	0.0687315	ns
GO:0001756	somitogenesis	Biological Process	Ifitm1, Ttn	2	283	52	55267	0.0385	0.0292871	*	0.0687315	ns
GO:0032720	negative regulation of tumor necrosis factor production	Biological Process	Gpnmb, Tlr4	2	283	52	55267	0.0385	0.0292871	*	0.0687315	ns
GO:0045597	positive regulation of cell differentiation	Biological Process	Fgfr1, Junb	2	283	52	55267	0.0385	0.0292871	*	0.0687315	ns
GO:0043025	neuronal cell body	Cellular Component	Pafah1b1, Myh10, Camk2a, Map1a, Snap25, Atp2b2, Kif5a	7	283	574	55267	0.0122	0.0294166	*	0.0687315	ns
GO:0019065	receptor-mediated endocytosis of virus by host cell	Biological Process	Cav2	1	283	6	55267	0.1667	0.0303343	*	0.0687315	ns
GO:0001957	intramembranous ossification	Biological Process	Col1a1	1	283	6	55267	0.1667	0.0303343	*	0.0687315	ns
GO:0031960	response to corticosteroid	Biological Process	Col1a1	1	283	6	55267	0.1667	0.0303343	*	0.0687315	ns
GO:0031730	CCR5 chemokine receptor binding	Molecular Function	Nes	1	283	6	55267	0.1667	0.0303343	*	0.0687315	ns
GO:0034502	protein localization to chromosome	Biological Process	Spo11	1	283	6	55267	0.1667	0.0303343	*	0.0687315	ns
GO:0042138	meiotic DNA double-strand break formation	Biological Process	Spo11	1	283	6	55267	0.1667	0.0303343	*	0.0687315	ns
GO:1990918	double-strand break repair involved in meiotic recombination	Biological Process	Spo11	1	283	6	55267	0.1667	0.0303343	*	0.0687315	ns
GO:0006751	glutathione catabolic process	Biological Process	Ggt1	1	283	6	55267	0.1667	0.0303343	*	0.0687315	ns
GO:0030213	hyaluronan biosynthetic process	Biological Process	Hyal1	1	283	6	55267	0.1667	0.0303343	*	0.0687315	ns
GO:0006054	N-acetylneuraminate metabolic process	Biological Process	Cmah	1	283	6	55267	0.1667	0.0303343	*	0.0687315	ns
GO:0005042	netrin receptor activity	Molecular Function	Unc5b	1	283	6	55267	0.1667	0.0303343	*	0.0687315	ns
GO:0005021	vascular endothelial growth factor receptor activity	Molecular Function	Flt4	1	283	6	55267	0.1667	0.0303343	*	0.0687315	ns
GO:0150076	neuroinflammatory response	Biological Process	Adcy1	1	283	6	55267	0.1667	0.0303343	*	0.0687315	ns
GO:0032027	myosin light chain binding	Molecular Function	Myo19	1	283	6	55267	0.1667	0.0303343	*	0.0687315	ns
GO:0021540	corpus callosum morphogenesis	Biological Process	Pafah1b1	1	283	6	55267	0.1667	0.0303343	*	0.0687315	ns
GO:0036035	osteoclast development	Biological Process	Pafah1b1	1	283	6	55267	0.1667	0.0303343	*	0.0687315	ns
GO:0051661	maintenance of centrosome location	Biological Process	Pafah1b1	1	283	6	55267	0.1667	0.0303343	*	0.0687315	ns
GO:2000574	obsolete regulation of microtubule motor activity	Biological Process	Pafah1b1	1	283	6	55267	0.1667	0.0303343	*	0.0687315	ns
GO:0006527	arginine catabolic process	Biological Process	Nos2	1	283	6	55267	0.1667	0.0303343	*	0.0687315	ns
GO:0008603	cAMP-dependent protein kinase regulator activity	Molecular Function	Nos2	1	283	6	55267	0.1667	0.0303343	*	0.0687315	ns
GO:0032637	interleukin-8 production	Biological Process	Nos2	1	283	6	55267	0.1667	0.0303343	*	0.0687315	ns
GO:0001661	conditioned taste aversion	Biological Process	Fos	1	283	6	55267	0.1667	0.0303343	*	0.0687315	ns
GO:0001821	histamine secretion	Biological Process	Edn1	1	283	6	55267	0.1667	0.0303343	*	0.0687315	ns
GO:0032269	negative regulation of protein metabolic process	Biological Process	Edn1	1	283	6	55267	0.1667	0.0303343	*	0.0687315	ns
GO:0032613	interleukin-10 production	Biological Process	F2rl1	1	283	6	55267	0.1667	0.0303343	*	0.0687315	ns
GO:0034141	positive regulation of toll-like receptor 3 signaling pathway	Biological Process	F2rl1	1	283	6	55267	0.1667	0.0303343	*	0.0687315	ns
GO:0006857	oligopeptide transport	Biological Process	Slc15a2	1	283	6	55267	0.1667	0.0303343	*	0.0687315	ns
GO:0010521	telomerase inhibitor activity	Molecular Function	Pot1b	1	283	6	55267	0.1667	0.0303343	*	0.0687315	ns
GO:0019865	immunoglobulin binding	Molecular Function	Ms4a1	1	283	6	55267	0.1667	0.0303343	*	0.0687315	ns
GO:1902065	response to L-glutamate	Biological Process	Creb1	1	283	6	55267	0.1667	0.0303343	*	0.0687315	ns
GO:0005826	actomyosin contractile ring	Cellular Component	Septin2	1	283	6	55267	0.1667	0.0303343	*	0.0687315	ns
GO:0004331	fructose-2,6-bisphosphate 2-phosphatase activity	Molecular Function	Pfkfb3	1	283	6	55267	0.1667	0.0303343	*	0.0687315	ns
GO:0004064	arylesterase activity	Molecular Function	Car1	1	283	6	55267	0.1667	0.0303343	*	0.0687315	ns
GO:0043426	MRF binding	Molecular Function	Bhlhe41	1	283	6	55267	0.1667	0.0303343	*	0.0687315	ns
GO:0030899	calcium-dependent ATPase activity	Molecular Function	Atp2b2	1	283	6	55267	0.1667	0.0303343	*	0.0687315	ns
GO:0019724	B cell mediated immunity	Biological Process	Cd19	1	283	6	55267	0.1667	0.0303343	*	0.0687315	ns
GO:0043067	regulation of programmed cell death	Biological Process	Acer3	1	283	6	55267	0.1667	0.0303343	*	0.0687315	ns
GO:0046514	ceramide catabolic process	Biological Process	Acer3	1	283	6	55267	0.1667	0.0303343	*	0.0687315	ns
GO:0032237	activation of store-operated calcium channel activity	Biological Process	Stim1	1	283	6	55267	0.1667	0.0303343	*	0.0687315	ns
GO:0042473	outer ear morphogenesis	Biological Process	Fgfr1	1	283	6	55267	0.1667	0.0303343	*	0.0687315	ns
GO:0006778	porphyrin-containing compound metabolic process	Biological Process	Hmbs	1	283	6	55267	0.1667	0.0303343	*	0.0687315	ns
GO:0009620	response to fungus	Biological Process	Malt1	1	283	6	55267	0.1667	0.0303343	*	0.0687315	ns
GO:0050878	regulation of body fluid levels	Biological Process	Apln	1	283	6	55267	0.1667	0.0303343	*	0.0687315	ns
GO:0046605	regulation of centrosome cycle	Biological Process	Atf5	1	283	6	55267	0.1667	0.0303343	*	0.0687315	ns
GO:0032232	negative regulation of actin filament bundle assembly	Biological Process	Shank1	1	283	6	55267	0.1667	0.0303343	*	0.0687315	ns
GO:0071532	ankyrin repeat binding	Molecular Function	Shank1	1	283	6	55267	0.1667	0.0303343	*	0.0687315	ns
GO:0032732	positive regulation of interleukin-1 production	Biological Process	Tlr4	1	283	6	55267	0.1667	0.0303343	*	0.0687315	ns
GO:0035666	TRIF-dependent toll-like receptor signaling pathway	Biological Process	Tlr4	1	283	6	55267	0.1667	0.0303343	*	0.0687315	ns
GO:2000766	negative regulation of cytoplasmic translation	Biological Process	Cpeb3	1	283	6	55267	0.1667	0.0303343	*	0.0687315	ns
GO:0042866	pyruvate biosynthetic process	Biological Process	Pklr	1	283	6	55267	0.1667	0.0303343	*	0.0687315	ns
GO:0097450	astrocyte end-foot	Cellular Component	Atp1b2	1	283	6	55267	0.1667	0.0303343	*	0.0687315	ns
GO:1903288	positive regulation of potassium ion import across plasma membrane	Biological Process	Atp1b2	1	283	6	55267	0.1667	0.0303343	*	0.0687315	ns
GO:0009143	nucleoside triphosphate catabolic process	Biological Process	Entpd3	1	283	6	55267	0.1667	0.0303343	*	0.0687315	ns
GO:0061684	chaperone-mediated autophagy	Biological Process	Synpo2	1	283	6	55267	0.1667	0.0303343	*	0.0687315	ns
GO:0030240	skeletal muscle thin filament assembly	Biological Process	Ttn	1	283	6	55267	0.1667	0.0303343	*	0.0687315	ns
GO:0046464	acylglycerol catabolic process	Biological Process	Ces1d	1	283	6	55267	0.1667	0.0303343	*	0.0687315	ns
GO:0120188	regulation of bile acid secretion	Biological Process	Ces1d	1	283	6	55267	0.1667	0.0303343	*	0.0687315	ns
GO:0043219	lateral loop	Cellular Component	Erbb2	1	283	6	55267	0.1667	0.0303343	*	0.0687315	ns
GO:0004908	interleukin-1 receptor activity	Molecular Function	Il1rl2	1	283	6	55267	0.1667	0.0303343	*	0.0687315	ns
GO:0048298	positive regulation of isotype switching to IgA isotypes	Biological Process	Tnfsf13	1	283	6	55267	0.1667	0.0303343	*	0.0687315	ns
GO:0090063	positive regulation of microtubule nucleation	Biological Process	Hspa1b	1	283	6	55267	0.1667	0.0303343	*	0.0687315	ns
GO:0031100	animal organ regeneration	Biological Process	Hgf, Angpt2	2	283	53	55267	0.0377	0.0303346	*	0.0687315	ns
GO:0032731	positive regulation of interleukin-1 beta production	Biological Process	Malt1, Tlr4	2	283	53	55267	0.0377	0.0303346	*	0.0687315	ns
GO:0042383	sarcolemma	Cellular Component	Cav2, Col6a3, Obscn	3	283	133	55267	0.0226	0.0312922	*	0.0707998	ns
GO:0032154	cleavage furrow	Cellular Component	Myh10, Septin2	2	283	54	55267	0.037	0.0313969	*	0.0707998	ns
GO:0002931	response to ischemia	Biological Process	Faim2, Camk2a	2	283	54	55267	0.037	0.0313969	*	0.0707998	ns
GO:0032715	negative regulation of interleukin-6 production	Biological Process	Hgf, Tlr4	2	283	54	55267	0.037	0.0313969	*	0.0707998	ns
GO:0007416	synapse assembly	Biological Process	Add2, Shank1	2	283	54	55267	0.037	0.0313969	*	0.0707998	ns
GO:0016323	basolateral plasma membrane	Cellular Component	Slc13a5, Stk39, Slc6a9, Erbb2	4	283	233	55267	0.0172	0.0324497	*	0.0730888	ns
GO:0006865	amino acid transport	Biological Process	Slc6a9, Sfxn4	2	283	55	55267	0.0364	0.0324736	*	0.0730888	ns
GO:0007010	cytoskeleton organization	Biological Process	Cntnap1, Ablim1, Mical3	3	283	136	55267	0.0221	0.0331072	*	0.0743736	ns
GO:0043123	positive regulation of canonical NF-kappaB signal transduction	Biological Process	F2rl1, Jmjd8, Tlr4	3	283	136	55267	0.0221	0.0331072	*	0.0743736	ns
GO:0000122	negative regulation of transcription by RNA polymerase II	Biological Process	Edn1, Bhlhe41, Fgfr1, Loxl2, Cpeb3, Bach2, Zfp36, Junb, Zbtb16	9	283	855	55267	0.0105	0.0333123	*	0.0746975	ns
GO:0071300	cellular response to retinoic acid	Biological Process	Col1a1, Creb1	2	283	56	55267	0.0357	0.0335647	*	0.0746975	ns
GO:0006986	response to unfolded protein	Biological Process	Hsph1, Hspa1b	2	283	56	55267	0.0357	0.0335647	*	0.0746975	ns
GO:0043022	ribosome binding	Molecular Function	Cpeb3, Slfn14	2	283	56	55267	0.0357	0.0335647	*	0.0746975	ns
GO:0016853	isomerase activity	Molecular Function	Spo11, Pus7, Pbld1	3	283	138	55267	0.0217	0.0343471	*	0.0746975	ns
GO:0044691	tooth eruption	Biological Process	Col1a1	1	283	7	55267	0.1429	0.0353001	*	0.0746975	ns
GO:0051988	regulation of attachment of spindle microtubules to kinetochore	Biological Process	Apc	1	283	7	55267	0.1429	0.0353001	*	0.0746975	ns
GO:1904781	positive regulation of protein localization to centrosome	Biological Process	Apc	1	283	7	55267	0.1429	0.0353001	*	0.0746975	ns
GO:0006595	polyamine metabolic process	Biological Process	Srm	1	283	7	55267	0.1429	0.0353001	*	0.0746975	ns
GO:0030913	paranodal junction assembly	Biological Process	Cntnap1	1	283	7	55267	0.1429	0.0353001	*	0.0746975	ns
GO:0090140	regulation of mitochondrial fission	Biological Process	Myo19	1	283	7	55267	0.1429	0.0353001	*	0.0746975	ns
GO:0015141	succinate transmembrane transporter activity	Molecular Function	Slc13a5	1	283	7	55267	0.1429	0.0353001	*	0.0746975	ns
GO:0071422	succinate transmembrane transport	Biological Process	Slc13a5	1	283	7	55267	0.1429	0.0353001	*	0.0746975	ns
GO:0034618	arginine binding	Molecular Function	Nos2	1	283	7	55267	0.1429	0.0353001	*	0.0746975	ns
GO:0051712	positive regulation of killing of cells of another organism	Biological Process	Nos2	1	283	7	55267	0.1429	0.0353001	*	0.0746975	ns
GO:0006930	substrate-dependent cell migration, cell extension	Biological Process	Myh10	1	283	7	55267	0.1429	0.0353001	*	0.0746975	ns
GO:0098885	modification of postsynaptic actin cytoskeleton	Biological Process	Myh10	1	283	7	55267	0.1429	0.0353001	*	0.0746975	ns
GO:0048237	rough endoplasmic reticulum lumen	Cellular Component	Edn1	1	283	7	55267	0.1429	0.0353001	*	0.0746975	ns
GO:0051771	negative regulation of nitric-oxide synthase biosynthetic process	Biological Process	Edn1	1	283	7	55267	0.1429	0.0353001	*	0.0746975	ns
GO:0060298	positive regulation of sarcomere organization	Biological Process	Edn1	1	283	7	55267	0.1429	0.0353001	*	0.0746975	ns
GO:0086100	endothelin receptor signaling pathway	Biological Process	Edn1	1	283	7	55267	0.1429	0.0353001	*	0.0746975	ns
GO:0032795	heterotrimeric G-protein binding	Molecular Function	F2rl1	1	283	7	55267	0.1429	0.0353001	*	0.0746975	ns
GO:0034137	positive regulation of toll-like receptor 2 signaling pathway	Biological Process	F2rl1	1	283	7	55267	0.1429	0.0353001	*	0.0746975	ns
GO:0070192	chromosome organization involved in meiotic cell cycle	Biological Process	Dmc1	1	283	7	55267	0.1429	0.0353001	*	0.0746975	ns
GO:0042289	MHC class II protein binding	Molecular Function	Col2a1	1	283	7	55267	0.1429	0.0353001	*	0.0746975	ns
GO:0071599	otic vesicle development	Biological Process	Col2a1	1	283	7	55267	0.1429	0.0353001	*	0.0746975	ns
GO:0000783	nuclear telomere cap complex	Cellular Component	Pot1b	1	283	7	55267	0.1429	0.0353001	*	0.0746975	ns
GO:0032210	regulation of telomere maintenance via telomerase	Biological Process	Pot1b	1	283	7	55267	0.1429	0.0353001	*	0.0746975	ns
GO:0005746	mitochondrial respirasome	Cellular Component	Cox7a2l	1	283	7	55267	0.1429	0.0353001	*	0.0746975	ns
GO:1902108	regulation of mitochondrial membrane permeability involved in apoptotic process	Biological Process	Camk2a	1	283	7	55267	0.1429	0.0353001	*	0.0746975	ns
GO:0001225	transcription coactivator binding	Molecular Function	Creb1	1	283	7	55267	0.1429	0.0353001	*	0.0746975	ns
GO:0060430	lung saccule development	Biological Process	Creb1	1	283	7	55267	0.1429	0.0353001	*	0.0746975	ns
GO:0060509	type I pneumocyte differentiation	Biological Process	Creb1	1	283	7	55267	0.1429	0.0353001	*	0.0746975	ns
GO:0006003	fructose 2,6-bisphosphate metabolic process	Biological Process	Pfkfb3	1	283	7	55267	0.1429	0.0353001	*	0.0746975	ns
GO:0071476	cellular hypotonic response	Biological Process	Stk39	1	283	7	55267	0.1429	0.0353001	*	0.0746975	ns
GO:1901017	negative regulation of potassium ion transmembrane transporter activity	Biological Process	Stk39	1	283	7	55267	0.1429	0.0353001	*	0.0746975	ns
GO:0050882	voluntary musculoskeletal movement	Biological Process	Map1a	1	283	7	55267	0.1429	0.0353001	*	0.0746975	ns
GO:1903829	positive regulation of protein localization	Biological Process	Map1a	1	283	7	55267	0.1429	0.0353001	*	0.0746975	ns
GO:0099590	neurotransmitter receptor internalization	Biological Process	Snap25	1	283	7	55267	0.1429	0.0353001	*	0.0746975	ns
GO:0016591	RNA polymerase II, holoenzyme	Cellular Component	Rprd1b	1	283	7	55267	0.1429	0.0353001	*	0.0746975	ns
GO:0031124	mRNA 3'-end processing	Biological Process	Rprd1b	1	283	7	55267	0.1429	0.0353001	*	0.0746975	ns
GO:0046033	AMP metabolic process	Biological Process	Ak4	1	283	7	55267	0.1429	0.0353001	*	0.0746975	ns
GO:1900744	regulation of p38MAPK cascade	Biological Process	Hgf	1	283	7	55267	0.1429	0.0353001	*	0.0746975	ns
GO:0001765	membrane raft assembly	Biological Process	Clec2i	1	283	7	55267	0.1429	0.0353001	*	0.0746975	ns
GO:0061669	spontaneous neurotransmitter secretion	Biological Process	Stx1b	1	283	7	55267	0.1429	0.0353001	*	0.0746975	ns
GO:2000491	positive regulation of hepatic stellate cell activation	Biological Process	Fgfr1	1	283	7	55267	0.1429	0.0353001	*	0.0746975	ns
GO:0019209	kinase activator activity	Molecular Function	Malt1	1	283	7	55267	0.1429	0.0353001	*	0.0746975	ns
GO:0070828	heterochromatin organization	Biological Process	Loxl2	1	283	7	55267	0.1429	0.0353001	*	0.0746975	ns
GO:0002693	positive regulation of cellular extravasation	Biological Process	Plvap	1	283	7	55267	0.1429	0.0353001	*	0.0746975	ns
GO:0007021	tubulin complex assembly	Biological Process	Tbcel	1	283	7	55267	0.1429	0.0353001	*	0.0746975	ns
GO:0015807	L-amino acid transport	Biological Process	Slc43a2	1	283	7	55267	0.1429	0.0353001	*	0.0746975	ns
GO:0021930	cerebellar granule cell precursor proliferation	Biological Process	Atf5	1	283	7	55267	0.1429	0.0353001	*	0.0746975	ns
GO:0002455	humoral immune response mediated by circulating immunoglobulin	Biological Process	Exo1	1	283	7	55267	0.1429	0.0353001	*	0.0746975	ns
GO:0061744	motor behavior	Biological Process	Atp1b2	1	283	7	55267	0.1429	0.0353001	*	0.0746975	ns
GO:1901018	positive regulation of potassium ion transmembrane transporter activity	Biological Process	Atp1b2	1	283	7	55267	0.1429	0.0353001	*	0.0746975	ns
GO:0000014	single-stranded DNA endodeoxyribonuclease activity	Molecular Function	Exog	1	283	7	55267	0.1429	0.0353001	*	0.0746975	ns
GO:0010837	regulation of keratinocyte proliferation	Biological Process	Zfp36	1	283	7	55267	0.1429	0.0353001	*	0.0746975	ns
GO:0038066	p38MAPK cascade	Biological Process	Zfp36	1	283	7	55267	0.1429	0.0353001	*	0.0746975	ns
GO:0048227	plasma membrane to endosome transport	Biological Process	Commd1	1	283	7	55267	0.1429	0.0353001	*	0.0746975	ns
GO:0052739	phosphatidylserine 1-acylhydrolase activity	Molecular Function	Lipg	1	283	7	55267	0.1429	0.0353001	*	0.0746975	ns
GO:0052740	1-acyl-2-lysophosphatidylserine acylhydrolase activity	Molecular Function	Lipg	1	283	7	55267	0.1429	0.0353001	*	0.0746975	ns
GO:1902036	regulation of hematopoietic stem cell differentiation	Biological Process	Pus7	1	283	7	55267	0.1429	0.0353001	*	0.0746975	ns
GO:0019800	peptide cross-linking via chondroitin 4-sulfate glycosaminoglycan	Biological Process	Spock2	1	283	7	55267	0.1429	0.0353001	*	0.0746975	ns
GO:0150093	amyloid-beta clearance by transcytosis	Biological Process	Rab11b	1	283	7	55267	0.1429	0.0353001	*	0.0746975	ns
GO:0060392	negative regulation of SMAD protein signal transduction	Biological Process	Pbld1	1	283	7	55267	0.1429	0.0353001	*	0.0746975	ns
GO:0006974	DNA damage response	Biological Process	Apc, Pmaip1, Morf4l2, Exo1, Armt1, Ap5s1	6	283	472	55267	0.0127	0.0356203	*	0.0753079	ns
GO:0017053	transcription repressor complex	Cellular Component	Bhlhe41, Zbtb16	2	283	58	55267	0.0345	0.0357893	*	0.0755978	ns
GO:0031514	motile cilium	Cellular Component	Pafah1b1, Septin2, Scnn1a	3	283	141	55267	0.0213	0.0362515	*	0.0763698	ns
GO:0051092	positive regulation of NF-kappaB transcription factor activity	Biological Process	Camk2a, Malt1, Tlr4	3	283	141	55267	0.0213	0.0362515	*	0.0763698	ns
GO:0006417	regulation of translation	Biological Process	Mapkapk5, Cpeb3, Adam1a	3	283	141	55267	0.0213	0.0362515	*	0.0763698	ns
GO:0010942	obsolete positive regulation of cell death	Biological Process	Apc, Cideb	2	283	59	55267	0.0339	0.0369225	*	0.0774392	ns
GO:0045785	positive regulation of cell adhesion	Biological Process	Hyal1, Erbb2	2	283	59	55267	0.0339	0.0369225	*	0.0774392	ns
GO:0021549	cerebellum development	Biological Process	Faim2, Atp2b2	2	283	59	55267	0.0339	0.0369225	*	0.0774392	ns
GO:0008146	sulfotransferase activity	Molecular Function	Sult1a1, Sult6b2	2	283	59	55267	0.0339	0.0369225	*	0.0774392	ns
GO:0032760	positive regulation of tumor necrosis factor production	Biological Process	Tlr4, Cd14	2	283	59	55267	0.0339	0.0369225	*	0.0774392	ns
GO:0008017	microtubule binding	Molecular Function	Apc, Pafah1b1, Map1a, Kif5a	4	283	243	55267	0.0165	0.0369669	*	0.0774638	ns
GO:0000082	G1/S transition of mitotic cell cycle	Biological Process	Camk2a, Camk2b	2	283	60	55267	0.0333	0.0380693	*	0.079633	ns
GO:0009925	basal plasma membrane	Cellular Component	Slc6a9, Erbb2	2	283	60	55267	0.0333	0.0380693	*	0.079633	ns
GO:0043065	positive regulation of apoptotic process	Biological Process	Apc, Pmaip1, Creb1, Tlr4, Zbtb16	5	283	360	55267	0.0139	0.0386741	*	0.0803455	ns
GO:0007601	visual perception	Biological Process	Col1a1, Col2a1, Col11a1	3	283	145	55267	0.0207	0.0388735	*	0.0803455	ns
GO:0099061	obsolete integral component of postsynaptic density membrane	Cellular Component	Adcy1, Atp2b2	2	283	61	55267	0.0328	0.0392296	*	0.0803455	ns
GO:1902254	negative regulation of intrinsic apoptotic signaling pathway by p53 class mediator	Biological Process	Pttg1ip	1	283	8	55267	0.125	0.0402406	*	0.0803455	ns
GO:0030214	hyaluronan catabolic process	Biological Process	Hyal1	1	283	8	55267	0.125	0.0402406	*	0.0803455	ns
GO:0045927	positive regulation of growth	Biological Process	Hyal1	1	283	8	55267	0.125	0.0402406	*	0.0803455	ns
GO:0071493	cellular response to UV-B	Biological Process	Hyal1	1	283	8	55267	0.125	0.0402406	*	0.0803455	ns
GO:0033010	paranodal junction	Cellular Component	Cntnap1	1	283	8	55267	0.125	0.0402406	*	0.0803455	ns
GO:0001667	ameboidal-type cell migration	Biological Process	Pafah1b1	1	283	8	55267	0.125	0.0402406	*	0.0803455	ns
GO:0001961	positive regulation of cytokine-mediated signaling pathway	Biological Process	Pafah1b1	1	283	8	55267	0.125	0.0402406	*	0.0803455	ns
GO:0003958	NADPH-hemoprotein reductase activity	Molecular Function	Nos2	1	283	8	55267	0.125	0.0402406	*	0.0803455	ns
GO:0031284	positive regulation of guanylate cyclase activity	Biological Process	Nos2	1	283	8	55267	0.125	0.0402406	*	0.0803455	ns
GO:1905274	regulation of modification of postsynaptic actin cytoskeleton	Biological Process	Myh10	1	283	8	55267	0.125	0.0402406	*	0.0803455	ns
GO:0010827	regulation of glucose transmembrane transport	Biological Process	Edn1	1	283	8	55267	0.125	0.0402406	*	0.0803455	ns
GO:0060137	maternal process involved in parturition	Biological Process	Edn1	1	283	8	55267	0.125	0.0402406	*	0.0803455	ns
GO:0071559	response to transforming growth factor beta	Biological Process	Edn1	1	283	8	55267	0.125	0.0402406	*	0.0803455	ns
GO:0030836	positive regulation of actin filament depolymerization	Biological Process	F2rl1	1	283	8	55267	0.125	0.0402406	*	0.0803455	ns
GO:0071218	cellular response to misfolded protein	Biological Process	Sdf2l1	1	283	8	55267	0.125	0.0402406	*	0.0803455	ns
GO:0097250	mitochondrial respirasome assembly	Biological Process	Cox7a2l	1	283	8	55267	0.125	0.0402406	*	0.0803455	ns
GO:0051346	negative regulation of hydrolase activity	Biological Process	Camk2a	1	283	8	55267	0.125	0.0402406	*	0.0803455	ns
GO:0098970	postsynaptic neurotransmitter receptor diffusion trapping	Biological Process	Camk2a	1	283	8	55267	0.125	0.0402406	*	0.0803455	ns
GO:0043983	histone H4-K12 acetylation	Biological Process	Jade1	1	283	8	55267	0.125	0.0402406	*	0.0803455	ns
GO:0032414	positive regulation of ion transmembrane transporter activity	Biological Process	Stk39	1	283	8	55267	0.125	0.0402406	*	0.0803455	ns
GO:2000650	negative regulation of sodium ion transmembrane transporter activity	Biological Process	Stk39	1	283	8	55267	0.125	0.0402406	*	0.0803455	ns
GO:0008093	cytoskeletal anchor activity	Molecular Function	Map1a	1	283	8	55267	0.125	0.0402406	*	0.0803455	ns
GO:0048012	hepatocyte growth factor receptor signaling pathway	Biological Process	Hgf	1	283	8	55267	0.125	0.0402406	*	0.0803455	ns
GO:0000774	adenyl-nucleotide exchange factor activity	Molecular Function	Hsph1	1	283	8	55267	0.125	0.0402406	*	0.0803455	ns
GO:0045545	syndecan binding	Molecular Function	Gpnmb	1	283	8	55267	0.125	0.0402406	*	0.0803455	ns
GO:0008290	F-actin capping protein complex	Cellular Component	Add2	1	283	8	55267	0.125	0.0402406	*	0.0803455	ns
GO:0060113	inner ear receptor cell differentiation	Biological Process	Atp2b2	1	283	8	55267	0.125	0.0402406	*	0.0803455	ns
GO:0015280	ligand-gated sodium channel activity	Molecular Function	Scnn1a	1	283	8	55267	0.125	0.0402406	*	0.0803455	ns
GO:0034706	sodium channel complex	Cellular Component	Scnn1a	1	283	8	55267	0.125	0.0402406	*	0.0803455	ns
GO:0010807	regulation of synaptic vesicle priming	Biological Process	Stx1b	1	283	8	55267	0.125	0.0402406	*	0.0803455	ns
GO:0032541	cortical endoplasmic reticulum	Cellular Component	Stim1	1	283	8	55267	0.125	0.0402406	*	0.0803455	ns
GO:0051155	positive regulation of striated muscle cell differentiation	Biological Process	Morf4l2	1	283	8	55267	0.125	0.0402406	*	0.0803455	ns
GO:0043576	regulation of respiratory gaseous exchange	Biological Process	Apln	1	283	8	55267	0.125	0.0402406	*	0.0803455	ns
GO:0051461	positive regulation of corticotropin secretion	Biological Process	Apln	1	283	8	55267	0.125	0.0402406	*	0.0803455	ns
GO:0060907	positive regulation of macrophage cytokine production	Biological Process	Tlr4	1	283	8	55267	0.125	0.0402406	*	0.0803455	ns
GO:1900227	positive regulation of NLRP3 inflammasome complex assembly	Biological Process	Tlr4	1	283	8	55267	0.125	0.0402406	*	0.0803455	ns
GO:0017108	5'-flap endonuclease activity	Molecular Function	Exo1	1	283	8	55267	0.125	0.0402406	*	0.0803455	ns
GO:0006309	apoptotic DNA fragmentation	Biological Process	Exog	1	283	8	55267	0.125	0.0402406	*	0.0803455	ns
GO:0010941	obsolete regulation of cell death	Biological Process	Ing1	1	283	8	55267	0.125	0.0402406	*	0.0803455	ns
GO:0097094	craniofacial suture morphogenesis	Biological Process	Tifab	1	283	8	55267	0.125	0.0402406	*	0.0803455	ns
GO:0097006	regulation of plasma lipoprotein particle levels	Biological Process	Commd1	1	283	8	55267	0.125	0.0402406	*	0.0803455	ns
GO:0099078	BORC complex	Cellular Component	Kxd1	1	283	8	55267	0.125	0.0402406	*	0.0803455	ns
GO:0080030	methyl indole-3-acetate esterase activity	Molecular Function	Ces1d	1	283	8	55267	0.125	0.0402406	*	0.0803455	ns
GO:0000172	ribonuclease MRP complex	Cellular Component	Pop5	1	283	8	55267	0.125	0.0402406	*	0.0803455	ns
GO:0015075	monoatomic ion transmembrane transporter activity	Molecular Function	Sfxn4	1	283	8	55267	0.125	0.0402406	*	0.0803455	ns
GO:1990542	mitochondrial transmembrane transport	Biological Process	Sfxn4	1	283	8	55267	0.125	0.0402406	*	0.0803455	ns
GO:0030854	positive regulation of granulocyte differentiation	Biological Process	Evi2	1	283	8	55267	0.125	0.0402406	*	0.0803455	ns
GO:0044300	cerebellar mossy fiber	Cellular Component	Slc17a7	1	283	8	55267	0.125	0.0402406	*	0.0803455	ns
GO:2000008	regulation of protein localization to cell surface	Biological Process	Rab11b	1	283	8	55267	0.125	0.0402406	*	0.0803455	ns
GO:0071286	cellular response to magnesium ion	Biological Process	Slfn14	1	283	8	55267	0.125	0.0402406	*	0.0803455	ns
GO:0002199	zona pellucida receptor complex	Cellular Component	Hspa1b	1	283	8	55267	0.125	0.0402406	*	0.0803455	ns
GO:0042752	regulation of circadian rhythm	Biological Process	Adcy1, Creb1	2	283	62	55267	0.0323	0.0404033	*	0.0805347	ns
GO:0005507	copper ion binding	Molecular Function	Loxl2, Commd1	2	283	62	55267	0.0323	0.0404033	*	0.0805347	ns
GO:0008286	insulin receptor signaling pathway	Biological Process	Cav2, Apc	2	283	64	55267	0.0312	0.0427899	*	0.0850773	ns
GO:0022900	electron transport chain	Biological Process	Steap4, Cox7a2l	2	283	64	55267	0.0312	0.0427899	*	0.0850773	ns
GO:0099055	obsolete integral component of postsynaptic membrane	Cellular Component	Slc6a9, Atp2b2	2	283	64	55267	0.0312	0.0427899	*	0.0850773	ns
GO:0030512	negative regulation of transforming growth factor beta receptor signaling pathway	Biological Process	Cav2, Pbld1	2	283	65	55267	0.0308	0.0440026	*	0.0856154	ns
GO:0045296	cadherin binding	Molecular Function	Nos2, Obscn	2	283	65	55267	0.0308	0.0440026	*	0.0856154	ns
GO:0052689	carboxylic ester hydrolase activity	Molecular Function	Lipg, Ces1d	2	283	65	55267	0.0308	0.0440026	*	0.0856154	ns
GO:0044794	positive regulation by host of viral process	Biological Process	Cav2	1	283	9	55267	0.1111	0.0451558	*	0.0856154	ns
GO:0032964	collagen biosynthetic process	Biological Process	Col1a1	1	283	9	55267	0.1111	0.0451558	*	0.0856154	ns
GO:0060346	bone trabecula formation	Biological Process	Col1a1	1	283	9	55267	0.1111	0.0451558	*	0.0856154	ns
GO:0019215	intermediate filament binding	Molecular Function	Nes	1	283	9	55267	0.1111	0.0451558	*	0.0856154	ns
GO:0072089	stem cell proliferation	Biological Process	Nes	1	283	9	55267	0.1111	0.0451558	*	0.0856154	ns
GO:0030877	beta-catenin destruction complex	Cellular Component	Apc	1	283	9	55267	0.1111	0.0451558	*	0.0856154	ns
GO:0006750	glutathione biosynthetic process	Biological Process	Ggt1	1	283	9	55267	0.1111	0.0451558	*	0.0856154	ns
GO:0004415	hyalurononglucosaminidase activity	Molecular Function	Hyal1	1	283	9	55267	0.1111	0.0451558	*	0.0856154	ns
GO:0038007	netrin-activated signaling pathway	Biological Process	Unc5b	1	283	9	55267	0.1111	0.0451558	*	0.0856154	ns
GO:0040019	positive regulation of embryonic development	Biological Process	Pafah1b1	1	283	9	55267	0.1111	0.0451558	*	0.0856154	ns
GO:0051660	establishment of centrosome localization	Biological Process	Pafah1b1	1	283	9	55267	0.1111	0.0451558	*	0.0856154	ns
GO:0006809	nitric oxide biosynthetic process	Biological Process	Nos2	1	283	9	55267	0.1111	0.0451558	*	0.0856154	ns
GO:1900015	regulation of cytokine production involved in inflammatory response	Biological Process	Nos2	1	283	9	55267	0.1111	0.0451558	*	0.0856154	ns
GO:2000479	regulation of cAMP-dependent protein kinase activity	Biological Process	Nos2	1	283	9	55267	0.1111	0.0451558	*	0.0856154	ns
GO:0098871	postsynaptic actin cytoskeleton	Cellular Component	Myh10	1	283	9	55267	0.1111	0.0451558	*	0.0856154	ns
GO:0010870	obsolete positive regulation of receptor biosynthetic process	Biological Process	Edn1	1	283	9	55267	0.1111	0.0451558	*	0.0856154	ns
GO:0045217	cell-cell junction maintenance	Biological Process	F2rl1	1	283	9	55267	0.1111	0.0451558	*	0.0856154	ns
GO:0070493	thrombin-activated receptor signaling pathway	Biological Process	F2rl1	1	283	9	55267	0.1111	0.0451558	*	0.0856154	ns
GO:0004169	dolichyl-phosphate-mannose-protein mannosyltransferase activity	Molecular Function	Sdf2l1	1	283	9	55267	0.1111	0.0451558	*	0.0856154	ns
GO:0060428	lung epithelium development	Biological Process	Creb1	1	283	9	55267	0.1111	0.0451558	*	0.0856154	ns
GO:1990535	neuron projection maintenance	Biological Process	Map1a	1	283	9	55267	0.1111	0.0451558	*	0.0856154	ns
GO:0021860	pyramidal neuron development	Biological Process	Dclk2	1	283	9	55267	0.1111	0.0451558	*	0.0856154	ns
GO:0001504	neurotransmitter uptake	Biological Process	Slc6a9	1	283	9	55267	0.1111	0.0451558	*	0.0856154	ns
GO:0015187	glycine transmembrane transporter activity	Molecular Function	Slc6a9	1	283	9	55267	0.1111	0.0451558	*	0.0856154	ns
GO:0032060	bleb assembly	Biological Process	Emp1	1	283	9	55267	0.1111	0.0451558	*	0.0856154	ns
GO:0042428	serotonin metabolic process	Biological Process	Atp2b2	1	283	9	55267	0.1111	0.0451558	*	0.0856154	ns
GO:0001956	positive regulation of neurotransmitter secretion	Biological Process	Stx1b	1	283	9	55267	0.1111	0.0451558	*	0.0856154	ns
GO:0016081	synaptic vesicle docking	Biological Process	Stx1b	1	283	9	55267	0.1111	0.0451558	*	0.0856154	ns
GO:0005172	vascular endothelial growth factor receptor binding	Molecular Function	Angpt2	1	283	9	55267	0.1111	0.0451558	*	0.0856154	ns
GO:0010863	positive regulation of phospholipase C activity	Biological Process	Fgfr1	1	283	9	55267	0.1111	0.0451558	*	0.0856154	ns
GO:0006782	protoporphyrinogen IX biosynthetic process	Biological Process	Hmbs	1	283	9	55267	0.1111	0.0451558	*	0.0856154	ns
GO:0002726	positive regulation of T cell cytokine production	Biological Process	Malt1	1	283	9	55267	0.1111	0.0451558	*	0.0856154	ns
GO:0050856	regulation of T cell receptor signaling pathway	Biological Process	Malt1	1	283	9	55267	0.1111	0.0451558	*	0.0856154	ns
GO:0045906	negative regulation of vasoconstriction	Biological Process	Apln	1	283	9	55267	0.1111	0.0451558	*	0.0856154	ns
GO:0045576	mast cell activation	Biological Process	Tlr4	1	283	9	55267	0.1111	0.0451558	*	0.0856154	ns
GO:0050671	positive regulation of lymphocyte proliferation	Biological Process	Tlr4	1	283	9	55267	0.1111	0.0451558	*	0.0856154	ns
GO:0008135	translation factor activity, RNA binding	Molecular Function	Cpeb3	1	283	9	55267	0.1111	0.0451558	*	0.0856154	ns
GO:0060998	regulation of dendritic spine development	Biological Process	Cpeb3	1	283	9	55267	0.1111	0.0451558	*	0.0856154	ns
GO:0004499	N,N-dimethylaniline monooxygenase activity	Molecular Function	Fmo2	1	283	9	55267	0.1111	0.0451558	*	0.0856154	ns
GO:0070995	NADPH oxidation	Biological Process	Fmo2	1	283	9	55267	0.1111	0.0451558	*	0.0856154	ns
GO:0086009	membrane repolarization	Biological Process	Atp1b2	1	283	9	55267	0.1111	0.0451558	*	0.0856154	ns
GO:0017111	ribonucleoside triphosphate phosphatase activity	Molecular Function	Entpd3	1	283	9	55267	0.1111	0.0451558	*	0.0856154	ns
GO:0070578	RISC-loading complex	Cellular Component	Zfp36	1	283	9	55267	0.1111	0.0451558	*	0.0856154	ns
GO:0048806	genitalia development	Biological Process	Tifab	1	283	9	55267	0.1111	0.0451558	*	0.0856154	ns
GO:0019871	sodium channel inhibitor activity	Molecular Function	Commd1	1	283	9	55267	0.1111	0.0451558	*	0.0856154	ns
GO:0048739	cardiac muscle cell development	Biological Process	Ttn	1	283	9	55267	0.1111	0.0451558	*	0.0856154	ns
GO:0060136	embryonic process involved in female pregnancy	Biological Process	Junb	1	283	9	55267	0.1111	0.0451558	*	0.0856154	ns
GO:0008970	phospholipase A1 activity	Molecular Function	Lipg	1	283	9	55267	0.1111	0.0451558	*	0.0856154	ns
GO:0010887	negative regulation of cholesterol storage	Biological Process	Ces1d	1	283	9	55267	0.1111	0.0451558	*	0.0856154	ns
GO:0006032	chitin catabolic process	Biological Process	Chil4	1	283	9	55267	0.1111	0.0451558	*	0.0856154	ns
GO:0033572	transferrin transport	Biological Process	Rab11b	1	283	9	55267	0.1111	0.0451558	*	0.0856154	ns
GO:0035773	insulin secretion involved in cellular response to glucose stimulus	Biological Process	Rab11b	1	283	9	55267	0.1111	0.0451558	*	0.0856154	ns
GO:0045953	negative regulation of natural killer cell mediated cytotoxicity	Biological Process	Klrb1b	1	283	9	55267	0.1111	0.0451558	*	0.0856154	ns
GO:0071287	cellular response to manganese ion	Biological Process	Slfn14	1	283	9	55267	0.1111	0.0451558	*	0.0856154	ns
GO:0032036	myosin heavy chain binding	Molecular Function	Gm49909	1	283	9	55267	0.1111	0.0451558	*	0.0856154	ns
GO:0030971	receptor tyrosine kinase binding	Molecular Function	Shc2, Angpt2	2	283	66	55267	0.0303	0.0452279	*	0.0856836	ns
GO:0001568	blood vessel development	Biological Process	Col1a1, Col1a2	2	283	67	55267	0.0299	0.0464658	*	0.0878181	ns
GO:0051536	iron-sulfur cluster binding	Molecular Function	Cmah, Cdk5rap1	2	283	67	55267	0.0299	0.0464658	*	0.0878181	ns
GO:0005518	collagen binding	Molecular Function	Sparc, Map1a	2	283	67	55267	0.0299	0.0464658	*	0.0878181	ns
GO:0003723	RNA binding	Molecular Function	Cpeb3, Rps27rt, Pus7, Rnasel, Rbm12, Rps27, Gm38431, Gm49673, Snhg4	9	283	912	55267	0.0099	0.0467654	*	0.088314	ns
GO:0051592	response to calcium ion	Biological Process	Sparc, Ttn	2	283	68	55267	0.0294	0.047716	*	0.0898942	ns
GO:0001917	photoreceptor inner segment	Cellular Component	Snap25, Atp1b2	2	283	68	55267	0.0294	0.047716	*	0.0898942	ns
GO:0035725	sodium ion transmembrane transport	Biological Process	Scnn1a, Slc17a7	2	283	68	55267	0.0294	0.047716	*	0.0898942	ns
GO:0008283	cell population proliferation	Biological Process	Myh10, Ypel5, Lipg	3	283	159	55267	0.0189	0.0487841	*	0.0904722	ns
GO:0045141	meiotic telomere clustering	Biological Process	Spo11	1	283	10	55267	0.1	0.050046	ns	0.0904722	ns
GO:0071467	cellular response to pH	Biological Process	Hyal1	1	283	10	55267	0.1	0.050046	ns	0.0904722	ns
GO:0019227	neuronal action potential propagation	Biological Process	Cntnap1	1	283	10	55267	0.1	0.050046	ns	0.0904722	ns
GO:0016763	pentosyltransferase activity	Molecular Function	Upp1	1	283	10	55267	0.1	0.050046	ns	0.0904722	ns
GO:0017145	stem cell division	Biological Process	Pafah1b1	1	283	10	55267	0.1	0.050046	ns	0.0904722	ns
GO:0034145	positive regulation of toll-like receptor 4 signaling pathway	Biological Process	F2rl1	1	283	10	55267	0.1	0.050046	ns	0.0904722	ns
GO:0060174	limb bud formation	Biological Process	Col2a1	1	283	10	55267	0.1	0.050046	ns	0.0904722	ns
GO:0034663	endoplasmic reticulum chaperone complex	Cellular Component	Sdf2l1	1	283	10	55267	0.1	0.050046	ns	0.0904722	ns
GO:0016233	telomere capping	Biological Process	Pot1b	1	283	10	55267	0.1	0.050046	ns	0.0904722	ns
GO:0050764	regulation of phagocytosis	Biological Process	Pot1b	1	283	10	55267	0.1	0.050046	ns	0.0904722	ns
GO:0043517	positive regulation of DNA damage response, signal transduction by p53 class mediator	Biological Process	Pmaip1	1	283	10	55267	0.1	0.050046	ns	0.0904722	ns
GO:1990763	arrestin family protein binding	Molecular Function	Creb1	1	283	10	55267	0.1	0.050046	ns	0.0904722	ns
GO:0006000	fructose metabolic process	Biological Process	Pfkfb3	1	283	10	55267	0.1	0.050046	ns	0.0904722	ns
GO:0035493	SNARE complex assembly	Biological Process	Snap25	1	283	10	55267	0.1	0.050046	ns	0.0904722	ns
GO:0004017	adenylate kinase activity	Molecular Function	Ak4	1	283	10	55267	0.1	0.050046	ns	0.0904722	ns
GO:0009142	nucleoside triphosphate biosynthetic process	Biological Process	Ak4	1	283	10	55267	0.1	0.050046	ns	0.0904722	ns
GO:0019205	nucleobase-containing compound kinase activity	Molecular Function	Ak4	1	283	10	55267	0.1	0.050046	ns	0.0904722	ns
GO:0015816	glycine transport	Biological Process	Slc6a9	1	283	10	55267	0.1	0.050046	ns	0.0904722	ns
GO:0005388	P-type calcium transporter activity	Molecular Function	Atp2b2	1	283	10	55267	0.1	0.050046	ns	0.0904722	ns
GO:0021707	cerebellar granule cell differentiation	Biological Process	Atp2b2	1	283	10	55267	0.1	0.050046	ns	0.0904722	ns
GO:0040011	locomotion	Biological Process	Atp2b2	1	283	10	55267	0.1	0.050046	ns	0.0904722	ns
GO:0050891	multicellular organismal-level water homeostasis	Biological Process	Scnn1a	1	283	10	55267	0.1	0.050046	ns	0.0904722	ns
GO:0005513	detection of calcium ion	Biological Process	Stim1	1	283	10	55267	0.1	0.050046	ns	0.0904722	ns
GO:0045762	positive regulation of adenylate cyclase activity	Biological Process	Stim1	1	283	10	55267	0.1	0.050046	ns	0.0904722	ns
GO:0048339	paraxial mesoderm development	Biological Process	Fgfr1	1	283	10	55267	0.1	0.050046	ns	0.0904722	ns
GO:0048699	generation of neurons	Biological Process	Fgfr1	1	283	10	55267	0.1	0.050046	ns	0.0904722	ns
GO:0048762	mesenchymal cell differentiation	Biological Process	Fgfr1	1	283	10	55267	0.1	0.050046	ns	0.0904722	ns
GO:0060484	lung-associated mesenchyme development	Biological Process	Fgfr1	1	283	10	55267	0.1	0.050046	ns	0.0904722	ns
GO:0072091	regulation of stem cell proliferation	Biological Process	Fgfr1	1	283	10	55267	0.1	0.050046	ns	0.0904722	ns
GO:0036157	outer dynein arm	Cellular Component	Dnah17	1	283	10	55267	0.1	0.050046	ns	0.0904722	ns
GO:0006388	tRNA splicing, via endonucleolytic cleavage and ligation	Biological Process	Tsen34	1	283	10	55267	0.1	0.050046	ns	0.0904722	ns
GO:0045823	positive regulation of heart contraction	Biological Process	Apln	1	283	10	55267	0.1	0.050046	ns	0.0904722	ns
GO:0042048	olfactory behavior	Biological Process	Shank1	1	283	10	55267	0.1	0.050046	ns	0.0904722	ns
GO:0060013	righting reflex	Biological Process	Shank1	1	283	10	55267	0.1	0.050046	ns	0.0904722	ns
GO:0098919	structural constituent of postsynaptic density	Molecular Function	Shank1	1	283	10	55267	0.1	0.050046	ns	0.0904722	ns
GO:0140052	cellular response to oxidised low-density lipoprotein particle stimulus	Biological Process	Tlr4	1	283	10	55267	0.1	0.050046	ns	0.0904722	ns
GO:0006739	NADP metabolic process	Biological Process	Fmo2	1	283	10	55267	0.1	0.050046	ns	0.0904722	ns
GO:0005391	P-type sodium:potassium-exchanging transporter activity	Molecular Function	Atp1b2	1	283	10	55267	0.1	0.050046	ns	0.0904722	ns
GO:0032009	early phagosome	Cellular Component	Tlr7	1	283	10	55267	0.1	0.050046	ns	0.0904722	ns
GO:0035197	siRNA binding	Molecular Function	Tlr7	1	283	10	55267	0.1	0.050046	ns	0.0904722	ns
GO:0045616	regulation of keratinocyte differentiation	Biological Process	Zfp36	1	283	10	55267	0.1	0.050046	ns	0.0904722	ns
GO:0030432	peristalsis	Biological Process	Tifab	1	283	10	55267	0.1	0.050046	ns	0.0904722	ns
GO:0042403	thyroid hormone metabolic process	Biological Process	Tg	1	283	10	55267	0.1	0.050046	ns	0.0904722	ns
GO:0090129	positive regulation of synapse maturation	Biological Process	Camk2b	1	283	10	55267	0.1	0.050046	ns	0.0904722	ns
GO:0030021	extracellular matrix structural constituent conferring compression resistance	Molecular Function	Spock2	1	283	10	55267	0.1	0.050046	ns	0.0904722	ns
GO:0016070	RNA metabolic process	Biological Process	Pop5	1	283	10	55267	0.1	0.050046	ns	0.0904722	ns
GO:0030681	multimeric ribonuclease P complex	Cellular Component	Pop5	1	283	10	55267	0.1	0.050046	ns	0.0904722	ns
GO:0033204	ribonuclease P RNA binding	Molecular Function	Pop5	1	283	10	55267	0.1	0.050046	ns	0.0904722	ns
GO:2001020	obsolete regulation of response to DNA damage stimulus	Biological Process	Armt1	1	283	10	55267	0.1	0.050046	ns	0.0904722	ns
GO:0050803	regulation of synapse structure or activity	Biological Process	Slc17a7	1	283	10	55267	0.1	0.050046	ns	0.0904722	ns
GO:0071468	cellular response to acidic pH	Biological Process	Rab11b	1	283	10	55267	0.1	0.050046	ns	0.0904722	ns
GO:0030277	maintenance of gastrointestinal epithelium	Biological Process	Pbld1	1	283	10	55267	0.1	0.050046	ns	0.0904722	ns
GO:1990837	sequence-specific double-stranded DNA binding	Molecular Function	Fos, Creb1, Bhlhe41, Bach2, Junb, Yy2	6	283	520	55267	0.0115	0.0524592	ns	0.0947625	ns
GO:0010976	positive regulation of neuron projection development	Biological Process	Fgfr1, Atp1b2, Camk2b	3	283	164	55267	0.0183	0.0525946	ns	0.0949174	ns
GO:0050679	positive regulation of epithelial cell proliferation	Biological Process	Hyal1, Erbb2	2	283	72	55267	0.0278	0.0528373	ns	0.0949174	ns
GO:0045171	intercellular bridge	Cellular Component	Septin2, Mical3	2	283	72	55267	0.0278	0.0528373	ns	0.0949174	ns
GO:0003777	microtubule motor activity	Molecular Function	Dnah17, Kif5a	2	283	72	55267	0.0278	0.0528373	ns	0.0949174	ns
GO:0005764	lysosome	Cellular Component	Hyal1, Tlr7, Kxd1, Ap5s1, Gm49673	5	283	396	55267	0.0126	0.0540665	ns	0.0949174	ns
GO:0060090	molecular adaptor activity	Molecular Function	Cav2, Septin2	2	283	73	55267	0.0274	0.054147	ns	0.0949174	ns
GO:0031398	positive regulation of protein ubiquitination	Biological Process	Pttg1ip, Commd1	2	283	73	55267	0.0274	0.054147	ns	0.0949174	ns
GO:0050660	flavin adenine dinucleotide binding	Molecular Function	Nos2, Fmo2	2	283	73	55267	0.0274	0.054147	ns	0.0949174	ns
GO:0007267	cell-cell signaling	Biological Process	Edn1, Gpnmb	2	283	73	55267	0.0274	0.054147	ns	0.0949174	ns
GO:1903508	obsolete positive regulation of nucleic acid-templated transcription	Biological Process	Gm20517, Jade1	2	283	73	55267	0.0274	0.054147	ns	0.0949174	ns
GO:0001664	G protein-coupled receptor binding	Molecular Function	Dnajc14, Prok2	2	283	73	55267	0.0274	0.054147	ns	0.0949174	ns
GO:0016050	vesicle organization	Biological Process	Cav2	1	283	11	55267	0.0909	0.0549112	ns	0.0949174	ns
GO:0070233	negative regulation of T cell apoptotic process	Biological Process	Il7r	1	283	11	55267	0.0909	0.0549112	ns	0.0949174	ns
GO:0006596	polyamine biosynthetic process	Biological Process	Srm	1	283	11	55267	0.0909	0.0549112	ns	0.0949174	ns
GO:0090037	positive regulation of protein kinase C signaling	Biological Process	Flt4	1	283	11	55267	0.0909	0.0549112	ns	0.0949174	ns
GO:0006171	cAMP biosynthetic process	Biological Process	Adcy1	1	283	11	55267	0.0909	0.0549112	ns	0.0949174	ns
GO:0031023	microtubule organizing center organization	Biological Process	Pafah1b1	1	283	11	55267	0.0909	0.0549112	ns	0.0949174	ns
GO:0055015	ventricular cardiac muscle cell development	Biological Process	Myh10	1	283	11	55267	0.0909	0.0549112	ns	0.0949174	ns
GO:0032308	positive regulation of prostaglandin secretion	Biological Process	Edn1	1	283	11	55267	0.0909	0.0549112	ns	0.0949174	ns
GO:0034392	negative regulation of smooth muscle cell apoptotic process	Biological Process	Edn1	1	283	11	55267	0.0909	0.0549112	ns	0.0949174	ns
GO:0044321	response to leptin	Biological Process	Edn1	1	283	11	55267	0.0909	0.0549112	ns	0.0949174	ns
GO:0071548	response to dexamethasone	Biological Process	Edn1	1	283	11	55267	0.0909	0.0549112	ns	0.0949174	ns
GO:0002720	positive regulation of cytokine production involved in immune response	Biological Process	F2rl1	1	283	11	55267	0.0909	0.0549112	ns	0.0949174	ns
GO:0030193	regulation of blood coagulation	Biological Process	F2rl1	1	283	11	55267	0.0909	0.0549112	ns	0.0949174	ns
GO:0042119	neutrophil activation	Biological Process	F2rl1	1	283	11	55267	0.0909	0.0549112	ns	0.0949174	ns
GO:0030903	notochord development	Biological Process	Col2a1	1	283	11	55267	0.0909	0.0549112	ns	0.0949174	ns
GO:0098505	G-rich strand telomeric DNA binding	Molecular Function	Pot1b	1	283	11	55267	0.0909	0.0549112	ns	0.0949174	ns
GO:0038166	angiotensin-activated signaling pathway	Biological Process	Camk2a	1	283	11	55267	0.0909	0.0549112	ns	0.0949174	ns
GO:0045899	positive regulation of RNA polymerase II transcription preinitiation complex assembly	Biological Process	Creb1	1	283	11	55267	0.0909	0.0549112	ns	0.0949174	ns
GO:0050801	monoatomic ion homeostasis	Biological Process	Stk39	1	283	11	55267	0.0909	0.0549112	ns	0.0949174	ns
GO:0070201	regulation of establishment of protein localization	Biological Process	Snap25	1	283	11	55267	0.0909	0.0549112	ns	0.0949174	ns
GO:0010564	regulation of cell cycle process	Biological Process	Rprd1b	1	283	11	55267	0.0909	0.0549112	ns	0.0949174	ns
GO:0085029	extracellular matrix assembly	Biological Process	Col1a2	1	283	11	55267	0.0909	0.0549112	ns	0.0949174	ns
GO:0099566	regulation of postsynaptic cytosolic calcium ion concentration	Biological Process	Atp2b2	1	283	11	55267	0.0909	0.0549112	ns	0.0949174	ns
GO:0070166	enamel mineralization	Biological Process	Stim1	1	283	11	55267	0.0909	0.0549112	ns	0.0949174	ns
GO:0048019	receptor antagonist activity	Molecular Function	Angpt2	1	283	11	55267	0.0909	0.0549112	ns	0.0949174	ns
GO:0031406	carboxylic acid binding	Molecular Function	Hmbs	1	283	11	55267	0.0909	0.0549112	ns	0.0949174	ns
GO:0051168	nuclear export	Biological Process	Malt1	1	283	11	55267	0.0909	0.0549112	ns	0.0949174	ns
GO:0099562	maintenance of postsynaptic density structure	Biological Process	Shank1	1	283	11	55267	0.0909	0.0549112	ns	0.0949174	ns
GO:0006691	leukotriene metabolic process	Biological Process	Tlr4	1	283	11	55267	0.0909	0.0549112	ns	0.0949174	ns
GO:0045348	positive regulation of MHC class II biosynthetic process	Biological Process	Tlr4	1	283	11	55267	0.0909	0.0549112	ns	0.0949174	ns
GO:0009404	toxin metabolic process	Biological Process	Fmo2	1	283	11	55267	0.0909	0.0549112	ns	0.0949174	ns
GO:0000288	nuclear-transcribed mRNA catabolic process, deadenylation-dependent decay	Biological Process	Zfp36	1	283	11	55267	0.0909	0.0549112	ns	0.0949174	ns
GO:0032680	regulation of tumor necrosis factor production	Biological Process	Zfp36	1	283	11	55267	0.0909	0.0549112	ns	0.0949174	ns
GO:0045647	negative regulation of erythrocyte differentiation	Biological Process	Zfp36	1	283	11	55267	0.0909	0.0549112	ns	0.0949174	ns
GO:0097011	cellular response to granulocyte macrophage colony-stimulating factor stimulus	Biological Process	Zfp36	1	283	11	55267	0.0909	0.0549112	ns	0.0949174	ns
GO:0034383	low-density lipoprotein particle clearance	Biological Process	Commd1	1	283	11	55267	0.0909	0.0549112	ns	0.0949174	ns
GO:0042446	hormone biosynthetic process	Biological Process	Tg	1	283	11	55267	0.0909	0.0549112	ns	0.0949174	ns
GO:0032982	myosin filament	Cellular Component	Actg2	1	283	11	55267	0.0909	0.0549112	ns	0.0949174	ns
GO:0004526	ribonuclease P activity	Molecular Function	Pop5	1	283	11	55267	0.0909	0.0549112	ns	0.0949174	ns
GO:0045943	positive regulation of transcription by RNA polymerase I	Biological Process	Erbb2	1	283	11	55267	0.0909	0.0549112	ns	0.0949174	ns
GO:0035136	forelimb morphogenesis	Biological Process	Zbtb16	1	283	11	55267	0.0909	0.0549112	ns	0.0949174	ns
GO:0035137	hindlimb morphogenesis	Biological Process	Zbtb16	1	283	11	55267	0.0909	0.0549112	ns	0.0949174	ns
GO:0006607	NLS-bearing protein import into nucleus	Biological Process	Gm10184	1	283	11	55267	0.0909	0.0549112	ns	0.0949174	ns
GO:2000035	regulation of stem cell division	Biological Process	Evi2	1	283	11	55267	0.0909	0.0549112	ns	0.0949174	ns
GO:0006817	phosphate ion transport	Biological Process	Slc17a7	1	283	11	55267	0.0909	0.0549112	ns	0.0949174	ns
GO:0044342	type B pancreatic cell proliferation	Biological Process	Bglap2	1	283	11	55267	0.0909	0.0549112	ns	0.0949174	ns
GO:0001881	receptor recycling	Biological Process	Rab11b	1	283	11	55267	0.0909	0.0549112	ns	0.0949174	ns
GO:0016746	acyltransferase activity	Molecular Function	Ggt1, Soat2, Nat10	3	283	167	55267	0.018	0.0549479	ns	0.0949174	ns
GO:0007204	positive regulation of cytosolic calcium ion concentration	Biological Process	Edn1, F2rl1, Cxcl2	3	283	167	55267	0.018	0.0549479	ns	0.0949174	ns
GO:0006633	fatty acid biosynthetic process	Biological Process	Scd2, Lipg	2	283	74	55267	0.027	0.0554681	ns	0.0956764	ns
GO:1901215	obsolete negative regulation of neuron death	Biological Process	Creb1, Gpnmb	2	283	74	55267	0.027	0.0554681	ns	0.0956764	ns
GO:0055114	obsolete oxidation-reduction process	Biological Process	Steap4, Cmah, Nos2, Scd2, Loxl2, Fmo2, Bdh1, Mical3	8	283	806	55267	0.0099	0.0572179	ns	0.0986229	ns
GO:0006629	lipid metabolic process	Biological Process	Pafah1b1, Soat2, Scd2, Acer3, Lipg, Ces1d	6	283	532	55267	0.0113	0.0573135	ns	0.0987158	ns
GO:0099056	obsolete integral component of presynaptic membrane	Cellular Component	Slc6a9, Stx1b	2	283	76	55267	0.0263	0.058144	ns	0.0987526	ns
GO:0007283	spermatogenesis	Biological Process	Ggt1, Dmc1, Septin2, Prok2, Xlr4b, Zfx	6	283	537	55267	0.0112	0.0594131	ns	0.0987526	ns
GO:0051384	response to glucocorticoid	Biological Process	Sparc, Cxcl2	2	283	77	55267	0.026	0.0594985	ns	0.0987526	ns
GO:0003730	mRNA 3'-UTR binding	Molecular Function	Cpeb3, Zfp36	2	283	77	55267	0.026	0.0594985	ns	0.0987526	ns
GO:0010494	cytoplasmic stress granule	Cellular Component	Zfp36, Gm10184	2	283	77	55267	0.026	0.0594985	ns	0.0987526	ns
GO:0033089	positive regulation of T cell differentiation in thymus	Biological Process	Il7r	1	283	12	55267	0.0833	0.0597516	ns	0.0987526	ns
GO:0019887	protein kinase regulator activity	Molecular Function	Apc	1	283	12	55267	0.0833	0.0597516	ns	0.0987526	ns
GO:0002682	regulation of immune system process	Biological Process	Ggt1	1	283	12	55267	0.0833	0.0597516	ns	0.0987526	ns
GO:0072546	EMC complex	Cellular Component	Emc10	1	283	12	55267	0.0833	0.0597516	ns	0.0987526	ns
GO:0001945	lymph vessel development	Biological Process	Flt4	1	283	12	55267	0.0833	0.0597516	ns	0.0987526	ns
GO:0004016	adenylate cyclase activity	Molecular Function	Adcy1	1	283	12	55267	0.0833	0.0597516	ns	0.0987526	ns
GO:0008090	retrograde axonal transport	Biological Process	Pafah1b1	1	283	12	55267	0.0833	0.0597516	ns	0.0987526	ns
GO:0032635	interleukin-6 production	Biological Process	Nos2	1	283	12	55267	0.0833	0.0597516	ns	0.0987526	ns
GO:0030239	myofibril assembly	Biological Process	Myh10	1	283	12	55267	0.0833	0.0597516	ns	0.0987526	ns
GO:0042641	actomyosin	Cellular Component	Myh10	1	283	12	55267	0.0833	0.0597516	ns	0.0987526	ns
GO:0014824	artery smooth muscle contraction	Biological Process	Edn1	1	283	12	55267	0.0833	0.0597516	ns	0.0987526	ns
GO:0048016	obsolete inositol phosphate-mediated signaling	Biological Process	Edn1	1	283	12	55267	0.0833	0.0597516	ns	0.0987526	ns
GO:0002690	positive regulation of leukocyte chemotaxis	Biological Process	F2rl1	1	283	12	55267	0.0833	0.0597516	ns	0.0987526	ns
GO:0050927	positive regulation of positive chemotaxis	Biological Process	F2rl1	1	283	12	55267	0.0833	0.0597516	ns	0.0987526	ns
GO:0043394	proteoglycan binding	Molecular Function	Col2a1	1	283	12	55267	0.0833	0.0597516	ns	0.0987526	ns
GO:0071712	ER-associated misfolded protein catabolic process	Biological Process	Sdf2l1	1	283	12	55267	0.0833	0.0597516	ns	0.0987526	ns
GO:0006110	regulation of glycolytic process	Biological Process	Jmjd8	1	283	12	55267	0.0833	0.0597516	ns	0.0987526	ns
GO:0033762	response to glucagon	Biological Process	Creb1	1	283	12	55267	0.0833	0.0597516	ns	0.0987526	ns
GO:1990314	cellular response to insulin-like growth factor stimulus	Biological Process	Creb1	1	283	12	55267	0.0833	0.0597516	ns	0.0987526	ns
GO:0005940	septin ring	Cellular Component	Septin2	1	283	12	55267	0.0833	0.0597516	ns	0.0987526	ns
GO:0032153	cell division site	Cellular Component	Septin2	1	283	12	55267	0.0833	0.0597516	ns	0.0987526	ns
GO:0043268	positive regulation of potassium ion transport	Biological Process	Stk39	1	283	12	55267	0.0833	0.0597516	ns	0.0987526	ns
GO:0043922	negative regulation by host of viral transcription	Biological Process	Zfp639	1	283	12	55267	0.0833	0.0597516	ns	0.0987526	ns
GO:0006996	organelle organization	Biological Process	Atp2b2	1	283	12	55267	0.0833	0.0597516	ns	0.0987526	ns
GO:0055078	sodium ion homeostasis	Biological Process	Scnn1a	1	283	12	55267	0.0833	0.0597516	ns	0.0987526	ns
GO:0046703	natural killer cell lectin-like receptor binding	Molecular Function	Clec2i	1	283	12	55267	0.0833	0.0597516	ns	0.0987526	ns
GO:0005652	nuclear lamina	Cellular Component	Stx1b	1	283	12	55267	0.0833	0.0597516	ns	0.0987526	ns
GO:0015279	store-operated calcium channel activity	Molecular Function	Stim1	1	283	12	55267	0.0833	0.0597516	ns	0.0987526	ns
GO:0001759	organ induction	Biological Process	Fgfr1	1	283	12	55267	0.0833	0.0597516	ns	0.0987526	ns
GO:0007435	salivary gland morphogenesis	Biological Process	Fgfr1	1	283	12	55267	0.0833	0.0597516	ns	0.0987526	ns
GO:0006779	porphyrin-containing compound biosynthetic process	Biological Process	Hmbs	1	283	12	55267	0.0833	0.0597516	ns	0.0987526	ns
GO:0014067	obsolete negative regulation of phosphatidylinositol 3-kinase signaling	Biological Process	Pik3ip1	1	283	12	55267	0.0833	0.0597516	ns	0.0987526	ns
GO:0017146	NMDA selective glutamate receptor complex	Cellular Component	Shank1	1	283	12	55267	0.0833	0.0597516	ns	0.0987526	ns
GO:2000343	positive regulation of chemokine (C-X-C motif) ligand 2 production	Biological Process	Tlr4	1	283	12	55267	0.0833	0.0597516	ns	0.0987526	ns
GO:0000900	mRNA regulatory element binding translation repressor activity	Molecular Function	Cpeb3	1	283	12	55267	0.0833	0.0597516	ns	0.0987526	ns
GO:0071872	cellular response to epinephrine stimulus	Biological Process	Pklr	1	283	12	55267	0.0833	0.0597516	ns	0.0987526	ns
GO:0005890	sodium:potassium-exchanging ATPase complex	Cellular Component	Atp1b2	1	283	12	55267	0.0833	0.0597516	ns	0.0987526	ns
GO:0036376	sodium ion export across plasma membrane	Biological Process	Atp1b2	1	283	12	55267	0.0833	0.0597516	ns	0.0987526	ns
GO:0000289	nuclear-transcribed mRNA poly(A) tail shortening	Biological Process	Zfp36	1	283	12	55267	0.0833	0.0597516	ns	0.0987526	ns
GO:2000637	positive regulation of miRNA-mediated gene silencing	Biological Process	Zfp36	1	283	12	55267	0.0833	0.0597516	ns	0.0987526	ns
GO:0004983	neuropeptide Y receptor activity	Molecular Function	Prokr1	1	283	12	55267	0.0833	0.0597516	ns	0.0987526	ns
GO:0030042	actin filament depolymerization	Biological Process	Mical3	1	283	12	55267	0.0833	0.0597516	ns	0.0987526	ns
GO:0010737	protein kinase A signaling	Biological Process	Ttn	1	283	12	55267	0.0833	0.0597516	ns	0.0987526	ns
GO:0034375	high-density lipoprotein particle remodeling	Biological Process	Lipg	1	283	12	55267	0.0833	0.0597516	ns	0.0987526	ns
GO:0045236	CXCR chemokine receptor binding	Molecular Function	Cxcl2	1	283	12	55267	0.0833	0.0597516	ns	0.0987526	ns
GO:0070997	obsolete neuron death	Biological Process	Cxcl2	1	283	12	55267	0.0833	0.0597516	ns	0.0987526	ns
GO:0008757	S-adenosylmethionine-dependent methyltransferase activity	Molecular Function	Armt1	1	283	12	55267	0.0833	0.0597516	ns	0.0987526	ns
GO:0008061	chitin binding	Molecular Function	Chil4	1	283	12	55267	0.0833	0.0597516	ns	0.0987526	ns
GO:0001823	mesonephros development	Biological Process	Zbtb16	1	283	12	55267	0.0833	0.0597516	ns	0.0987526	ns
GO:0099527	postsynapse to nucleus signaling pathway	Biological Process	Gm10184	1	283	12	55267	0.0833	0.0597516	ns	0.0987526	ns
GO:0005313	L-glutamate transmembrane transporter activity	Molecular Function	Slc17a7	1	283	12	55267	0.0833	0.0597516	ns	0.0987526	ns
GO:0035253	ciliary rootlet	Cellular Component	Kif5a	1	283	12	55267	0.0833	0.0597516	ns	0.0987526	ns
GO:0000346	transcription export complex	Cellular Component	Zc3h11a	1	283	12	55267	0.0833	0.0597516	ns	0.0987526	ns
GO:0043154	negative regulation of cysteine-type endopeptidase activity involved in apoptotic process	Biological Process	Hgf, Hspa1b	2	283	78	55267	0.0256	0.0608638	ns	0.100451	ns
GO:0045335	phagocytic vesicle	Cellular Component	Tlr7, Rab11b	2	283	78	55267	0.0256	0.0608638	ns	0.100451	ns
GO:0006886	intracellular protein transport	Biological Process	Sar1a, Napg, Stx1b, Tnpo2	4	283	287	55267	0.0139	0.0609234	ns	0.100479	ns
GO:0043565	sequence-specific DNA binding	Molecular Function	Fos, Creb1, Atf5, Zfp46, Zfp961, Junb, Yy2	7	283	678	55267	0.0103	0.0614672	ns	0.101306	ns
GO:0009749	response to glucose	Biological Process	Angpt2, Pklr	2	283	79	55267	0.0253	0.0622398	ns	0.102436	ns
GO:0050729	positive regulation of inflammatory response	Biological Process	Fgfr1, Tlr4	2	283	79	55267	0.0253	0.0622398	ns	0.102436	ns
GO:0000976	transcription cis-regulatory region binding	Molecular Function	Fos, Creb1, Zfp639, Atf5	4	283	291	55267	0.0137	0.0634278	ns	0.103395	ns
GO:0007018	microtubule-based movement	Biological Process	Dnah17, Kif5a	2	283	80	55267	0.025	0.0636264	ns	0.103395	ns
GO:0000932	P-body	Cellular Component	Zfp36, Kif5a	2	283	80	55267	0.025	0.0636264	ns	0.103395	ns
GO:0006536	glutamate metabolic process	Biological Process	Ggt1	1	283	13	55267	0.0769	0.0645673	ns	0.103395	ns
GO:2001241	positive regulation of extrinsic apoptotic signaling pathway in absence of ligand	Biological Process	Unc5b	1	283	13	55267	0.0769	0.0645673	ns	0.103395	ns
GO:0001946	lymphangiogenesis	Biological Process	Flt4	1	283	13	55267	0.0769	0.0645673	ns	0.103395	ns
GO:0038084	vascular endothelial growth factor signaling pathway	Biological Process	Flt4	1	283	13	55267	0.0769	0.0645673	ns	0.103395	ns
GO:1904322	cellular response to forskolin	Biological Process	Adcy1	1	283	13	55267	0.0769	0.0645673	ns	0.103395	ns
GO:0007263	nitric oxide mediated signal transduction	Biological Process	Nos2	1	283	13	55267	0.0769	0.0645673	ns	0.103395	ns
GO:0001778	plasma membrane repair	Biological Process	Myh10	1	283	13	55267	0.0769	0.0645673	ns	0.103395	ns
GO:0051974	negative regulation of telomerase activity	Biological Process	Pot1b	1	283	13	55267	0.0769	0.0645673	ns	0.103395	ns
GO:0035456	response to interferon-beta	Biological Process	Ifitm1	1	283	13	55267	0.0769	0.0645673	ns	0.103395	ns
GO:0031105	septin complex	Cellular Component	Septin2	1	283	13	55267	0.0769	0.0645673	ns	0.103395	ns
GO:0000083	obsolete regulation of transcription involved in G1/S transition of mitotic cell cycle	Biological Process	Cdk18	1	283	13	55267	0.0769	0.0645673	ns	0.103395	ns
GO:0016082	synaptic vesicle priming	Biological Process	Snap25	1	283	13	55267	0.0769	0.0645673	ns	0.103395	ns
GO:0046940	nucleoside monophosphate phosphorylation	Biological Process	Ak4	1	283	13	55267	0.0769	0.0645673	ns	0.103395	ns
GO:0046512	sphingosine biosynthetic process	Biological Process	Acer3	1	283	13	55267	0.0769	0.0645673	ns	0.103395	ns
GO:0060445	branching involved in salivary gland morphogenesis	Biological Process	Fgfr1	1	283	13	55267	0.0769	0.0645673	ns	0.103395	ns
GO:0015175	neutral L-amino acid transmembrane transporter activity	Molecular Function	Slc43a2	1	283	13	55267	0.0769	0.0645673	ns	0.103395	ns
GO:0060074	synapse maturation	Biological Process	Shank1	1	283	13	55267	0.0769	0.0645673	ns	0.103395	ns
GO:0010838	positive regulation of keratinocyte proliferation	Biological Process	Tlr4	1	283	13	55267	0.0769	0.0645673	ns	0.103395	ns
GO:1990124	messenger ribonucleoprotein complex	Cellular Component	Cpeb3	1	283	13	55267	0.0769	0.0645673	ns	0.103395	ns
GO:0030955	potassium ion binding	Molecular Function	Pklr	1	283	13	55267	0.0769	0.0645673	ns	0.103395	ns
GO:0010248	establishment or maintenance of transmembrane electrochemical gradient	Biological Process	Atp1b2	1	283	13	55267	0.0769	0.0645673	ns	0.103395	ns
GO:0030007	intracellular potassium ion homeostasis	Biological Process	Atp1b2	1	283	13	55267	0.0769	0.0645673	ns	0.103395	ns
GO:0017110	nucleoside diphosphate phosphatase activity	Molecular Function	Entpd3	1	283	13	55267	0.0769	0.0645673	ns	0.103395	ns
GO:0032897	negative regulation of viral transcription	Biological Process	Zfp36	1	283	13	55267	0.0769	0.0645673	ns	0.103395	ns
GO:2000009	negative regulation of protein localization to cell surface	Biological Process	Commd1	1	283	13	55267	0.0769	0.0645673	ns	0.103395	ns
GO:0003300	cardiac muscle hypertrophy	Biological Process	Ttn	1	283	13	55267	0.0769	0.0645673	ns	0.103395	ns
GO:0005865	striated muscle thin filament	Cellular Component	Ttn	1	283	13	55267	0.0769	0.0645673	ns	0.103395	ns
GO:0009268	response to pH	Biological Process	Tg	1	283	13	55267	0.0769	0.0645673	ns	0.103395	ns
GO:0055091	phospholipid homeostasis	Biological Process	Lipg	1	283	13	55267	0.0769	0.0645673	ns	0.103395	ns
GO:0009451	RNA modification	Biological Process	Pus7	1	283	13	55267	0.0769	0.0645673	ns	0.103395	ns
GO:0009982	pseudouridine synthase activity	Molecular Function	Pus7	1	283	13	55267	0.0769	0.0645673	ns	0.103395	ns
GO:0001682	tRNA 5'-leader removal	Biological Process	Pop5	1	283	13	55267	0.0769	0.0645673	ns	0.103395	ns
GO:0031432	titin binding	Molecular Function	Obscn	1	283	13	55267	0.0769	0.0645673	ns	0.103395	ns
GO:0042633	hair cycle	Biological Process	Krt83	1	283	13	55267	0.0769	0.0645673	ns	0.103395	ns
GO:1900242	regulation of synaptic vesicle endocytosis	Biological Process	Slc17a7	1	283	13	55267	0.0769	0.0645673	ns	0.103395	ns
GO:0090150	establishment of protein localization to membrane	Biological Process	Rab11b	1	283	13	55267	0.0769	0.0645673	ns	0.103395	ns
GO:0060394	obsolete negative regulation of pathway-restricted SMAD protein phosphorylation	Biological Process	Pbld1	1	283	13	55267	0.0769	0.0645673	ns	0.103395	ns
GO:0043434	response to peptide hormone	Biological Process	Col1a1, Sparc	2	283	81	55267	0.0247	0.0650233	ns	0.103985	ns
GO:0030175	filopodium	Cellular Component	Snap25, Actg2	2	283	81	55267	0.0247	0.0650233	ns	0.103985	ns
GO:0009615	response to virus	Biological Process	Hyal1, Ifitm1	2	283	82	55267	0.0244	0.0664305	ns	0.10602	ns
GO:0019722	calcium-mediated signaling	Biological Process	Edn1, Ncald	2	283	82	55267	0.0244	0.0664305	ns	0.10602	ns
GO:0017148	negative regulation of translation	Biological Process	Cpeb3, Pus7	2	283	82	55267	0.0244	0.0664305	ns	0.10602	ns
GO:0005925	focal adhesion	Cellular Component	Cav2, Arhgap26, Synpo2	3	283	181	55267	0.0166	0.0665772	ns	0.106183	ns
GO:0008233	peptidase activity	Molecular Function	Thop1, Ggt1, Kel, Malt1, Mmel1, Adam1a	6	283	554	55267	0.0108	0.0668919	ns	0.106613	ns
GO:0043231	intracellular membrane-bounded organelle	Cellular Component	Sparc, Scd2, Stk39, Atp2b2, Rrp12, Fmo2, Abca6, Synpo2, Ces1d	9	283	980	55267	0.0092	0.0670272	ns	0.106757	ns
GO:0010977	negative regulation of neuron projection development	Biological Process	Pafah1b1, Stx1b	2	283	83	55267	0.0241	0.0678479	ns	0.107227	ns
GO:0071944	cell periphery	Cellular Component	Atp1b2, Actg2	2	283	83	55267	0.0241	0.0678479	ns	0.107227	ns
GO:0005546	phosphatidylinositol-4,5-bisphosphate binding	Molecular Function	Commd1, Obscn	2	283	83	55267	0.0241	0.0678479	ns	0.107227	ns
GO:0031748	D1 dopamine receptor binding	Molecular Function	Cav2	1	283	14	55267	0.0714	0.0693584	ns	0.107227	ns
GO:0045295	gamma-catenin binding	Molecular Function	Apc	1	283	14	55267	0.0714	0.0693584	ns	0.107227	ns
GO:0050884	neuromuscular process controlling posture	Biological Process	Cntnap1	1	283	14	55267	0.0714	0.0693584	ns	0.107227	ns
GO:0090110	COPII-coated vesicle cargo loading	Biological Process	Sar1a	1	283	14	55267	0.0714	0.0693584	ns	0.107227	ns
GO:0003016	respiratory system process	Biological Process	Flt4	1	283	14	55267	0.0714	0.0693584	ns	0.107227	ns
GO:0021819	layer formation in cerebral cortex	Biological Process	Pafah1b1	1	283	14	55267	0.0714	0.0693584	ns	0.107227	ns
GO:0035810	positive regulation of urine volume	Biological Process	Edn1	1	283	14	55267	0.0714	0.0693584	ns	0.107227	ns
GO:0031143	pseudopodium	Cellular Component	F2rl1	1	283	14	55267	0.0714	0.0693584	ns	0.107227	ns
GO:0060100	positive regulation of phagocytosis, engulfment	Biological Process	F2rl1	1	283	14	55267	0.0714	0.0693584	ns	0.107227	ns
GO:0097202	activation of cysteine-type endopeptidase activity	Biological Process	Cideb	1	283	14	55267	0.0714	0.0693584	ns	0.107227	ns
GO:0098696	regulation of neurotransmitter receptor localization to postsynaptic specialization membrane	Biological Process	Camk2a	1	283	14	55267	0.0714	0.0693584	ns	0.107227	ns
GO:0043069	negative regulation of programmed cell death	Biological Process	Tmem132a	1	283	14	55267	0.0714	0.0693584	ns	0.107227	ns
GO:0035455	response to interferon-alpha	Biological Process	Ifitm1	1	283	14	55267	0.0714	0.0693584	ns	0.107227	ns
GO:0035497	cAMP response element binding	Molecular Function	Creb1	1	283	14	55267	0.0714	0.0693584	ns	0.107227	ns
GO:0061640	cytoskeleton-dependent cytokinesis	Biological Process	Septin2	1	283	14	55267	0.0714	0.0693584	ns	0.107227	ns
GO:0006163	purine nucleotide metabolic process	Biological Process	Ak4	1	283	14	55267	0.0714	0.0693584	ns	0.107227	ns
GO:0050673	epithelial cell proliferation	Biological Process	Hgf	1	283	14	55267	0.0714	0.0693584	ns	0.107227	ns
GO:0033162	melanosome membrane	Cellular Component	Gpnmb	1	283	14	55267	0.0714	0.0693584	ns	0.107227	ns
GO:0010832	negative regulation of myotube differentiation	Biological Process	Bhlhe41	1	283	14	55267	0.0714	0.0693584	ns	0.107227	ns
GO:0019829	ATPase-coupled monoatomic cation transmembrane transporter activity	Molecular Function	Atp2b2	1	283	14	55267	0.0714	0.0693584	ns	0.107227	ns
GO:0042129	regulation of T cell proliferation	Biological Process	Clec2i	1	283	14	55267	0.0714	0.0693584	ns	0.107227	ns
GO:2001256	regulation of store-operated calcium entry	Biological Process	Stim1	1	283	14	55267	0.0714	0.0693584	ns	0.107227	ns
GO:0070492	oligosaccharide binding	Molecular Function	Loxl2	1	283	14	55267	0.0714	0.0693584	ns	0.107227	ns
GO:0042756	drinking behavior	Biological Process	Apln	1	283	14	55267	0.0714	0.0693584	ns	0.107227	ns
GO:0045504	dynein heavy chain binding	Molecular Function	Trim58	1	283	14	55267	0.0714	0.0693584	ns	0.107227	ns
GO:0032736	positive regulation of interleukin-13 production	Biological Process	Tlr4	1	283	14	55267	0.0714	0.0693584	ns	0.107227	ns
GO:0042116	macrophage activation	Biological Process	Tlr4	1	283	14	55267	0.0714	0.0693584	ns	0.107227	ns
GO:0016446	somatic hypermutation of immunoglobulin genes	Biological Process	Exo1	1	283	14	55267	0.0714	0.0693584	ns	0.107227	ns
GO:0038187	pattern recognition receptor activity	Molecular Function	Tlr7	1	283	14	55267	0.0714	0.0693584	ns	0.107227	ns
GO:0061014	positive regulation of mRNA catabolic process	Biological Process	Zfp36	1	283	14	55267	0.0714	0.0693584	ns	0.107227	ns
GO:0070935	3'-UTR-mediated mRNA stabilization	Biological Process	Zfp36	1	283	14	55267	0.0714	0.0693584	ns	0.107227	ns
GO:0032233	positive regulation of actin filament bundle assembly	Biological Process	Synpo2	1	283	14	55267	0.0714	0.0693584	ns	0.107227	ns
GO:0031462	Cul2-RING ubiquitin ligase complex	Cellular Component	Commd1	1	283	14	55267	0.0714	0.0693584	ns	0.107227	ns
GO:0045056	transcytosis	Biological Process	Tg	1	283	14	55267	0.0714	0.0693584	ns	0.107227	ns
GO:0003407	neural retina development	Biological Process	Slc17a7	1	283	14	55267	0.0714	0.0693584	ns	0.107227	ns
GO:0005326	neurotransmitter transmembrane transporter activity	Molecular Function	Slc17a7	1	283	14	55267	0.0714	0.0693584	ns	0.107227	ns
GO:0015813	L-glutamate transmembrane transport	Biological Process	Slc17a7	1	283	14	55267	0.0714	0.0693584	ns	0.107227	ns
GO:0030705	cytoskeleton-dependent intracellular transport	Biological Process	Kif5a	1	283	14	55267	0.0714	0.0693584	ns	0.107227	ns
GO:0048599	oocyte development	Biological Process	Zfx	1	283	14	55267	0.0714	0.0693584	ns	0.107227	ns
GO:0043039	tRNA aminoacylation	Biological Process	Gm27029	1	283	14	55267	0.0714	0.0693584	ns	0.107227	ns
GO:0106074	aminoacyl-tRNA metabolism involved in translational fidelity	Biological Process	Gm27029	1	283	14	55267	0.0714	0.0693584	ns	0.107227	ns
GO:0019013	viral nucleocapsid	Cellular Component	Gm38431	1	283	14	55267	0.0714	0.0693584	ns	0.107227	ns
GO:0021766	hippocampus development	Biological Process	Pafah1b1, Dclk2	2	283	85	55267	0.0235	0.0707124	ns	0.109178	ns
GO:0005791	rough endoplasmic reticulum	Cellular Component	Bglap, Bglap2	2	283	85	55267	0.0235	0.0707124	ns	0.109178	ns
GO:0007286	spermatid development	Biological Process	Spo11, Dmc1, Xlr4b	3	283	186	55267	0.0161	0.0709816	ns	0.109451	ns
GO:0008168	methyltransferase activity	Molecular Function	Smyd5, Mettl27, Armt1	3	283	186	55267	0.0161	0.0709816	ns	0.109451	ns
GO:0030036	actin cytoskeleton organization	Biological Process	Pafah1b1, Myh10, Arhgap26	3	283	187	55267	0.016	0.0718779	ns	0.110761	ns
GO:0035690	cellular response to xenobiotic stimulus	Biological Process	Nos2, Edn1	2	283	86	55267	0.0233	0.0721592	ns	0.111047	ns
GO:0006915	apoptotic process	Biological Process	Unc5b, Cideb, Faim2, Pmaip1, Jade1, Malt1	6	283	566	55267	0.0106	0.0724872	ns	0.111047	ns
GO:0008013	beta-catenin binding	Molecular Function	Apc, Nos2	2	283	87	55267	0.023	0.0736157	ns	0.111047	ns
GO:0031076	embryonic camera-type eye development	Biological Process	Nes	1	283	15	55267	0.0667	0.074125	ns	0.111047	ns
GO:0043518	negative regulation of DNA damage response, signal transduction by p53 class mediator	Biological Process	Pttg1ip	1	283	15	55267	0.0667	0.074125	ns	0.111047	ns
GO:1903364	positive regulation of protein catabolic process	Biological Process	Pttg1ip	1	283	15	55267	0.0667	0.074125	ns	0.111047	ns
GO:0070207	protein homotrimerization	Biological Process	Steap4	1	283	15	55267	0.0667	0.074125	ns	0.111047	ns
GO:0022010	central nervous system myelination	Biological Process	Cntnap1	1	283	15	55267	0.0667	0.074125	ns	0.111047	ns
GO:0030127	COPII vesicle coat	Cellular Component	Sar1a	1	283	15	55267	0.0667	0.074125	ns	0.111047	ns
GO:0001675	acrosome assembly	Biological Process	Pafah1b1	1	283	15	55267	0.0667	0.074125	ns	0.111047	ns
GO:0010181	FMN binding	Molecular Function	Nos2	1	283	15	55267	0.0667	0.074125	ns	0.111047	ns
GO:0035815	positive regulation of renal sodium excretion	Biological Process	Edn1	1	283	15	55267	0.0667	0.074125	ns	0.111047	ns
GO:0042554	superoxide anion generation	Biological Process	Edn1	1	283	15	55267	0.0667	0.074125	ns	0.111047	ns
GO:0045793	positive regulation of cell size	Biological Process	Edn1	1	283	15	55267	0.0667	0.074125	ns	0.111047	ns
GO:0046888	negative regulation of hormone secretion	Biological Process	Edn1	1	283	15	55267	0.0667	0.074125	ns	0.111047	ns
GO:0046889	positive regulation of lipid biosynthetic process	Biological Process	Creb1	1	283	15	55267	0.0667	0.074125	ns	0.111047	ns
GO:0071294	cellular response to zinc ion	Biological Process	Creb1	1	283	15	55267	0.0667	0.074125	ns	0.111047	ns
GO:0070050	neuron cellular homeostasis	Biological Process	Map1a	1	283	15	55267	0.0667	0.074125	ns	0.111047	ns
GO:0043923	positive regulation by host of viral transcription	Biological Process	Zfp639	1	283	15	55267	0.0667	0.074125	ns	0.111047	ns
GO:0046039	GTP metabolic process	Biological Process	Ak4	1	283	15	55267	0.0667	0.074125	ns	0.111047	ns
GO:0032963	collagen metabolic process	Biological Process	Col1a2	1	283	15	55267	0.0667	0.074125	ns	0.111047	ns
GO:0001818	negative regulation of cytokine production	Biological Process	Gpnmb	1	283	15	55267	0.0667	0.074125	ns	0.111047	ns
GO:0016064	immunoglobulin mediated immune response	Biological Process	Cd19	1	283	15	55267	0.0667	0.074125	ns	0.111047	ns
GO:0014902	myotube differentiation	Biological Process	Stim1	1	283	15	55267	0.0667	0.074125	ns	0.111047	ns
GO:0043583	ear development	Biological Process	Fgfr1	1	283	15	55267	0.0667	0.074125	ns	0.111047	ns
GO:0061099	negative regulation of protein tyrosine kinase activity	Biological Process	Ibtk	1	283	15	55267	0.0667	0.074125	ns	0.111047	ns
GO:0035102	PRC1 complex	Cellular Component	Phc3	1	283	15	55267	0.0667	0.074125	ns	0.111047	ns
GO:0048712	negative regulation of astrocyte differentiation	Biological Process	Atf5	1	283	15	55267	0.0667	0.074125	ns	0.111047	ns
GO:0008328	ionotropic glutamate receptor complex	Cellular Component	Shank1	1	283	15	55267	0.0667	0.074125	ns	0.111047	ns
GO:0071625	vocalization behavior	Biological Process	Shank1	1	283	15	55267	0.0667	0.074125	ns	0.111047	ns
GO:0006744	ubiquinone biosynthetic process	Biological Process	Mettl27	1	283	15	55267	0.0667	0.074125	ns	0.111047	ns
GO:0010038	response to metal ion	Biological Process	Pklr	1	283	15	55267	0.0667	0.074125	ns	0.111047	ns
GO:0031253	cell projection membrane	Cellular Component	Atp1b2	1	283	15	55267	0.0667	0.074125	ns	0.111047	ns
GO:0031005	filamin binding	Molecular Function	Synpo2	1	283	15	55267	0.0667	0.074125	ns	0.111047	ns
GO:0032434	regulation of proteasomal ubiquitin-dependent protein catabolic process	Biological Process	Commd1	1	283	15	55267	0.0667	0.074125	ns	0.111047	ns
GO:0032026	response to magnesium ion	Biological Process	Cd14	1	283	15	55267	0.0667	0.074125	ns	0.111047	ns
GO:0042805	actinin binding	Molecular Function	Ttn	1	283	15	55267	0.0667	0.074125	ns	0.111047	ns
GO:0006590	thyroid hormone generation	Biological Process	Tg	1	283	15	55267	0.0667	0.074125	ns	0.111047	ns
GO:0005869	dynactin complex	Cellular Component	Actg2	1	283	15	55267	0.0667	0.074125	ns	0.111047	ns
GO:0008574	plus-end-directed microtubule motor activity	Molecular Function	Kif5a	1	283	15	55267	0.0667	0.074125	ns	0.111047	ns
GO:0016075	rRNA catabolic process	Biological Process	Slfn14	1	283	15	55267	0.0667	0.074125	ns	0.111047	ns
GO:0042026	protein refolding	Biological Process	Hspa1b	1	283	15	55267	0.0667	0.074125	ns	0.111047	ns
GO:0033268	node of Ranvier	Cellular Component	Iqschfp	1	283	15	55267	0.0667	0.074125	ns	0.111047	ns
GO:0099738	cell cortex region	Cellular Component	Gm49909	1	283	15	55267	0.0667	0.074125	ns	0.111047	ns
GO:0019899	enzyme binding	Molecular Function	Creb1, Zfp36, Ttn, Pus7, Armt1	5	283	435	55267	0.0115	0.074221	ns	0.11112	ns
GO:0060271	cilium assembly	Biological Process	Tmem138, Ablim1, Septin2	3	283	190	55267	0.0158	0.0745971	ns	0.111613	ns
GO:0007155	cell adhesion	Biological Process	Cntnap1, Myh10, Gpnmb, Atp1b2, Col6a3, Itga10	6	283	571	55267	0.0105	0.0748956	ns	0.111989	ns
GO:0031594	neuromuscular junction	Cellular Component	Myh10, Syp	2	283	88	55267	0.0227	0.0750815	ns	0.112196	ns
GO:0032587	ruffle membrane	Cellular Component	Apc, Psd3	2	283	89	55267	0.0225	0.0765567	ns	0.114329	ns
GO:0005811	lipid droplet	Cellular Component	Cav2, Ces1d	2	283	90	55267	0.0222	0.078041	ns	0.115666	ns
GO:0005901	caveola	Cellular Component	Cav2, Plvap	2	283	90	55267	0.0222	0.078041	ns	0.115666	ns
GO:0031091	platelet alpha granule	Cellular Component	Sparc	1	283	16	55267	0.0625	0.0788673	ns	0.115666	ns
GO:0032793	positive regulation of CREB transcription factor activity	Biological Process	Adcy1	1	283	16	55267	0.0625	0.0788673	ns	0.115666	ns
GO:0010804	negative regulation of tumor necrosis factor-mediated signaling pathway	Biological Process	F2rl1	1	283	16	55267	0.0625	0.0788673	ns	0.115666	ns
GO:0016471	vacuolar proton-transporting V-type ATPase complex	Cellular Component	Atp6v1g2	1	283	16	55267	0.0625	0.0788673	ns	0.115666	ns
GO:0099523	presynaptic cytosol	Cellular Component	Camk2a	1	283	16	55267	0.0625	0.0788673	ns	0.115666	ns
GO:0006636	unsaturated fatty acid biosynthetic process	Biological Process	Scd2	1	283	16	55267	0.0625	0.0788673	ns	0.115666	ns
GO:0043981	histone H4-K5 acetylation	Biological Process	Jade1	1	283	16	55267	0.0625	0.0788673	ns	0.115666	ns
GO:0043982	histone H4-K8 acetylation	Biological Process	Jade1	1	283	16	55267	0.0625	0.0788673	ns	0.115666	ns
GO:0051258	protein polymerization	Biological Process	Septin2	1	283	16	55267	0.0625	0.0788673	ns	0.115666	ns
GO:0010820	positive regulation of T cell chemotaxis	Biological Process	Stk39	1	283	16	55267	0.0625	0.0788673	ns	0.115666	ns
GO:0099509	regulation of presynaptic cytosolic calcium ion concentration	Biological Process	Atp2b2	1	283	16	55267	0.0625	0.0788673	ns	0.115666	ns
GO:0043968	histone H2A acetylation	Biological Process	Morf4l2	1	283	16	55267	0.0625	0.0788673	ns	0.115666	ns
GO:0040037	negative regulation of fibroblast growth factor receptor signaling pathway	Biological Process	Apln	1	283	16	55267	0.0625	0.0788673	ns	0.115666	ns
GO:0015804	neutral amino acid transport	Biological Process	Slc43a2	1	283	16	55267	0.0625	0.0788673	ns	0.115666	ns
GO:1903428	positive regulation of reactive oxygen species biosynthetic process	Biological Process	Tlr4	1	283	16	55267	0.0625	0.0788673	ns	0.115666	ns
GO:0001895	retina homeostasis	Biological Process	Atp1b2	1	283	16	55267	0.0625	0.0788673	ns	0.115666	ns
GO:0097449	astrocyte projection	Cellular Component	Atp1b2	1	283	16	55267	0.0625	0.0788673	ns	0.115666	ns
GO:0006878	intracellular copper ion homeostasis	Biological Process	Commd1	1	283	16	55267	0.0625	0.0788673	ns	0.115666	ns
GO:0055008	cardiac muscle tissue morphogenesis	Biological Process	Ttn	1	283	16	55267	0.0625	0.0788673	ns	0.115666	ns
GO:0006337	nucleosome disassembly	Biological Process	Grwd1	1	283	16	55267	0.0625	0.0788673	ns	0.115666	ns
GO:0016298	lipase activity	Molecular Function	Lipg	1	283	16	55267	0.0625	0.0788673	ns	0.115666	ns
GO:0019433	triglyceride catabolic process	Biological Process	Lipg	1	283	16	55267	0.0625	0.0788673	ns	0.115666	ns
GO:0001522	pseudouridine synthesis	Biological Process	Pus7	1	283	16	55267	0.0625	0.0788673	ns	0.115666	ns
GO:0048485	sympathetic nervous system development	Biological Process	Erbb2	1	283	16	55267	0.0625	0.0788673	ns	0.115666	ns
GO:0032402	melanosome transport	Biological Process	Rab11b	1	283	16	55267	0.0625	0.0788673	ns	0.115666	ns
GO:1990126	endocytic recycling	Biological Process	Rab11b	1	283	16	55267	0.0625	0.0788673	ns	0.115666	ns
GO:0043202	lysosomal lumen	Cellular Component	Gm49673	1	283	16	55267	0.0625	0.0788673	ns	0.115666	ns
GO:0043197	dendritic spine	Cellular Component	Myh10, Camk2a, Shank1	3	283	197	55267	0.0152	0.0811164	ns	0.11889	ns
GO:0008270	zinc ion binding	Molecular Function	Car1, Car3, Acer3, Dctd, Trim58, Phc3, Trim65	7	283	727	55267	0.0096	0.0819507	ns	0.120039	ns
GO:0007049	cell cycle	Biological Process	Pafah1b1, Dmc1, Map3k8, Septin2, Ing1, Mical3	6	283	586	55267	0.0102	0.0823915	ns	0.12061	ns
GO:0005975	carbohydrate metabolic process	Biological Process	Hyal1, Pklr, Chil4	3	283	199	55267	0.0151	0.083023	ns	0.120791	ns
GO:0033270	paranode region of axon	Cellular Component	Cntnap1	1	283	17	55267	0.0588	0.0835854	ns	0.120791	ns
GO:0030050	vesicle transport along actin filament	Biological Process	Myo19	1	283	17	55267	0.0588	0.0835854	ns	0.120791	ns
GO:0021895	cerebral cortex neuron differentiation	Biological Process	Pafah1b1	1	283	17	55267	0.0588	0.0835854	ns	0.120791	ns
GO:0003279	cardiac septum development	Biological Process	Myh10	1	283	17	55267	0.0588	0.0835854	ns	0.120791	ns
GO:0030048	actin filament-based movement	Biological Process	Myh10	1	283	17	55267	0.0588	0.0835854	ns	0.120791	ns
GO:0045178	basal part of cell	Cellular Component	Edn1	1	283	17	55267	0.0588	0.0835854	ns	0.120791	ns
GO:0061051	positive regulation of cell growth involved in cardiac muscle cell development	Biological Process	Edn1	1	283	17	55267	0.0588	0.0835854	ns	0.120791	ns
GO:0010917	negative regulation of mitochondrial membrane potential	Biological Process	Pmaip1	1	283	17	55267	0.0588	0.0835854	ns	0.120791	ns
GO:0006400	tRNA modification	Biological Process	Cdk5rap1	1	283	17	55267	0.0588	0.0835854	ns	0.120791	ns
GO:0032012	regulation of ARF protein signal transduction	Biological Process	Psd3	1	283	17	55267	0.0588	0.0835854	ns	0.120791	ns
GO:0046688	response to copper ion	Biological Process	Loxl2	1	283	17	55267	0.0588	0.0835854	ns	0.120791	ns
GO:1902475	L-alpha-amino acid transmembrane transport	Biological Process	Slc43a2	1	283	17	55267	0.0588	0.0835854	ns	0.120791	ns
GO:0035418	protein localization to synapse	Biological Process	Shank1	1	283	17	55267	0.0588	0.0835854	ns	0.120791	ns
GO:0014002	astrocyte development	Biological Process	Tlr4	1	283	17	55267	0.0588	0.0835854	ns	0.120791	ns
GO:0045190	isotype switching	Biological Process	Exo1	1	283	17	55267	0.0588	0.0835854	ns	0.120791	ns
GO:0006883	intracellular sodium ion homeostasis	Biological Process	Atp1b2	1	283	17	55267	0.0588	0.0835854	ns	0.120791	ns
GO:0071404	cellular response to low-density lipoprotein particle stimulus	Biological Process	Ces1d	1	283	17	55267	0.0588	0.0835854	ns	0.120791	ns
GO:0061036	positive regulation of cartilage development	Biological Process	Zbtb16	1	283	17	55267	0.0588	0.0835854	ns	0.120791	ns
GO:0048489	synaptic vesicle transport	Biological Process	Kif5a	1	283	17	55267	0.0588	0.0835854	ns	0.120791	ns
GO:0010633	negative regulation of epithelial cell migration	Biological Process	Pbld1	1	283	17	55267	0.0588	0.0835854	ns	0.120791	ns
GO:0010008	endosome membrane	Cellular Component	Tlr7, Commd1, Erbb2	3	283	200	55267	0.015	0.0839836	ns	0.121192	ns
GO:0009636	response to toxic substance	Biological Process	Fos, Ces1d	2	283	94	55267	0.0213	0.0840674	ns	0.121192	ns
GO:0008203	cholesterol metabolic process	Biological Process	Soat2, Ces1d	2	283	94	55267	0.0213	0.0840674	ns	0.121192	ns
GO:0009791	post-embryonic development	Biological Process	Atf5, Zfx	2	283	94	55267	0.0213	0.0840674	ns	0.121192	ns
GO:0051028	mRNA transport	Biological Process	Zfp36, Zc3h11a	2	283	96	55267	0.0208	0.0871321	ns	0.124909	ns
GO:0003713	transcription coactivator activity	Molecular Function	Gm20517, Jade1, Junb	3	283	204	55267	0.0147	0.087873	ns	0.124909	ns
GO:0047496	vesicle transport along microtubule	Biological Process	Pafah1b1	1	283	18	55267	0.0556	0.0882795	ns	0.124909	ns
GO:0019229	regulation of vasoconstriction	Biological Process	Edn1	1	283	18	55267	0.0556	0.0882795	ns	0.124909	ns
GO:0042310	vasoconstriction	Biological Process	Edn1	1	283	18	55267	0.0556	0.0882795	ns	0.124909	ns
GO:0050921	positive regulation of chemotaxis	Biological Process	F2rl1	1	283	18	55267	0.0556	0.0882795	ns	0.124909	ns
GO:0061028	establishment of endothelial barrier	Biological Process	F2rl1	1	283	18	55267	0.0556	0.0882795	ns	0.124909	ns
GO:0035269	protein O-linked mannosylation	Biological Process	Sdf2l1	1	283	18	55267	0.0556	0.0882795	ns	0.124909	ns
GO:0032794	GTPase activating protein binding	Molecular Function	Camk2a	1	283	18	55267	0.0556	0.0882795	ns	0.124909	ns
GO:0060996	dendritic spine development	Biological Process	Camk2a	1	283	18	55267	0.0556	0.0882795	ns	0.124909	ns
GO:0023014	signal transduction	Biological Process	Stk39	1	283	18	55267	0.0556	0.0882795	ns	0.124909	ns
GO:1990869	cellular response to chemokine	Biological Process	Stk39	1	283	18	55267	0.0556	0.0882795	ns	0.124909	ns
GO:0070131	positive regulation of mitochondrial translation	Biological Process	Cdk5rap1	1	283	18	55267	0.0556	0.0882795	ns	0.124909	ns
GO:0000956	nuclear-transcribed mRNA catabolic process	Biological Process	Mrto4	1	283	18	55267	0.0556	0.0882795	ns	0.124909	ns
GO:0031954	positive regulation of protein autophosphorylation	Biological Process	Gpnmb	1	283	18	55267	0.0556	0.0882795	ns	0.124909	ns
GO:0050901	leukocyte tethering or rolling	Biological Process	Add2	1	283	18	55267	0.0556	0.0882795	ns	0.124909	ns
GO:0006998	nuclear envelope organization	Biological Process	Dmpk	1	283	18	55267	0.0556	0.0882795	ns	0.124909	ns
GO:0005086	guanyl-nucleotide exchange factor activity	Molecular Function	Psd3	1	283	18	55267	0.0556	0.0882795	ns	0.124909	ns
GO:0048172	regulation of short-term neuronal synaptic plasticity	Biological Process	Syp	1	283	18	55267	0.0556	0.0882795	ns	0.124909	ns
GO:0021954	central nervous system neuron development	Biological Process	Fgfr1	1	283	18	55267	0.0556	0.0882795	ns	0.124909	ns
GO:0036158	outer dynein arm assembly	Biological Process	Dnah17	1	283	18	55267	0.0556	0.0882795	ns	0.124909	ns
GO:0015179	L-amino acid transmembrane transporter activity	Molecular Function	Slc43a2	1	283	18	55267	0.0556	0.0882795	ns	0.124909	ns
GO:0060997	dendritic spine morphogenesis	Biological Process	Shank1	1	283	18	55267	0.0556	0.0882795	ns	0.124909	ns
GO:0032700	negative regulation of interleukin-17 production	Biological Process	Tlr4	1	283	18	55267	0.0556	0.0882795	ns	0.124909	ns
GO:0045182	translation regulator activity	Molecular Function	Cpeb3	1	283	18	55267	0.0556	0.0882795	ns	0.124909	ns
GO:0043274	phospholipase binding	Molecular Function	Camk2b	1	283	18	55267	0.0556	0.0882795	ns	0.124909	ns
GO:0098974	postsynaptic actin cytoskeleton organization	Biological Process	Camk2b	1	283	18	55267	0.0556	0.0882795	ns	0.124909	ns
GO:0070498	interleukin-1-mediated signaling pathway	Biological Process	Il1rl2	1	283	18	55267	0.0556	0.0882795	ns	0.124909	ns
GO:0032695	negative regulation of interleukin-12 production	Biological Process	Tigit	1	283	18	55267	0.0556	0.0882795	ns	0.124909	ns
GO:1901673	regulation of mitotic spindle assembly	Biological Process	Hspa1b	1	283	18	55267	0.0556	0.0882795	ns	0.124909	ns
GO:0016973	poly(A)+ mRNA export from nucleus	Biological Process	Zc3h11a	1	283	18	55267	0.0556	0.0882795	ns	0.124909	ns
GO:0060326	cell chemotaxis	Biological Process	Hgf, Cxcl2	2	283	97	55267	0.0206	0.088677	ns	0.125396	ns
GO:0004252	serine-type endopeptidase activity	Molecular Function	Hgf, Prss35, Pik3ip1	3	283	205	55267	0.0146	0.0888571	ns	0.125576	ns
GO:0045892	negative regulation of DNA-templated transcription	Biological Process	Zfp639, Bhlhe41, Loxl2, Phc3, Atf5, Zbtb16	6	283	601	55267	0.01	0.0902904	ns	0.127526	ns
GO:0051117	ATPase binding	Molecular Function	Sdf2l1, Atp1b2	2	283	99	55267	0.0202	0.091791	ns	0.129278	ns
GO:0007626	locomotory behavior	Biological Process	Snap25, Atp2b2	2	283	99	55267	0.0202	0.091791	ns	0.129278	ns
GO:0007088	regulation of mitotic nuclear division	Biological Process	Cav2	1	283	19	55267	0.0526	0.0929496	ns	0.129278	ns
GO:0055093	response to hyperoxia	Biological Process	Col1a1	1	283	19	55267	0.0526	0.0929496	ns	0.129278	ns
GO:0000302	response to reactive oxygen species	Biological Process	Hyal1	1	283	19	55267	0.0526	0.0929496	ns	0.129278	ns
GO:0007405	neuroblast proliferation	Biological Process	Pafah1b1	1	283	19	55267	0.0526	0.0929496	ns	0.129278	ns
GO:0001516	prostaglandin biosynthetic process	Biological Process	Edn1	1	283	19	55267	0.0526	0.0929496	ns	0.129278	ns
GO:0010259	obsolete multicellular organism aging	Biological Process	Edn1	1	283	19	55267	0.0526	0.0929496	ns	0.129278	ns
GO:0046328	regulation of JNK cascade	Biological Process	F2rl1	1	283	19	55267	0.0526	0.0929496	ns	0.129278	ns
GO:0008553	P-type proton-exporting transporter activity	Molecular Function	Atp6v1g2	1	283	19	55267	0.0526	0.0929496	ns	0.129278	ns
GO:0005773	vacuole	Cellular Component	Tmem138	1	283	19	55267	0.0526	0.0929496	ns	0.129278	ns
GO:0060337	type I interferon-mediated signaling pathway	Biological Process	Ifitm1	1	283	19	55267	0.0526	0.0929496	ns	0.129278	ns
GO:0000145	exocyst	Cellular Component	Septin2	1	283	19	55267	0.0526	0.0929496	ns	0.129278	ns
GO:0002063	chondrocyte development	Biological Process	Col11a1	1	283	19	55267	0.0526	0.0929496	ns	0.129278	ns
GO:0060088	auditory receptor cell stereocilium organization	Biological Process	Atp2b2	1	283	19	55267	0.0526	0.0929496	ns	0.129278	ns
GO:0099059	obsolete integral component of presynaptic active zone membrane	Cellular Component	Atp2b2	1	283	19	55267	0.0526	0.0929496	ns	0.129278	ns
GO:0006783	heme biosynthetic process	Biological Process	Hmbs	1	283	19	55267	0.0526	0.0929496	ns	0.129278	ns
GO:0051770	positive regulation of nitric-oxide synthase biosynthetic process	Biological Process	Tlr4	1	283	19	55267	0.0526	0.0929496	ns	0.129278	ns
GO:0017144	xenobiotic metabolic process	Biological Process	Fmo2	1	283	19	55267	0.0526	0.0929496	ns	0.129278	ns
GO:0070300	phosphatidic acid binding	Molecular Function	Commd1	1	283	19	55267	0.0526	0.0929496	ns	0.129278	ns
GO:0001829	trophectodermal cell differentiation	Biological Process	Junb	1	283	19	55267	0.0526	0.0929496	ns	0.129278	ns
GO:0071397	cellular response to cholesterol	Biological Process	Ces1d	1	283	19	55267	0.0526	0.0929496	ns	0.129278	ns
GO:0010314	phosphatidylinositol-5-phosphate binding	Molecular Function	Obscn	1	283	19	55267	0.0526	0.0929496	ns	0.129278	ns
GO:0007342	fusion of sperm to egg plasma membrane involved in single fertilization	Biological Process	Adam1a	1	283	19	55267	0.0526	0.0929496	ns	0.129278	ns
GO:0031489	myosin V binding	Molecular Function	Rab11b	1	283	19	55267	0.0526	0.0929496	ns	0.129278	ns
GO:0098993	obsolete anchored component of synaptic vesicle membrane	Cellular Component	Rab11b	1	283	19	55267	0.0526	0.0929496	ns	0.129278	ns
GO:0035264	multicellular organism growth	Biological Process	Atf5, Zfx	2	283	100	55267	0.02	0.0933599	ns	0.129773	ns
GO:0090263	positive regulation of canonical Wnt signaling pathway	Biological Process	Col1a1, Tmem198b	2	283	101	55267	0.0198	0.0949366	ns	0.131733	ns
GO:0005930	axoneme	Cellular Component	Septin2, Dnah17	2	283	101	55267	0.0198	0.0949366	ns	0.131733	ns
GO:0006351	DNA-templated transcription	Biological Process	Col4a2, Scai	2	283	101	55267	0.0198	0.0949366	ns	0.131733	ns
GO:0045893	positive regulation of DNA-templated transcription	Biological Process	Col1a1, Fos, Creb1, Atf5, Ing1, Zbtb16	6	283	612	55267	0.0098	0.0963359	ns	0.133392	ns
GO:0051087	protein-folding chaperone binding	Molecular Function	Sdf2l1, Tg	2	283	102	55267	0.0196	0.096521	ns	0.133392	ns
GO:0007130	synaptonemal complex assembly	Biological Process	Spo11	1	283	20	55267	0.05	0.0975958	ns	0.133392	ns
GO:0048010	vascular endothelial growth factor receptor signaling pathway	Biological Process	Flt4	1	283	20	55267	0.05	0.0975958	ns	0.133392	ns
GO:0019226	transmission of nerve impulse	Biological Process	Pafah1b1	1	283	20	55267	0.05	0.0975958	ns	0.133392	ns
GO:0006801	superoxide metabolic process	Biological Process	Nos2	1	283	20	55267	0.05	0.0975958	ns	0.133392	ns
GO:0051899	membrane depolarization	Biological Process	Edn1	1	283	20	55267	0.05	0.0975958	ns	0.133392	ns
GO:0008374	O-acyltransferase activity	Molecular Function	Soat2	1	283	20	55267	0.05	0.0975958	ns	0.133392	ns
GO:0004709	MAP kinase kinase kinase activity	Molecular Function	Map3k8	1	283	20	55267	0.05	0.0975958	ns	0.133392	ns
GO:0005697	telomerase holoenzyme complex	Cellular Component	Nat10	1	283	20	55267	0.05	0.0975958	ns	0.133392	ns
GO:0042274	ribosomal small subunit biogenesis	Biological Process	Nat10	1	283	20	55267	0.05	0.0975958	ns	0.133392	ns
GO:0006165	obsolete nucleoside diphosphate phosphorylation	Biological Process	Ak4	1	283	20	55267	0.05	0.0975958	ns	0.133392	ns
GO:0031045	dense core granule	Cellular Component	Slc6a9	1	283	20	55267	0.05	0.0975958	ns	0.133392	ns
GO:0090201	negative regulation of release of cytochrome c from mitochondria	Biological Process	Hgf	1	283	20	55267	0.05	0.0975958	ns	0.133392	ns
GO:0010763	positive regulation of fibroblast migration	Biological Process	Fgfr1	1	283	20	55267	0.05	0.0975958	ns	0.133392	ns
GO:0043032	positive regulation of macrophage activation	Biological Process	Tlr4	1	283	20	55267	0.05	0.0975958	ns	0.133392	ns
GO:0050965	detection of temperature stimulus involved in sensory perception of pain	Biological Process	Tlr4	1	283	20	55267	0.05	0.0975958	ns	0.133392	ns
GO:0050966	detection of mechanical stimulus involved in sensory perception of pain	Biological Process	Tlr4	1	283	20	55267	0.05	0.0975958	ns	0.133392	ns
GO:0006298	mismatch repair	Biological Process	Exo1	1	283	20	55267	0.05	0.0975958	ns	0.133392	ns
GO:0031589	cell-substrate adhesion	Biological Process	Atp1b2	1	283	20	55267	0.05	0.0975958	ns	0.133392	ns
GO:0031362	obsolete anchored component of external side of plasma membrane	Cellular Component	Cd14	1	283	20	55267	0.05	0.0975958	ns	0.133392	ns
GO:0032481	positive regulation of type I interferon production	Biological Process	Cd14	1	283	20	55267	0.05	0.0975958	ns	0.133392	ns
GO:0008307	structural constituent of muscle	Molecular Function	Ttn	1	283	20	55267	0.05	0.0975958	ns	0.133392	ns
GO:0010875	positive regulation of cholesterol efflux	Biological Process	Ces1d	1	283	20	55267	0.05	0.0975958	ns	0.133392	ns
GO:0034620	cellular response to unfolded protein	Biological Process	Hspa1b	1	283	20	55267	0.05	0.0975958	ns	0.133392	ns
GO:0006401	RNA catabolic process	Biological Process	Gm49673	1	283	20	55267	0.05	0.0975958	ns	0.133392	ns
GO:0019903	protein phosphatase binding	Molecular Function	Flt4, Erbb2	2	283	103	55267	0.0194	0.0981128	ns	0.134022	ns
GO:0016363	nuclear matrix	Cellular Component	Sparc, Rnasel	2	283	104	55267	0.0192	0.0997121	ns	0.136049	ns
GO:0007613	memory	Biological Process	Creb1, Map1a	2	283	104	55267	0.0192	0.0997121	ns	0.136049	ns
GO:0007218	neuropeptide signaling pathway	Biological Process	Prok2, Prokr1	2	283	105	55267	0.019	0.101319	ns	0.137256	ns
GO:0022011	myelination in peripheral nervous system	Biological Process	Cntnap1	1	283	21	55267	0.0476	0.102218	ns	0.137256	ns
GO:0009116	nucleoside metabolic process	Biological Process	Upp1	1	283	21	55267	0.0476	0.102218	ns	0.137256	ns
GO:0009190	cyclic nucleotide biosynthetic process	Biological Process	Adcy1	1	283	21	55267	0.0476	0.102218	ns	0.137256	ns
GO:0016849	phosphorus-oxygen lyase activity	Molecular Function	Adcy1	1	283	21	55267	0.0476	0.102218	ns	0.137256	ns
GO:0097194	execution phase of apoptosis	Biological Process	Cideb	1	283	21	55267	0.0476	0.102218	ns	0.137256	ns
GO:0001556	oocyte maturation	Biological Process	Dmc1	1	283	21	55267	0.0476	0.102218	ns	0.137256	ns
GO:0010165	response to X-ray	Biological Process	Pmaip1	1	283	21	55267	0.0476	0.102218	ns	0.137256	ns
GO:0046597	negative regulation of viral entry into host cell	Biological Process	Ifitm1	1	283	21	55267	0.0476	0.102218	ns	0.137256	ns
GO:1903672	positive regulation of sprouting angiogenesis	Biological Process	Jmjd8	1	283	21	55267	0.0476	0.102218	ns	0.137256	ns
GO:0032211	negative regulation of telomere maintenance via telomerase	Biological Process	Nat10	1	283	21	55267	0.0476	0.102218	ns	0.137256	ns
GO:0070182	DNA polymerase binding	Molecular Function	Nat10	1	283	21	55267	0.0476	0.102218	ns	0.137256	ns
GO:0036477	somatodendritic compartment	Cellular Component	Snap25	1	283	21	55267	0.0476	0.102218	ns	0.137256	ns
GO:1900181	negative regulation of protein localization to nucleus	Biological Process	Dclk2	1	283	21	55267	0.0476	0.102218	ns	0.137256	ns
GO:0004550	nucleoside diphosphate kinase activity	Molecular Function	Ak4	1	283	21	55267	0.0476	0.102218	ns	0.137256	ns
GO:0005328	neurotransmitter:sodium symporter activity	Molecular Function	Slc6a9	1	283	21	55267	0.0476	0.102218	ns	0.137256	ns
GO:0031643	positive regulation of myelination	Biological Process	Hgf	1	283	21	55267	0.0476	0.102218	ns	0.137256	ns
GO:0051016	barbed-end actin filament capping	Biological Process	Add2	1	283	21	55267	0.0476	0.102218	ns	0.137256	ns
GO:0051056	regulation of small GTPase mediated signal transduction	Biological Process	Arhgap26	1	283	21	55267	0.0476	0.102218	ns	0.137256	ns
GO:0002026	regulation of the force of heart contraction	Biological Process	Apln	1	283	21	55267	0.0476	0.102218	ns	0.137256	ns
GO:1904706	negative regulation of vascular associated smooth muscle cell proliferation	Biological Process	Apln	1	283	21	55267	0.0476	0.102218	ns	0.137256	ns
GO:0007178	transmembrane receptor protein serine/threonine kinase signaling pathway	Biological Process	Pakap	1	283	21	55267	0.0476	0.102218	ns	0.137256	ns
GO:0070063	RNA polymerase binding	Molecular Function	Zfp36	1	283	21	55267	0.0476	0.102218	ns	0.137256	ns
GO:0051393	alpha-actinin binding	Molecular Function	Synpo2	1	283	21	55267	0.0476	0.102218	ns	0.137256	ns
GO:0006893	Golgi to plasma membrane transport	Biological Process	Commd1	1	283	21	55267	0.0476	0.102218	ns	0.137256	ns
GO:0031672	A band	Cellular Component	Ttn	1	283	21	55267	0.0476	0.102218	ns	0.137256	ns
GO:0010001	glial cell differentiation	Biological Process	Erbb2	1	283	21	55267	0.0476	0.102218	ns	0.137256	ns
GO:0071157	regulation of cell cycle	Biological Process	Evi2	1	283	21	55267	0.0476	0.102218	ns	0.137256	ns
GO:0010033	response to organic substance	Biological Process	Creb1, Junb	2	283	106	55267	0.0189	0.102933	ns	0.138137	ns
GO:0006281	DNA repair	Biological Process	Dmc1, Morf4l2, Exo1, Ap5s1	4	283	348	55267	0.0115	0.104718	ns	0.140454	ns
GO:0007190	activation of adenylate cyclase activity	Biological Process	Adcy1	1	283	22	55267	0.0455	0.106817	ns	0.141428	ns
GO:0050998	nitric-oxide synthase binding	Molecular Function	Nos2	1	283	22	55267	0.0455	0.106817	ns	0.141428	ns
GO:0032930	positive regulation of superoxide anion generation	Biological Process	F2rl1	1	283	22	55267	0.0455	0.106817	ns	0.141428	ns
GO:0001894	tissue homeostasis	Biological Process	Col2a1	1	283	22	55267	0.0455	0.106817	ns	0.141428	ns
GO:0046928	regulation of neurotransmitter secretion	Biological Process	Camk2a	1	283	22	55267	0.0455	0.106817	ns	0.141428	ns
GO:0051262	protein tetramerization	Biological Process	Ms4a1	1	283	22	55267	0.0455	0.106817	ns	0.141428	ns
GO:0016079	synaptic vesicle exocytosis	Biological Process	Snap25	1	283	22	55267	0.0455	0.106817	ns	0.141428	ns
GO:0032279	asymmetric synapse	Cellular Component	Slc6a9	1	283	22	55267	0.0455	0.106817	ns	0.141428	ns
GO:0002028	regulation of sodium ion transport	Biological Process	Dmpk	1	283	22	55267	0.0455	0.106817	ns	0.141428	ns
GO:0006672	ceramide metabolic process	Biological Process	Acer3	1	283	22	55267	0.0455	0.106817	ns	0.141428	ns
GO:0035267	NuA4 histone acetyltransferase complex	Cellular Component	Morf4l2	1	283	22	55267	0.0455	0.106817	ns	0.141428	ns
GO:0035024	negative regulation of Rho protein signal transduction	Biological Process	Scai	1	283	22	55267	0.0455	0.106817	ns	0.141428	ns
GO:2000311	regulation of AMPA receptor activity	Biological Process	Shank1	1	283	22	55267	0.0455	0.106817	ns	0.141428	ns
GO:0033198	response to ATP	Biological Process	Pklr	1	283	22	55267	0.0455	0.106817	ns	0.141428	ns
GO:0090103	cochlea morphogenesis	Biological Process	Tifab	1	283	22	55267	0.0455	0.106817	ns	0.141428	ns
GO:0021591	ventricular system development	Biological Process	Ttn	1	283	22	55267	0.0455	0.106817	ns	0.141428	ns
GO:0003688	DNA replication origin binding	Molecular Function	Grwd1	1	283	22	55267	0.0455	0.106817	ns	0.141428	ns
GO:0004771	sterol esterase activity	Molecular Function	Ces1d	1	283	22	55267	0.0455	0.106817	ns	0.141428	ns
GO:0007422	peripheral nervous system development	Biological Process	Erbb2	1	283	22	55267	0.0455	0.106817	ns	0.141428	ns
GO:0044849	estrous cycle	Biological Process	Erbb2	1	283	22	55267	0.0455	0.106817	ns	0.141428	ns
GO:0045778	positive regulation of ossification	Biological Process	Zbtb16	1	283	22	55267	0.0455	0.106817	ns	0.141428	ns
GO:0045055	regulated exocytosis	Biological Process	Rab11b	1	283	22	55267	0.0455	0.106817	ns	0.141428	ns
GO:0050860	negative regulation of T cell receptor signaling pathway	Biological Process	Pvrig	1	283	22	55267	0.0455	0.106817	ns	0.141428	ns
GO:0032869	cellular response to insulin stimulus	Biological Process	Pklr, Bglap2	2	283	109	55267	0.0183	0.107816	ns	0.142671	ns
GO:0006897	endocytosis	Biological Process	Cav2, Syp, Loxl2	3	283	224	55267	0.0134	0.108407	ns	0.143374	ns
GO:0030324	lung development	Biological Process	Sparc, Fgfr1	2	283	110	55267	0.0182	0.109457	ns	0.144601	ns
GO:0051091	positive regulation of DNA-binding transcription factor activity	Biological Process	Edn1, Tlr4	2	283	110	55267	0.0182	0.109457	ns	0.144601	ns
GO:0003682	chromatin binding	Molecular Function	Fos, Phc3, Atf5, Exo1, Grwd1	5	283	493	55267	0.0101	0.110699	ns	0.146159	ns
GO:0031668	cellular response to extracellular stimulus	Biological Process	Fos	1	283	23	55267	0.0435	0.111393	ns	0.146504	ns
GO:0014032	neural crest cell development	Biological Process	Edn1	1	283	23	55267	0.0435	0.111393	ns	0.146504	ns
GO:0006997	nucleus organization	Biological Process	Golm1	1	283	23	55267	0.0435	0.111393	ns	0.146504	ns
GO:0001836	release of cytochrome c from mitochondria	Biological Process	Pmaip1	1	283	23	55267	0.0435	0.111393	ns	0.146504	ns
GO:0030234	enzyme regulator activity	Molecular Function	Septin2	1	283	23	55267	0.0435	0.111393	ns	0.146504	ns
GO:0003333	amino acid transmembrane transport	Biological Process	Slc6a9	1	283	23	55267	0.0435	0.111393	ns	0.146504	ns
GO:0030159	signaling receptor complex adaptor activity	Molecular Function	Shank1	1	283	23	55267	0.0435	0.111393	ns	0.146504	ns
GO:0000139	Golgi membrane	Cellular Component	Cav2, Steap4, Sar1a, Tmem132a, Acer3	5	283	495	55267	0.0101	0.112089	ns	0.147338	ns
GO:0000977	RNA polymerase II transcription regulatory region sequence-specific DNA binding	Molecular Function	Bhlhe41, Atf5, Junb, 2210418O10Rik	4	283	361	55267	0.0111	0.115511	ns	0.150487	ns
GO:0007094	mitotic spindle assembly checkpoint signaling	Biological Process	Apc	1	283	24	55267	0.0417	0.115945	ns	0.150487	ns
GO:0010288	response to lead ion	Biological Process	Sparc	1	283	24	55267	0.0417	0.115945	ns	0.150487	ns
GO:0070412	R-SMAD binding	Molecular Function	Fos	1	283	24	55267	0.0417	0.115945	ns	0.150487	ns
GO:0071375	cellular response to peptide hormone stimulus	Biological Process	Edn1	1	283	24	55267	0.0417	0.115945	ns	0.150487	ns
GO:0033344	cholesterol efflux	Biological Process	Soat2	1	283	24	55267	0.0417	0.115945	ns	0.150487	ns
GO:0072332	intrinsic apoptotic signaling pathway by p53 class mediator	Biological Process	Pmaip1	1	283	24	55267	0.0417	0.115945	ns	0.150487	ns
GO:0099524	postsynaptic cytosol	Cellular Component	Camk2a	1	283	24	55267	0.0417	0.115945	ns	0.150487	ns
GO:0046835	carbohydrate phosphorylation	Biological Process	Pfkfb3	1	283	24	55267	0.0417	0.115945	ns	0.150487	ns
GO:0030687	preribosome, large subunit precursor	Cellular Component	Mrto4	1	283	24	55267	0.0417	0.115945	ns	0.150487	ns
GO:2000573	positive regulation of DNA biosynthetic process	Biological Process	Hgf	1	283	24	55267	0.0417	0.115945	ns	0.150487	ns
GO:0008016	regulation of heart contraction	Biological Process	Dmpk	1	283	24	55267	0.0417	0.115945	ns	0.150487	ns
GO:0043537	negative regulation of blood vessel endothelial cell migration	Biological Process	Angpt2	1	283	24	55267	0.0417	0.115945	ns	0.150487	ns
GO:0032874	positive regulation of stress-activated MAPK cascade	Biological Process	Tlr4	1	283	24	55267	0.0417	0.115945	ns	0.150487	ns
GO:0042535	positive regulation of tumor necrosis factor production	Biological Process	Tlr4	1	283	24	55267	0.0417	0.115945	ns	0.150487	ns
GO:0006754	ATP biosynthetic process	Biological Process	Pklr	1	283	24	55267	0.0417	0.115945	ns	0.150487	ns
GO:0001671	ATPase activator activity	Molecular Function	Atp1b2	1	283	24	55267	0.0417	0.115945	ns	0.150487	ns
GO:0032703	negative regulation of interleukin-2 production	Biological Process	Zfp36	1	283	24	55267	0.0417	0.115945	ns	0.150487	ns
GO:0035278	miRNA-mediated gene silencing by inhibition of translation	Biological Process	Zfp36	1	283	24	55267	0.0417	0.115945	ns	0.150487	ns
GO:0050750	low-density lipoprotein particle receptor binding	Molecular Function	Commd1	1	283	24	55267	0.0417	0.115945	ns	0.150487	ns
GO:0009987	cellular process	Biological Process	Junb	1	283	24	55267	0.0417	0.115945	ns	0.150487	ns
GO:0060716	labyrinthine layer blood vessel development	Biological Process	Junb	1	283	24	55267	0.0417	0.115945	ns	0.150487	ns
GO:0045582	positive regulation of T cell differentiation	Biological Process	Il1rl2	1	283	24	55267	0.0417	0.115945	ns	0.150487	ns
GO:0004175	endopeptidase activity	Molecular Function	Kel, Mmel1	2	283	114	55267	0.0175	0.116088	ns	0.15059	ns
GO:0010628	positive regulation of gene expression	Biological Process	Il7r, Tlr4, Ttn, Actg2, Erbb2	5	283	503	55267	0.0099	0.117733	ns	0.152511	ns
GO:0050728	negative regulation of inflammatory response	Biological Process	Hgf, Zfp36	2	283	115	55267	0.0174	0.117761	ns	0.152511	ns
GO:0044297	cell body	Cellular Component	Actg2, Hspa1b	2	283	115	55267	0.0174	0.117761	ns	0.152511	ns
GO:0031435	mitogen-activated protein kinase kinase kinase binding	Molecular Function	Cav2	1	283	25	55267	0.04	0.120474	ns	0.15442	ns
GO:0006520	amino acid metabolic process	Biological Process	Ggt1	1	283	25	55267	0.04	0.120474	ns	0.15442	ns
GO:0035904	aorta development	Biological Process	Myh10	1	283	25	55267	0.04	0.120474	ns	0.15442	ns
GO:0048027	mRNA 5'-UTR binding	Molecular Function	Myh10	1	283	25	55267	0.04	0.120474	ns	0.15442	ns
GO:0006885	regulation of pH	Biological Process	Edn1	1	283	25	55267	0.04	0.120474	ns	0.15442	ns
GO:0035108	limb morphogenesis	Biological Process	Col2a1	1	283	25	55267	0.04	0.120474	ns	0.15442	ns
GO:0000062	fatty-acyl-CoA binding	Molecular Function	Soat2	1	283	25	55267	0.04	0.120474	ns	0.15442	ns
GO:0004129	cytochrome-c oxidase activity	Molecular Function	Cox7a2l	1	283	25	55267	0.04	0.120474	ns	0.15442	ns
GO:0035235	ionotropic glutamate receptor signaling pathway	Biological Process	Camk2a	1	283	25	55267	0.04	0.120474	ns	0.15442	ns
GO:0055010	ventricular cardiac muscle tissue morphogenesis	Biological Process	Col11a1	1	283	25	55267	0.04	0.120474	ns	0.15442	ns
GO:0000027	ribosomal large subunit assembly	Biological Process	Mrto4	1	283	25	55267	0.04	0.120474	ns	0.15442	ns
GO:0072657	protein localization to membrane	Biological Process	Stx1b	1	283	25	55267	0.04	0.120474	ns	0.15442	ns
GO:0002053	positive regulation of mesenchymal cell proliferation	Biological Process	Fgfr1	1	283	25	55267	0.04	0.120474	ns	0.15442	ns
GO:0050870	positive regulation of T cell activation	Biological Process	Malt1	1	283	25	55267	0.04	0.120474	ns	0.15442	ns
GO:0019957	C-C chemokine binding	Molecular Function	Zfp36	1	283	25	55267	0.04	0.120474	ns	0.15442	ns
GO:0030878	thyroid gland development	Biological Process	Tg	1	283	25	55267	0.04	0.120474	ns	0.15442	ns
GO:0051233	spindle midzone	Cellular Component	Camk2b	1	283	25	55267	0.04	0.120474	ns	0.15442	ns
GO:0005539	glycosaminoglycan binding	Molecular Function	Spock2	1	283	25	55267	0.04	0.120474	ns	0.15442	ns
GO:0009880	embryonic pattern specification	Biological Process	Zbtb16	1	283	25	55267	0.04	0.120474	ns	0.15442	ns
GO:0031965	nuclear membrane	Cellular Component	Pafah1b1, Rrp12, Scai	3	283	237	55267	0.0127	0.122656	ns	0.157132	ns
GO:0005929	cilium	Cellular Component	Tmem138, Septin2, Atp2b2, Dnah17	4	283	370	55267	0.0108	0.123258	ns	0.157818	ns
GO:0005125	cytokine activity	Molecular Function	Edn1, Cxcl2, Tnfsf13	3	283	239	55267	0.0126	0.124906	ns	0.158651	ns
GO:0048535	lymph node development	Biological Process	Il7r	1	283	26	55267	0.0385	0.124979	ns	0.158651	ns
GO:0019933	cAMP-mediated signaling	Biological Process	Adcy1	1	283	26	55267	0.0385	0.124979	ns	0.158651	ns
GO:0000979	RNA polymerase II core promoter sequence-specific DNA binding	Molecular Function	Fos	1	283	26	55267	0.0385	0.124979	ns	0.158651	ns
GO:0009416	response to light stimulus	Biological Process	Fos	1	283	26	55267	0.0385	0.124979	ns	0.158651	ns
GO:0042162	telomeric DNA binding	Molecular Function	Pot1b	1	283	26	55267	0.0385	0.124979	ns	0.158651	ns
GO:0031307	obsolete integral component of mitochondrial outer membrane	Cellular Component	Dmpk	1	283	26	55267	0.0385	0.124979	ns	0.158651	ns
GO:0010467	gene expression	Biological Process	Angpt2	1	283	26	55267	0.0385	0.124979	ns	0.158651	ns
GO:0017134	fibroblast growth factor binding	Molecular Function	Fgfr1	1	283	26	55267	0.0385	0.124979	ns	0.158651	ns
GO:0051018	protein kinase A binding	Molecular Function	Pakap	1	283	26	55267	0.0385	0.124979	ns	0.158651	ns
GO:0043548	phosphatidylinositol 3-kinase binding	Molecular Function	Tlr4	1	283	26	55267	0.0385	0.124979	ns	0.158651	ns
GO:0005319	lipid transporter activity	Molecular Function	Abca6	1	283	26	55267	0.0385	0.124979	ns	0.158651	ns
GO:0003073	regulation of systemic arterial blood pressure	Biological Process	Ncald	1	283	26	55267	0.0385	0.124979	ns	0.158651	ns
GO:0031674	I band	Cellular Component	Ttn	1	283	26	55267	0.0385	0.124979	ns	0.158651	ns
GO:0045859	regulation of protein kinase activity	Biological Process	Ttn	1	283	26	55267	0.0385	0.124979	ns	0.158651	ns
GO:0044183	protein folding chaperone	Molecular Function	Hspa1b	1	283	26	55267	0.0385	0.124979	ns	0.158651	ns
GO:0070588	calcium ion transmembrane transport	Biological Process	Atp2b2, Stim1	2	283	120	55267	0.0167	0.126217	ns	0.160137	ns
GO:0071456	cellular response to hypoxia	Biological Process	Edn1, Ak4	2	283	121	55267	0.0165	0.127926	ns	0.16213	ns
GO:0030336	negative regulation of cell migration	Biological Process	Ifitm1, Scai	2	283	121	55267	0.0165	0.127926	ns	0.16213	ns
GO:0002080	acrosomal membrane	Cellular Component	Cav2	1	283	27	55267	0.037	0.129462	ns	0.162256	ns
GO:1900745	positive regulation of p38MAPK cascade	Biological Process	Emc10	1	283	27	55267	0.037	0.129462	ns	0.162256	ns
GO:0010575	positive regulation of vascular endothelial growth factor production	Biological Process	Flt4	1	283	27	55267	0.037	0.129462	ns	0.162256	ns
GO:0007205	protein kinase C-activating G protein-coupled receptor signaling pathway	Biological Process	Edn1	1	283	27	55267	0.037	0.129462	ns	0.162256	ns
GO:0010460	positive regulation of heart rate	Biological Process	Edn1	1	283	27	55267	0.037	0.129462	ns	0.162256	ns
GO:0090023	positive regulation of neutrophil chemotaxis	Biological Process	Edn1	1	283	27	55267	0.037	0.129462	ns	0.162256	ns
GO:0010666	positive regulation of cardiac muscle cell apoptotic process	Biological Process	Camk2a	1	283	27	55267	0.037	0.129462	ns	0.162256	ns
GO:0007269	neurotransmitter secretion	Biological Process	Snap25	1	283	27	55267	0.037	0.129462	ns	0.162256	ns
GO:0042273	ribosomal large subunit biogenesis	Biological Process	Mrto4	1	283	27	55267	0.037	0.129462	ns	0.162256	ns
GO:0043425	bHLH transcription factor binding	Molecular Function	Bhlhe41	1	283	27	55267	0.037	0.129462	ns	0.162256	ns
GO:0045671	negative regulation of osteoclast differentiation	Biological Process	Clec2i	1	283	27	55267	0.037	0.129462	ns	0.162256	ns
GO:0060135	maternal process involved in female pregnancy	Biological Process	Angpt2	1	283	27	55267	0.037	0.129462	ns	0.162256	ns
GO:0042098	T cell proliferation	Biological Process	Malt1	1	283	27	55267	0.037	0.129462	ns	0.162256	ns
GO:0043542	endothelial cell migration	Biological Process	Loxl2	1	283	27	55267	0.037	0.129462	ns	0.162256	ns
GO:0001891	phagocytic cup	Cellular Component	Tlr4	1	283	27	55267	0.037	0.129462	ns	0.162256	ns
GO:1900017	positive regulation of cytokine production involved in inflammatory response	Biological Process	Tlr4	1	283	27	55267	0.037	0.129462	ns	0.162256	ns
GO:0031641	regulation of myelination	Biological Process	Tg	1	283	27	55267	0.037	0.129462	ns	0.162256	ns
GO:0032418	lysosome localization	Biological Process	Kxd1	1	283	27	55267	0.037	0.129462	ns	0.162256	ns
GO:0030595	leukocyte chemotaxis	Biological Process	Cxcl2	1	283	27	55267	0.037	0.129462	ns	0.162256	ns
GO:0006479	protein methylation	Biological Process	Armt1	1	283	27	55267	0.037	0.129462	ns	0.162256	ns
GO:0046579	positive regulation of Ras protein signal transduction	Biological Process	Erbb2	1	283	27	55267	0.037	0.129462	ns	0.162256	ns
GO:0001764	neuron migration	Biological Process	Pafah1b1, Myh10	2	283	122	55267	0.0164	0.129639	ns	0.162306	ns
GO:0042826	histone deacetylase binding	Molecular Function	Bhlhe41, Gm10184	2	283	122	55267	0.0164	0.129639	ns	0.162306	ns
GO:0017124	SH3 domain binding	Molecular Function	Cntnap1, Shank1	2	283	123	55267	0.0163	0.131358	ns	0.164285	ns
GO:0031090	organelle membrane	Cellular Component	Scd2, Fmo2	2	283	123	55267	0.0163	0.131358	ns	0.164285	ns
GO:0030308	negative regulation of cell growth	Biological Process	Tnk1, Hyal1	2	283	124	55267	0.0161	0.133083	ns	0.165915	ns
GO:0051537	2 iron, 2 sulfur cluster binding	Molecular Function	Cmah	1	283	28	55267	0.0357	0.133922	ns	0.165915	ns
GO:0001944	vasculature development	Biological Process	Flt4	1	283	28	55267	0.0357	0.133922	ns	0.165915	ns
GO:0035902	response to immobilization stress	Biological Process	Fos	1	283	28	55267	0.0357	0.133922	ns	0.165915	ns
GO:0051412	response to corticosterone	Biological Process	Fos	1	283	28	55267	0.0357	0.133922	ns	0.165915	ns
GO:0010613	positive regulation of cardiac muscle hypertrophy	Biological Process	Edn1	1	283	28	55267	0.0357	0.133922	ns	0.165915	ns
GO:0045840	positive regulation of mitotic nuclear division	Biological Process	Edn1	1	283	28	55267	0.0357	0.133922	ns	0.165915	ns
GO:0031681	G-protein beta-subunit binding	Molecular Function	F2rl1	1	283	28	55267	0.0357	0.133922	ns	0.165915	ns
GO:0043122	regulation of canonical NF-kappaB signal transduction	Biological Process	F2rl1	1	283	28	55267	0.0357	0.133922	ns	0.165915	ns
GO:0090200	positive regulation of release of cytochrome c from mitochondria	Biological Process	Cideb	1	283	28	55267	0.0357	0.133922	ns	0.165915	ns
GO:0004693	cyclin-dependent protein serine/threonine kinase activity	Molecular Function	Cdk18	1	283	28	55267	0.0357	0.133922	ns	0.165915	ns
GO:0017022	myosin binding	Molecular Function	Snap25	1	283	28	55267	0.0357	0.133922	ns	0.165915	ns
GO:1903861	positive regulation of dendrite extension	Biological Process	Rasal1	1	283	28	55267	0.0357	0.133922	ns	0.165915	ns
GO:0005640	nuclear outer membrane	Cellular Component	Dmpk	1	283	28	55267	0.0357	0.133922	ns	0.165915	ns
GO:0016811	hydrolase activity, acting on carbon-nitrogen (but not peptide) bonds, in linear amides	Molecular Function	Acer3	1	283	28	55267	0.0357	0.133922	ns	0.165915	ns
GO:0045807	positive regulation of endocytosis	Biological Process	Cd14	1	283	28	55267	0.0357	0.133922	ns	0.165915	ns
GO:0045921	positive regulation of exocytosis	Biological Process	Vsnl1	1	283	28	55267	0.0357	0.133922	ns	0.165915	ns
GO:0008305	integrin complex	Cellular Component	Itga10	1	283	28	55267	0.0357	0.133922	ns	0.165915	ns
GO:0090090	negative regulation of canonical Wnt signaling pathway	Biological Process	Apc, Jade1	2	283	125	55267	0.016	0.134812	ns	0.166931	ns
GO:0031901	early endosome membrane	Cellular Component	Steap4, Gpnmb	2	283	127	55267	0.0157	0.138287	ns	0.169814	ns
GO:1900182	positive regulation of protein localization to nucleus	Biological Process	Cav2	1	283	29	55267	0.0345	0.138359	ns	0.169814	ns
GO:2000179	positive regulation of neural precursor cell proliferation	Biological Process	Nes	1	283	29	55267	0.0345	0.138359	ns	0.169814	ns
GO:0022604	regulation of cell morphogenesis	Biological Process	Sparc	1	283	29	55267	0.0345	0.138359	ns	0.169814	ns
GO:0030863	cortical cytoskeleton	Cellular Component	Nos2	1	283	29	55267	0.0345	0.138359	ns	0.169814	ns
GO:0031032	actomyosin structure organization	Biological Process	Myh10	1	283	29	55267	0.0345	0.138359	ns	0.169814	ns
GO:0043523	regulation of neuron apoptotic process	Biological Process	Faim2	1	283	29	55267	0.0345	0.138359	ns	0.169814	ns
GO:0007569	obsolete cell aging	Biological Process	Pot1b	1	283	29	55267	0.0345	0.138359	ns	0.169814	ns
GO:0000993	RNA polymerase II complex binding	Molecular Function	Rprd1b	1	283	29	55267	0.0345	0.138359	ns	0.169814	ns
GO:0033137	negative regulation of peptidyl-serine phosphorylation	Biological Process	Hgf	1	283	29	55267	0.0345	0.138359	ns	0.169814	ns
GO:0050699	WW domain binding	Molecular Function	Scnn1a	1	283	29	55267	0.0345	0.138359	ns	0.169814	ns
GO:0006904	vesicle docking involved in exocytosis	Biological Process	Stx1b	1	283	29	55267	0.0345	0.138359	ns	0.169814	ns
GO:0080025	phosphatidylinositol-3,5-bisphosphate binding	Molecular Function	Commd1	1	283	29	55267	0.0345	0.138359	ns	0.169814	ns
GO:0090543	Flemming body	Cellular Component	Mical3	1	283	29	55267	0.0345	0.138359	ns	0.169814	ns
GO:0046697	decidualization	Biological Process	Junb	1	283	29	55267	0.0345	0.138359	ns	0.169814	ns
GO:0006820	monoatomic anion transport	Biological Process	Slc17a7	1	283	29	55267	0.0345	0.138359	ns	0.169814	ns
GO:0010719	negative regulation of epithelial to mesenchymal transition	Biological Process	Pbld1	1	283	29	55267	0.0345	0.138359	ns	0.169814	ns
GO:0008134	transcription factor binding	Molecular Function	Hyal1, Fos, Creb1, Junb	4	283	387	55267	0.0103	0.138471	ns	0.169864	ns
GO:0016342	catenin complex	Cellular Component	Apc	1	283	30	55267	0.0333	0.142773	ns	0.17415	ns
GO:0035924	cellular response to vascular endothelial growth factor stimulus	Biological Process	Flt4	1	283	30	55267	0.0333	0.142773	ns	0.17415	ns
GO:0071276	cellular response to cadmium ion	Biological Process	Fos	1	283	30	55267	0.0333	0.142773	ns	0.17415	ns
GO:0042771	intrinsic apoptotic signaling pathway in response to DNA damage by p53 class mediator	Biological Process	Pmaip1	1	283	30	55267	0.0333	0.142773	ns	0.17415	ns
GO:0043029	T cell homeostasis	Biological Process	Pmaip1	1	283	30	55267	0.0333	0.142773	ns	0.17415	ns
GO:0034341	response to type II interferon	Biological Process	Ifitm1	1	283	30	55267	0.0333	0.142773	ns	0.17415	ns
GO:0043552	obsolete positive regulation of phosphatidylinositol 3-kinase activity	Biological Process	Cd19	1	283	30	55267	0.0333	0.142773	ns	0.17415	ns
GO:0004620	phospholipase activity	Molecular Function	Lipg	1	283	30	55267	0.0333	0.142773	ns	0.17415	ns
GO:0010332	response to gamma radiation	Biological Process	Cxcl2	1	283	30	55267	0.0333	0.142773	ns	0.17415	ns
GO:0090314	positive regulation of protein targeting to membrane	Biological Process	Erbb2	1	283	30	55267	0.0333	0.142773	ns	0.17415	ns
GO:0031016	pancreas development	Biological Process	Bglap2	1	283	30	55267	0.0333	0.142773	ns	0.17415	ns
GO:0016791	phosphatase activity	Molecular Function	Car3, Armt1	2	283	130	55267	0.0154	0.143534	ns	0.174988	ns
GO:0007015	actin filament organization	Biological Process	Myo19, Pakap	2	283	131	55267	0.0153	0.145293	ns	0.176858	ns
GO:0006935	chemotaxis	Biological Process	Prok2, Cxcl2	2	283	131	55267	0.0153	0.145293	ns	0.176858	ns
GO:0055037	recycling endosome	Cellular Component	Commd1, Rab11b	2	283	131	55267	0.0153	0.145293	ns	0.176858	ns
GO:0031638	zymogen activation	Biological Process	Ggt1	1	283	31	55267	0.0323	0.147165	ns	0.178314	ns
GO:0008094	ATP-dependent activity, acting on DNA	Molecular Function	Dmc1	1	283	31	55267	0.0323	0.147165	ns	0.178314	ns
GO:0048147	negative regulation of fibroblast proliferation	Biological Process	Pmaip1	1	283	31	55267	0.0323	0.147165	ns	0.178314	ns
GO:0032435	negative regulation of proteasomal ubiquitin-dependent protein catabolic process	Biological Process	Map1a	1	283	31	55267	0.0323	0.147165	ns	0.178314	ns
GO:0005272	sodium channel activity	Molecular Function	Scnn1a	1	283	31	55267	0.0323	0.147165	ns	0.178314	ns
GO:0051968	positive regulation of synaptic transmission, glutamatergic	Biological Process	Shank1	1	283	31	55267	0.0323	0.147165	ns	0.178314	ns
GO:0006637	acyl-CoA metabolic process	Biological Process	Ces1d	1	283	31	55267	0.0323	0.147165	ns	0.178314	ns
GO:0042476	odontogenesis	Biological Process	Zfp422	1	283	31	55267	0.0323	0.147165	ns	0.178314	ns
GO:0008045	motor neuron axon guidance	Biological Process	Erbb2	1	283	31	55267	0.0323	0.147165	ns	0.178314	ns
GO:0005777	peroxisome	Cellular Component	Nos2, Nudt19	2	283	134	55267	0.0149	0.150595	ns	0.182376	ns
GO:0050807	regulation of synapse organization	Biological Process	Sparc	1	283	32	55267	0.0312	0.151535	ns	0.182396	ns
GO:0000132	establishment of mitotic spindle orientation	Biological Process	Pafah1b1	1	283	32	55267	0.0312	0.151535	ns	0.182396	ns
GO:0035025	positive regulation of Rho protein signal transduction	Biological Process	F2rl1	1	283	32	55267	0.0312	0.151535	ns	0.182396	ns
GO:0021983	pituitary gland development	Biological Process	Creb1	1	283	32	55267	0.0312	0.151535	ns	0.182396	ns
GO:0032809	neuronal cell body membrane	Cellular Component	Atp2b2	1	283	32	55267	0.0312	0.151535	ns	0.182396	ns
GO:0060045	positive regulation of cardiac muscle cell proliferation	Biological Process	Fgfr1	1	283	32	55267	0.0312	0.151535	ns	0.182396	ns
GO:0000793	condensed chromosome	Cellular Component	Hmbs	1	283	32	55267	0.0312	0.151535	ns	0.182396	ns
GO:0032743	positive regulation of interleukin-2 production	Biological Process	Malt1	1	283	32	55267	0.0312	0.151535	ns	0.182396	ns
GO:0007631	feeding behavior	Biological Process	Apln	1	283	32	55267	0.0312	0.151535	ns	0.182396	ns
GO:0031226	obsolete intrinsic component of plasma membrane	Cellular Component	Tlr4	1	283	32	55267	0.0312	0.151535	ns	0.182396	ns
GO:0070372	regulation of ERK1 and ERK2 cascade	Biological Process	Erbb2	1	283	32	55267	0.0312	0.151535	ns	0.182396	ns
GO:0001533	cornified envelope	Cellular Component	Cstdc4	1	283	32	55267	0.0312	0.151535	ns	0.182396	ns
GO:0006979	response to oxidative stress	Biological Process	Car3, Tlr4	2	283	135	55267	0.0148	0.152371	ns	0.183309	ns
GO:0017137	small GTPase binding	Molecular Function	Pot1b, Mical3	2	283	136	55267	0.0147	0.154151	ns	0.185253	ns
GO:0004497	monooxygenase activity	Molecular Function	Fmo2, Mical3	2	283	136	55267	0.0147	0.154151	ns	0.185253	ns
GO:0000790	chromatin	Cellular Component	Creb1, Junb, Yy2	3	283	264	55267	0.0114	0.154221	ns	0.185253	ns
GO:0038083	peptidyl-tyrosine autophosphorylation	Biological Process	Tnk1	1	283	33	55267	0.0303	0.155882	ns	0.18621	ns
GO:0002286	T cell activation involved in immune response	Biological Process	F2rl1	1	283	33	55267	0.0303	0.155882	ns	0.18621	ns
GO:0005154	epidermal growth factor receptor binding	Molecular Function	Ms4a1	1	283	33	55267	0.0303	0.155882	ns	0.18621	ns
GO:0035035	histone acetyltransferase binding	Molecular Function	Creb1	1	283	33	55267	0.0303	0.155882	ns	0.18621	ns
GO:0030507	spectrin binding	Molecular Function	Add2	1	283	33	55267	0.0303	0.155882	ns	0.18621	ns
GO:0043113	receptor clustering	Biological Process	Clec2i	1	283	33	55267	0.0303	0.155882	ns	0.18621	ns
GO:0008536	small GTPase binding	Molecular Function	Tnpo2	1	283	33	55267	0.0303	0.155882	ns	0.18621	ns
GO:0032689	negative regulation of type II interferon production	Biological Process	Tlr4	1	283	33	55267	0.0303	0.155882	ns	0.18621	ns
GO:0050715	positive regulation of cytokine production	Biological Process	Cd14	1	283	33	55267	0.0303	0.155882	ns	0.18621	ns
GO:0006695	cholesterol biosynthetic process	Biological Process	Ces1d	1	283	33	55267	0.0303	0.155882	ns	0.18621	ns
GO:0035116	embryonic hindlimb morphogenesis	Biological Process	Zbtb16	1	283	33	55267	0.0303	0.155882	ns	0.18621	ns
GO:0007029	endoplasmic reticulum organization	Biological Process	Cav2	1	283	34	55267	0.0294	0.160207	ns	0.19013	ns
GO:0060325	face morphogenesis	Biological Process	Col1a1	1	283	34	55267	0.0294	0.160207	ns	0.19013	ns
GO:1900087	positive regulation of G1/S transition of mitotic cell cycle	Biological Process	Hyal1	1	283	34	55267	0.0294	0.160207	ns	0.19013	ns
GO:0051276	chromosome organization	Biological Process	Pot1b	1	283	34	55267	0.0294	0.160207	ns	0.19013	ns
GO:0030032	lamellipodium assembly	Biological Process	Ablim1	1	283	34	55267	0.0294	0.160207	ns	0.19013	ns
GO:0035869	ciliary transition zone	Cellular Component	Septin2	1	283	34	55267	0.0294	0.160207	ns	0.19013	ns
GO:0016575	histone deacetylation	Biological Process	Morf4l2	1	283	34	55267	0.0294	0.160207	ns	0.19013	ns
GO:2000272	negative regulation of signaling receptor activity	Biological Process	Angpt2	1	283	34	55267	0.0294	0.160207	ns	0.19013	ns
GO:0042327	positive regulation of phosphorylation	Biological Process	Apln	1	283	34	55267	0.0294	0.160207	ns	0.19013	ns
GO:0030316	osteoclast differentiation	Biological Process	Junb	1	283	34	55267	0.0294	0.160207	ns	0.19013	ns
GO:0031640	killing of cells of another organism	Biological Process	Cxcl2	1	283	34	55267	0.0294	0.160207	ns	0.19013	ns
GO:0035249	synaptic transmission, glutamatergic	Biological Process	Slc17a7	1	283	34	55267	0.0294	0.160207	ns	0.19013	ns
GO:0005164	tumor necrosis factor receptor binding	Molecular Function	Tnfsf13	1	283	34	55267	0.0294	0.160207	ns	0.19013	ns
GO:0001227	DNA-binding transcription repressor activity, RNA polymerase II-specific	Molecular Function	Bhlhe41, Bach2, Zbtb16	3	283	269	55267	0.0112	0.160326	ns	0.190176	ns
[truncated: 372 more rows]

## Sheet: KEGG
Table S5. GO and KEGG analysis between the RNase L－/－-IR and WT-IR groups.
Pathway_ID	KEGG_Level_1	KEGG_Level_2	Pathway_Name	IDs	S	TS	B	TB	Rich.Factor	P.value	Sig.Sign.P (* P < 0.05, ** P < 0.01, *** P < 0.001, **** P < 0.0001)	Q.value	Sig.Sign.Q (* Q < 0.05, ** Q < 0.01, *** Q < 0.001, **** Q < 0.0001)
ko04151	Environmental Information Processing	Signal transduction	PI3K-Akt signaling pathway	Col1a1, Il7r, Flt4, Col2a1, Creb1, Hgf, Col1a2, Cd19, Angpt2, Col4a1, Col4a2, Fgfr1, Tlr4, Col6a3, Erbb2, Itga10	16	112	355	55267	0.0451	3.2599e-17	****	6.91098e-15	****
ko04510	Cellular Processes	Cellular community - eukaryotes	Focal adhesion	Cav2, Col1a1, Shc2, Flt4, Col2a1, Hgf, Col1a2, Col4a1, Col4a2, Col6a3, Erbb2, Itga10	12	112	199	55267	0.0603	1.09526e-14	****	1.16098e-12	****
ko05200	Human Diseases	Cancer: overview	Pathways in cancer	Il7r, Apc, Flt4, Adcy1, Nos2, Fos, Edn1, Pmaip1, Camk2a, Hgf, Col4a1, Col4a2, Fgfr1, Camk2b, Erbb2, Zbtb16	16	112	533	55267	0.03	1.82099e-14	****	1.28683e-12	****
ko04926	Organismal Systems	Endocrine system	Relaxin signaling pathway	Col1a1, Shc2, Adcy1, Nos2, Fos, Edn1, Creb1, Col1a2, Col4a1, Col4a2	10	112	130	55267	0.0769	1.68354e-13	****	8.92276e-12	****
ko04512	Environmental Information Processing	Signaling molecules and interaction	ECM-receptor interaction	Col1a1, Col2a1, Hspg2, Col1a2, Col4a1, Col4a2, Col6a3, Itga10	8	112	83	55267	0.0964	7.66658e-12	****	3.25063e-10	****
ko05205	Human Diseases	Cancer: overview	Proteoglycans in cancer	Cav2, Col1a1, Camk2a, Hspg2, Hgf, Col1a2, Fgfr1, Tlr4, Camk2b, Erbb2	10	112	200	55267	0.05	1.26138e-11	****	4.45688e-10	****
ko04974	Organismal Systems	Digestive system	Protein digestion and absorption	Col1a1, Col2a1, Col11a1, Col1a2, Col4a1, Col4a2, Atp1b2, Col6a3	8	112	90	55267	0.0889	1.48912e-11	****	4.50991e-10	****
ko04066	Environmental Information Processing	Signal transduction	HIF-1 signaling pathway	Nos2, Edn1, Camk2a, Pfkfb3, Angpt2, Tlr4, Camk2b, Erbb2	8	112	103	55267	0.0777	4.46925e-11	****	1.13858e-09	****
ko05146	Human Diseases	Infectious disease: parasitic	Amoebiasis	Col1a1, Adcy1, Nos2, Col1a2, Col4a1, Col4a2, Tlr4, Cd14	8	112	104	55267	0.0769	4.83359e-11	****	1.13858e-09	****
ko04010	Environmental Information Processing	Signal transduction	MAPK signaling pathway	Flt4, Fos, Map3k8, Hgf, Mapkapk5, Angpt2, Fgfr1, Cd14, Erbb2, Hspa1b	10	112	294	55267	0.034	5.46414e-10	****	1.1584e-08	****
ko05165	Human Diseases	Infectious disease: viral	Human papillomavirus infection	Col1a1, Apc, Col2a1, Atp6v1g2, Creb1, Col1a2, Col4a1, Col4a2, Col6a3, Itga10	10	112	348	55267	0.0287	2.76028e-09	****	5.31982e-08	****
ko04024	Environmental Information Processing	Signal transduction	cAMP signaling pathway	Adcy1, Fos, Edn1, Camk2a, Creb1, Atp2b2, Atp1b2, Camk2b	8	112	211	55267	0.0379	1.3367e-08	****	2.3615e-07	****
ko04911	Organismal Systems	Endocrine system	Insulin secretion	Adcy1, Camk2a, Creb1, Snap25, Atp1b2, Camk2b	6	112	86	55267	0.0698	2.49232e-08	****	4.0644e-07	****
ko04925	Organismal Systems	Endocrine system	Aldosterone synthesis and secretion	Adcy1, Camk2a, Creb1, Atp2b2, Atp1b2, Camk2b	6	112	103	55267	0.0583	7.37092e-08	****	1.11617e-06	****
ko05152	Human Diseases	Infectious disease: bacterial	Tuberculosis	Nos2, Camk2a, Creb1, Malt1, Tlr4, Cd14, Camk2b	7	112	177	55267	0.0395	8.37244e-08	****	1.18331e-06	****
ko04668	Environmental Information Processing	Signal transduction	TNF signaling pathway	Fos, Edn1, Map3k8, Creb1, Junb, Cxcl2	6	112	110	55267	0.0545	1.09152e-07	****	1.44626e-06	****
ko05134	Human Diseases	Infectious disease: bacterial	Legionellosis	Sar1a, Tlr4, Cd14, Cxcl2, Hspa1b	5	112	57	55267	0.0877	1.20229e-07	****	1.48718e-06	****
ko04020	Environmental Information Processing	Signal transduction	Calcium signaling pathway	Adcy1, Nos2, Camk2a, Atp2b2, Stim1, Camk2b, Erbb2	7	112	188	55267	0.0372	1.2627e-07	****	1.48718e-06	****
ko04721	Organismal Systems	Nervous system	Synaptic vesicle cycle	Atp6v1g2, Snap25, Slc6a9, Stx1b, Slc17a7	5	112	77	55267	0.0649	5.4933e-07	****	6.07755e-06	****
ko05132	Human Diseases	Infectious disease: bacterial	Salmonella infection	Nos2, Fos, Tlr4, Cd14, Cxcl2	5	112	78	55267	0.0641	5.8601e-07	****	6.07755e-06	****
ko05224	Human Diseases	Cancer: specific types	Breast cancer	Apc, Shc2, Flt4, Fos, Fgfr1, Erbb2	6	112	147	55267	0.0408	6.06114e-07	****	6.07755e-06	****
ko04261	Organismal Systems	Circulatory system	Adrenergic signaling in cardiomyocytes	Adcy1, Camk2a, Creb1, Atp2b2, Atp1b2, Camk2b	6	112	148	55267	0.0405	6.30689e-07	****	6.07755e-06	****
ko04713	Organismal Systems	Environmental adaptation	Circadian entrainment	Adcy1, Fos, Camk2a, Creb1, Camk2b	5	112	98	55267	0.051	1.82534e-06	****	1.61239e-05	****
ko04620	Organismal Systems	Immune system	Toll-like receptor signaling pathway	Fos, Map3k8, Tlr4, Tlr7, Cd14	5	112	98	55267	0.051	1.82534e-06	****	1.61239e-05	****
ko04933	Human Diseases	Endocrine and metabolic disease	AGE-RAGE signaling pathway in diabetic complications	Col1a1, Edn1, Col1a2, Col4a1, Col4a2	5	112	101	55267	0.0495	2.11875e-06	****	1.7276e-05	****
ko04916	Organismal Systems	Endocrine system	Melanogenesis	Adcy1, Edn1, Camk2a, Creb1, Camk2b	5	112	101	55267	0.0495	2.11875e-06	****	1.7276e-05	****
ko04928	Organismal Systems	Endocrine system	Parathyroid hormone synthesis, secretion and action	Adcy1, Fos, Creb1, Fgfr1, Bglap2	5	112	107	55267	0.0467	2.81631e-06	****	2.21133e-05	****
ko04725	Organismal Systems	Nervous system	Cholinergic synapse	Adcy1, Fos, Camk2a, Creb1, Camk2b	5	112	112	55267	0.0446	3.52549e-06	****	2.6693e-05	****
ko04014	Environmental Information Processing	Signal transduction	Ras signaling pathway	Shc2, Flt4, Hgf, Rasal1, Angpt2, Fgfr1	6	112	232	55267	0.0259	8.46504e-06	****	5.79141e-05	****
ko04915	Organismal Systems	Endocrine system	Estrogen signaling pathway	Shc2, Adcy1, Fos, Creb1, Hspa1b	5	112	134	55267	0.0373	8.46857e-06	****	5.79141e-05	****
ko04728	Organismal Systems	Nervous system	Dopaminergic synapse	Fos, Camk2a, Creb1, Camk2b, Kif5a	5	112	134	55267	0.0373	8.46857e-06	****	5.79141e-05	****
ko05031	Human Diseases	Substance dependence	Amphetamine addiction	Fos, Camk2a, Creb1, Camk2b	4	112	68	55267	0.0588	1.17748e-05	****	7.80081e-05	****
ko04662	Organismal Systems	Immune system	B cell receptor signaling pathway	Fos, Ifitm1, Cd19, Malt1	4	112	70	55267	0.0571	1.32157e-05	****	8.49006e-05	****
ko04918	Organismal Systems	Endocrine system	Thyroid hormone synthesis	Adcy1, Creb1, Atp1b2, Tg	4	112	73	55267	0.0548	1.56149e-05	****	9.73633e-05	****
ko04971	Organismal Systems	Digestive system	Gastric acid secretion	Adcy1, Camk2a, Atp1b2, Camk2b	4	112	74	55267	0.0541	1.64814e-05	****	9.98304e-05	****
ko05133	Human Diseases	Infectious disease: bacterial	Pertussis	Nos2, Fos, Tlr4, Cd14	4	112	76	55267	0.0526	1.832e-05	****	0.000107884	***
ko04934	Human Diseases	Endocrine and metabolic disease	Cushing syndrome	Apc, Adcy1, Camk2a, Creb1, Camk2b	5	112	159	55267	0.0314	1.93652e-05	****	0.000110957	***
ko05323	Human Diseases	Immune disease	Rheumatoid arthritis	Fos, Atp6v1g2, Tlr4, Tnfsf13	4	112	83	55267	0.0482	2.59552e-05	****	0.000144803	***
ko04012	Environmental Information Processing	Signal transduction	ErbB signaling pathway	Shc2, Camk2a, Camk2b, Erbb2	4	112	84	55267	0.0476	2.72105e-05	****	0.000147913	***
ko04640	Organismal Systems	Immune system	Hematopoietic cell lineage	Il7r, Ms4a1, Cd19, Cd14	4	112	92	55267	0.0435	3.89161e-05	****	0.000206255	***
ko01522	Human Diseases	Drug resistance: antineoplastic	Endocrine resistance	Shc2, Adcy1, Fos, Erbb2	4	112	93	55267	0.043	4.06018e-05	****	0.000209941	***
ko04064	Environmental Information Processing	Signal transduction	NF-kappa B signaling pathway	Malt1, Tlr4, Cd14, Cxcl2	4	112	96	55267	0.0417	4.59798e-05	****	0.000232089	***
ko04660	Organismal Systems	Immune system	T cell receptor signaling pathway	Fos, Map3k8, Malt1, Grap2	4	112	101	55267	0.0396	5.60742e-05	****	0.000276459	***
ko05142	Human Diseases	Infectious disease: parasitic	Chagas disease	Adcy1, Nos2, Fos, Tlr4	4	112	103	55267	0.0388	6.05323e-05	****	0.000285657	***
ko05167	Human Diseases	Infectious disease: viral	Kaposi sarcoma-associated herpesvirus infection	Fos, Creb1, Angpt2, Zfp36, Cxcl2	5	112	202	55267	0.0248	6.06347e-05	****	0.000285657	***
ko04015	Environmental Information Processing	Signal transduction	Rap1 signaling pathway	Flt4, Adcy1, Hgf, Angpt2, Fgfr1	5	112	209	55267	0.0239	7.12113e-05	****	0.000328191	***
ko04114	Cellular Processes	Cell growth and death	Oocyte meiosis	Adcy1, Camk2a, Cpeb3, Camk2b	4	112	116	55267	0.0345	9.60686e-05	****	0.000433331	***
ko04611	Organismal Systems	Immune system	Platelet activation	Col1a1, Adcy1, Col1a2, Stim1	4	112	124	55267	0.0323	0.000124311	***	0.000549042	***
ko04152	Environmental Information Processing	Signal transduction	AMPK signaling pathway	Scd2, Creb1, Pfkfb3, Rab11b	4	112	126	55267	0.0317	0.000132219	***	0.000572052	***
ko04750	Organismal Systems	Sensory system	Inflammatory mediator regulation of TRP channels	Adcy1, F2rl1, Camk2a, Camk2b	4	112	127	55267	0.0315	0.000136307	***	0.000577943	***
ko05144	Human Diseases	Infectious disease: parasitic	Malaria	Hgf, Tlr4, Klrb1b	3	112	53	55267	0.0566	0.00017627	***	0.000732731	***
ko00230	Metabolism	Nucleotide metabolism	Purine metabolism	Adcy1, Ak4, Pklr, Entpd3	4	112	137	55267	0.0292	0.000182373	***	0.000743521	***
ko04144	Cellular Processes	Transport and catabolism	Endocytosis	Cav2, Psd3, Kif5a, Rab11b, Hspa1b	5	112	257	55267	0.0195	0.00018707	***	0.00074828	***
ko05162	Human Diseases	Infectious disease: viral	Measles	Fos, Tlr4, Tlr7, Hspa1b	4	112	144	55267	0.0278	0.000220671	***	0.000866339	***
ko00240	Metabolism	Nucleotide metabolism	Pyrimidine metabolism	Upp1, Dctd, Entpd3	3	112	58	55267	0.0517	0.000230473	***	0.000888369	***
ko05226	Human Diseases	Cancer: specific types	Gastric cancer	Apc, Shc2, Hgf, Erbb2	4	112	148	55267	0.027	0.000244986	***	0.000927447	***
ko04921	Organismal Systems	Endocrine system	Oxytocin signaling pathway	Adcy1, Fos, Camk2a, Camk2b	4	112	154	55267	0.026	0.000284989	***	0.00105996	**
ko05140	Human Diseases	Infectious disease: parasitic	Leishmaniasis	Nos2, Fos, Tlr4	3	112	66	55267	0.0455	0.000337792	***	0.00123469	**
ko04720	Organismal Systems	Nervous system	Long-term potentiation	Adcy1, Camk2a, Camk2b	3	112	67	55267	0.0448	0.000353106	***	0.001249	**
ko05161	Human Diseases	Infectious disease: viral	Hepatitis B	Fos, Creb1, Hspg2, Tlr4	4	112	163	55267	0.0245	0.00035349	***	0.001249	**
ko05164	Human Diseases	Infectious disease: viral	Influenza A	Tlr4, Tlr7, Rnasel, Hspa1b	4	112	168	55267	0.0238	0.000396258	***	0.00137716	**
ko04022	Environmental Information Processing	Signal transduction	cGMP-PKG signaling pathway	Adcy1, Creb1, Atp2b2, Atp1b2	4	112	172	55267	0.0233	0.000433038	***	0.00148071	**
ko05214	Human Diseases	Cancer: specific types	Glioma	Shc2, Camk2a, Camk2b	3	112	75	55267	0.04	0.000491898	***	0.00165527	**
ko04360	Organismal Systems	Development and regeneration	Axon guidance	Unc5b, Camk2a, Ablim1, Camk2b	4	112	180	55267	0.0222	0.000513804	***	0.00170197	**
ko00910	Metabolism	Energy metabolism	Nitrogen metabolism	Car1, Car3	2	112	17	55267	0.1176	0.000542644	***	0.00176986	**
ko04970	Organismal Systems	Digestive system	Salivary secretion	Adcy1, Atp2b2, Atp1b2	3	112	78	55267	0.0385	0.000551748	***	0.00177228	**
ko01521	Human Diseases	Drug resistance: antineoplastic	EGFR tyrosine kinase inhibitor resistance	Shc2, Hgf, Erbb2	3	112	79	55267	0.038	0.000572685	***	0.00181208	**
ko05410	Human Diseases	Cardiovascular disease	Hypertrophic cardiomyopathy	Edn1, Ttn, Itga10	3	112	86	55267	0.0349	0.000733551	***	0.00228695	**
ko05210	Human Diseases	Cancer: specific types	Colorectal cancer	Apc, Fos, Pmaip1	3	112	88	55267	0.0341	0.000784255	***	0.0024096	**
ko05414	Human Diseases	Cardiovascular disease	Dilated cardiomyopathy	Adcy1, Ttn, Itga10	3	112	89	55267	0.0337	0.000810421	***	0.00245442	**
ko04912	Organismal Systems	Endocrine system	GnRH signaling pathway	Adcy1, Camk2a, Camk2b	3	112	91	55267	0.033	0.000864403	***	0.00258104	**
ko05222	Human Diseases	Cancer: specific types	Small cell lung cancer	Nos2, Col4a1, Col4a2	3	112	92	55267	0.0326	0.000892229	***	0.00262712	**
ko04810	Cellular Processes	Cell motility	Regulation of actin cytoskeleton	Apc, Myh10, Fgfr1, Itga10	4	112	217	55267	0.0184	0.00103076	**	0.00297911	**
ko05215	Human Diseases	Cancer: specific types	Prostate cancer	Creb1, Fgfr1, Erbb2	3	112	97	55267	0.0309	0.00103988	**	0.00297911	**
ko04922	Organismal Systems	Endocrine system	Glucagon signaling pathway	Camk2a, Creb1, Camk2b	3	112	101	55267	0.0297	0.00116848	**	0.0033029	**
ko04714	Organismal Systems	Environmental adaptation	Thermogenesis	Adcy1, Cox7a2l, Creb1, Fgfr1	4	112	228	55267	0.0175	0.00123668	**	0.00344969	**
ko04972	Organismal Systems	Digestive system	Pancreatic secretion	Adcy1, Atp2b2, Atp1b2	3	112	105	55267	0.0286	0.0013067	**	0.00359766	**
ko05166	Human Diseases	Infectious disease: viral	Human T-cell leukemia virus 1 infection	Adcy1, Fos, Creb1, Zfp36	4	112	233	55267	0.0172	0.00133916	**	0.00363977	**
ko05145	Human Diseases	Infectious disease: parasitic	Toxoplasmosis	Nos2, Tlr4, Hspa1b	3	112	108	55267	0.0278	0.00141683	**	0.00380212	**
ko04724	Organismal Systems	Nervous system	Glutamatergic synapse	Adcy1, Shank1, Slc17a7	3	112	113	55267	0.0265	0.00161301	**	0.00427449	**
ko04710	Organismal Systems	Environmental adaptation	Circadian rhythm	Creb1, Bhlhe41	2	112	30	55267	0.0667	0.00170606	**	0.00446523	**
ko04722	Organismal Systems	Nervous system	Neurotrophin signaling pathway	Shc2, Camk2a, Camk2b	3	112	121	55267	0.0248	0.00196083	**	0.00506946	**
ko04380	Organismal Systems	Development and regeneration	Osteoclast differentiation	Fos, Creb1, Junb	3	112	124	55267	0.0242	0.00210234	**	0.00536984	**
ko05340	Human Diseases	Immune disease	Primary immunodeficiency	Il7r, Cd19	2	112	35	55267	0.0571	0.0023182	**	0.00585069	**
ko05143	Human Diseases	Infectious disease: parasitic	African trypanosomiasis	Thop1, F2rl1	2	112	36	55267	0.0556	0.00245132	**	0.00611389	**
ko03010	Genetic Information Processing	Translation	Ribosome	Rps27rt, Rps27, Rpl41	3	112	133	55267	0.0226	0.00256443	**	0.00632161	**
ko04960	Organismal Systems	Excretory system	Aldosterone-regulated sodium reabsorption	Scnn1a, Atp1b2	2	112	38	55267	0.0526	0.00272815	**	0.00657987	**
ko04371	Environmental Information Processing	Signal transduction	Apelin signaling pathway	Adcy1, Nos2, Apln	3	112	136	55267	0.0221	0.00273127	**	0.00657987	**
ko04060	Environmental Information Processing	Signaling molecules and interaction	Cytokine-cytokine receptor interaction	Il7r, Cxcl2, Il1rl2, Tnfsf13	4	112	286	55267	0.014	0.00281477	**	0.00670484	**
ko04270	Organismal Systems	Circulatory system	Vascular smooth muscle contraction	Adcy1, Edn1, Actg2	3	112	140	55267	0.0214	0.00296393	**	0.00698169	**
ko05418	Human Diseases	Cardiovascular disease	Fluid shear stress and atherosclerosis	Cav2, Fos, Edn1	3	112	142	55267	0.0211	0.00308468	**	0.00718629	**
ko04962	Organismal Systems	Excretory system	Vasopressin-regulated water reabsorption	Creb1, Rab11b	2	112	43	55267	0.0465	0.00348124	**	0.00802199	**
ko04310	Environmental Information Processing	Signal transduction	Wnt signaling pathway	Apc, Camk2a, Camk2b	3	112	160	55267	0.0187	0.0043085	**	0.00974314	**
ko02010	Environmental Information Processing	Membrane transport	ABC transporters	Abcg4, Abca6	2	112	48	55267	0.0417	0.00432007	**	0.00974314	**
ko04979	Organismal Systems	Digestive system	Cholesterol metabolism	Soat2, Lipg	2	112	49	55267	0.0408	0.00449797	**	0.0100194	*
ko04141	Genetic Information Processing	Folding, sorting and degradation	Protein processing in endoplasmic reticulum	Sar1a, Hsph1, Hspa1b	3	112	163	55267	0.0184	0.00453709	**	0.0100194	*
ko00330	Metabolism	Amino acid metabolism	Arginine and proline metabolism	Srm, Nos2	2	112	50	55267	0.04	0.00467922	**	0.0102267	*
ko04145	Cellular Processes	Transport and catabolism	Phagosome	Atp6v1g2, Tlr4, Cd14	3	112	167	55267	0.018	0.00485314	**	0.0104986	*
ko05225	Human Diseases	Cancer: specific types	Hepatocellular carcinoma	Apc, Shc2, Hgf	3	112	170	55267	0.0176	0.00509868	**	0.0109184	*
ko04217	Cellular Processes	Cell growth and death	Necroptosis	Camk2a, Tlr4, Camk2b	3	112	176	55267	0.017	0.00561194	**	0.0118973	*
ko05213	Human Diseases	Cancer: specific types	Endometrial cancer	Apc, Erbb2	2	112	58	55267	0.0345	0.00624789	**	0.0131144	*
ko04062	Organismal Systems	Immune system	Chemokine signaling pathway	Shc2, Adcy1, Cxcl2	3	112	189	55267	0.0159	0.00682728	**	0.01419	*
ko05016	Human Diseases	Neurodegenerative disease	Huntington disease	Cox7a2l, Creb1, Dnah17	3	112	190	55267	0.0158	0.00692672	**	0.0142569	*
ko04213	Organismal Systems	Aging	Longevity regulating pathway - multiple species	Adcy1, Hspa1b	2	112	62	55267	0.0323	0.00710993	**	0.0144933	*
ko00480	Metabolism	Metabolism of other amino acids	Glutathione metabolism	Ggt1, Srm	2	112	64	55267	0.0312	0.00756	**	0.01512	*
ko05230	Human Diseases	Cancer: overview	Central carbon metabolism in cancer	Fgfr1, Erbb2	2	112	64	55267	0.0312	0.00756	**	0.01512	*
ko04621	Organismal Systems	Immune system	NOD-like receptor signaling pathway	Tlr4, Cxcl2, Rnasel	3	112	198	55267	0.0152	0.00775327	**	0.0153616	*
ko04927	Organismal Systems	Endocrine system	Cortisol synthesis and secretion	Adcy1, Creb1	2	112	69	55267	0.029	0.00873986	**	0.0169986	*
ko05221	Human Diseases	Cancer: specific types	Acute myeloid leukemia	Cd14, Zbtb16	2	112	69	55267	0.029	0.00873986	**	0.0169986	*
ko04976	Organismal Systems	Digestive system	Bile secretion	Adcy1, Atp1b2	2	112	72	55267	0.0278	0.00948474	**	0.0179533	*
ko05218	Human Diseases	Cancer: specific types	Melanoma	Hgf, Fgfr1	2	112	72	55267	0.0278	0.00948474	**	0.0179533	*
ko04520	Cellular Processes	Cellular community - eukaryotes	Adherens junction	Fgfr1, Erbb2	2	112	72	55267	0.0278	0.00948474	**	0.0179533	*
ko05100	Human Diseases	Infectious disease: bacterial	Bacterial invasion of epithelial cells	Cav2, Shc2	2	112	73	55267	0.0274	0.00973912	**	0.0181113	*
ko04917	Organismal Systems	Endocrine system	Prolactin signaling pathway	Shc2, Fos	2	112	73	55267	0.0274	0.00973912	**	0.0181113	*
ko04924	Organismal Systems	Endocrine system	Renin secretion	Edn1, Creb1	2	112	75	55267	0.0267	0.0102569	*	0.0189084	*
ko01524	Human Diseases	Drug resistance: antineoplastic	Platinum drug resistance	Pmaip1, Erbb2	2	112	77	55267	0.026	0.0107867	*	0.0195323	*
ko05168	Human Diseases	Infectious disease: viral	Herpes simplex virus 1 infection	Zfp60, Zfp46, Zfp961, Rnasel	4	112	423	55267	0.0095	0.0109903	*	0.0195323	*
ko04260	Organismal Systems	Circulatory system	Cardiac muscle contraction	Cox7a2l, Atp1b2	2	112	78	55267	0.0256	0.011056	*	0.0195323	*
ko04612	Organismal Systems	Immune system	Antigen processing and presentation	Creb1, Hspa1b	2	112	78	55267	0.0256	0.011056	*	0.0195323	*
ko03008	Genetic Information Processing	Translation	Ribosome biogenesis in eukaryotes	Nat10, Pop5	2	112	78	55267	0.0256	0.011056	*	0.0195323	*
ko04146	Cellular Processes	Transport and catabolism	Peroxisome	Nos2, Nudt19	2	112	84	55267	0.0238	0.0127337	*	0.0223102	*
ko00983	Metabolism	Xenobiotics biodegradation and metabolism	Drug metabolism - other enzymes	Upp1, Ces1d	2	112	87	55267	0.023	0.0136115	*	0.0236527	*
ko04211	Organismal Systems	Aging	Longevity regulating pathway	Adcy1, Creb1	2	112	90	55267	0.0222	0.0145149	*	0.0248158	*
ko04914	Organismal Systems	Endocrine system	Progesterone-mediated oocyte maturation	Adcy1, Cpeb3	2	112	90	55267	0.0222	0.0145149	*	0.0248158	*
ko04657	Organismal Systems	Immune system	IL-17 signaling pathway	Fos, Cxcl2	2	112	91	55267	0.022	0.0148216	*	0.0251375	*
ko00430	Metabolism	Metabolism of other amino acids	Taurine and hypotaurine metabolism	Ggt1	1	112	11	55267	0.0909	0.0220693	*	0.0371324	*
ko00190	Metabolism	Energy metabolism	Oxidative phosphorylation	Cox7a2l, Atp6v1g2	2	112	132	55267	0.0152	0.029663	*	0.0495162	*
ko00730	Metabolism	Metabolism of cofactors and vitamins	Thiamine metabolism	Ak4	1	112	15	55267	0.0667	0.0299742	*	0.0496447	*
ko04210	Cellular Processes	Cell growth and death	Apoptosis	Fos, Pmaip1	2	112	136	55267	0.0147	0.0313316	*	0.0514908	ns
ko04550	Cellular Processes	Cellular community - eukaryotes	Signaling pathways regulating pluripotency of stem cells	Apc, Fgfr1	2	112	137	55267	0.0146	0.0317545	*	0.0517843	ns
ko04910	Organismal Systems	Endocrine system	Insulin signaling pathway	Shc2, Pklr	2	112	139	55267	0.0144	0.032607	*	0.0527686	ns
ko05206	Human Diseases	Cancer: overview	MicroRNAs in cancer	Apc, Erbb2	2	112	142	55267	0.0141	0.0339025	*	0.0544495	ns
ko04080	Environmental Information Processing	Signaling molecules and interaction	Neuroactive ligand-receptor interaction	Edn1, F2rl1, Apln	3	112	349	55267	0.0086	0.0343642	*	0.054776	ns
ko04723	Organismal Systems	Nervous system	Retrograde endocannabinoid signaling	Adcy1, Slc17a7	2	112	147	55267	0.0136	0.0361056	*	0.0571224	ns
ko04072	Environmental Information Processing	Signal transduction	Phospholipase D signaling pathway	Shc2, Adcy1	2	112	148	55267	0.0135	0.0365528	*	0.0574014	ns
ko04932	Human Diseases	Endocrine and metabolic disease	Non-alcoholic fatty liver disease	Cox7a2l, Pklr	2	112	149	55267	0.0134	0.0370021	*	0.0576797	ns
ko00220	Metabolism	Amino acid metabolism	Arginine biosynthesis	Nos2	1	112	19	55267	0.0526	0.0378158	*	0.0580938	ns
ko00100	Metabolism	Lipid metabolism	Steroid biosynthesis	Soat2	1	112	19	55267	0.0526	0.0378158	*	0.0580938	ns
ko04514	Environmental Information Processing	Signaling molecules and interaction	Cell adhesion molecules	Cntnap1, Tigit	2	112	157	55267	0.0127	0.0406722	*	0.0620324	ns
ko00531	Metabolism	Glycan biosynthesis and metabolism	Glycosaminoglycan degradation	Hyal1	1	112	21	55267	0.0476	0.041713	*	0.0631654	ns
ko04964	Organismal Systems	Excretory system	Proximal tubule bicarbonate reclamation	Atp1b2	1	112	22	55267	0.0455	0.0436557	*	0.0656384	ns
ko04530	Cellular Processes	Cellular community - eukaryotes	Tight junction	Myh10, Erbb2	2	112	167	55267	0.012	0.0454439	*	0.0675947	ns
ko03430	Genetic Information Processing	Replication and repair	Mismatch repair	Exo1	1	112	23	55267	0.0435	0.0455945	*	0.0675947	ns
ko05202	Human Diseases	Cancer: overview	Transcriptional misregulation in cancer	Cd14, Zbtb16	2	112	180	55267	0.0111	0.0519375	ns	0.0764636	ns
ko04966	Organismal Systems	Excretory system	Collecting duct acid secretion	Atp6v1g2	1	112	27	55267	0.037	0.053311	ns	0.0768838	ns
ko04950	Human Diseases	Endocrine and metabolic disease	Maturity onset diabetes of the young	Pklr	1	112	27	55267	0.037	0.053311	ns	0.0768838	ns
ko00650	Metabolism	Carbohydrate metabolism	Butanoate metabolism	Bdh1	1	112	27	55267	0.037	0.053311	ns	0.0768838	ns
ko05034	Human Diseases	Substance dependence	Alcoholism	Shc2, Creb1	2	112	196	55267	0.0102	0.0603517	ns	0.0864497	ns
ko00410	Metabolism	Metabolism of other amino acids	beta-Alanine metabolism	Srm	1	112	32	55267	0.0312	0.0628696	ns	0.0876866	ns
ko04215	Cellular Processes	Cell growth and death	Apoptosis - multiple species	Pmaip1	1	112	32	55267	0.0312	0.0628696	ns	0.0876866	ns
ko01040	Metabolism	Lipid metabolism	Biosynthesis of unsaturated fatty acids	Scd2	1	112	32	55267	0.0312	0.0628696	ns	0.0876866	ns
ko04130	Genetic Information Processing	Folding, sorting and degradation	SNARE interactions in vesicular transport	Stx1b	1	112	32	55267	0.0312	0.0628696	ns	0.0876866	ns
ko04614	Organismal Systems	Endocrine system	Renin-angiotensin system	Thop1	1	112	35	55267	0.0286	0.0685588	ns	0.0943797	ns
ko00051	Metabolism	Carbohydrate metabolism	Fructose and mannose metabolism	Pfkfb3	1	112	35	55267	0.0286	0.0685588	ns	0.0943797	ns
ko05169	Human Diseases	Infectious disease: viral	Epstein-Barr virus infection	Cd19, Entpd3	2	112	215	55267	0.0093	0.0708999	ns	0.0969728	ns
ko05203	Human Diseases	Cancer: overview	Viral carcinogenesis	Pmaip1, Creb1	2	112	216	55267	0.0093	0.0714708	ns	0.097127	ns
ko00620	Metabolism	Carbohydrate metabolism	Pyruvate metabolism	Pklr	1	112	39	55267	0.0256	0.0760912	ns	0.102747	ns
ko05170	Human Diseases	Infectious disease: viral	Human immunodeficiency virus 1 infection	Fos, Tlr4	2	112	225	55267	0.0089	0.0766754	ns	0.102881	ns
ko05033	Human Diseases	Substance dependence	Nicotine addiction	Slc17a7	1	112	40	55267	0.025	0.0779649	ns	0.103953	ns
ko00860	Metabolism	Metabolism of cofactors and vitamins	Porphyrin metabolism	Hmbs	1	112	41	55267	0.0244	0.0798347	ns	0.105124	ns
ko05219	Human Diseases	Cancer: specific types	Bladder cancer	Erbb2	1	112	41	55267	0.0244	0.0798347	ns	0.105124	ns
ko04672	Organismal Systems	Immune system	Intestinal immune network for IgA production	Tnfsf13	1	112	42	55267	0.0238	0.0817009	ns	0.106917	ns
ko04973	Organismal Systems	Digestive system	Carbohydrate digestion and absorption	Atp1b2	1	112	43	55267	0.0233	0.0835632	ns	0.108683	ns
ko05163	Human Diseases	Infectious disease: viral	Human cytomegalovirus infection	Adcy1, Creb1	2	112	242	55267	0.0083	0.0868188	ns	0.112137	ns
ko04978	Organismal Systems	Digestive system	Mineral absorption	Atp1b2	1	112	45	55267	0.0222	0.0872768	ns	0.112137	ns
ko00565	Metabolism	Lipid metabolism	Ether lipid metabolism	Pafah1b1	1	112	47	55267	0.0213	0.0909754	ns	0.116185	ns
ko05030	Human Diseases	Substance dependence	Cocaine addiction	Creb1	1	112	48	55267	0.0208	0.0928191	ns	0.116436	ns
ko00600	Metabolism	Lipid metabolism	Sphingolipid metabolism	Acer3	1	112	48	55267	0.0208	0.0928191	ns	0.116436	ns
ko04930	Human Diseases	Endocrine and metabolic disease	Type II diabetes mellitus	Pklr	1	112	48	55267	0.0208	0.0928191	ns	0.116436	ns
ko00270	Metabolism	Amino acid metabolism	Cysteine and methionine metabolism	Srm	1	112	49	55267	0.0204	0.0946591	ns	0.117355	ns
ko00520	Metabolism	Carbohydrate metabolism	Amino sugar and nucleotide sugar metabolism	Cmah	1	112	49	55267	0.0204	0.0946591	ns	0.117355	ns
ko04961	Organismal Systems	Excretory system	Endocrine and other factor-regulated calcium reabsorption	Atp1b2	1	112	55	55267	0.0182	0.105622	ns	0.130185	ns
ko04923	Organismal Systems	Endocrine system	Regulation of lipolysis in adipocytes	Adcy1	1	112	56	55267	0.0179	0.107436	ns	0.131656	ns
ko04370	Environmental Information Processing	Signal transduction	VEGF signaling pathway	Shc2	1	112	58	55267	0.0172	0.111054	ns	0.134534	ns
ko04913	Organismal Systems	Endocrine system	Ovarian steroidogenesis	Adcy1	1	112	58	55267	0.0172	0.111054	ns	0.134534	ns
ko05321	Human Diseases	Immune disease	Inflammatory bowel disease	Tlr4	1	112	59	55267	0.0169	0.112857	ns	0.135942	ns
ko00561	Metabolism	Lipid metabolism	Glycerolipid metabolism	Lipg	1	112	61	55267	0.0164	0.116453	ns	0.13948	ns
ko05217	Human Diseases	Cancer: specific types	Basal cell carcinoma	Apc	1	112	63	55267	0.0159	0.120034	ns	0.142962	ns
ko05320	Human Diseases	Immune disease	Autoimmune thyroid disease	Tg	1	112	65	55267	0.0154	0.123601	ns	0.146388	ns
ko05223	Human Diseases	Cancer: specific types	Non-small cell lung cancer	Erbb2	1	112	66	55267	0.0152	0.12538	ns	0.147669	ns
ko00010	Metabolism	Carbohydrate metabolism	Glycolysis / Gluconeogenesis	Pklr	1	112	67	55267	0.0149	0.127154	ns	0.148932	ns
ko05211	Human Diseases	Cancer: specific types	Renal cell carcinoma	Hgf	1	112	68	55267	0.0147	0.128925	ns	0.149356	ns
ko00982	Metabolism	Xenobiotics biodegradation and metabolism	Drug metabolism - cytochrome P450	Fmo2	1	112	68	55267	0.0147	0.128925	ns	0.149356	ns
ko04115	Cellular Processes	Cell growth and death	p53 signaling pathway	Pmaip1	1	112	71	55267	0.0141	0.134217	ns	0.154641	ns
ko05412	Human Diseases	Cardiovascular disease	Arrhythmogenic right ventricular cardiomyopathy	Itga10	1	112	72	55267	0.0139	0.135974	ns	0.155818	ns
ko05212	Human Diseases	Cancer: specific types	Pancreatic cancer	Erbb2	1	112	75	55267	0.0133	0.141223	ns	0.160964	ns
ko05220	Human Diseases	Cancer: specific types	Chronic myeloid leukemia	Shc2	1	112	76	55267	0.0132	0.142965	ns	0.162078	ns
ko03320	Organismal Systems	Endocrine system	PPAR signaling pathway	Scd2	1	112	85	55267	0.0118	0.158493	ns	0.178726	ns
ko04540	Cellular Processes	Cellular community - eukaryotes	Gap junction	Adcy1	1	112	86	55267	0.0116	0.160201	ns	0.179696	ns
ko04658	Organismal Systems	Immune system	Th1 and Th2 cell differentiation	Fos	1	112	87	55267	0.0115	0.161905	ns	0.180652	ns
ko04742	Organismal Systems	Sensory system	Taste transduction	Scnn1a	1	112	88	55267	0.0114	0.163606	ns	0.181578	ns
ko00590	Metabolism	Lipid metabolism	Arachidonic acid metabolism	Ggt1	1	112	89	55267	0.0112	0.165304	ns	0.181578	ns
ko04727	Organismal Systems	Nervous system	GABAergic synapse	Adcy1	1	112	89	55267	0.0112	0.165304	ns	0.181578	ns
ko05032	Human Diseases	Substance dependence	Morphine addiction	Adcy1	1	112	92	55267	0.0109	0.170377	ns	0.186185	ns
ko05204	Human Diseases	Cancer: overview	Chemical carcinogenesis - DNA adducts	Sult1a1	1	112	94	55267	0.0106	0.173741	ns	0.188888	ns
ko05231	Human Diseases	Cancer: overview	Choline metabolism in cancer	Fos	1	112	99	55267	0.0101	0.182094	ns	0.196959	ns
ko04659	Organismal Systems	Immune system	Th17 cell differentiation	Fos	1	112	102	55267	0.0098	0.187066	ns	0.201309	ns
ko04931	Human Diseases	Endocrine and metabolic disease	Insulin resistance	Creb1	1	112	110	55267	0.0091	0.200177	ns	0.214331	ns
ko04625	Organismal Systems	Immune system	C-type lectin receptor signaling pathway	Malt1	1	112	112	55267	0.0089	0.203422	ns	0.216711	ns
ko04919	Organismal Systems	Endocrine system	Thyroid hormone signaling pathway	Atp1b2	1	112	115	55267	0.0087	0.208265	ns	0.220761	ns
ko04142	Cellular Processes	Transport and catabolism	Lysosome	Hyal1	1	112	124	55267	0.0081	0.222619	ns	0.234802	ns
ko04068	Environmental Information Processing	Signal transduction	FoxO signaling pathway	Il7r	1	112	132	55267	0.0076	0.235162	ns	0.245588	ns
ko03040	Genetic Information Processing	Transcription	Spliceosome	Hspa1b	1	112	132	55267	0.0076	0.235162	ns	0.245588	ns
ko04650	Organismal Systems	Immune system	Natural killer cell mediated cytotoxicity	Shc2	1	112	137	55267	0.0073	0.242899	ns	0.252424	ns
ko05012	Human Diseases	Neurodegenerative disease	Parkinson disease	Cox7a2l	1	112	141	55267	0.0071	0.249033	ns	0.257536	ns
ko04390	Environmental Information Processing	Signal transduction	Hippo signaling pathway	Apc	1	112	154	55267	0.0065	0.26863	ns	0.275118	ns
ko04150	Environmental Information Processing	Signal transduction	mTOR signaling pathway	Atp6v1g2	1	112	154	55267	0.0065	0.26863	ns	0.275118	ns
ko05160	Human Diseases	Infectious disease: viral	Hepatitis C	Rnasel	1	112	160	55267	0.0063	0.277503	ns	0.282839	ns
ko04630	Environmental Information Processing	Signal transduction	JAK-STAT signaling pathway	Il7r	1	112	163	55267	0.0061	0.281899	ns	0.285945	ns
ko03013	Genetic Information Processing	Translation	Nucleocytoplasmic transport	Pop5	1	112	166	55267	0.006	0.286269	ns	0.288995	ns
ko05010	Human Diseases	Neurodegenerative disease	Alzheimer disease	Cox7a2l	1	112	172	55267	0.0058	0.29493	ns	0.296327	ns
ko04740	Organismal Systems	Sensory system	Olfactory transduction	Camk2a, Ncald, Camk2b	3	112	1118	55267	0.0027	0.395619	ns	0.395619	ns
