# Supplementary material for: Unraveling the Role of RNase L Knockout in Alleviating Immune Response Activation in Mice Bone Marrow after Irradiation
Source: Int J Mol Sci. 2024 Feb 27;25(5):2722. doi: 10.3390/ijms25052722 (PMC10932110; doi:10.3390/ijms25052722)
Supplement: Supplementary file 1 [file ijms-25-02722-s001.zip › Supplementary Table S6 Primers for qRT-PCR.xlsx]

## Sheet: Sheet1
Table S6. Primers for qRT-PCR.
Gene name	Full name	Forward primer sequence (5'-3')	Reverse primer sequence (5'-3')
Actb	Actin beta	CATTGCTGACAGGATGCAGAAGG	TGCTGGAAGGTGGACAGTGAGG
Angpt2	Angiopoietin 2	ATGTCATCACCCAACTCCAAG	TAGATGCCACTGGTGGTGAG
Col1a1	Collagen, type I, alpha 1	CCCTGGTCCCTCTGGAAATG	GGACCTTTGCCCCCTTCTTT
Flt4	FMS-like tyrosine kinase 4	TCACATCGGCAACCATCTCA	ATCACCATGAGAGGGCCGTT
Ifit1	Interferon-induced protein with tetratricopeptide repeats 1	GTCGTAGCCTATCGCCAAGA	TGGATTTAACCGGACAGCCTT
Ifitm1	Interferon-induced transmembrane protein 1	CAGCCACCACAATCAACATGC	CATCTTCCTGTCCCTAGACTTCACG
Il18	Interleukin 18	GACAGCCTGTGTTCGAGGATATG	TGTTCTTACAGGAGAGGGTAGAC
Il1a	Interleukin 1 alpha	ACGGCTGAGTTTCAGTGAGACC	CACTCTGGTAGGTGTAAGGTGC
Il1b	Interleukin 1 beta	TGGACCTTCCAGGATGAGGACA	GTTCATCTCGGAGCCTGTAGTG
Myd88	Myeloid differentiation primary response gene 88	GCAGGAGATGATCCGGCAA	ATGCGGCGACACCTTTTCTC
Oas1a	2'-5' Oligoadenylate synthetase 1a	CACCCAGTGAGGGTCTCCAA	TCTGACTTGCCCTTGAGTGTG
Oas2	2'-5' Oligoadenylate synthetase 2	CACCAAAGTCCTGAAGACCGTC	AGAGTCGTAACTCTCCAGCGAG
Oas3	2'-5' Oligoadenylate synthetase 3	TTCTCTGCCAGCTTCGGAAAGC	CTCTGAAGGCAGACTTGTGACC
Rnase l	Ribonuclease L	GGAGAGTCACAGATGGTCAGGA	CATCTGGAGACATTGTAAGCAGC
